# Supplementary material for: SenSet defines cell-type specific senescence signatures in the aged human lung
Source: EMBO J. 2026 Apr 10;45(10):3589–638. doi: 10.1038/s44318-026-00762-8 (PMC13187336; doi:10.1038/s44318-026-00762-8)
Supplement: Supplementary file 2 — Source data Fig. 3 [file 44318_2026_762_MOESM2_ESM.zip]

Archive with 12 entries (7 files):
- Figure 3/
- Figure 3/3E/
- Figure 3/3E/E.csv
- Figure 3/3E/README.txt
- Figure 3/3B/
- Figure 3/3B/B.xlsx
- Figure 3/3B/SenSet.txt
- Figure 3/3C/
- Figure 3/3C/C.csv
- Figure 3/3D/
- Figure 3/3D/D.csv
- Figure 3/3A,G,H.xlsx
