# Supplementary material for: SenSet defines cell-type specific senescence signatures in the aged human lung
Source: EMBO J. 2026 Apr 10;45(10):3589–638. doi: 10.1038/s44318-026-00762-8 (PMC13187336; doi:10.1038/s44318-026-00762-8)
Supplement: Supplementary file 2 — Source data Fig. 3 [file 44318_2026_762_MOESM2_ESM.zip › Figure 3/3E/E.csv]

Cell ID	State	UMAP1	UMAP2
CTTGATTGTCAGTTTG_T164	Healthy	14.2096195	4.4391737
P3_3_CCACTACTCATTGCGA	Healthy	14.718162	9.925592
GTCACGGAGACGCAAC_F02617	Healthy	-4.5360665	14.013483
CAGCCACAGTCACTA_GRO-03_biopsy	Healthy	1.0461866	-4.846488
ATTGGACAGCCGATTT_F02526	Healthy	-3.8895776	13.897518
GGGAAGTAGCAGCGAT_T165	Senescent	14.465915	5.703801
AGTCCGGTCTCCCTA_GRO-08_biopsy	Healthy	13.203657	6.5055957
ACCCACTGAACTGC-SC14	Healthy	-4.901762	14.046753
P3_5_GAATAAGAGTGACATA	Healthy	0.08046522	6.9301853
ACTTGTTTCCTCATTA_GRO-06_biopsy	Senescent	16.918001	7.4913154
ACGAGGAGTGTTAAGA_GRO-02_biopsy	Senescent	15.026598	6.7619853
CTCTACGTCTTAGAGC_GRO-10_nasal_brush	Healthy	11.349932	1.2689992
GACTACATCCAAATGC_F02524	Healthy	6.57144	10.95093
ACAGCCGGTCCGTTAA_F02526	Healthy	2.4941564	-6.3752685
TGGGCGTGTTACTGAC_GRO-03_biopsy	Senescent	17.232752	8.22791
P3_6_CTGAAACCATACTACG	Healthy	5.9448986	8.667327
GATGCTATCTCCAACC-1-HCATisStab7747198	Healthy	0.6329545	-4.880948
CCATGTCAGTAGGTGC_F02617	Healthy	-1.8117399	7.721037
CCTTCCCGTCGTCTTC_SC20	Healthy	-0.51205033	8.703063
CTGCGGAAGATCCGAG_F02617	Healthy	-1.9081845	6.9156046
GCCAAATCAAAGGCGT-SC56	Healthy	-3.7824512	14.736683
TAAGTGCCAATACGCT_GRO-03_biopsy	Healthy	14.463326	7.7299347
P3_6_AAGACCTGTATCACCA	Healthy	11.362101	4.6131454
ACTTTCATCTTTAGTC_F02522	Healthy	6.017837	9.575737
GTCCTCATCTTGCAAG_SC07	Healthy	5.8064504	9.284716
P3_7_TCATTTGTCTCAAACG	Healthy	-0.61517	-6.0019455
TGGCTGGTCGGTGTCG_F02617	Healthy	-1.9855355	4.6757317
P3_2_TCGTAGAAGACGCAAC	Healthy	2.9200044	-4.960806
CGTGTAATCGTGACAT_GRO-10_biopsy	Healthy	-1.1426611	14.6600895
GAATGAATCCTGCCAT-1-HCATisStab7747197	Healthy	5.4976916	19.473446
CTCTACGGTCCCTACT_SC20	Healthy	6.535686	7.4878016
TAGTGGTAGAGCTATA_GRO-03_biopsy	Healthy	0.67714334	-6.2238846
GGAGCAATCTTGCCGT-1-HCATisStab7747198	Healthy	2.091093	12.052901
TCGTAGAAGCCACTAT_SC07	Healthy	5.0323267	9.3850975
ACTTGTTCAACACGCC_F02617	Healthy	-1.3338078	6.910126
TACGCCACGATGAA-SC14	Healthy	-5.6557355	5.9343963
GTATCTTTCTGATTCT-1-HCATisStab7747198	Healthy	-0.15052286	-5.8011923
CGCGGTAGTAGAGCTG_F02524	Healthy	3.172293	-5.487745
AGAGTGGAGTACGCGA-1-0	Healthy	11.862877	1.271196
ACGCGTAGTCCTCCT_GRO-03_biopsy	Healthy	-0.121846974	-6.9183903
P3_5_GATCGATCACAGACAG	Senescent	0.21533264	6.0113044
CTCATTATCTCTAA_GRO-10_biopsy	Healthy	0.8031593	-4.96325
P3_6_AACTCTTCACTACAGT	Healthy	0.9789983	6.6861353
ATGTTCAGGATCGA_GRO-06_biopsy	Healthy	0.057165414	-7.3217287
P3_7_CAGATCATCCATGAGT	Healthy	6.131861	19.763166
CACCTTGTCGGGAGTA_GRO-02_biopsy	Senescent	15.182009	6.899756
ACGGGTCTCTTGCAGA_T164	Senescent	17.70773	8.37751
TCTTTCCTCGGTGTCG_SC07	Healthy	5.3099566	9.6554985
TACAGTGAGACTAAGT_GRO-10_biopsy	Healthy	16.6034	8.450331
AAAGCGTGTGAATA_GRO-03_biopsy	Senescent	17.400759	7.7927938
CTGGGTAGTTGTAGA_GRO-06_biopsy	Healthy	0.69952774	7.4154663
CTTCTCTAGTCGTACT_F02522	Senescent	-2.1349642	4.3403697
TCAGCTCAGGATTC_GRO-10_biopsy	Senescent	15.75052	8.534027
ATGCGATGTATATGA_GRO-04_nasal_brush	Healthy	11.911288	-5.9782267
AGCGGTCCACTCTGTC-1-2	Healthy	12.7634	1.1450548
GGGAATGAGCCCAGCT_F02526	Healthy	3.8525162	-5.229565
TCGCGTTAGTACATGA_F02522	Healthy	-2.2036405	4.9979877
CAGCATAAGTACGCCC_F02524	Senescent	-4.119817	5.2366505
ATCACGAGTAAGTAGT_GRO-06_biopsy	Healthy	16.717476	7.597385
TCTTCGGAGTAGCGGT_F02526	Healthy	3.12783	-7.041167
CCTTCGAAGGGATCT_GRO-04_biopsy	Healthy	-0.18838504	-6.026641
TAGACCATCACCGTAA_F02522	Senescent	-1.9925491	5.2018733
TCACGAAAGCCCAATT_GRO-10_biopsy	Healthy	0.9868277	-5.6677036
GAACGGACAGTCTTCC-SC56	Healthy	-3.1343694	0.7158144
TAGCCGGAGCCACGCT_F02617	Healthy	5.3449225	8.541826
GATCTAGAGACCACGA_F02524	Healthy	3.045165	-5.1527295
GCCATGCTTCGTTT-SC14	Healthy	-4.058431	0.49480742
CCTCAGTTCGCCAGCA-1-HCATisStab7747198	Healthy	3.899995	-0.5154618
CTGTTTAGTGTTAAGA_GRO-04_nasal_brush	Healthy	11.702605	-4.7633176
TGCGTCACTCGAC_GRO-04_biopsy	Healthy	-1.7097822	14.418133
TATCAGGAGTGGGTT_GRO-10_biopsy	Healthy	-0.7080899	-4.842051
GACGTGCGTACTTAGC-SC56	Healthy	-3.6128623	1.1570053
P3_6_TGCGCAGAGCGCCTCA	Healthy	-0.5600045	3.807804
CTACATTGTCAAGCGA_F02522	Healthy	-4.7092743	16.011147
TGAGCATTCATGCATG_GRO-10_nasal_brush	Healthy	12.626447	-3.4565818
P3_6_AGTGAGGAGAGCAATT	Senescent	3.4281058	0.03824124
P3_6_CCTAGCTGTCTGCAAT	Healthy	3.9504075	-0.5469709
TTTGTCAGTCACCCAG-1-2	Healthy	12.125469	0.7370891
ATCATCTCATACGCTA_GRO-08_biopsy	Healthy	3.4988894	-4.507465
CCACTACCAAGGGTCA_F02524	Healthy	-3.5925515	16.326658
CACTCCAAGAAAGTGG_F02522	Healthy	2.1654048	-7.08618
GGAATAACATGGATGG_SC20	Healthy	6.545301	7.6467223
TGCACCTAGCGACGTA_F02528	Healthy	4.7908964	9.826814
CCTCTGACAAGAAGAG_SC07	Healthy	3.4804366	8.998089
P3_7_CGTTGGGCACTGTGTA	Healthy	3.5056436	-7.030508
CTCGTCACAAGAAA_GRO-04_nasal_brush	Healthy	12.127639	-3.6878853
TCGAGGCCACAGATTC-1-HCATisStab7747200	Healthy	-3.086979	2.3655338
P3_7_GTAGTCAGTAAATGTG	Senescent	-3.797683	17.044743
TGCGCAGCAAGGACTG-1-HCATisStab7747197	Healthy	0.33343518	-4.239298
CTTTGCGAGGCATGGT_GRO-04_biopsy	Healthy	0.19632177	-6.2401667
TGGACGCGTACCGTTA-SC56	Healthy	1.6034311	-6.7502675
CGATCGGTCACGCGGT_F02524	Healthy	3.3046303	-4.5175138
ACCTTTACATTCTCAT-1-HCATisStab7747198	Healthy	3.9591582	-0.8957175
CTTCTCTGTACGCACC_F02524	Healthy	3.0150683	-6.057336
TGAGAGGTCACGGTTA_GRO-03_biopsy	Senescent	15.327154	9.718318
CGCGTTTCAATGCCAT_F02526	Healthy	-2.126132	17.283674
TCAGGTAAGCGTTGCC_SC20	Healthy	-0.8605874	8.790356
TGCGTGGAGCGTTCCG_F02617	Healthy	-2.6016016	13.9753475
TTTGTCACATGTCCTC_SC07	Healthy	4.026419	0.2930904
TGGCGCAGTAGGCATG_F02524	Healthy	2.8371813	-5.9794183
P3_6_CGTGAGCTCCCTTGTG	Healthy	5.6160364	7.805877
P3_5_TTCTACACACCGTTGG	Senescent	-0.3148871	6.5336757
TAAGTGCAGGTGTGGT_GRO-04_biopsy	Healthy	0.6685151	-6.652723
CGTCAGGAGTCTTGCA_F02528	Healthy	-5.453889	16.467299
AAGTCTGGTCGCGAAA_GRO-03_nasal_brush	Healthy	11.825367	-4.1029863
TGACTTTCACGGTTTA_F02522	Healthy	7.2180057	9.902871
GGCGTGTGTCTAGGTT_SC07	Healthy	4.9932456	9.250983
ACATCAGAGCGCCTTG-1-HCATisStab7747200	Healthy	-0.5172212	-3.0718668
CAGAATCCACGTCAGC_GRO-03_nasal_brush	Healthy	12.5525055	0.71514404
ATTCTACCAAGGACTG_GRO-10_nasal_brush	Healthy	12.550458	-3.4790444
CACCACTGTTCCAACA_F02524	Healthy	-3.5445788	16.554283
P3_2_CGTTAGACACGAGGTA	Healthy	3.7104049	-4.5782814
P3_6_CTAATGGGTAGGGACT	Senescent	-1.4724771	18.505568
GACCTGGAGTGAACGC_SC20	Healthy	-0.89044243	8.513078
P3_6_GATCTAGTCGTGACAT	Healthy	5.692638	7.6909018
TTGTAGGGTCTAAACC_GRO-03_biopsy	Healthy	15.254356	9.533322
GATGCTATCCTAAGTG-1-HCATisStab7747199	Healthy	-1.979579	13.709976
CTTAACTGTTCAGGCC_F02522	Healthy	2.4980044	14.463269
CGCAACTCAACGGGA_GRO-03_biopsy	Healthy	3.7312384	-0.36986232
TGGACGCCAACAACCT-1-HCATisStab7747200	Healthy	-3.057836	-1.3750516
AGTGTCAGTCGAACAG_SC20	Healthy	6.976946	7.6367245
CTAAGACCAGCCTTTC-SC56	Healthy	5.3335896	8.026219
AACCTAAGGAGCGA_GRO-10_biopsy	Healthy	1.1990356	-5.712838
GGCTTTCGTAACTGCT_T166	Healthy	10.945889	1.924089
P3_6_AAGCCGCCAAGGACAC	Healthy	6.709423	6.9239063
GATCTTACCAGAAA-SC31D	Healthy	6.442018	8.248839
CTATCCGGTATTCCGA_T165	Healthy	15.817794	7.538834
P3_7_CATCAGATCTCGTATT	Healthy	-3.7064314	5.083757
AAAGTAGGTAGCTAAA_GRO-04_biopsy	Healthy	1.7131469	-6.639531
AAGTCTGTCAAACGGG-1-HCATisStab7747200	Healthy	-0.5772064	-3.312769
TCTATTGTCAAGGCTT-1-HCATisStab7747199	Healthy	-0.8167959	5.6842685
TAGGCATCAATGAAAC-SC56	Healthy	-4.49746	6.411447
CTGCGGAAGTTCGATC-1-HCATisStab7747199	Healthy	6.5387993	7.9220333
CAAACTGTCGAACA_GRO-10_biopsy	Healthy	15.386493	8.150371
CGTCTACAGGTGGGTT_SC20	Healthy	6.940733	7.983266
TCTGAGATCCAGTAGT-1-0	Healthy	-2.1526935	4.1270432
P3_6_TACCTATGTAAACCTC	Healthy	7.094544	8.915714
TCTGGAAAGCTTCGCG_F02092	Healthy	6.3730702	11.055517
GCCAAATGTACACCGC_SC20	Healthy	-0.43152672	8.917144
AAAGTGAAGTTGCTGT_T164	Healthy	14.1977	6.1911635
P3_5_CTTGGCTGTCGCGGTT	Healthy	-0.1646034	5.7317457
P3_7_CACTCCACACTGTGTA	Healthy	-0.2430014	-4.7857423
GTGAAGGCACAGGTTT_F02528	Healthy	-2.059522	12.754863
P3_4_CACACTCCACGTTGGC	Senescent	2.1881704	11.966347
TCAATCTCAGATGGCA_GRO-04_nasal_brush	Healthy	11.737808	-2.717687
TTGGCAAAGAGACTAT_GRO-10_biopsy	Healthy	13.032158	4.472678
TGCACCTCAGTTCATG-1-HCATisStab7747198	Healthy	7.9191704	9.810841
TAAACCGGTTCCACAA_SC20	Healthy	6.7831273	7.732214
P3_7_ACTTTCAGTTTAGCTG	Senescent	-1.8448888	13.241912
GGAATAACAGACAGGT_F02524	Healthy	0.8351133	-6.2366943
GCTGCTTGTTTAAGCC-1-HCATisStab7747198	Healthy	8.0662155	10.376952
P3_3_ATCTACTTCGATCCCT	Healthy	6.7657003	8.67239
CAATCATCCTCGCAT_GRO-10_biopsy	Healthy	-0.34109268	-6.784478
TGTATTCTCCCATTTA_F02617	Healthy	6.073215	19.101274
CCACTACGTTAAAGTG_F02609	Healthy	-2.5021746	13.017396
P3_3_TACTTGTGTAAGCACG	Healthy	13.793808	10.172375
ACGGGTCGTCCGTTAA_F02522	Healthy	6.1096444	9.32919
P3_5_CAACCAACATGAGCGA	Senescent	-0.019045122	5.998899
ACCAACATCTCAAAGC_T165	Healthy	13.767532	7.1613746
AGCGTATAGAAGATTC_GRO-10_nasal_brush	Healthy	11.450912	1.0406086
GATGAGGTCTGATTCT_SC07	Healthy	-3.6212564	6.5812445
AACGTTGCAGGCAGTA_F02522	Healthy	3.3325222	-5.4243994
TACTTGTGTTCTGGTA_GRO-10_biopsy	Healthy	-1.5861063	14.592836
P3_2_ACGCCAGAGTCAAGGC	Healthy	4.9857583	-0.9154246
TGCACCTTCATTGCGA-1-HCATisStab7747198	Healthy	4.543702	-0.576834
AAATGCCAGGGATGGG_F02617	Healthy	-1.0841117	6.890691
TACTGCCCAGACAATA_T164	Senescent	14.494096	5.9896665
CTCGGAGGTTGAACTC-1-HCATisStab7747197	Healthy	-0.16955489	-4.1853724
TGGGAAGGTAATCACC_GRO-04_biopsy	Healthy	0.26604158	-5.337613
GTAACTGTCTTGCATT_F02617	Healthy	-3.6668117	3.4687908
CCTACACAGTGACATA_GRO-03_biopsy	Healthy	14.481749	5.1531596
ACTGCGCACTCTGTC_GRO-10_biopsy	Healthy	14.943943	4.6778855
CAAGATCGTACGAAAT_F02617	Healthy	5.87473	19.154305
AATCGGTGTGATGTGG-SC56	Healthy	6.9258013	8.710603
CAGGTGCGTAGCAAAT-SC56	Healthy	-4.727784	7.0845704
AGGGATGCAGTCACTA-SC56	Healthy	-3.435603	15.109345
P3_6_CATCGGGTCATCGGAT	Healthy	0.6174664	6.551701
P3_7_AGTGGGAAGGTACTCT	Healthy	3.407813	0.11593855
CCGTGGACAGTTCCCT_GRO-03_biopsy	Healthy	14.000702	8.238987
AATCGGTCAATGGAAT_GRO-10_biopsy	Healthy	0.026082609	-6.5474763
P3_3_GGAATAAAGCTGTCTA	Healthy	1.9625554	11.996627
CTCATTATCTGTCTC_GRO-04_nasal_brush	Healthy	11.719598	-3.9588268
GGCGACTGTACCCAAT-1-HCATisStab7747197	Healthy	0.8497104	-5.8243117
CAACCAACAAAGAATC_F02522	Healthy	-0.5059918	-3.7557495
TCGCGAGTCCCTTGCA-1-HCATisStab7747200	Healthy	3.559523	7.843624
CGAATGTGTCGAGATG_GRO-10_nasal_brush	Healthy	12.269078	1.582041
CTGAAACTCATGCTCC_GRO-08_biopsy	Healthy	-2.8163288	1.0866095
TGTTTGTAGCCTCGTG_T164	Healthy	13.886832	6.1087523
TAGTTGGGTGTGCGTC_F02528	Healthy	-0.14404526	3.7137806
GTAGGCCAGAGAGCTC_F02526	Healthy	-2.783412	15.274961
CTAATGGAGGGTATCG_SC20	Healthy	-0.7415035	8.319746
TGCCCATAGCGTTGCC_GRO-10_biopsy	Healthy	15.898592	6.073638
CAAGGCCAGGCATTGG_SC20	Healthy	4.1667986	3.813875
CCTTTCTCAGGGTTA_GRO-03_biopsy	Senescent	15.43681	9.671085
P3_6_TGACTAGGTACTCAAC	Healthy	6.691803	6.7637873
CCCAGTTGTCTAGCCG_SC07	Healthy	5.293865	7.304729
P3_6_CTAGTGACACCTCGGA	Healthy	3.3334506	0.17465699
GGAACTTCACATTTCT-1-HCATisStab7747197	Healthy	3.7566633	-5.2805405
GTACTCCCAGTAACGG-1-2	Healthy	12.491522	2.4489956
AGATCGTAGTGCACTT_T165	Healthy	12.792734	4.3451824
P3_7_CTAGAGTCATGACGGA	Healthy	-1.4064085	18.401155
P3_3_TAAACCGCATCTCCCA	Healthy	7.141291	8.968493
P3_7_TACTCATAGTCCGGTC	Healthy	0.64713526	5.6963005
P3_6_TACGGTAAGTGGTCCC	Healthy	-2.0148597	6.7292643
TGCCAAACAAAGGTGC_SC20	Healthy	-0.7296583	8.617601
P3_6_TTGTAGGCAGTAAGCG	Healthy	6.853363	8.093209
GATGAGGAGCCTTGAT_F02524	Healthy	2.5926082	-6.0708966
AGGTCATGTTAAAGAC_F02528	Healthy	1.2613636	-6.4276514
ACCTTTATCTACCAGA_F02528	Healthy	-5.470653	13.917865
CCTTACGAGAGCTGCA_F02526	Healthy	2.666645	-7.5772734
CGATCGGTCAAACCAC_F02522	Senescent	-4.923321	13.686423
P3_7_CCTATTAGTGCTGTAT	Senescent	2.7410913	-7.0802383
CCGGTAGTCGAGGTAG_F02617	Healthy	-5.4025	14.309298
TGTGGTAGTAAGTGTA_SC20	Healthy	6.925991	7.9456396
GTCGTAAAGCTCAACT_F02524	Healthy	3.5863402	-5.193057
AAGGAGCCACAGTCGC-1-HCATisStab7747200	Healthy	3.3167794	-0.8026721
CATTCGCTCTCTTAT_GRO-10_biopsy	Healthy	14.505367	7.865478
CTCATCGCATCGTGCG_T164	Senescent	17.3705	9.043449
P3_3_CACAGGCAGCTGATAA	Healthy	7.815372	9.074242
TGCTGCTGTAAACACA_F02522	Healthy	5.3271832	9.970327
TAGGCATAGCACGCCT_F02524	Healthy	6.7637243	10.707429
P3_3_GTACTCCTCGTTGACA	Healthy	11.543713	5.1897078
CCTCTGAGTACTTCTT_SC07	Healthy	-3.1070223	6.7944865
CTTAACTGTCGCGGTT_GRO-10_biopsy	Healthy	13.5834875	6.6172743
P3_5_ACACCCTTCTCTAGGA	Senescent	0.111027114	5.9295006
ATGAGGCACTTCTGC_GRO-06_biopsy	Healthy	0.89555025	-7.0679426
P3_5_GAACCTATCAACTCTT	Senescent	2.40865	13.743803
ACGCGTCAACCGCCA_GRO-10_biopsy	Healthy	1.8018812	-5.951361
TCTTTCCGTCAAAGC_GRO-06_biopsy	Healthy	14.488207	8.707485
P3_6_TGCGTGGTCTAACTCT	Healthy	-3.6509204	17.20999
CGTAGCCTGTTGCA-SC31D	Healthy	2.7070918	-6.5638227
TATCAGGTCAACACTG_F02524	Healthy	6.2663713	10.244412
AATAACACGAAAC_GRO-10_biopsy	Healthy	3.6909368	0.16576128
GTCTCGTAGCCCAATT_F02617	Healthy	-2.065624	7.039476
ATGAAAAGTGTCCAT_GRO-06_biopsy	Healthy	2.156228	-5.2106466
TAAGCGTTCGTTGACA-1-HCATisStab7747200	Healthy	-0.61910814	-2.9357445
GCGCCAACATCTATGG-SC56	Healthy	0.007305784	-6.395592
TCAGATGGTGACTACT-1-HCATisStab7747198	Healthy	-0.7044027	-5.7644677
ACTGAGTAGGGATCT_GRO-04_biopsy	Healthy	16.7456	6.697405
TCAGGTAAGCTTATCG_GRO-10_nasal_brush	Healthy	11.186972	1.0934389
TTCATGTCATGAATCC_T164	Healthy	13.980371	6.5000334
TTCGAAGAGCCAGTAG_SC20	Healthy	6.283723	7.330793
AGCGTATAGAGACTTA_F02617	Healthy	-0.4727368	-5.3350334
CTGCAGGCAGTAGATA_T164	Healthy	14.859002	4.906789
GTTCATTTCCTAAGTG_SC07	Healthy	6.4297223	10.342843
AGGTCATAGTGTACTC_GRO-03_biopsy	Healthy	15.350363	7.1557293
P3_7_CACCACTTCCGAACGC	Healthy	-1.8259209	13.221067
P3_4_GACACGCAGTTACGGG	Healthy	7.950724	8.45483
AACTGGTCATTTCACT_SC20	Healthy	-0.8657308	8.497762
AGGGATGGTCGGATCC_GRO-03_biopsy	Healthy	3.5908751	0.44554314
ATCTACTCAATGGAAT_F02526	Healthy	3.8726044	-6.398783
GCCAAATTCAAGGTAA_F02524	Healthy	4.604427	13.0620365
AGGCCACGTTGTACAC_F02522	Healthy	-4.734662	15.676626
TGAGGGAGTAAGGGCT_GRO-08_biopsy	Healthy	15.137285	6.5003424
P3_5_CGTCACTCACAACTGT	Healthy	-0.5635975	-4.019012
ATCGTAAGACAGACC_GRO-03_biopsy	Healthy	0.4424477	-6.869399
P3_2_CCGGGATGTAGCGCTC	Healthy	-1.872467	6.801965
ATCCACCTCAGAAAT_GRO-10_biopsy	Healthy	1.4103508	-5.445103
TTCTCCTAGATAGCAT_GRO-11_biopsy	Senescent	-2.244493	13.420456
CCTAAAGCAGATCGGA_F02524	Healthy	6.160908	9.485222
GGGTCTGGTTCACCTC-1-HCATisStab7747199	Healthy	-0.45702058	-4.236825
TTGTAGGCACCCTATC_GRO-10_biopsy	Healthy	0.6893455	-5.9423313
P3_2_AGCGTCGAGCTCCTCT	Healthy	3.588038	-5.208986
AACTGGTCACAGCCCA_F02522	Healthy	-0.7827684	-5.696062
TATTGGGGTACGAGTG_T164	Healthy	14.871226	4.419148
CTACGTCCAGTTCATG_F02526	Healthy	0.10840797	-7.1006365
CGGACACAGTGACTCT_F02524	Healthy	2.5724657	-6.4238076
ATTATCCGTCAAAGAT_GRO-10_biopsy	Healthy	-1.3543711	14.9835415
P3_3_GGCGTGTTCACGATGT	Healthy	7.04842	8.950237
P3_7_AGCTTGACATGCCTAA	Healthy	1.0269771	-5.959312
P3_3_AGAATAGGTAGGGTAC	Healthy	7.649178	8.991378
CACACAAGTCAATACC_F02522	Healthy	-3.1766422	13.350619
GGGTTGCTCCTTTACA_F02617	Healthy	-4.6335244	13.758587
GTCGTAAAGTTAGCGG-1-HCATisStab7747200	Healthy	2.8711557	-0.4391029
P3_6_TGTGTTTCAGTCTTCC	Healthy	7.019256	8.796089
CTTAACTCACCCATGG-SC56	Healthy	-0.013844637	-5.941256
GACACGCCACCATCCT_F02522	Healthy	-0.053888887	-3.7091444
AGACGTTGTTTAAGCC_GRO-06_biopsy	Healthy	0.55986875	-7.0214615
ACATGGTAGAAGAAGC-1-HCATisStab7747197	Healthy	-0.5029559	-4.0979514
P3_7_ACTATCTCAACGATCT	Healthy	1.6593513	-4.470036
AACTCCCGTGCCTGCA_GRO-03_biopsy	Healthy	1.0291804	-6.4280295
TACGGATCACCCTATC_F02617	Healthy	5.544746	19.866175
ACTGCTCAGCAGACTG-1-2	Healthy	11.763252	0.38438606
TTCTCCTGTCCGTGAC_F02524	Healthy	-3.0103416	-0.28279883
TCTGGAAAGCAGACTG_F02617	Healthy	4.964579	9.315341
TGTTCCGGTGCTGTAT_F02092	Healthy	-2.5946136	2.1917355
TGAAAGATCTACCAGA_F02524	Healthy	6.1983786	10.600033
GCGCCAATCGTAGATC_F02609	Healthy	-4.908449	14.192733
P3_2_GTTCATTAGCACGCCT	Healthy	2.6923392	-6.89089
TCATGGAAGAGGGTGG_T165	Senescent	13.524859	5.1340766
TGGTTCCGTAGCAAAT_F02617	Healthy	-2.5609512	13.678141
TCATTACCAGACGCCT_F02526	Healthy	7.1701584	9.747175
TATGCCCGTGTTCTTT_F02522	Healthy	2.8419342	-6.0231957
AAGAACACACACCTGG_T164	Healthy	14.726219	5.278345
TAGAGCTTCAACGGCC_SC07	Healthy	5.832789	10.502643
GTAGGAGGTAACAGTA_T165	Senescent	14.1381235	5.602024
TTCAAAGAAGTGTC-SC31D	Healthy	-3.7367785	3.4846032
GATTCAGCAAACTGTC-SC56	Healthy	-4.667368	7.5065303
AACTCCCGTTAAGGGC_GRO-10_biopsy	Senescent	-2.678544	15.072323
AAAGATGCAGGGTACA-1-HCATisStab7747199	Healthy	7.9652424	10.174129
TCTCGTTCGAGAGCA_GRO-04_biopsy	Healthy	0.905226	-6.6733165
P3_6_GCACTCTCACTAAGTC	Healthy	0.39169666	6.862627
TGAAGTCGGTTC_GRO-03_biopsy	Healthy	0.25731757	-6.880195
GACGTGCGTATATCCG-1-HCATisStab7747197	Healthy	4.08013	-1.2020079
P3_7_TAAACCGAGCGATTCT	Senescent	6.030294	19.677835
GATGAAAGTGCACCAC_F02524	Healthy	5.8683853	19.667671
GATCGATGTTGGTAAA_SC20	Healthy	7.362152	8.263184
AGCGGTCTCGCCTGTT_GRO-04_biopsy	Healthy	15.507144	7.7400746
CTTGGCTGTTACGTCA_GRO-11_biopsy	Senescent	13.974994	5.579252
P3_3_TCGTACCGTGTCTGAT	Healthy	5.386808	19.35118
TTCTCCTGTGTCGCT_GRO-10_biopsy	Healthy	15.561932	7.0553517
TCGTAGATCAGTACGT_GRO-04_biopsy	Healthy	0.18948525	-5.2273297
P3_6_ATCTGCCGTGCCTGGT	Healthy	-0.74405336	7.0107484
ATCGTGATCTAAGCCA_T164	Healthy	15.772628	6.2446856
P3_3_GCACTCTTCCGTCAAA	Healthy	14.058752	10.046477
GACGCGTAGCAGGCTA_SC07	Healthy	4.8920903	9.660858
ACAGAGAGCCGTCGT_GRO-04_biopsy	Healthy	0.29343152	-6.0178094
GTCAAGTTCCTTTCTC-1-HCATisStab7747197	Healthy	-0.23624231	-6.514021
GCATGCGTCTGGTTCC_F02526	Healthy	-0.84162396	3.6899683
P3_7_AACTGGTAGAGCCCAA	Healthy	-2.6986978	-1.0509069
P3_5_CCTTCCCTCCCAGGTG	Healthy	3.4024425	0.20400737
CTCGAAATCCGTAGGC_F02526	Healthy	7.380727	10.372016
CGCTTCAAGCGTCTAT_F02617	Healthy	-1.4451872	7.4161167
GACCAATTCCCTTGTG_F02526	Healthy	-2.8682108	15.482198
P3_2_GAGGTGAGTCTCTCTG	Healthy	-2.7953727	-1.0413924
TCGGGACTCCTAGAAC_SC07	Healthy	-2.4497578	6.781192
GGAGCAACATGGGAAC_F02522	Healthy	5.4055514	9.417379
TGCGGGTTCGGTGTTA_GRO-03_biopsy	Senescent	15.330051	7.452608
AAAGCAATCCTCTAGC_SC07	Healthy	4.8302484	9.239406
P3_6_CAGCTGGAGCCCGAAA	Healthy	-0.64908034	3.851045
AGGGATGGTTGCGTTA-1-HCATisStab7747200	Healthy	-0.89665973	1.6791607
TTAACTCGTAAACACA_GRO-10_biopsy	Healthy	-3.0958314	15.320445
CTCACACGTTGGGACA_GRO-04_biopsy	Senescent	16.772625	7.7870226
CACTCCACATGCCTTC_F02617	Healthy	5.4641166	20.108364
CGAATGTTCTAACCGA_GRO-04_nasal_brush	Healthy	0.7605523	-4.597857
CATTCGCGTTGGAGGT-1-HCATisStab7747198	Healthy	7.4743633	9.680957
CCTCATGTCGTACACA_T165	Senescent	12.942387	4.793306
GACGCTGTCTCTCTTC_T165	Senescent	14.190726	7.351431
TACCTATTCAGCGACC_GRO-03_biopsy	Senescent	16.481226	9.191758
CTGCGGAGTCCAGTTA_GRO-06_biopsy	Senescent	15.008989	9.008534
P3_3_TCATTACCACATGACT	Healthy	6.029628	9.076007
GGCGTGTTCAGGATCT-1-HCATisStab7747197	Healthy	3.2453382	-5.6114855
CTCAGAACATTACCTT_F02522	Healthy	-3.5769255	4.159483
TGTTAGGTACAGT_GRO-03_biopsy	Senescent	16.542225	7.940712
CAGAATCCAGTCAGAG_F01853	Healthy	-5.1934767	16.522434
TCTCGTGTATAAT_GRO-10_biopsy	Healthy	14.97952	7.316366
P3_6_CGATGGCAGCTACCGC	Healthy	0.7581956	6.540357
P3_3_GGAGCAACAGGGATTG	Healthy	5.4785156	8.82173
P3_6_ACTGATGCAGTGGGAT	Healthy	-3.9138975	16.94855
TTAGTTCGTATGAAAC_GRO-04_biopsy	Healthy	0.9514517	-4.7066875
CTAACTTAGACTTTCG_F02526	Healthy	-1.8877655	13.899222
TTAACTCAGAAAGT_GRO-08_biopsy	Healthy	-4.105519	0.79252666
CGATGTAAGACCTAGG_F02524	Senescent	-2.2525132	3.9436584
GGAACTTTCCAAACAC-1-HCATisStab7747200	Healthy	-0.62408274	-2.9139037
P3_2_GGGCATCGTTTGACTG	Healthy	-2.8726432	0.5152253
CGATGTATCGTGACAT_F02617	Healthy	-1.3271605	6.632077
TCGCGAGGTGCGATAG_F02522	Healthy	-3.3839827	3.6366038
GTAACGTGTAAACGCG_F02617	Healthy	4.655705	8.701376
CAGTAACCAAGTCTGT_GRO-02_biopsy	Healthy	11.9125805	2.2030888
TCGTACCCAATAAGCA_GRO-10_biopsy	Healthy	2.5104122	-4.649434
TGTCCCAAGATGTC_GRO-04_biopsy	Healthy	-0.47301522	-5.861116
P3_7_GGAGCAAGTCTCTCTG	Senescent	-1.352552	18.169136
P3_6_ACGGGCTTCTGTACGA	Healthy	5.474342	8.79699
P3_6_GTGCATAAGCACACAG	Healthy	0.68998694	6.383776
CTACATTAGAATCTCC_F02524	Healthy	-2.405262	6.400631
CGACTTCTCGCGTTTC_GRO-04_biopsy	Healthy	0.66033524	-6.1653666
TGCACCTCATGGGACA_GRO-10_biopsy	Senescent	15.688971	8.8744955
TCCCGATGTTCACCTC_GRO-04_nasal_brush	Healthy	12.672502	1.4488758
GCAGCCAAGGCATGGT_F02522	Healthy	-2.2939649	17.417006
CCCTCCTCACTTCGAA_GRO-04_biopsy	Healthy	14.229015	9.2280655
P3_4_GCCAAATCATCCGCGA	Healthy	0.46873367	6.138564
CGTCACTTCTATCCC_GRO-10_biopsy	Healthy	-2.2029545	14.530192
P3_2_GATCGCGCAAGGTGTG	Healthy	4.045621	2.4301653
ACAGCCGGTCAAGCGA_GRO-03_biopsy	Senescent	15.478104	7.9874854
TGCTTCGAGATTAGCA_T165	Healthy	14.126686	7.400817
AGAGCGACAGGACGTA_GRO-06_biopsy	Senescent	15.55035	8.157125
CGTTAGAAGGTTACCT-1-HCATisStab7747198	Healthy	0.15239729	-5.845315
P3_7_CGTGTAAAGGCCATAG	Healthy	3.3687375	-7.2547507
TAGCCCACGCTGTA-SC31D	Healthy	-4.085328	7.4734855
CTAGTGATCCCAAGAT-1-0	Healthy	11.885275	0.75951153
CTACACCTCTTCATGT_GRO-03_biopsy	Healthy	1.8549088	11.910642
P3_7_CGGTTAAAGCGTTTAC	Healthy	-4.1129117	15.960187
CACATAGCAGTCAGCC_F02528	Healthy	-3.2898755	18.114952
TGCCCTAAGCGATGAC-1-HCATisStab7747198	Senescent	2.2598057	13.5522785
TACACGATCGAGAGCA_GRO-04_biopsy	Healthy	1.1691555	-5.7115827
TTCTCAACACTTAAGC_F02528	Healthy	-3.2021666	6.088087
CTCTACGTCAGCTC_GRO-03_biopsy	Senescent	14.013139	8.078518
CACACCTGTCTAAAGA-SC56	Healthy	-1.5986512	3.1486003
AGGGCCTGTATGGTAA_T166	Senescent	13.591964	9.020538
TTTCCTCAGATCGGGT_GRO-03_biopsy	Healthy	-0.6505013	2.6454492
TTCTCCTTCAGTGCAT_GRO-03_nasal_brush	Healthy	11.982875	-4.8519454
ACCAGTAGTACCATCA_SC07	Healthy	-4.228321	7.812463
TGACGGCCACACAGA_GRO-10_biopsy	Healthy	15.398103	8.340641
TAGGCATCACGACGAA_F02528	Healthy	-2.621083	12.672744
TCAATCTTCTTGCATT-1-HCATisStab7747198	Healthy	0.66000074	-4.769446
CTACGTCTCGGAGCAA-1-HCATisStab7747198	Healthy	4.3333282	-0.30395472
CACATAGTTATCGGT_GRO-03_biopsy	Healthy	-0.08679877	-6.8289657
TGACAACGTTAAAGAC-SC56	Healthy	-3.6273477	14.632576
CCTACACTCGCATGGC_F02617	Healthy	4.7703147	9.65677
ACCAGTATCACAGTAC_GRO-03_biopsy	Healthy	17.340282	7.5210934
P3_7_CGGAGTCGTGTTCTTT	Healthy	3.4394264	-6.519619
TTCATCGAGTCTTT-SC31D	Healthy	-1.5992668	3.0877366
CCACCTACAAGACGTG-1-HCATisStab7747199	Healthy	-2.2043757	14.61759
TCAGGATGTAAGGGCT_F02522	Healthy	5.2616234	8.639303
TGCGTGTGTGGCTC_GRO-10_biopsy	Healthy	0.22208333	-5.650951
P3_2_ACATACGGTGTCGCTG	Healthy	-1.3694277	14.470778
CCTAGCTAGCAGGTCA_F02092	Healthy	-2.8099542	2.6135643
ACTTGTTTCTATCCCG_F02524	Healthy	-4.234639	13.869128
CTACACCCAGCTGCAC_GRO-06_biopsy	Senescent	17.113728	7.0971646
GTTACAGGTCTGGAGA_F02522	Healthy	6.1541166	9.440343
AACTCCCTCCTATTCA-1-0	Healthy	12.143675	1.1218414
AGTTGGTCACCAACCG_F02522	Healthy	2.7391524	-6.1838183
GCAGCCAAGATCACGG_F02617	Healthy	-2.6320405	12.77724
P3_6_TGCCCATTCACGCATA	Senescent	-1.209111	6.8001323
AGGGTCCCAGAGAATT_T165	Healthy	13.747267	5.621812
GGCTCGACACCGGAAA-SC56	Healthy	-1.0591102	5.247671
CGTTAGAAGCGTAATA_GRO-03_nasal_brush	Healthy	12.229194	0.97696245
P3_7_GTCCTCACACACATGT	Healthy	-1.0402161	14.235696
AGTAGTCAGTATCTC_GRO-03_biopsy	Senescent	16.716661	8.100456
ACGGCCATCACATGCA_GRO-06_biopsy	Healthy	13.8464575	7.150891
CAACCAACATTGAGCT-1-HCATisStab7747199	Healthy	1.8590922	-7.141469
TGTATTCGTGAGTGAC_GRO-10_biopsy	Healthy	-1.4122876	14.642817
AGGTGTTCACTATCGA_T166	Healthy	14.998867	8.346106
TCGTAGAGTCCGACGT_GRO-04_nasal_brush	Healthy	1.0010879	-5.861326
CATCCACGTCTAAACC_F02524	Healthy	-2.21506	13.559482
AAGTCTGGTAGGAGTC_GRO-10_biopsy	Healthy	1.1763457	-5.724883
TCGGTAAAGGATGCGT-SC56	Healthy	-2.5626464	1.8194488
TAGTGGTCAAACTGCT_F02617	Healthy	-1.5178539	6.19997
CAAGGCCTCCGGCACA-1-HCATisStab7747200	Healthy	-0.53528184	-3.4010015
AATCGGTGTAGCGCAA_GRO-04_biopsy	Healthy	0.50340044	-5.378897
CACAGGCAGCAGCGTA_GRO-03_biopsy	Senescent	17.43264	7.757265
ATGAGGCATCCGT_GRO-10_biopsy	Healthy	13.7126465	3.8141313
CACTCCACAGTCGATT_GRO-03_biopsy	Healthy	13.890375	5.2799954
ATGAGGGAGCTCCTCT_F02522	Senescent	-5.1884527	14.343294
ACCAATCATGGTCTA_GRO-03_biopsy	Healthy	0.85640806	-5.929908
ATTTAGGATGCCCT-SC31D	Healthy	-2.6238904	4.252359
ATTGGTGAGACCACGA_GRO-10_nasal_brush	Healthy	12.583952	-3.5085416
CAACTAGAGTCCTCCT_F02526	Healthy	0.27195513	-8.001107
GGCTCGAAGACTAAGT_SC20	Healthy	-0.5617765	8.74763
P3_3_TAGTTGGAGTCGATAA	Healthy	7.7047505	9.399053
P3_7_AGACGTTCATAACCTG	Healthy	-2.4924805	-0.30930293
AAACGGGAGCGCCTCA_GRO-03_biopsy	Healthy	14.401393	8.772024
CAGCTAAAGGATGTAT_GRO-11_biopsy	Healthy	5.200046	20.04734
P3_6_CCAATCCTCGTCACGG	Senescent	0.8651976	6.4679604
TACGGTAAGGCTCAGA_GRO-03_biopsy	Senescent	15.14727	9.7152605
AACCGCGAGTGCGATG_F02617	Healthy	6.182836	10.057961
P3_6_CATGCCTGTGACGCCT	Healthy	5.8560815	8.9312315
ATCATGGGTCTCCATC_GRO-03_biopsy	Healthy	15.0113945	9.41444
AGATTGCTCGACAGCC_GRO-04_biopsy	Healthy	15.025929	9.098988
GGTGCGTCAATGAAAC_F02617	Healthy	-2.7523465	13.045689
CCATGTCTCAGCTTAG_F02617	Healthy	-2.9066823	12.989502
P3_6_GATTCAGCACTTACGA	Healthy	5.668486	8.705979
CGGAGCTAGTGGTCCC_F02617	Healthy	-1.453387	6.967869
CACATACAGGTCCAC_GRO-03_biopsy	Senescent	14.97272	9.399467
P3_3_AAAGATGGTCACCTAA	Healthy	-0.98146176	6.976657
P3_7_CAGCAGCAGAAGATTC	Healthy	-2.0638003	18.037838
ACGCCAGAGTCACGCC_GRO-03_biopsy	Healthy	15.186532	9.341902
TCAATCTAGCCTATGT_F02524	Healthy	6.381177	10.847748
TTCTACACAGGACGTA_GRO-03_biopsy	Senescent	15.641197	9.586841
TTGACTTTCCTTCAAT_GRO-10_biopsy	Healthy	14.040102	6.567017
ACATCAGGTTGGTAAA_F02617	Healthy	16.350374	6.8720627
P3_2_GCAGTTAAGAGGGCTT	Healthy	-3.1632292	0.335691
CGACCTTGTCAATGTC_GRO-03_biopsy	Healthy	0.74822813	-6.9377294
P3_6_TAGTGGTGTTGGTTTG	Healthy	6.6749387	9.312085
TTGAACGCACCATCCT_GRO-10_nasal_brush	Healthy	11.27071	1.0829159
GATAGAATCCTTCTAA_T164	Senescent	17.61072	7.6959352
GGATGTTAGTGATCGG_SC20	Healthy	6.3802967	7.5128236
ACTTACTAGCTAGCCC-1-HCATisStab7747198	Healthy	8.148487	10.42849
TCTGGAACAACCGCCA_GRO-04_nasal_brush	Healthy	12.071403	-6.3365736
ATCACGATCTTCGGTC_SC07	Healthy	4.754616	9.5353775
CTTGGCTAGAAACCAT_GRO-04_biopsy	Healthy	0.23279518	-6.3863354
CGTTGGGAGACTTTC_GRO-03_biopsy	Senescent	16.903168	7.410169
TGATTTCCACTGAA_GRO-10_biopsy	Healthy	15.035303	6.745134
ATAACGCTCACAACGT_GRO-03_biopsy	Senescent	14.370031	8.158638
TGGGCGTAGGCATGTG-1-HCATisStab7747200	Healthy	3.6477976	-0.23739836
AGGGATGTCACCTTAT_F02617	Healthy	-1.3307928	7.1336703
ATCACGACATAAAGGT_SC20	Healthy	6.7885165	7.768144
TGCTACCAGAGTCTGG-1-HCATisStab7747197	Healthy	3.3391528	-4.709885
GCTTCCAGTCTTCTCG_F02522	Healthy	-5.0945745	16.215925
CATCGTGATGCCC_GRO-04_nasal_brush	Healthy	0.34358096	-5.6912584
CCGGGATCACTTACGA_GRO-10_biopsy	Healthy	1.7859215	11.737351
CAATTTCGTGGTC_GRO-08_biopsy	Senescent	15.295844	8.891437
CCACTACTCCCGGATG_F02528	Healthy	2.3507695	-6.912039
TTATGCTAGCAACGGT-1-2	Healthy	11.785787	1.9903227
TCTCATACAATGTAAG_F02524	Healthy	-0.997303	2.4499056
TGCATGAGTAAGGCCA_T164	Healthy	12.209863	6.1202693
P3_6_CTCACACTCATCACCC	Healthy	8.089479	8.751098
TACTCATTCGTAGGAG_SC07	Healthy	-3.6253004	7.3558393
GTATCTTTCCTTGGTC_SC07	Healthy	4.6660547	9.425605
P3_5_GAGGTGACAGTAAGAT	Healthy	0.41034034	6.137518
TGGGCGTAGCGTGTCC_SC07	Healthy	2.4441006	14.284455
P3_6_CCATGTCAGGCCCGTT	Healthy	-0.24642444	6.5205665
P3_7_CACCTTGCACGCTTTC	Healthy	1.4950119	-6.293146
CGCGTTTGTAAGTAGT_F02526	Healthy	2.995574	-7.3166513
AGATCTGTCAATAA_GRO-11_biopsy	Healthy	2.8676612	-5.5415893
TCGGTAACATGAACCT-1-HCATisStab7747198	Healthy	1.0275431	-4.997076
P3_6_TCTGGAATCCAAACTG	Healthy	5.9004674	9.17377
GTGTGGCTCCAGCTCT_T166	Healthy	13.337623	9.292947
CACCAGGCAAGGTTCT_F02528	Healthy	4.676211	10.23114
AGGGATGAGATGTGGC_SC07	Healthy	4.770301	9.949688
P3_6_ATAGACCCATCCGCGA	Healthy	-0.7022424	6.8667974
P3_3_CATCAGACACGGACAA	Senescent	0.18798468	7.116237
CCCAATCTCCCATTAT-1-HCATisStab7747199	Healthy	0.29928374	-7.6015205
TGGGTCTCTGAAAGA_GRO-03_biopsy	Healthy	0.56337106	-6.831474
P3_3_ATTATCCAGACGCAAC	Healthy	8.041013	9.400739
P3_3_TTCTACAAGCGCCTTG	Healthy	6.983629	8.919784
ACAGCCGAGAATA_GRO-03_biopsy	Healthy	3.6784256	-0.13729315
CATGACAGTTACCGAT-SC56	Healthy	0.8803544	-5.258559
ACGCCGACAACAACCT_F02524	Healthy	-1.0197386	3.5320206
ATCTACTTCCCTGACT_GRO-04_nasal_brush	Healthy	11.623504	-3.8801842
GTTCTCGGTACACCGC_GRO-10_nasal_brush	Healthy	11.30459	2.1246302
CATTATCGTCTTCGTC-1-HCATisStab7747199	Healthy	-1.8058509	2.9499059
GGGACCTAGATGTCGG-1-HCATisStab7747197	Healthy	-0.1312609	-6.417773
TCATTACCACCTTGTC_F02092	Healthy	-5.1487174	14.621785
ATCCACCCAGACAAAT_SC20	Healthy	6.8848257	7.8545165
TTGCGTCAGGCTACGA_GRO-03_biopsy	Healthy	14.991229	9.684968
GACACGCAGCTCTCGG-SC56	Healthy	-3.754901	14.71444
P3_7_TCTATTGAGTGAAGAG	Senescent	-4.4618697	15.20855
TTAGGCAGTCTTTCAT_F02528	Healthy	-0.33851203	-5.7855186
TTCTAACTCTGGGTCG_T166	Healthy	14.632522	9.233152
CGAGCCATCACATACG_SC20	Healthy	6.3890724	7.1647964
P3_7_GTCACAAAGACTTTCG	Healthy	3.2982817	-6.976082
GACTAACTCTCAACTT-1-HCATisStab7747198	Healthy	7.936844	9.7939415
P3_7_AGTGAGGTCGTTACAG	Healthy	3.3245885	-6.1724854
P3_6_TAGCCGGCACGAGAGT	Healthy	-3.1964743	16.63893
TGCCCTACACGAGGTA-1-HCATisStab7747198	Healthy	8.198227	10.134291
GACTAACTCCCTAATT_F02524	Healthy	2.7804024	-6.771767
P3_7_CGATGGCCACAGTCGC	Healthy	1.0469012	-5.606876
P3_7_CAGCATAAGGGTTCCC	Healthy	-1.6583059	5.1214128
CAGATCAGTGTTCTTT_GRO-06_biopsy	Healthy	16.125904	5.746129
CTGCGGAAGAAACCTA_GRO-06_biopsy	Healthy	-2.486485	0.37560117
ATCTACTTCCAGTATG_F02522	Healthy	1.3835685	-6.072834
P3_7_AAAGTAGCAACTGGCC	Healthy	-4.0749674	17.305286
TTCTCGTCCAAATGC_GRO-11_biopsy	Healthy	1.2156285	-4.9684997
P3_7_ACGATACTCTAACTCT	Healthy	1.0169268	-5.040352
CGATGTAGTTACAGAA_SC07	Healthy	-3.985377	6.7659836
ACGTGCAGTGTCCAT_GRO-10_biopsy	Healthy	1.118368	-6.2531037
CATGGCGAGGTGACCA_SC20	Healthy	6.2499638	7.1320343
CAAGGCCGTACTTAGC-1-HCATisStab7747197	Healthy	-0.87601244	6.0270185
AACTCTTTCTGTCCGT_F02524	Healthy	-1.8186467	13.909251
ATCTACTAGAGTACC_GRO-10_biopsy	Healthy	15.789657	8.940354
ACATCAGTCCTTGCCA-1-2	Healthy	10.901757	1.1188115
GCCAAATTCGTCCGTT_F02526	Healthy	0.9567778	-6.827516
ACGGGTCCACCTATCC_F02524	Healthy	3.0600348	-6.734229
AGTTGGTAGCCAGTTT_GRO-04_biopsy	Healthy	0.55108935	-5.8888993
CAGGTGCCATCGGGTC_GRO-10_biopsy	Senescent	15.917297	5.497082
P3_7_ATTGGTGCAGGGTACA	Healthy	-1.6164992	18.598324
AGCGTCGGTACATTGC_T164	Healthy	13.974243	4.1085777
ACGTAGACCAGTTG-SC31	Healthy	-3.9077005	2.9062173
CCCTCCTGTGTGAATA_GRO-04_nasal_brush	Healthy	12.196302	1.4176824
CGCGATCAGCTGCAC_GRO-04_nasal_brush	Healthy	12.474194	0.99818206
GTGAAGGAGACAGAGA_F02617	Healthy	-4.8059235	13.935274
CGACCACATTACCTT_GRO-10_biopsy	Healthy	16.96044	7.964931
CATCGAAGTGCCTGT_GRO-04_biopsy	Healthy	0.5082343	-5.7172065
GCATGATCAGCCAGAA-1-0	Healthy	11.743927	0.7112711
AAGCCGCGTTCGCTAA_GRO-06_biopsy	Senescent	14.779134	6.9515605
TTATGCTGTTGCCTCT-1-HCATisStab7747198	Healthy	0.74398226	-4.3879766
CTCATTACAGGGTACA-1-HCATisStab7747198	Healthy	2.194018	-6.362837
TGCTACCCATATGCT_GRO-11_biopsy	Healthy	1.1435171	-5.1807365
GCGCCAAGTCTTTCAT-1-HCATisStab7747200	Healthy	3.3685515	-0.20531903
CGATCGGTCTCGTTTA_SC20	Healthy	6.8417935	7.74883
CAACCAAGTCGCATAT-1-HCATisStab7747200	Healthy	2.968939	-0.5806882
GCTACAACACGCTGTG_T164	Healthy	14.326051	4.1541467
TCTTCGGTCGTGGTC_GRO-03_nasal_brush	Healthy	11.253258	1.018164
CCACGGACATTCACTT_F02524	Healthy	-3.3276134	-0.2722409
CCGTTCACAGGACCCT_F02528	Healthy	4.677542	10.176159
AGCATACCACACATGT-1-HCATisStab7747199	Healthy	4.0384855	-1.2738013
TGCCCTAGTTTACTCT_F02522	Healthy	5.610641	8.868626
AAATGCCAGGAGTCTG_F02524	Healthy	3.666982	-5.15719
TCATTTGTCGTAGATC-1-HCATisStab7747199	Healthy	2.9475	-6.1765084
ATCCACCCAATTGCT_GRO-03_biopsy	Healthy	0.9523	-6.837507
CCTACACAGTAGGCCA_F02524	Healthy	2.5457711	-5.5309024
CGGTTAACAGCCTTGG-1-2	Healthy	11.915546	1.7741028
CCTTCCCGTATAGGGC_GRO-08_biopsy	Healthy	14.951698	6.3689613
P3_7_CGTGTCTAGAGTAATC	Healthy	-1.8920774	18.431257
P3_6_TTTGTCAAGATGCCTT	Healthy	-4.026076	17.059788
TTCTCGCACATTTCT_GRO-03_biopsy	Healthy	1.117755	-6.756358
ACGGGCTGTCTCCACT_GRO-10_biopsy	Senescent	16.588419	7.637791
GATCAGTGTATAGGTA-1-HCATisStab7747197	Healthy	-3.4799395	2.884482
CTAATGGGTCCTCTTG_F02522	Healthy	6.42594	9.361771
CAGCGACGTAAGGATT_F02528	Healthy	5.801581	10.223082
ATCGTGACACGTACTA_T166	Healthy	11.853182	1.4352106
AGGTCCGAGATCTGCT-1-HCATisStab7747198	Healthy	-0.72683954	-6.120317
TTTGCGCAGCGATTCT_SC20	Healthy	5.790376	7.2952843
ACGTCAACACAACGTT_F02524	Healthy	-4.120657	15.035977
AAACGGGGTCGGGTCT_GRO-03_biopsy	Senescent	15.277914	9.538441
TCCACACGTCCAACTA_GRO-06_biopsy	Healthy	16.805712	8.260801
ACGCAGCCAAGGACAC-1-HCATisStab7747199	Healthy	-4.2057576	13.751936
TAGTCAAGTTCCACA_GRO-03_biopsy	Healthy	0.40616035	-6.1578155
CAGCCGAGTAGAGTGC_F02092	Healthy	6.0674086	11.24449
TAACGTAGGGTTCCC_GRO-03_biopsy	Healthy	1.3953091	-6.6797204
TCAATCTTCTGGCGAC-1-HCATisStab7747200	Healthy	3.398388	-0.7279262
GTATCACTCGAACT-SC31	Healthy	0.19652353	-6.3225937
TACCTATTCTGGTGTA_GRO-04_biopsy	Healthy	15.28276	8.965101
TCACAAGCAGGCGATA_GRO-04_biopsy	Senescent	16.457977	7.042241
P3_6_CCGGTAGAGCTCTCGG	Senescent	14.791181	10.01365
ACACCGGCATCCTAGA-1-2	Healthy	11.35052	0.512736
GCACTCTAGGTGATAT_F02522	Healthy	-4.002667	16.325245
TACTTTGTAAACGC_GRO-04_biopsy	Healthy	0.8966317	-6.166506
ATGAAGTCCCAC_GRO-03_biopsy	Healthy	14.436073	9.429555
CATTATCCATGCCCGA_F02617	Healthy	-2.12742	13.205167
TAAGCGTGTGATGCCC_F02617	Healthy	7.5163627	8.014095
AGTAGTCTCCATGAGT_GRO-10_biopsy	Healthy	4.182527	2.5954735
GATGAAATCCGAATGT-1-HCATisStab7747197	Healthy	4.1476088	-0.8642665
ATTACTCCGTTGCT_GRO-10_biopsy	Healthy	-3.0235157	15.907544
CGTTGGGTCGAACTGT_GRO-03_biopsy	Healthy	16.192041	5.965766
GCACATACAGTCGATT-1-HCATisStab7747198	Healthy	2.0037217	12.681154
CCAGCGAGTCATCCCT_GRO-03_biopsy	Healthy	2.0825584	-5.843777
AACGGAGTGTGCCT_GRO-04_biopsy	Healthy	0.123846054	-6.305268
GACTAACTCCGGGTGT-1-HCATisStab7747197	Healthy	-4.065301	1.8074433
GGATTACAGGATATAC_F02617	Healthy	-2.1879945	6.444939
CTGTGCTGTATCGCAT_F02617	Healthy	6.2680874	19.433878
P3_3_CGTGTAACATTTCAGG	Healthy	6.5264745	8.844763
P3_7_TATCAGGAGCCCAACC	Senescent	-1.4186525	18.424917
TTTATGCCAAGCGAGT_F02528	Healthy	-0.6621278	-4.6398783
ACACGCGTTTAAGCC_GRO-03_biopsy	Healthy	14.470317	9.768815
CCGTTCATCGTTGCCT_SC20	Healthy	6.675621	7.383821
P3_7_GGAAAGCAGGGATCTG	Senescent	-3.9355333	17.298027
CATACACAGGAATC_GRO-10_biopsy	Healthy	15.322182	7.5918536
P3_7_CGAGCCACACCATCCT	Healthy	3.881635	-0.2506231
P3_6_TGCGGGTGTTCATGGT	Healthy	6.374699	9.109106
ACGCAGCTCAACACTG_F02528	Healthy	-3.078163	6.0817995
TTCCCAGAGCAGGCTA_F02526	Healthy	2.3888054	-7.3335824
CTCCTAGGTAGTACCT_F02528	Healthy	-0.61103004	-6.480689
P3_4_TCAACGAGTAAATACG	Healthy	3.4182389	0.14626369
CCTAAAGGTGCCTT_GRO-04_nasal_brush	Healthy	12.036714	-3.8954287
GCAATCATCTTGTTTG_F02524	Healthy	-3.7662313	16.434801
CGGCTAGGTTCGGGCT-1-HCATisStab7747197	Healthy	1.6624349	-4.573798
CTTTGCGTCTGCGTAA_GRO-03_biopsy	Healthy	0.73342097	-6.7776723
AACTTAGCACGCCT_GRO-03_biopsy	Healthy	15.447349	7.507134
GTGCATATCAGCACAT_F02522	Healthy	3.1942153	-5.81324
TATGAATGTGAGCT-SC31	Healthy	7.613162	9.324608
TCTGAGACACACCGCA_F02617	Healthy	5.910846	9.593203
P3_7_TTTATGCCACCTATCC	Senescent	-2.1575842	13.943975
P3_6_TCATTTGTCCGCAGTG	Healthy	-4.795329	14.341586
P3_6_TTGCGTCTCCTTAATC	Healthy	6.118449	8.476049
CGGACGTAGAAAGT_GRO-10_biopsy	Healthy	13.592373	5.214478
CACCTTGCACGTCTCT_F02522	Healthy	2.3531008	-5.987942
TCCTGCATCTACCACC_T166	Healthy	13.198646	8.623833
GCTTGAACACTGTGTA-1-HCATisStab7747197	Healthy	4.5111933	-0.94054425
GGCCGATTCTTTACAC_SC07	Healthy	5.681818	9.555967
TGTCCCAAGTAACCCT_GRO-10_biopsy	Healthy	0.31709367	-5.9372807
TTGGGCGTCTGAGTCA_T164	Healthy	14.594566	4.4420342
AGAATAGAGAGACTTA_F02617	Healthy	5.1921263	8.786095
AACTTAGAGCTGCA_GRO-04_biopsy	Healthy	14.559961	7.258291
TAGGCATTCGCTAGC_GRO-10_biopsy	Healthy	-3.8713925	0.8114615
GGGCACTTCTTGTACT_F02528	Healthy	4.695594	9.920618
P3_7_CGGAGCTTCTAACTGG	Senescent	0.23559567	6.316402
CTGTGAATCTAACGCA_T164	Healthy	15.0288515	7.7646317
GTTAAGCAGCTGGAAC_F02524	Healthy	7.7172356	9.594698
CGAGAAGAGAAGGCCT_GRO-03_biopsy	Senescent	16.889286	7.7443027
GAGCCTGGTTGGAGAC_T166	Healthy	15.531424	7.6975026
TTTCCTCAGGACAGAA_GRO-03_biopsy	Senescent	17.190962	7.763502
ATTGGACAGTCAAGC_GRO-10_biopsy	Senescent	11.499999	13.293072
AGTCTTTAGAGCTGCA_SC20	Healthy	6.261212	10.055587
P3_3_TCAACGAAGGCGACAT	Healthy	11.471568	5.274334
GTAGGCCAGGACAGCT_F02524	Healthy	2.5506947	-5.6981506
GCGACCAGTCTCGTTC_SC20	Healthy	6.616379	7.5730953
ACTTTCAGTCTGGAGA_GRO-03_biopsy	Senescent	14.279457	8.724998
GGGCACTCAATAGCGG_F02522	Healthy	-2.4978316	15.6064415
AGTAGTCTCGGCGCAT_GRO-04_biopsy	Healthy	0.245107	-5.9242
GATAAGGACCGCTT-SC31	Healthy	-1.9713819	6.8657546
CCGGGATAGCGTTGCC_F02526	Healthy	-0.15211636	-7.3068776
AGGGTGACAAACCACT_T164	Senescent	14.142207	4.4963303
P3_2_CTGCGGAAGCCGGTAA	Healthy	3.9487507	2.4862444
P3_6_GACTGCGCACACGCTG	Healthy	5.637558	8.854308
CGGACGTTCAACGCTA_F02617	Healthy	-2.5996695	13.832501
P3_4_CCACTACGTCGTTGTA	Healthy	2.6981106	13.80891
P3_3_GATCGCGCAGTAACGG	Healthy	0.9084483	7.04252
ACTGTCCGTCAATACC_GRO-04_biopsy	Healthy	15.986925	8.565737
CCACGGACACGACTC_GRO-03_nasal_brush	Healthy	12.123546	1.358084
GCATGCGAGGCCCGTT_SC07	Healthy	-3.7921417	6.455246
CCATTCGCACTTAACG-SC56	Healthy	8.757703	7.5749207
TGTTACTGTATCCCTC_T164	Senescent	17.770725	8.543142
CTACGGGGTCAAGGCA_T164	Senescent	17.52189	8.9316635
CGCGTTTTCTGAGGGA_GRO-03_nasal_brush	Healthy	12.52909	0.74132824
CATGGCGAGACAGACC_F02522	Healthy	1.5784218	-6.6915393
CGTTCTGTCGACAGCC_GRO-03_biopsy	Healthy	16.962353	6.80304
CGAGCACGTAGCGTA_GRO-11_biopsy	Healthy	-2.2233305	15.115177
CTCCTAGTCCATGAGT-1-HCATisStab7747198	Healthy	3.943371	-0.32690358
CTCGAGGGTCCGAATT_F02524	Healthy	-3.0397644	15.832411
GTGCTTCCAACTGGCC_F02522	Healthy	5.219862	7.709068
GTGCAGCAGCAATATG-1-HCATisStab7747198	Healthy	0.7073885	-4.4047627
ATAACGCCATCCCATC_F02526	Healthy	-0.27213946	-7.2836094
AACTTTCCATTACGAC_F01853	Healthy	-5.150437	16.13678
CACAAACAGGCTAGAC_GRO-10_biopsy	Healthy	-2.8690963	15.395896
P3_7_CGGAGTCTCGGATGTT	Healthy	-0.2535806	5.3058486
CGGACTGCAATCGAAA_SC07	Healthy	-4.0383196	7.5175447
ATCTTCATCTTCGCTG_T165	Healthy	13.590041	5.7297583
TCGGTAATCAGTACGT_F02526	Healthy	2.975561	-7.4316664
TCTGGAAGTCTAGTCA-1-2	Healthy	0.33552766	2.4997177
TTCTACACAATCTGCA_F02522	Senescent	-3.2707314	3.69463
TGTTCCGTCCCTCTTT-1-HCATisStab7747200	Healthy	2.76999	-0.38715175
P3_6_CCTACACAGAGGACGG	Healthy	-3.9496427	16.423243
CATCAAGCAATCACAC_F02526	Healthy	-2.6399622	16.026905
CCAATCCCACTGTC_GRO-04_biopsy	Healthy	0.839902	-4.814618
P3_2_CACTCCAAGACAGACC	Healthy	-0.2768252	2.453825
AACCGCGGTACCATCA_GRO-06_biopsy	Healthy	1.0836983	-7.103595
TTCTCAACATCCCATC_SC07	Healthy	-3.510362	6.469343
CTCCTAGAGTTGAGAT_F02528	Healthy	-5.563986	14.712412
P3_2_ACGGGTCGTCACCTAA	Healthy	4.0297117	2.3934114
P3_7_TCAATCTCACTAGTAC	Senescent	4.080172	2.5817728
CACACTCTCGGAATCT_GRO-03_biopsy	Healthy	12.169178	4.7933745
P3_7_CTTTGCGGTCTCCATC	Healthy	0.22573972	-8.0469
P3_5_CAGGTGCTCTCATTCA	Healthy	0.0030758872	6.0804896
GTCACGGTCGCGATCG_SC20	Healthy	5.7561817	8.297163
CTCGGGAAGTGAACGC_GRO-02_biopsy	Senescent	14.9914465	5.940772
P3_5_CTACATTAGGATCGCA	Healthy	-0.048526537	6.4096036
TAAGGGCTAGCTCA-SC31	Healthy	4.3712063	-0.09724685
CATGCCTCAGGTGGAT_GRO-03_biopsy	Healthy	-1.31269	14.476003
ATCACGACAGTGACAG_SC07	Healthy	-3.9219375	6.2694297
CTGATCCGTACCTACA_GRO-10_biopsy	Healthy	16.899166	7.2557282
GGACGTCAGCAACGGT-1-HCATisStab7747197	Healthy	3.7228284	-1.1049273
CTGAAGTGTACCGCTG_F02524	Healthy	-4.8154955	13.753643
TGCGCAGAGGCCATAG_F02617	Healthy	2.1277535	-4.858394
P3_6_CGGGTCAAGACGCTTT	Healthy	14.688513	9.461994
GGACAAGGTCCCTTGT_F02617	Healthy	-4.688957	13.693864
ATGAGGAGGATCGCA_GRO-04_biopsy	Healthy	-1.251515	2.4845915
ATAGACCAGGTAGCT_GRO-03_biopsy	Senescent	14.879223	7.892386
TTGGAACCACTTACGA_GRO-10_biopsy	Healthy	-1.4763663	14.444289
ACGTGCGTCTAGCC_GRO-03_biopsy	Healthy	17.237314	7.1353264
CTGTGCTTCCAAGCC_GRO-03_biopsy	Healthy	14.455499	9.133373
AAGGAGCCAGATCCAT_GRO-04_biopsy	Healthy	1.8307518	-5.738563
ACGTCAATCCGTAGGC-1-2	Healthy	11.739253	1.1485366
ACGATGTGTCAAAGAT_F02524	Healthy	-1.0289593	3.0819807
CCACTACGTGCCTGTG_SC20	Healthy	7.4528804	7.97122
P3_7_AACCATGCAGTACACT	Senescent	-0.9855481	3.863031
P3_7_CTGCGGATCTGATACG	Healthy	-2.7839231	-0.935192
AACGTTGGTTACCAGT_F02617	Healthy	6.324165	18.91227
AGAATAGGTAAGGGAA_F02524	Healthy	2.7345018	-6.7205467
ATCATCTTCGTCTGCT_SC20	Healthy	6.464469	7.31194
AGCTTGACAGCCTT_GRO-03_biopsy	Healthy	0.47199658	-5.226371
ACATACGGTATTCGTG_SC07	Healthy	4.7022347	9.335223
GCGCAGTCAGGTCGTC-1-2	Healthy	11.788869	1.1538243
CTTGGCTGTGTCTGAT-1-0	Healthy	11.978596	0.23003492
CCTTACGAGCTCCTCT-1-HCATisStab7747197	Healthy	-0.64461476	-5.694839
GTCATGAGTGTGACCC_T166	Healthy	15.112984	9.493908
P3_7_CCGGGATAGGTGATTA	Healthy	-1.8816199	18.667643
GTTCTCGCACAACGTT-SC56	Healthy	1.687648	-7.1315045
P3_6_TCGCGTTTCCCAAGTA	Healthy	-2.130429	4.379488
P3_7_CGTGTCTGTGAAATCA	Healthy	-1.2044841	0.36127967
GAAGCAGAGATCGATA_F02526	Healthy	-1.8319938	17.226656
AGACGTTAGCAATCTC-1-0	Healthy	12.831106	0.8124781
TTGCCTGTCGTCTCAC_T165	Senescent	13.238318	4.951173
CGAGCCAAGATCCCGC_GRO-06_biopsy	Healthy	0.5053781	-7.41473
P3_6_GGAAAGCTCGCATGGC	Senescent	0.6029521	7.0732064
TGGACGCCATCCTAGA_F02522	Healthy	2.2831702	-6.4062085
TTCATTGCAATAACCC_T165	Senescent	13.262615	6.106119
ACTACAAGCCTCGT_GRO-08_biopsy	Senescent	17.168308	8.446627
TGCCCATCAGTGACAG_F02524	Healthy	3.077542	-6.433364
CATGGCGAGCTCAACT-1-HCATisStab7747198	Healthy	-4.1304083	-0.3675031
CCTCAGTGTAAATGTG_F02528	Healthy	2.3615594	-6.010604
CCTTCGATCCGTCATC_F02528	Healthy	4.3424106	10.023508
GTCAAGTGTGATATAG_T165	Senescent	13.202131	5.2812247
P3_7_GGCTGGTCACGGATAG	Healthy	-2.9408157	16.474884
AGATTGCTCTGTCTAT-1-HCATisStab7747197	Healthy	-0.49596345	-4.8382087
CTACATTGTCTTCGAA_T165	Senescent	13.135385	4.831002
GGGCATCGTCTTCAAG-1-HCATisStab7747199	Healthy	-2.7435627	-1.0105261
GGGTTTAGTCTTCTAT_T165	Healthy	14.011643	7.322506
CCAGCGAAGTCGATAA_GRO-10_biopsy	Healthy	0.26442254	-6.7805657
GTTAAGCTCGTCCAGG_F02528	Healthy	-2.8868768	12.960005
TTGCCGTTCTAAGCCA_GRO-10_biopsy	Healthy	15.768304	5.763402
GTCTCGTTCACGCGGT_F02528	Healthy	-5.905895	14.419123
CGGAGCTCAGATAAT_GRO-04_biopsy	Senescent	16.57667	8.363271
ACATGGTCATTCTTAC_F02522	Healthy	-3.69017	-0.44292763
AGCAGCCAGGTGATTA_SC20	Healthy	7.33546	8.053325
P3_7_CATGACAAGCTGCAAG	Healthy	-3.2930481	16.82592
TAACGTGTAAGCAC_GRO-03_nasal_brush	Healthy	11.603395	1.1308514
TCGCAGCTCTCATT-SC31	Healthy	-4.0464106	3.5041063
P3_7_TCGTACCCAATCAGAA	Senescent	1.8370203	-5.926254
GTGCGGTTCTCCTATA_SC20	Healthy	7.4455695	9.033704
CTACCCACACATTTCT_GRO-03_biopsy	Healthy	4.0707583	2.6382985
CATTATCGTCGGCATC_GRO-08_biopsy	Senescent	15.404243	8.95456
CACAGTATCCTATGTT_F01853	Healthy	-3.270903	16.439724
TTACAGAGTTGTCGT_GRO-03_biopsy	Senescent	15.78256	8.751323
P3_7_TGCCAAAAGAGTTGGC	Senescent	3.4928217	-7.1337624
AGGGTGAAGACAGGCT-1-HCATisStab7747198	Healthy	4.3201046	-0.80251044
TTCTTCCCAAACACGG_T166	Healthy	13.542671	8.912006
AGGGTGACAATTGCT_GRO-06_biopsy	Healthy	2.1328702	-6.9661064
TACCTATTCTTGTTTG-1-HCATisStab7747197	Healthy	0.48433226	-4.643827
TAGACCACATTTCA_GRO-04_biopsy	Healthy	0.52983373	-5.291557
CCGGGATCAGTAACGG_F02526	Healthy	2.6049812	-7.665013
GAGGTGAGTTCGGGCT_F02617	Healthy	4.496766	11.391827
CCTAGCTTCGAATGCT-1-2	Healthy	0.020239606	2.2227962
AGCGCTCTGGTGAG-SC31D	Healthy	-4.5214014	3.6477256
CGTAGGCTCCCTTGTG_F02528	Healthy	-3.5567238	13.639588
P3_7_ACCAGTAAGTGATCGG	Healthy	-2.099588	-0.43705735
TACTACTGCGCCTT-SC31	Healthy	-3.3503685	4.5208592
TTACTGTTCCCTGGTT_T164	Healthy	15.259608	5.931084
P3_5_GTTCATTTCCGAATGT	Healthy	-4.064391	17.199171
P3_6_GCACTCTCACGGCGTT	Healthy	0.49711233	6.6594086
TGACTAGCAAGGACTG_F02617	Healthy	-3.2687247	13.2547035
GAATGAATCTTCGAGA_F02617	Healthy	6.7660465	10.50123
GATTCAGAGGTAAACT_F02617	Healthy	4.6248107	9.129184
CTCTAATAGACTAGAT_GRO-10_biopsy	Healthy	-1.7331402	14.501129
GTTGTGACATGACAGG_T164	Senescent	14.326099	4.1363263
CTGATAGTCTTGACGA-1-HCATisStab7747200	Healthy	0.32713372	-3.8532434
TCGGGACGTTAAGGGC_GRO-10_biopsy	Healthy	15.3329935	8.168547
TGCGGGTGTGTGACCC_F02522	Healthy	4.904963	11.949761
P3_2_AGTCTTTGTCAGAATA	Healthy	2.4462874	-5.6410317
P3_3_AGTCTTTCAATGTTGC	Healthy	6.734351	8.343706
AGTGGGAGTGATGCCC_GRO-10_biopsy	Healthy	15.782692	6.8803377
GTCGTAACAATGACCT-SC56	Healthy	-3.9004152	14.134167
CCGGTAGCAGTCACTA_F02524	Healthy	-3.2286346	16.784681
CGATGTATCAGTTGAC_F02524	Healthy	-3.6216407	16.438221
TGCACCTCAGTGGAGT-SC56	Healthy	8.815789	8.658218
AGGGTGAAGAAGATTC_SC07	Healthy	-4.2707095	7.250845
TGCGTTCTCTTAT_GRO-10_biopsy	Healthy	4.1420946	2.6437821
CAGCATATCCGATATG-1-HCATisStab7747200	Healthy	-0.58324015	-3.3977273
CCCAGTTCATCGATGT_SC20	Healthy	6.242751	7.6496625
AACTCAGTCCTATGTT-1-2	Healthy	11.2324	0.6916194
AAATGCCGTTATGTGC-1-2	Healthy	11.939854	1.1733606
P3_7_TGGTTAGGTTAGGGTG	Healthy	2.6193771	-4.459979
TGTTCCGCATCGACGC_GRO-03_biopsy	Senescent	14.344365	7.704281
CGATGTACAGGAATCG_GRO-10_nasal_brush	Healthy	11.639344	1.1265197
CTCTGGTCAAAGTCAA-SC56	Healthy	-3.7747028	5.731228
AAGACCTCAAAGGCGT_SC20	Healthy	-1.0976075	8.728538
CAGCCGAGTTCCAC_GRO-03_nasal_brush	Healthy	0.6385275	-6.390621
P3_6_ACTGCTCTCCTCAATT	Healthy	-0.73440427	3.8803723
GACCTGGGTAGCTCCG-1-HCATisStab7747197	Healthy	-0.30140588	2.0801268
CCAATCCTCTACCTGC-SC56	Healthy	-3.5248194	15.937897
TCGGTAAGTATCTGCA_SC20	Healthy	6.8484964	7.8504014
CTCAGAAGTGAGGGA_GRO-04_biopsy	Healthy	1.0738739	-5.843131
TGGTTAGAGGGCATGT-1-HCATisStab7747197	Healthy	2.898904	-4.8766804
GTGGCGTCAAGGACAC_T166	Healthy	14.963826	9.110466
TCATTTTCCACGT_GRO-08_biopsy	Healthy	16.740503	7.3246317
GGTATTGGTTCCACAA_F02528	Senescent	-1.1890873	3.9492004
CGGACACTCCGATAT_GRO-08_biopsy	Healthy	2.3038352	-6.240713
GTTCCGTGTGTCATCA_T164	Senescent	17.968555	8.541044
TGAGAGGAGGACCACA_GRO-03_biopsy	Healthy	14.000251	8.015336
TGAAGGGTGGAAAGA_GRO-03_nasal_brush	Healthy	12.072631	-4.096401
P3_2_CGATCGGAGCGGCTTC	Healthy	-2.1370525	15.22073
P3_3_CTCTAATCACGTCTCT	Healthy	6.717431	8.762149
AGCATACTCTACCAGA_F02522	Healthy	-1.617786	14.272583
CCTAAAGTCAACGGGA_SC07	Healthy	5.2695055	9.842386
TTCTCAATCGGTGTC_GRO-10_biopsy	Healthy	13.418097	5.613102
TAGCCCTGGCTGTA-SC31D	Healthy	-2.0669231	7.4119544
ACACCGGTCTTGCCGT_F02522	Healthy	2.8002348	-5.7317944
CAGATCACACGGTGTC_F02617	Healthy	6.195281	9.103414
TCAGCTCCACGGACAA_GRO-03_biopsy	Senescent	15.766443	9.366398
TTCGAAGGTACATCCA_F02528	Healthy	-5.698328	14.504735
CTGCAGGTCCATGAT_GRO-04_biopsy	Healthy	2.4367585	-5.337945
ACATCAGTCCAAGCCG_SC20	Healthy	-0.48009482	8.812311
TGCAGCAGCCGCCTA_GRO-04_biopsy	Healthy	0.56609905	-5.9361463
GGGATGATCTACTTAC-SC56	Healthy	2.2089138	-6.7255416
TCGGGTTCTTCGGTC_GRO-04_biopsy	Healthy	0.21513571	-6.1050315
CGAGAAGTCCGGGTGT-1-HCATisStab7747197	Healthy	-4.3516855	0.029263565
P3_6_GCACATAAGTCTTGCA	Healthy	0.8362318	6.3966193
TTAGGACGTACGACCC-1-HCATisStab7747200	Healthy	-1.5155894	2.1328833
CTGTTTACAGACACTT_GRO-10_biopsy	Healthy	16.000578	8.955691
AACGTTGAGCGAGAAA-1-HCATisStab7747199	Healthy	3.2036178	14.897728
P3_5_CTGATCCAGTCCCACG	Senescent	0.052465424	5.8001127
GTTCTCGTCAACGAAA_F02524	Healthy	6.2669616	10.534104
TGCACCTGTCTCTCTG_F02522	Senescent	-3.5890834	3.7639368
TGAGGGAAGAACAACT_F02524	Healthy	0.6859617	-5.648149
TGCTACCGTAGCCTAT_F02524	Healthy	5.7444897	19.173756
CGTCACTTCGCAGGCT_F02522	Healthy	-4.8518305	15.738974
P3_5_ATGCGATCAAGAAAGG	Healthy	-0.57763267	4.993203
P3_7_CAGCTGGAGCGATTCT	Healthy	1.7966897	-4.497189
TCTGGAACATGATCCA-1-HCATisStab7747199	Healthy	0.45738485	-5.3440337
GCTGCTTCAACACGCC_F02092	Healthy	-3.2599351	7.957583
CGTTCTGAGCAGCCTC_SC20	Healthy	6.7893515	8.938089
P3_7_CGTCACTAGCAGGCTA	Healthy	0.32310587	-7.934515
CCGTGGACATCGGACC_GRO-03_biopsy	Healthy	15.19736	9.715152
CGACCAAGCCTCGT_GRO-06_biopsy	Healthy	17.142136	7.3555264
TGACTTTGTGCTCTTC_GRO-03_biopsy	Healthy	17.052265	6.517068
CATCGGGCAGACGCCT-1-HCATisStab7747197	Healthy	2.8539689	-6.234696
TATTCTTCACTTCAT_GRO-04_biopsy	Healthy	16.25993	7.786941
CCAATCCCACGGCGTT-1-HCATisStab7747200	Healthy	-0.34169883	-3.7334423
GATCGATAGCGTGAGT_F02524	Healthy	1.5111002	-6.489455
AAATGCCGTATAAAC_GRO-04_biopsy	Senescent	15.754695	6.6060667
CGTGAGCTCACATAGC_F02092	Healthy	6.6738257	10.473513
P3_3_CATTATCGTCTTGATG	Senescent	2.1448257	11.496089
ACATCAGAGAATA_GRO-03_nasal_brush	Healthy	11.906405	-0.10006129
TCAGCTCGTACTCAAC_GRO-04_biopsy	Healthy	16.785929	7.8365655
GCATGTAAGATGTCGG_SC07	Healthy	-4.03751	6.6194186
ATAACGCAGGGTCGAT_GRO-03_nasal_brush	Healthy	12.005961	2.5312574
P3_6_TCAATCTCACATTCGA	Healthy	-0.9695662	14.290652
ATGAAAGCAAGGATGC_T165	Healthy	16.063671	8.888785
P3_2_GAATAAGCAAGCTGTT	Healthy	2.2064312	-6.0493684
AGCGTCGCAGCATGAG_SC20	Healthy	-2.1369634	6.9404926
CGTTCTGTCATCTGCC_F02522	Senescent	-2.9845095	3.3525157
CCTCTATCACCTTAT_GRO-04_biopsy	Healthy	12.818776	3.7767377
CCTACACCAAGGGTCA_GRO-10_biopsy	Healthy	12.621446	5.9938717
TGATCTTGTACATTGC_T165	Healthy	14.285222	7.5587606
P3_3_GACTAACAGTCCAGGA	Healthy	7.877993	8.293937
P3_4_CATTCGCAGCTAAACA	Healthy	0.15337276	7.782183
GAATGAACATCACGAT-1-HCATisStab7747198	Healthy	4.0527477	-1.2248058
GATTTCTCACATCCCT_T164	Senescent	13.579293	6.0133457
ACGCCGAGTCAAAGAT_GRO-03_biopsy	Healthy	0.4632368	-6.4745955
CATCGGGAGGAGTTGC_GRO-03_nasal_brush	Healthy	12.111855	-3.8289535
CAGCTGGTCTCGTTTA_GRO-04_nasal_brush	Healthy	12.155586	-3.3090107
CTACATTAGTGGGATC_SC07	Healthy	5.494883	9.064142
GCGCCAATCATGCATG-SC56	Healthy	-1.522329	3.1502335
P3_3_CTAGCCTAGCGTAGTG	Healthy	6.393162	8.907659
ACTTACTAGACAGGCT-1-HCATisStab7747198	Healthy	2.1596649	15.823205
CCTTGTGGTAGTTAGA_T164	Senescent	17.765142	7.712846
AAGCCGCGTAAATGAC_F02617	Healthy	-2.2959146	5.819847
P3_6_ACGGGCTCAAAGGTGC	Healthy	-4.2430887	17.17623
P3_5_TGCTGCTTCAACACCA	Senescent	0.25075218	6.01415
P3_7_GGATGTTAGGCTCATT	Healthy	0.4687419	-8.203886
AGGTGACAACACCTA_GRO-10_biopsy	Healthy	0.32271138	-5.857878
CCGTGGAGTAAGAGAG_F02522	Healthy	-3.274197	-0.45765722
TTTATGCCAATGAAAC_GRO-04_biopsy	Healthy	1.2406976	-6.2682824
ACGGCCATCTTGACGA_GRO-04_biopsy	Healthy	0.580072	-5.3804317
TCTTTGATCGTGGCGT_T166	Healthy	13.491864	8.625591
ATCATCTAGCTCCCA_GRO-04_biopsy	Healthy	0.9456455	-6.44905
CGTCCATGTTGGTGGA_F01853	Healthy	-3.1209414	-1.1803339
ACCAATAGGCTCATT_GRO-04_biopsy	Healthy	1.6705164	-6.416219
P3_2_GGGATGAGTTAAGATG	Healthy	8.147998	9.520878
TTTATGCCAAATACA_GRO-03_biopsy	Healthy	1.200017	-4.8791327
P3_6_CACACCTGTGTGGTTT	Healthy	-0.79019845	4.367644
TACGGGCAGACATAAC_GRO-10_biopsy	Healthy	0.12497285	-5.900039
CAAGAAAAGCCACGTC_GRO-10_biopsy	Healthy	-0.16308218	-5.573288
CGAACATGTCCGTGAC_GRO-04_nasal_brush	Healthy	12.862624	-0.34640792
GTTACCCGTCCCAAAT_T164	Senescent	13.760762	6.099009
CGACTTCGTGCTTCTC-1-HCATisStab7747197	Healthy	2.9913228	-5.512511
ACTGTCCTCGTGGGAA_F02522	Healthy	5.546672	8.781936
CAAGATCTCGATGAGG_F02524	Healthy	-2.5434904	0.5834121
AACTTTCCACTATCTT-1-HCATisStab7747197	Healthy	2.6916285	-6.0566616
TTCGAAGGTTGCTCCT_GRO-04_nasal_brush	Healthy	0.30402255	-5.4800916
P3_2_AGTCTTTCAGTAGAGC	Healthy	4.851895	-0.78137714
CGGTTAATCCTAGAAC_F01853	Healthy	-3.5734084	-0.13295326
GAAATGAGTAGCGTCC_F02617	Healthy	-4.3136806	15.743841
GAGACTTTCATATGGC_T165	Healthy	15.1185055	8.05378
GTCTCGTAGAACAACT_F02524	Healthy	-4.124736	13.428641
CGAACATTCCTCAATT_GRO-03_biopsy	Healthy	15.752215	9.590127
TGCGTGGGTTTAAGCC_GRO-03_biopsy	Healthy	0.50653166	-7.172372
P3_7_TGCACCTTCCTAGAAC	Healthy	0.39719322	-5.1686225
CTCTAATTCGCATGAT-1-2	Healthy	12.087852	0.5165078
CTACGTCGTATCGCAT-1-HCATisStab7747197	Healthy	2.8227766	-6.351927
CGTGTAAAGGAACTGC_F02528	Healthy	-0.061623372	-5.27175
CGATCGGCATTACCTT_F02528	Healthy	4.6269603	10.3382435
AACTCTTCAAGCTGGA_GRO-03_biopsy	Senescent	15.847936	9.547704
GTCCTCAGTGTCGCTG_F02524	Healthy	6.2824345	9.951023
P3_2_AACTGGTCATCGATTG	Healthy	4.6947417	-0.7197742
P3_6_CTACCCATCACTGGGC	Healthy	5.7044134	7.5288544
CGATCGGGTCGGATCC_GRO-03_nasal_brush	Healthy	12.663971	0.8545146
TGTGCGGAGGCCTTGC_T165	Healthy	15.496299	7.488601
GCTTCCATCTGCCAGG_F02092	Healthy	6.473401	11.021135
TAGGTTGGTGCTGCAC_T166	Healthy	12.453803	6.3967566
TCAAGTGCAGTAGAAT_T166	Healthy	13.549581	8.62694
CAGTAACTCCGAAGA_GRO-03_nasal_brush	Healthy	11.967306	0.068323866
GTGTTAGTCAGAGCTT_F02528	Healthy	-5.3051786	16.711796
TCTATTGCAAGCTGA_GRO-04_nasal_brush	Healthy	1.8395815	-5.679456
CAAGGCCAGTCCTCCT_GRO-10_biopsy	Healthy	-2.0866373	15.092346
AGTGGGAGTCCAACTA_SC07	Healthy	8.1597805	9.847262
CTGCCTATCCGCAAGC_SC20	Healthy	6.4379034	7.708165
ATTCTACTCCAGATCA_GRO-10_biopsy	Healthy	1.7565614	-5.6121397
CTCCTAGTGTGGCTC_GRO-10_biopsy	Healthy	-1.4420322	15.344482
GATGCTAGTCATTGCA_T165	Healthy	16.067883	8.251416
TTAACTCAGCCTTGAT-1-HCATisStab7747199	Healthy	3.5807264	0.19305266
TACACGATCACTTACT_F02528	Healthy	0.067564294	-5.428844
AAACGGGGTCCTCCAT_SC07	Healthy	5.471706	9.529616
TTCTCGAGGCTATCT_GRO-03_biopsy	Healthy	13.810441	7.801771
CGATGGCGTGTAAC_GRO-04_biopsy	Healthy	15.156359	9.261252
ACGCAGCTCAACACAC_GRO-04_biopsy	Healthy	0.8995467	-5.3532653
P3_7_GATGAAACAAGAAGAG	Healthy	3.3131855	-6.898858
GAAACTCGTCCGCTGA_SC20	Healthy	-0.08783453	8.707981
P3_7_CCGTACTCATTGCGGC	Healthy	-1.534897	18.549091
CAGCGACCATAGAAAC_GRO-04_biopsy	Healthy	1.8232292	-6.208691
P3_5_AGAGCGACAATGACCT	Healthy	0.19358791	6.0425296
CGAGAAGTCCAAGCCG_F02526	Healthy	7.384228	8.150902
CGGACACGTAAATGT_GRO-03_biopsy	Healthy	1.479718	-6.203106
TGTTCTAAGGTCGAGT_T164	Healthy	14.865542	5.6399326
AACACGTCAGCTATTG_SC20	Healthy	6.4807324	8.222041
P3_3_TACCTATTCATCACCC	Healthy	7.321637	8.82554
AGCCTAATCAACGGGA_GRO-08_biopsy	Healthy	10.757534	-0.8679875
AATCGGTTCCGTCAAA_GRO-03_biopsy	Healthy	-0.45664027	-6.323598
TTACAGGAGTAGTCCT_T165	Healthy	14.031483	7.6345587
CACATAGTCTCTAA_GRO-10_biopsy	Healthy	0.40123704	-5.2930045
CGACCTTGGAGATA-SC31	Healthy	-4.444256	13.439895
TTAGTTCAGTACGACG_SC20	Healthy	7.065013	7.939289
CTACACCGTAGCGTCC_GRO-03_biopsy	Healthy	16.300602	5.621906
ACGTCAAGTCACCCAG-1-HCATisStab7747198	Healthy	8.189127	9.644513
CGCTATCTCCAGTAGT_GRO-04_biopsy	Healthy	0.8574464	-5.694759
CCTTACGCACCAGATT_GRO-08_biopsy	Senescent	16.590265	8.396868
CTTGGCTCAAACGTGG_F02522	Healthy	-3.585079	3.7838075
CAGCCGACAGGAATGC_GRO-06_biopsy	Senescent	15.245914	7.6377454
CGCAGGTTCACATCAG_T165	Healthy	13.871782	5.0248504
TAACGACTCATGCGGC_T164	Senescent	16.660439	8.685842
GCTGCGATCTTCATGT_GRO-10_nasal_brush	Healthy	11.917698	2.4114375
TCAAGTTCCGCTGTT_GRO-03_biopsy	Healthy	-0.04375816	-6.807007
ACTGCTCGTATAGGGC_GRO-03_biopsy	Healthy	13.968788	8.285416
AGAATAGTCCCTGACT-1-HCATisStab7747197	Healthy	-0.20504966	-6.382753
GCAAACTTCTGGCGAC-1-HCATisStab7747197	Healthy	-4.003704	2.9794888
P3_5_AAACCTGGTCTTTCAT	Senescent	-2.073746	4.321562
CCGGTAGTCCACGACG_F02522	Healthy	-2.9702334	17.337465
ATTCCTAAGTTTCGAC_T165	Healthy	12.47344	6.639414
P3_7_GCTCTGTTCGGTCTAA	Healthy	2.71089	-5.224092
TCGCGAGAGAAGATTC_GRO-10_nasal_brush	Healthy	12.431241	-3.109316
TCGGGACCAAGCCATT_F02617	Healthy	-1.1704562	-6.062168
TAAGAGGACCCAAA-SC31D	Healthy	7.100441	9.063005
P3_2_TTTACTGGTAGGGTAC	Senescent	14.450883	10.1863785
TTGCCGTCATCGACGC_F02617	Healthy	5.272975	8.067645
TCGCGTTTCCTATTCA_GRO-03_biopsy	Healthy	14.31284	8.2941885
AACTCCCGTAATCACC_F02522	Healthy	2.353949	-6.4002175
CCGTGGAAGGATCGCA_F02522	Healthy	5.356146	9.741378
GGTGTTATCTGGGCCA_F02524	Healthy	2.538516	-6.7591476
P3_5_GATGCTATCCTCAACC	Healthy	-0.09466953	7.658451
CGTCACTGTGTCGCT_GRO-03_nasal_brush	Healthy	11.946743	-2.8736644
CCTATTAAGTGAACGC_GRO-10_biopsy	Healthy	15.271714	4.8790784
CTCCTAGAGAGTCGGT_GRO-03_biopsy	Healthy	0.9906986	-6.492105
CATCGAACAATCTAC_GRO-10_biopsy	Healthy	-2.2063642	0.769825
CGGACGTCATTTGCCC_F02524	Healthy	-0.18197373	-6.144601
GATTCAGGTGTTCTTT-1-HCATisStab7747198	Healthy	3.7940223	-1.1739887
TACGGAACCTCCAC-SC31D	Healthy	0.6858434	-6.7414527
ATCTGCCAGTGACTCT_GRO-10_biopsy	Healthy	-3.730343	-0.1066213
GAACGGAGTCGCGAAA-1-2	Healthy	11.266369	1.9447669
CTCGAAAAGAGATGA_GRO-08_biopsy	Senescent	14.260668	6.9111485
TGCCCTAGTGTTCTTT_GRO-10_biopsy	Healthy	-0.105270855	-4.7248974
CTTCCTTGTTCTAACG_T165	Senescent	13.098781	9.224381
TTGCCGTAGGTGCTTT_F02526	Healthy	3.3831902	-7.021276
CGAGAATCCATGAGT_GRO-03_biopsy	Senescent	14.996299	9.713956
AGCGGTCCAGCATACT_F02528	Healthy	-3.212508	-0.88098294
CTGCCTAGTGCGGTAA_F02528	Healthy	-5.126999	16.46096
AAATGAGTTCCCGA_GRO-11_biopsy	Senescent	15.744504	5.1778774
TCAACGAAGGCAGGTT-1-2	Healthy	12.77922	1.8699354
TGCGCAGAGTACGTTC_SC07	Healthy	5.904067	9.668638
TAGCCGGAGGTGATTA_GRO-03_biopsy	Senescent	16.59909	7.2159925
GATCAGTGTCGCATCG_F02522	Senescent	-2.6917548	4.4572344
AAGACCTTCAATAA_GRO-04_nasal_brush	Healthy	12.325069	1.2372304
ACGCAGCAGATGCCTT_GRO-10_biopsy	Healthy	15.413628	7.2562575
GCATACATCAGCTCTC_F02522	Healthy	-2.4125586	13.01313
GCTGCTTTCATGCATG_F01853	Healthy	-5.107373	16.697212
AAATGCCCAATCGGTT_GRO-04_biopsy	Healthy	15.363334	9.023333
CGTTGGGTCCTCTAGC_F02524	Healthy	-3.6175168	16.668758
CTCTGGTTCCGTAGTA_F01853	Healthy	-5.1693597	16.27465
TCACAAGAGATACACA_SC20	Healthy	6.3111877	7.3509383
TACTCCAGCATCATC_GRO-04_biopsy	Healthy	0.541382	-5.846367
ATCGAGTCAGTAAC_GRO-10_biopsy	Healthy	1.295439	12.756228
ACCCTCAAGCCGATTT_T165	Healthy	13.82406	7.3263397
GCACCACTGTGAGG-SC31	Healthy	-4.119684	3.3901293
AACTCTTCAGTTAACC-1-HCATisStab7747200	Healthy	0.7934078	-3.659337
TAACAATGTGAGGG-SC14	Healthy	-5.9098587	6.029869
TTACAGGTGATGCCC_GRO-03_biopsy	Senescent	15.744414	9.180158
AGCTCTCGTCTGCGGT_GRO-08_biopsy	Healthy	3.019044	-5.6639705
ACATACGAGCGATAGC_F02522	Healthy	8.0270195	9.513151
GATCGATTCTGCGACG_F02617	Healthy	5.2670174	9.29679
TGAAAGATCGCCTGAG_F02526	Healthy	3.8472452	-6.49462
CCGGGATAGACTAAGT_GRO-04_biopsy	Healthy	1.285541	-5.525751
GGGTTGCGTGGCAAAC-SC56	Healthy	-2.0252998	1.8081652
GTGAGGAGTTAGGCCC_T166	Healthy	13.893216	9.018291
TCAACGACAATCTACG_F02522	Senescent	-2.9061062	4.5954566
AAATGCCCATCGACGC_F02522	Healthy	5.4764705	7.2793436
CACACTCTCCTCAACC_GRO-08_biopsy	Senescent	16.282969	8.838615
P3_6_GTGGGTCCATCTACGA	Healthy	6.3374414	8.684907
P3_7_TCAACGACACGTTGGC	Senescent	0.38262433	5.74935
TGACTAGGTGTGAAAT_SC07	Healthy	-4.2834415	7.0654674
GAACCTAGTGTAAGTA_F02526	Healthy	2.250708	-6.7236543
CATTCGCGTGTCTGAT-1-2	Healthy	12.402582	2.4952774
GATGAAACAAGACACG_F02524	Healthy	5.699916	19.09934
ACATGGTGTCTACCTC_GRO-10_nasal_brush	Healthy	12.02142	0.49491656
GAGCAGAGTACCGAGA-SC56	Healthy	-4.1771264	13.788589
CTGCTGTAGCCAGTAG-SC56	Healthy	-2.5242279	16.187096
TTTACTGAGATGTCGG_F02528	Healthy	2.6152089	-6.572327
GCCTCTAGTTGAGGTG_SC07	Healthy	-3.2879465	6.88643
TGCCCTAAGAAAGT_GRO-04_nasal_brush	Healthy	11.717498	-2.698126
CTGGTCTAGATATACG_F02617	Healthy	-1.1499977	5.839941
TGACTTTAGGCAATTA-SC56	Healthy	-4.104393	7.2132397
TTAGGACAGCTGCAA_GRO-10_biopsy	Healthy	0.3311982	-5.486452
P3_2_CGATTGATCTTACCGC	Healthy	2.6569219	-4.776794
TACTTTCAGTCACTA_GRO-11_biopsy	Healthy	-2.4436336	15.40793
AACACGTTCGAAT_GRO-06_biopsy	Healthy	0.17752063	-6.948675
P3_2_TTAGGACGTCTAACGT	Healthy	-1.1866735	14.379372
TTGCGTCGTGGCGAAT_GRO-04_biopsy	Healthy	0.94769675	-6.222955
GGACATTCAGTGGAGT_F02617	Healthy	-1.0930114	7.5179615
GCAAACTCAAGAAAGG-1-HCATisStab7747198	Healthy	-0.40932024	2.5797586
CCTTCCCGTCACACGC_GRO-08_biopsy	Senescent	15.513836	8.77273
TGCTGCTCACTTCGAA-SC56	Healthy	-1.712728	2.7550187
CAGATCACAAAGTCAA_F02524	Healthy	3.0802097	-5.5752892
GGAATAAAGTGATCGG_F02522	Healthy	11.51917	4.602981
P3_5_CAGTCCTAGCCGCCTA	Healthy	0.51116896	5.645224
GTACGTAGTCGGATCC_GRO-10_nasal_brush	Healthy	11.57068	1.1067908
CCTTCGACACGAAGCA_F02524	Healthy	-4.086399	15.59068
GTTCGGGCATTACCTT-SC56	Healthy	2.4086382	-7.1813354
AGAGCTTCAGCTATT_GRO-04_nasal_brush	Healthy	11.99628	-2.8684819
CTCAGAAGTTGAGGTG_F02528	Healthy	-2.7959816	12.743997
CGGAATTGGCGTAT-SC31	Healthy	-3.9749508	3.1812053
CTGAAGTAGACCTAGG_SC20	Healthy	-0.42097488	8.612682
CTGTTTACAAGCTGTT_SC20	Healthy	6.573079	8.083808
P3_2_TAGTGGTCATTGCGGC	Healthy	4.9440646	-0.95260215
TGTCCCAGTGGGTATG_F02522	Healthy	5.613106	9.009385
P3_6_CTCTAATGTTACGGAG	Healthy	-0.13542719	5.5929875
CTAGCCTTCACCTTAT_F02617	Healthy	-0.044897623	8.177577
TTCTTCCAGCGTCTCG_T164	Senescent	17.958616	8.169367
AAGTCTGGTCAAGCGA-1-HCATisStab7747197	Healthy	4.343952	-0.43459553
CCCTCCTAGTTGTAGA_GRO-03_biopsy	Healthy	14.317685	7.8638783
P3_6_TCTCTAAGTTTGACAC	Healthy	-1.0891924	7.2690206
AGAGCAGCACATAGCT_T166	Senescent	13.470191	6.376301
P3_6_CATGGCGGTCTAGCCG	Healthy	-1.7766812	18.72655
P3_7_GGACATTCATCGGACC	Healthy	3.321082	-0.27871373
TCTACCGAGACTAAGT_T165	Senescent	13.649583	4.9855003
CCGGTAGTCGTGGTCG_SC20	Healthy	-1.1076639	8.430504
ATTGGTGCAAGCGCTC_F02617	Healthy	7.7105565	5.894768
TGAGAGGGTAATCGTC_SC07	Healthy	5.231007	9.57068
GGATGTTTCTTGTATC_SC20	Healthy	7.155499	8.409333
ACACTGAGTGTCAATC-SC56	Healthy	-4.4818454	6.182752
GGTGAAGAGCCCGAAA_SC20	Healthy	6.1938157	8.723604
CCCAATCCACGCGAAA_GRO-02_biopsy	Healthy	9.927772	-1.4224257
AGACGTTTCGCGCCAA_F02524	Healthy	-2.4426863	17.828373
TACACGACAGTCACTA_GRO-10_biopsy	Healthy	0.67128026	-6.155274
CATGACAGTTCAACCA_F02617	Healthy	6.931824	6.812329
TGAGCATAGGGCTCTC_GRO-10_biopsy	Healthy	15.65572	6.9610753
CTCGGGATCGGCCGAT_GRO-10_biopsy	Healthy	14.691946	8.517547
ACTGATGAGGAATGGA_F02522	Healthy	2.496031	-5.817287
CCGTGGAGTGCAACTT_GRO-03_biopsy	Healthy	13.795074	4.5407095
ATTGGACCAACTGGCC_F02522	Healthy	-3.0489812	13.463334
CTAGCCTGTTCTCATT_GRO-04_biopsy	Healthy	0.63508844	-5.430052
ACTACACACCGTT_GRO-03_biopsy	Healthy	0.96436876	-5.9544673
ATGCGATAGGATGTAT_GRO-04_biopsy	Healthy	15.039014	7.4934006
TCAGGATTCTCGCATC-1-HCATisStab7747199	Healthy	0.29050124	-6.7063303
TTAGGACAGTGGGTTG_SC07	Healthy	-2.7688148	7.171566
TCAGCAACAAGCGCTC_GRO-03_biopsy	Healthy	1.273536	-6.1204786
P3_7_TGCTGCTAGTAGCCGA	Healthy	-1.4707615	18.451378
P3_2_CGGTTAATCAGCGACC	Healthy	-0.632574	-4.8777604
CGTCCATAGTGTCTCA-SC56	Healthy	2.129919	14.795714
ACTGAACTCAGAGCTT_GRO-04_biopsy	Healthy	15.398909	8.454657
AATGGTCCATCCT_GRO-04_biopsy	Healthy	15.903706	5.482302
P3_7_TAGTTGGTCGAATCCA	Healthy	1.650305	-4.742501
TCTGTCTTAGAGC_GRO-11_biopsy	Healthy	1.6186529	-5.1016
AGATGCTGTCCTTGTC_T166	Senescent	12.724929	6.6527977
GCGGGTTCAACTGCGC-1-HCATisStab7747198	Healthy	-0.29358575	-5.6057405
TTCTCAATCTTAGAGC_GRO-03_biopsy	Senescent	14.726496	9.740427
CTCGGGAGTCACAAGG-1-HCATisStab7747198	Healthy	7.847591	10.399308
P3_6_CATATTCTCTAACCGA	Healthy	7.040127	8.4954605
CAACTAGTCCACGACG_F02526	Healthy	-0.4722241	-6.918956
CGGAGTCCAGACGCAA_F02522	Healthy	-2.8107276	4.234861
P3_7_GGGAGATTCGGTCCGA	Healthy	-3.9606094	17.34351
P3_6_TACACGAGTGGTAACG	Healthy	5.4875836	9.371131
CAACTAGAGACTTTCG-1-HCATisStab7747199	Healthy	0.11462753	-4.203478
CTGAAGTGTAGTAGTA_GRO-10_nasal_brush	Healthy	11.644357	1.297095
ATTGGTGTCGTAGGAG_GRO-10_nasal_brush	Healthy	11.839195	-3.4548295
TTCTCCTAGAATGTTG_F02522	Healthy	5.4070897	7.1873245
TACCTATAGCGATATA_F02528	Healthy	2.434661	-6.5664287
GCATGCGAGATGTGTA_F02522	Healthy	7.913986	7.163807
CTAGAGTCACAGATTC_GRO-10_nasal_brush	Healthy	12.047893	-4.24413
P3_3_CATATTCGTATAAACG	Healthy	7.1062036	9.090379
P3_5_CACACTCTCAGCTCGG	Senescent	2.037584	12.559805
ATTGGTGTCCGCGGTA_F02617	Healthy	5.326305	9.365115
P3_2_GCTGGGTGTCCGCTGA	Healthy	4.903461	-0.92430735
ACACCAAGTACACCGC-1-HCATisStab7747199	Healthy	0.11450309	-6.4612827
CCCTCCTGTTACAGAA_F02522	Healthy	6.956602	9.619089
P3_7_TGAGAGGTCGGAGCAA	Healthy	-0.12430671	5.991246
CCTTCGAGTTATCACG-1-0	Healthy	11.931109	0.0033375947
CACTAACTAGCATC-SC31D	Healthy	-4.4927726	14.320547
TTCTTAGAGCTGTCTA_GRO-04_biopsy	Healthy	13.498545	6.42908
TATTCCAGTAGTCACT_T166	Healthy	13.355536	8.39259
TGAGAGGCATGGTCAT-1-HCATisStab7747197	Healthy	4.000245	-1.0934688
AGTCTTTGTGGAAAGA-1-HCATisStab7747198	Healthy	0.05166692	-3.9505684
P3_5_GTGTGCGTCATATCGG	Healthy	0.32588303	5.0154057
P3_4_CATCCACAGACAGAGA	Senescent	2.6979008	14.827049
P3_5_ACTATCTGTACTTAGC	Healthy	2.2544887	14.414938
P3_6_CCCAGTTTCAATAAGG	Healthy	5.796089	8.279391
ACTGCTCTCAAGATCC_GRO-04_biopsy	Healthy	1.6771001	-5.7576814
GGACGTCAGCCAGTAG_F02526	Healthy	8.19195	9.267262
AGCTCCTAGAGGGATA_SC20	Healthy	-0.94338524	8.852191
CGATCGGCATGTTGAC_SC07	Healthy	4.5426693	9.88313
ACGGGCTTCACAACGT-1-0	Healthy	11.961002	0.78211695
TCAGATGTCATTGCCC_GRO-03_biopsy	Senescent	16.878075	8.212535
TCGTCCACACAAGCCC_T166	Healthy	12.945766	8.095605
ACAGCTACATAAAGGT_GRO-10_biopsy	Healthy	3.3072925	-4.7147946
TCGTGGGAGCCTCCAG_T164	Senescent	16.634022	6.4442034
CAGCCGATCGTCCA_GRO-04_biopsy	Healthy	0.905543	-5.759182
CTCTAATGTTCGCGAC-SC56	Healthy	-0.99822074	2.6913228
AACTGGTCAGGTGGAT_F02617	Healthy	-1.6753501	6.898783
AAGCGTTCACTATCCC_T165	Senescent	13.890671	5.5164666
CAGTCCTTCGAACTGT-1-HCATisStab7747199	Healthy	-0.29654646	-7.2031894
GAGCAGACACACGCTG-1-HCATisStab7747200	Healthy	-0.34519282	-6.7633033
CGGCTAGGTGCGATAG_SC20	Healthy	6.1134806	7.75861
CAGATCATCACCCGA_GRO-04_biopsy	Healthy	14.549032	6.4735746
TGAAAGACAATGAAAC-1-0	Healthy	11.898486	-0.039079756
TTCTTAGGTCCAAGTT_SC20	Healthy	7.0742264	7.833547
CAGATCAGTCACACGC_F02092	Healthy	-3.5018249	1.9095795
TCTCTGGTCGAACGGA_T165	Healthy	14.165616	5.695518
ATGTGTGTCGTCAC_GRO-04_nasal_brush	Healthy	11.976398	-3.4550195
GGCGACTTCGCAGGCT_SC20	Healthy	6.3646936	7.063903
TTATGCTAGGTGCTAG-1-HCATisStab7747199	Healthy	-2.4287724	3.5310457
CTCAGAACAGCCAATT_GRO-03_biopsy	Senescent	15.701087	9.560058
CTCCTAGCACAGACTT-SC56	Healthy	-2.6205316	2.128304
CACACAATCGAGAACG_F02617	Healthy	-1.4485168	6.696016
CACAGATGTGCGTA-SC31D	Healthy	-2.7777736	5.6271634
P3_7_ATTACTCTCTCGAGTA	Healthy	-2.0275717	18.83433
ATGCGATCATCATCCC_F02524	Healthy	5.4706364	10.5075245
CATGCGCAGGTGGAT_GRO-03_biopsy	Healthy	1.750162	-6.5447416
GTGTTCCAGGGCATGT_T164	Healthy	13.471563	5.7422137
TACGGGCCAACTGCGC_GRO-10_biopsy	Healthy	0.39473647	3.060461
CCCAATCTCATTCACT_F02617	Healthy	-3.2321956	-1.09835
TACTTGTTCGCCAAAT-1-HCATisStab7747198	Healthy	-0.24473354	-6.13118
CGTCACTGTACCGAGA-1-HCATisStab7747199	Healthy	3.3678002	-4.0219584
CATGCGTCTGTCAA_GRO-10_biopsy	Healthy	1.6208456	11.73525
TGGCTGGTCTTACCGC-SC56	Healthy	-4.7313066	6.2705507
P3_7_GATGCTAGTATTCGTG	Healthy	2.8758514	-7.1311064
CACACAACAAGCTGAG_F02528	Healthy	5.4449205	9.689181
CTCACACTCGGAGCAA_F02092	Healthy	-2.0711937	12.88984
AGCAACAGCCTTTC_GRO-06_biopsy	Healthy	-2.6192513	1.2876334
TACTTTTCTTTCCTC_GRO-03_nasal_brush	Healthy	12.133582	0.20900568
GTCACAAAGCAAATCA_F02522	Healthy	1.438115	-6.879601
ATACCTTCACGTATAC_T164	Senescent	15.038003	4.826459
CACAGGCGTCGGGTCT_GRO-03_biopsy	Senescent	16.00372	9.472385
CTCGAAGACTACAA_GRO-10_biopsy	Healthy	16.437115	8.521476
ACTTTCATCGAACGGA_GRO-06_biopsy	Senescent	14.51953	8.613374
TCAAGTGTAAGGATT_GRO-10_biopsy	Healthy	15.441966	8.730594
AAACGAAAGTCATCCA_T166	Healthy	13.72245	6.0877523
TTGGGTAAGAAGGATG_T165	Healthy	12.024091	3.0971332
TCAGCTCTCCTAGGGC_F02528	Healthy	-5.7683716	14.03619
TGCTACCGTATTACCG_F02528	Healthy	2.48205	-6.6898327
AGGTCATCATTCCTGC-1-HCATisStab7747198	Healthy	3.489346	-5.7790003
TTTATGCCAACACGAG_T165	Senescent	13.665676	5.448474
TCCTATGAATCACG-SC31D	Healthy	6.755021	9.2007675
CAAGATCAGATGTGGC-1-HCATisStab7747199	Healthy	-0.41343305	-3.893355
GGGCACTCATCCAACA_SC07	Healthy	6.117679	9.205754
ACAGACACACCGAC_GRO-06_biopsy	Senescent	16.602024	7.0563383
AGACGTTGTTTGGGCC_GRO-04_nasal_brush	Healthy	11.99496	2.2140074
GAACGGACAAATACAG-1-HCATisStab7747197	Healthy	2.6653285	-6.488024
P3_5_GTCGGGTCATGGGAAC	Healthy	-0.7092773	4.4315104
AGTTGGTCAGGATCGA-SC56	Healthy	-4.7785897	6.744327
TCACGAAAGGCATTGG-1-HCATisStab7747200	Healthy	-0.25648212	4.906865
P3_7_TGACTTTTCACAATGC	Healthy	3.1327481	-6.534064
GAACCTAGTGCTGTAT_F02524	Healthy	3.9207115	8.806014
GTGCTTCCAAGACGTG_F02617	Healthy	-1.2058728	7.440793
ACCGTAAAGATAGCAT_F02524	Healthy	3.0120018	-6.60764
ACTGCGAGGCAGTCA_GRO-08_biopsy	Healthy	15.243724	5.958847
TGACGGCCAAACTGTC-SC56	Healthy	1.226473	-5.853334
GGTATTGTCAACACCA_F02526	Healthy	0.45157164	-8.08722
GTACTTTTCTCGATGA_SC07	Healthy	6.610926	9.244131
AGCATACTCGTAGATC_GRO-03_nasal_brush	Healthy	0.8813811	-6.340827
P3_3_CTCATTAAGATGCCAG	Healthy	11.858297	5.192025
P3_7_TTCTCCTCAGTCTTCC	Senescent	-5.1278124	14.203621
TGTGCGTCCGTTGTC_GRO-10_biopsy	Healthy	-0.028185565	-6.9068494
TGACAACCACGAAGCA_SC07	Healthy	5.713401	9.682512
P3_3_ACCGTAACAGTTAACC	Healthy	11.0935755	4.1229773
GGGCACTAGAAGGGTA-1-HCATisStab7747197	Healthy	1.1218084	-6.387439
CGGTTAATCCATGAAC-1-HCATisStab7747198	Healthy	-0.11315665	-4.3866673
CTGCTGTGTTACTGAC_GRO-03_biopsy	Healthy	12.023101	4.6452217
TGCACCTAGTGCGTGA_GRO-04_biopsy	Healthy	0.52212113	-5.710535
CTTCTCTAGCGTAGT_GRO-03_biopsy	Healthy	15.611868	9.362347
TGAGGGAAGCTAGGCA_SC20	Healthy	6.2581043	7.9890246
ACTAACTCGCCCTTA_GRO-04_biopsy	Healthy	0.43858707	-5.9618773
TCTCTAATCCTCATTA_F02522	Healthy	5.214027	8.73031
CTCAGAATCTTTCCTC_GRO-03_nasal_brush	Healthy	12.553256	0.00067687273
GAGAAATGTCATCTAG_T164	Healthy	16.605673	6.858837
TCGTAAAGAGTAATC_GRO-10_biopsy	Healthy	3.8223898	2.7173169
CATGACATCGCGATC_GRO-08_biopsy	Healthy	-0.9196362	-4.415294
CTGCTGTAGGCATGGT_F02092	Senescent	-3.9382715	2.8440144
TTTGGTTAGGCGCTCT-1-2	Healthy	11.089678	0.78791755
CATCAGAAGCTGCCCA-SC56	Healthy	-3.003484	16.282509
CGCTGGACAATGACCT_F02526	Healthy	0.29873955	-7.69293
P3_7_TGACGGCTCCGGCACA	Senescent	-0.013088968	5.5427427
CAAGATCTCCCATTTA_GRO-10_biopsy	Healthy	1.1487412	-5.4006243
CTAGTGAGTCAAGCGA_GRO-03_biopsy	Healthy	0.31445205	-6.382191
CAACCTCGTGTGGCTC_GRO-08_biopsy	Healthy	-1.1917502	14.502386
TGGGCGTGTACAGCAG-1-HCATisStab7747197	Healthy	0.22832753	-5.6680136
CCCAGTTTCCACGT_GRO-10_biopsy	Healthy	0.2559703	-5.3350096
AAATGATCACTCCT_GRO-08_biopsy	Healthy	0.4968198	-6.9114685
P3_7_CATATGGCATAAAGGT	Healthy	-3.9355993	17.36732
CATGCCTGTCGCATC_GRO-03_biopsy	Healthy	13.17463	6.5001516
P3_7_CCATGTCTCGTTACAG	Healthy	-1.6989988	18.572908
P3_5_TACGGATCAATCGGTT	Senescent	0.34054974	6.0316286
CTCTGGTTCAACACGT_GRO-04_biopsy	Healthy	0.79559016	-4.914565
AGGTCATAGATGTGGC_SC20	Healthy	-0.6717286	8.416268
CACACTCGTTGCGTTA_GRO-10_biopsy	Healthy	15.494861	8.858631
CATGGATGTGTAAACA_T164	Healthy	14.570665	4.336268
TGTTAGGTATAAAC_GRO-10_biopsy	Healthy	0.7635883	-6.048442
P3_6_AGTGAGGAGTGGGTTG	Healthy	6.227582	8.861673
AACCATGTCGTCCAGG_F02617	Healthy	-1.43871	6.571784
CTCCTTTTCGTTGCCT_T164	Senescent	10.596095	4.6897645
P3_6_ATAACGCTCCAAAGTC	Healthy	6.3678765	9.341558
CTGCCTAAGAATGTT_GRO-03_biopsy	Healthy	0.19181173	-6.736403
ATGTGTGTCTTATCT_GRO-10_biopsy	Healthy	-2.041847	15.27649
TTAACTCTCGGCGCTA_GRO-04_biopsy	Healthy	15.489464	9.314258
GCAGTTAAGTAGGCCA_F02617	Healthy	-2.8020806	13.414407
CTCGGAGAGGACATTA_GRO-11_biopsy	Healthy	3.567265	-4.4708815
ACAGCCGGTACCAGTT_GRO-10_biopsy	Senescent	11.313305	12.702257
P3_6_GTACTCCTCGCCCTTA	Healthy	6.4866	8.761331
GGACAAGTCATCGCTC_F02617	Healthy	5.13688	9.774103
AACTGGTAGCTGCGAA_F02617	Healthy	-2.2974062	15.489551
TGACAGTTCCCATACC_T164	Healthy	16.637234	7.4849925
P3_5_TTGAACGCACAGGCCT	Healthy	-0.31391346	1.6800259
P3_7_CCCAGTTAGATAGGAG	Healthy	2.6541193	-6.501726
TGGTTAGCACCCAT_GRO-06_biopsy	Healthy	15.4098425	8.266577
AACTGGTGTCTAGAGG-1-2	Healthy	12.366792	2.6005123
CGATGTATCGTTGCCT_F02528	Healthy	6.010158	19.805132
CAGAATCGTCTGCAAT_F02522	Healthy	-1.4149282	14.210565
CATGCGAGAGGTTGC_GRO-04_nasal_brush	Healthy	12.13176	1.7690474
TCACTCGCAACTCGAT_T164	Healthy	16.861248	7.6171155
CGACCTTCACTCAGGC_F02092	Healthy	4.8381214	10.725312
TGACTAGTCAGCGACC-1-HCATisStab7747198	Healthy	2.8760123	-5.360838
P3_3_TAAGAGAGTGTAATGA	Healthy	7.0774627	10.210456
CACACCTGTTTGGGCC_GRO-06_biopsy	Senescent	14.788673	8.927491
CGACTTCAGCGATCCC_F02522	Senescent	-2.8043282	4.6974716
CTGCGGAGTTTGACTG-SC56	Healthy	-3.4661665	14.787776
CTGTTTATCCCTTGTG_F01853	Healthy	2.961143	-6.692573
ACGGGTCCATTCCTGC_GRO-03_biopsy	Senescent	16.872408	8.454451
CAACTAGCAAGAGTC_GRO-03_biopsy	Healthy	1.2167099	-4.686242
CGCGGTAGTACTCAAC_F02528	Healthy	4.4094486	10.356624
GAACATCAGGCAGGTT_F02522	Healthy	1.977874	-5.7697735
P3_5_CCTTCGAAGACTAGAT	Healthy	0.3419602	5.811402
TTCTTAGTCTGTCTAT_F02528	Healthy	-5.3878484	14.2828045
GTATCTTGTACTTGAC_F02524	Healthy	-4.019277	2.7617562
GATGATCGTGCCGTTG_T166	Healthy	13.776357	9.355926
ACACGCGAGACGCATG_T164	Healthy	14.004909	8.7594
P3_6_CTCTGGTCATCACAAC	Healthy	-1.0383759	5.681179
GACGTGCGTAGCTAAA_F02617	Healthy	5.5878754	9.986409
P3_6_GATCAGTTCCCTCTTT	Healthy	-1.4854444	18.602192
TTTGCGCCACAGGAGT_F02617	Healthy	5.8872194	19.149683
P3_3_CATATGGTCCATGAGT	Healthy	4.765581	10.388479
P3_6_CACTCCAAGTCAATAG	Healthy	6.334417	10.034344
GTGCAGCTCCTAGAAC-1-HCATisStab7747197	Healthy	3.0599713	-6.317099
GACAGAGCACACCGCA-SC56	Healthy	-4.9654393	7.0484815
GTAGTCAGTATAGGGC_F02528	Healthy	-0.18501756	-7.037955
TGTCCCACACATGACT_GRO-03_biopsy	Healthy	0.43799615	2.540895
TCTGGAAGTCTGCAAT-1-2	Healthy	11.607493	1.5852975
CCACTACAGCCAGTTT-1-HCATisStab7747200	Healthy	0.00888772	-3.1051614
ATGGGAGTCGGAATCT-1-HCATisStab7747198	Healthy	0.08884583	-4.732862
AGACGTTGTATAGTAG_F02617	Healthy	3.0244393	14.855318
GGTGCGTTCATTGCGA_GRO-10_nasal_brush	Healthy	12.103676	2.1577003
CCTACCAAGAATAGGG_F02617	Healthy	-4.6892767	13.9792595
GATCGTAGTCCTAGCG_SC07	Healthy	-3.7703137	6.1705413
CTCGGAGAGCGATATA_SC20	Healthy	6.837819	8.858274
ACACCAATCTTCCTTC-1-HCATisStab7747197	Healthy	2.6936684	-5.8110585
ATAGACCCAATGGAAT_F02522	Senescent	-2.7636561	4.568985
TTCTCAAGTGACGGTA_F02617	Healthy	0.11606623	-4.4473143
CACCACTGTAGAGTGC-1-HCATisStab7747199	Healthy	2.6742365	-5.1837773
P3_2_GATCAGTTCGGATGTT	Healthy	2.6397657	-5.655402
CGTAGCGAGTCTCCTC_GRO-04_nasal_brush	Healthy	12.052296	-6.3888946
P3_3_CTTTGCGAGTCGTTTG	Healthy	0.44004714	6.224184
P3_4_TGGCGCAAGACAATAC	Healthy	-0.54960066	6.034539
TTGCGTCTCTTTACGT_F02524	Healthy	-4.5347548	13.856639
ATCACGACAGCGTTC_GRO-04_nasal_brush	Healthy	11.970291	-3.3023844
CGCGTTTCATAGACTC_GRO-10_biopsy	Healthy	-3.3718314	0.05657982
ACGTCGTTTAAGCC_GRO-04_biopsy	Healthy	0.50166786	-6.038545
P3_5_CTCGAAATCGTAGGAG	Healthy	0.36452582	6.1948724
CGTCCATCAGGGTACA_F02617	Healthy	-1.1045918	6.903545
TTGACCCTCGAGTCCG_T165	Senescent	13.192667	4.7404466
GACCCAGTCCATCTAT_T164	Senescent	13.355557	5.8202734
TCAATCTCATCTAT_GRO-10_biopsy	Healthy	14.5632305	6.169928
P3_3_CTCAGAAGTGGGTCAA	Healthy	5.9988	8.923256
ACAGAAGCTGTTCA_GRO-04_biopsy	Healthy	15.796403	7.8229847
CTTACCGGTCCCGACA_GRO-10_biopsy	Healthy	0.41151756	-4.906642
GTTCTCGAGGGTATCG_F02617	Healthy	-1.3768451	5.6791334
GTAACTGCAGTCTTCC_F02528	Healthy	2.8447514	-7.0827427
GTCTCGTAGAAACCGC_F02617	Healthy	5.593867	18.769712
CTACACCGTTTGACAC_GRO-03_biopsy	Healthy	2.3411067	-6.257809
AAACCTGCAAGAAA_GRO-06_biopsy	Healthy	16.141247	6.410083
GACTACAAGCGTGTCC_F02617	Healthy	-2.7725878	13.014381
GCCAAATCACCGATAT-1-HCATisStab7747198	Healthy	8.422353	9.887787
TGAAAGAGTCACTTCC-1-HCATisStab7747199	Healthy	-0.29639968	2.2910821
P3_6_CAAGATCTCGTAGGTT	Healthy	5.3866663	9.075357
GGTAACTAGTGATAAC_T164	Healthy	13.643554	5.957157
P3_5_ACGGGCTCATCGTCGG	Senescent	0.4489163	5.6731324
AGACGTTCAAAGGCGT_F02522	Healthy	-4.3905764	15.064477
CAATTTCAGACACACG_T164	Healthy	13.360131	6.065867
ATTTCACGTATTCTCT_T165	Healthy	13.464581	5.905882
TCTGAGATCTGCTTGC_GRO-10_biopsy	Senescent	16.387884	7.075901
CAGATCAAGCTCCCAG_F02524	Healthy	6.989386	10.168111
TCGTACCAGACAAAGG_SC20	Healthy	6.1318507	7.452998
TGTATTCGTTATGTGC-1-0	Healthy	11.592212	0.57939136
P3_2_GCATACAAGGTGATAT	Healthy	-2.8402169	-0.28963956
GCACTCTTCAACACTG-1-HCATisStab7747197	Healthy	0.21608417	-4.7431526
TTCGGTCGTCACCTAA_GRO-10_biopsy	Healthy	-2.2028632	14.450319
TGGCGCAGTCCGTGAC_F02528	Healthy	-3.3453186	5.918812
AACTTTCAGCGGCTTC_F02617	Healthy	5.81884	19.632662
CTGAAACAGGCTCATT_F02617	Healthy	6.4704137	19.326471
P3_7_ATTGGACCAACGATCT	Healthy	2.9849126	-7.002146
TTACAGGTGTGGTTT_GRO-10_biopsy	Healthy	-3.994001	0.32882375
GAATGAACACGGCCAT_F01853	Healthy	-5.0424557	16.159813
CAGCTAATCGAATGGG_F02617	Healthy	-1.73449	14.045746
CCTACACGTAGCGCAA_GRO-10_biopsy	Healthy	15.065361	5.9107203
AGTGTCATCTCATTCA_SC07	Healthy	-4.0934935	6.55114
ACTTGTTGTAAACGCG_F02524	Senescent	5.893924	19.736118
AATGAACAATCTGCA_GRO-03_biopsy	Healthy	0.9467104	-6.1148143
P3_5_GGTGCGTCAGGACCCT	Healthy	-0.29889247	6.2613645
TGACGGCCAGCCACCA-1-HCATisStab7747197	Healthy	2.795546	-6.0026903
P3_5_ACGGAGAGTTAAGGGC	Senescent	2.272731	14.040482
GTGCAGCGTTCCAACA-1-HCATisStab7747200	Healthy	1.2049766	-6.3515215
GGACAGACAGTCGATT-1-HCATisStab7747200	Healthy	2.9730148	-0.4253659
GACGTGCTCGTTACGA_F02524	Healthy	2.7850914	-7.015953
GACGTTATCTTTAGGG-SC56	Healthy	-4.793707	7.1020093
CTAACTTTCACTTATC_GRO-10_nasal_brush	Healthy	12.703064	-2.996049
GCCAAATCACCGATAT_F02609	Healthy	5.171843	9.257731
GCGCGATAGGAATGGA_SC07	Healthy	-3.7179883	6.395047
ATAGACCGTCTCAACA_F02528	Healthy	-2.861128	12.6267605
ACCGTAAGTCCCTACT_F02092	Healthy	5.3256383	10.01208
CACAGGCGTTCCAACA-1-HCATisStab7747197	Healthy	-0.1052223	-5.160235
GTTTACTAGGCCTAAG_T164	Senescent	17.85608	7.8394165
P3_6_TTAGGCACAATGGATA	Healthy	14.741107	10.030534
GTTATGGTCGTGGGTC_T164	Healthy	13.692583	8.611189
P3_3_GGACATTAGAAGGTTT	Healthy	6.9321566	8.985942
CCTACCAGTCAACTGT_GRO-04_nasal_brush	Healthy	0.54399174	-6.8813944
CCTTTCTGTAAGAGGA-SC56	Healthy	-3.5831392	14.786046
GTGGCGTGTTCGTTCC_T165	Senescent	14.386626	5.707132
TTGCCGTGTACGCACC_GRO-04_biopsy	Healthy	0.38625917	3.1946204
CCGGTAGGTATGAAT_GRO-04_biopsy	Healthy	14.741855	6.4391117
P3_2_TTAACTCGTGCCTGCA	Healthy	3.890055	-0.9578571
CGAGAAGAGTCAAGC_GRO-04_biopsy	Senescent	15.381641	5.350381
TGCCAAATCGCCCTTA_SC20	Healthy	7.0144806	7.9387956
TTCATTTCAAGGCTT_GRO-04_nasal_brush	Healthy	11.925924	-5.306777
GGATGTTTCCGGCACA-1-HCATisStab7747199	Healthy	-3.1314976	15.996142
CATGGCGAGCTGCAAG_F02617	Healthy	-0.6788581	6.8756647
AGCTCCTCATTACCTT_GRO-03_biopsy	Senescent	14.989781	9.734295
GCCTCTAAGCCGATTT-1-HCATisStab7747200	Healthy	-0.3842403	-3.0120754
GTGTTAGGTAGCACGA-1-HCATisStab7747197	Healthy	0.5916666	-4.047579
CAGAATCTCCTCGCAT_GRO-04_biopsy	Healthy	0.69220424	-6.0786395
TACTCATAGGTGCAAC-1-HCATisStab7747199	Healthy	4.1329646	-0.080549344
CACACAAAGGCTAGGT_GRO-06_biopsy	Healthy	14.192458	7.2179265
CTGCGGAAGGCCCTCA_GRO-08_biopsy	Healthy	0.58938235	-7.1411867
TCTCTAATCTTCCTTC_GRO-03_nasal_brush	Healthy	11.399418	-3.3685012
TTTGTCAGTTTGACT_GRO-10_biopsy	Healthy	1.3010696	-5.839295
P3_6_CTGCCTAGTCGAGATG	Healthy	0.78887933	6.5690618
P3_7_CAGCGACCATCTATGG	Healthy	2.7907295	-5.9673567
TTGGAACGTAGTGAAT_GRO-10_biopsy	Healthy	-0.6883997	-4.683565
TTTGTCATCTGAGTGT_GRO-06_biopsy	Healthy	9.618514	0.9828151
P3_7_TATTACCGTAAATACG	Healthy	3.3310618	0.19719724
GAGCAGATCAATCACG_F02617	Healthy	-1.5096437	7.355072
TACGTCCGTACTGACT_T165	Senescent	13.442032	4.6937275
CCCAGTTCACATGGGA-1-HCATisStab7747198	Healthy	8.3354025	10.128482
CGACTTCCAGTGGGAT_GRO-02_biopsy	Senescent	15.3661785	7.4231167
CGTCACTGTTGGTGGA_SC07	Healthy	-3.9001372	6.478334
AGAAGCGGTTCAAGTC_T165	Healthy	14.003586	7.27823
GTGCATATCATCTGTT_F02524	Healthy	-1.8458815	14.558621
ACCCACTAGGCTCATT-1-HCATisStab7747197	Healthy	0.55165464	-4.646822
AGGCCACAGCTAGT_GRO-03_biopsy	Healthy	14.679469	9.430794
TGCTACCGTCACAA_GRO-04_biopsy	Healthy	15.986242	5.788644
P3_6_TGAAAGATCAACACCA	Healthy	0.26866078	6.5745244
GAAACTCTCGCATGGC_SC07	Healthy	4.5294337	9.098061
CGTAGTAGTGCACGCT_T166	Healthy	13.586243	9.32058
ATGCGATAGGCTCATT_GRO-11_biopsy	Healthy	-4.2761264	0.59373146
CTTTGCGGTTACCAGT_F02528	Healthy	4.1934695	9.845341
TTCATGTGTACAGTTC_T164	Senescent	17.398552	8.998943
CGTGTCTCAGCCTT_GRO-10_biopsy	Healthy	16.343561	7.770577
CTCGAGGTCTTGAGAC-SC56	Healthy	-1.9906796	1.2904959
CAGCAGCTCAGCACAT_GRO-04_nasal_brush	Healthy	12.107246	-3.5099943
GATGAGGAGACGCTTT-SC56	Healthy	-4.2072	13.596273
CCCAATCAGGAATTAC_GRO-10_biopsy	Senescent	15.923251	7.905058
TCTACCGTCCATAGAC_T164	Healthy	16.704441	8.925444
CATGGCGGTATGAAAC_F02617	Healthy	-1.6201185	5.879881
AGCTCCTCAACTGGCC-1-HCATisStab7747198	Healthy	7.9589753	10.161088
CACAAACAGATGCCAG-1-HCATisStab7747198	Healthy	7.5571775	9.355369
CTGCGGATCGGGAGTA_SC07	Healthy	-4.232477	6.697014
P3_7_CTGCTGTCAAGTACCT	Healthy	-2.3978448	15.530542
TGACTTTCAATCGAAA-1-HCATisStab7747198	Healthy	-0.4045874	-6.4287133
CCGGTAGGTTACGGAG_F02522	Healthy	-4.7119827	15.72658
P3_6_ATTGGTGCATAGGATA	Senescent	0.24739362	7.164196
CCTCTCCGTTCACCGG_T166	Healthy	12.559948	6.5434723
AACCATGTCCTGCAGG_SC20	Healthy	6.66321	7.7131076
TTTGGTTAGTTAGGTA_GRO-10_biopsy	Healthy	-2.1840382	14.911537
P3_5_CTGTGCTAGTGTACCT	Healthy	2.0866241	12.455417
GTTGTGAAGATGTTCC_T164	Senescent	14.28977	4.200098
ACCGTAATCAGCCTAA_SC20	Healthy	-0.5443605	8.8438635
P3_5_ACGCAGCCAAAGGCGT	Healthy	0.1816915	7.4964514
GTGCATAGTCTACCTC_SC07	Healthy	5.8564515	10.138639
TCAGCAAAGACGCACA_GRO-04_biopsy	Healthy	4.3505254	-0.4830616
CAGAATCTCGGCGCAT_GRO-10_biopsy	Healthy	0.4263493	-5.606879
CATCCACTCGTCCAGG_SC20	Healthy	6.623003	8.065109
AAATGCCAGATCGATA_F02528	Healthy	-3.1720533	6.2998776
CATGCCTGTCATGGCC_T164	Senescent	14.471146	4.24758
CGTAGCGCACATCCAA_SC20	Healthy	7.318304	8.204457
TTTGTCAAGCCACCTG_SC20	Healthy	-0.7970655	8.526716
ACATGGTTCCCTAACC_GRO-04_biopsy	Healthy	0.870266	-6.2286468
CACACTCGTCAGAATA_GRO-04_biopsy	Healthy	1.1382563	-5.7182035
P3_3_CACTCCAGTAGAGTGC	Healthy	5.837078	8.784338
CTTGGCTGTCGCGTGT_GRO-03_biopsy	Healthy	15.755883	5.4331737
P3_3_GACTGCGGTGACCAAG	Healthy	8.156131	9.215829
P3_7_TGCACCTTCTGGTGTA	Healthy	-1.8799168	18.951056
ACTGAGTAGCAGACT_GRO-04_biopsy	Healthy	4.087494	2.6436207
GTAGTCAGTTCGAATC-1-HCATisStab7747199	Healthy	0.7810757	-4.158887
CTCATTAGTGGTCCGT-1-0	Healthy	11.758254	1.1428285
TGGGCGTTCGGATGTT_GRO-03_biopsy	Healthy	12.110047	4.7549877
CCTATTATCTCAAGTG_F02526	Healthy	-2.5021422	15.949157
TTATGCTTCAAGGCTT_GRO-10_biopsy	Healthy	0.9747291	-6.3539906
TTCTTAGAGACCGGAT-1-HCATisStab7747198	Healthy	-0.6598111	2.3108716
AGAGCGAAGACACTAA_F02522	Healthy	0.27147725	-6.135228
CGACTTCCATGAAGTA_GRO-06_biopsy	Healthy	16.302418	5.989394
TACAACGTCCGAGGCT_T164	Senescent	14.205433	7.4663696
P3_4_AACTCCCGTCATCCCT	Healthy	0.16306663	6.078005
TGGCTGGAGATTACCC_GRO-04_nasal_brush	Healthy	0.29578507	-6.1888294
P3_5_ATCCACCTCCACGTGG	Healthy	-0.73302335	5.5531044
TGGCGCATCTTAACCT_GRO-03_biopsy	Healthy	14.731035	7.6502147
TGTCCCAGTCTCTTAT_F02522	Healthy	5.6157913	9.108078
CGTGAGCGTTCCCGA_GRO-03_biopsy	Healthy	16.64873	7.393418
CTGCAGTCATTGCGA_GRO-03_biopsy	Healthy	1.1022772	-6.417073
P3_5_ATAAGAGTCTTGTACT	Healthy	-1.7544681	6.798656
TCTTCGGTCCATTCTA_GRO-03_biopsy	Healthy	15.034201	9.730749
GTCTCGTCAGGGTACA-1-HCATisStab7747198	Healthy	0.6236295	-5.276515
ACAGCCGAGGGCACTA_GRO-04_nasal_brush	Healthy	12.124552	1.4478348
TGCGGGTGTCATACT_GRO-10_biopsy	Healthy	14.63861	8.246422
TACGGATAGGTGGGTT_SC07	Healthy	5.037367	9.943226
P3_2_GAACCTATCATATCGG	Healthy	-2.1447513	13.727177
AGTGACTCATCCGGCA_T164	Healthy	12.894374	3.3541517
CGAATGTTCCATTCTA_F02528	Healthy	5.0038676	10.487639
GGCGACTAGCACGCCT_F02617	Healthy	-1.2174336	6.8690214
TTTATGCAGCTGAAAT_F02092	Healthy	-1.044009	8.141089
TTCTCGAGGTGGGTT_GRO-10_biopsy	Healthy	-1.3177458	-5.1373425
ACTGATGCAAGTTAAG_SC07	Healthy	-1.6931033	7.8641434
GACTTCCAGCTTTCCC_T165	Senescent	13.790044	6.1365976
TTAGGCAAGGATGGAA_F02617	Healthy	-2.9889133	13.169869
ATGATATGCCATAG-SC31	Healthy	-3.8295398	3.6748948
CCACGTTGTATGCTAC_T164	Senescent	15.849326	5.154688
CTCGAAACACATTCGA_SC07	Healthy	-3.1141639	15.403173
TGGGTCCAACTGCTA_GRO-10_biopsy	Healthy	0.11052092	-6.389205
TCGCGTTTCTCAACTT_GRO-06_biopsy	Healthy	13.626878	6.11753
TAGACCACAGACGCCT_F02528	Healthy	2.0953372	-6.6470366
AGCTTGACACAGAGGT-1-2	Healthy	11.899529	0.8506855
AGTGTCATCGCGATCG_SC20	Healthy	6.925371	7.6981463
GGGTTGCTCACAGGCC_F02526	Healthy	2.2298894	-7.2370424
ATGTGTGTCATCATTC_GRO-03_biopsy	Healthy	14.211224	8.746025
TCTGAGAGTCTGGAGA_SC07	Healthy	7.6662846	10.65922
GACTGCGCAAAGTCAA_F02617	Healthy	4.3699646	9.471525
CCTTCCCCATGCCCGA_GRO-10_biopsy	Healthy	15.550436	5.799889
TATTACCCAAGGACAC-1-HCATisStab7747200	Healthy	2.8980837	-0.5866804
CTAAGGACAGTAGA-SC31D	Healthy	2.5457551	-6.88913
P3_2_CGCTTCAAGGTGCAAC	Healthy	0.2222167	-7.7363667
AGTTGGTTCCCGACTT_F02617	Healthy	-2.937391	13.272002
CTCGGAGCACACTGCG_SC20	Healthy	7.482836	8.424424
ATGCGATGTTCACT-SC31	Healthy	-3.0086908	3.445539
TGCGCAGGTGACGCCT_GRO-04_biopsy	Healthy	1.2960571	-4.5239997
AGGCCACCAATGGAC_GRO-08_biopsy	Healthy	15.234488	7.403354
CATGTACAAGTACCT_GRO-10_biopsy	Healthy	-1.91576	14.764412
CGTCACTTCTTATCTG_F02617	Healthy	5.57052	8.96999
GTTCGGGCACTGTCGG-1-HCATisStab7747199	Healthy	0.6619001	-4.7688627
TGTTAGGTCCCTACT_GRO-03_biopsy	Healthy	15.116634	9.446985
P3_5_CATCAGACAAACGTGG	Senescent	-0.19920681	6.1577716
P3_5_AGCTCTCAGATGGGTC	Senescent	2.5831501	14.041774
GCTTCCAAGCAGGTCA_SC20	Healthy	6.6185865	7.3028913
CACCACTCATTTCACT_F02617	Healthy	5.869288	10.717461
AGCTTGAGTCCCGACA-1-HCATisStab7747200	Healthy	0.09721693	1.8432837
TGTGTTTGTAGCGATG-1-HCATisStab7747200	Healthy	-1.7278057	2.4841592
P3_3_GCTGCGAAGTGACATA	Healthy	7.374166	8.934029
TTTCCTCGTTTAAGCC-1-0	Healthy	11.948222	0.90188587
CGGAGTCAGTAGCGGT_F01853	Healthy	-3.6603374	-0.18021187
CTTAACTCAGCCAGAA_GRO-06_biopsy	Senescent	16.67618	7.521784
P3_2_GATCGTATCCACGAAT	Healthy	1.5293739	-5.835436
TCTCAGCCAATCAGCT_T165	Healthy	14.745955	6.233979
GACGTTAAGGGCTTGA_F02524	Healthy	-2.317101	13.761057
ACGTCGTGGTACA_GRO-04_biopsy	Healthy	1.2656016	-5.149902
P3_7_TCGAGGCTCCCTAATT	Healthy	-3.4503293	0.42408046
CATGGCGGTTGGAGGT_GRO-10_biopsy	Healthy	15.954536	8.70879
ACTGATGCAAGGCAAC_T165	Healthy	13.774725	6.481202
CGTCAGGAGCTGTCTA_F02522	Healthy	5.413605	8.946435
GCAGTTAAGAAGGGTA_SC20	Healthy	-0.52674854	8.519279
ACTTTCATCGTACCGG_F02524	Healthy	-3.7973247	16.681993
ATTGGTGGTCATTAGC-1-2	Healthy	-1.302697	4.059083
P3_7_GTGCTTCTCAGCTTAG	Senescent	-3.7606757	17.17897
ACGCACGCACCTTCGT_T165	Healthy	13.427663	6.2473316
TTAATCCGTGGCCTCA_T166	Senescent	13.859786	8.636227
CACATAGCAGCCAATT_GRO-10_biopsy	Healthy	14.397023	6.424092
AAGCCGCTCCTTGGTC-1-HCATisStab7747198	Healthy	7.722256	10.035287
AGCTCTCGTATTAGCC_SC07	Healthy	4.6928377	9.123471
CTGGTCTAGTAATTGG_T164	Senescent	17.67207	8.610533
CTGTATTTCATTTGCT_T165	Senescent	13.264288	5.582136
GTCATTTGTAGGACAC_F02617	Healthy	-2.150415	7.1331162
ACAAGTCAGTCCCT_GRO-03_biopsy	Healthy	-0.30690083	-6.6986227
P3_4_AAGACCTAGAGGACGG	Healthy	0.1799486	6.7306433
ACGAGGAGTATTCTCT_F02522	Senescent	-2.5579917	4.333384
AAGGCAGCACCACCAG_F02528	Healthy	-5.398041	16.373697
TAAGCGTCACGGTTTA_GRO-06_biopsy	Healthy	1.7920896	-6.9072366
AAGACCTAGCCGCCTA_GRO-04_biopsy	Healthy	0.63253015	-6.0647454
CCAATCCAGCCACTAT-1-HCATisStab7747200	Healthy	0.82528675	-4.192436
CCACGGAAGTAGATGT_F02617	Healthy	-1.5028921	6.623195
AGATCTGTCCAAACT_GRO-08_biopsy	Healthy	-4.4176555	0.6423885
CTGCTGTTCCAGAGGA_F02524	Healthy	-4.9805827	14.154071
P3_7_GTCTCGTGTGTAATGA	Healthy	-1.330485	3.858875
GGAATAAAGGTGCAAC_F02617	Healthy	5.909036	19.744766
CACACCTTCACTCTTA-SC56	Healthy	1.8802868	-7.0104723
TGCTACCTCTCTTGAT_GRO-04_biopsy	Healthy	-0.5880863	3.4972255
ACACCCTAGACCGGAT_GRO-04_biopsy	Healthy	1.3044592	-6.057782
ACATACGTCTAGAGTC_F02522	Senescent	5.7067113	8.997978
TACGGTAGTTAAGTA_GRO-03_nasal_brush	Healthy	13.304941	0.6816159
CGTGTTCGCGTAGC_GRO-08_biopsy	Healthy	0.777843	-4.9339123
CCTATTAAGCAGATC_GRO-04_biopsy	Healthy	16.894148	6.9955716
TTCTCAACATCCGTGG_F02522	Healthy	2.9144454	-6.097542
P3_6_AGCATACTCCTTCAAT	Healthy	-1.2353767	5.285715
AGGACACTTGTAGC-SC14	Healthy	0.8262352	-5.5943484
AGCATACTCGCCTGTT_GRO-03_biopsy	Senescent	14.61832	9.533167
GTTCATTTCATAAAGG_F02522	Healthy	2.991349	-5.13331
GTAATGCCAATTCGTG_T166	Senescent	13.160813	5.7933717
TGCGCAGCATAGGATA_GRO-10_nasal_brush	Healthy	11.443924	1.0184114
TCTCATAGTCACACGC_GRO-04_biopsy	Healthy	15.937235	5.830627
CCTATTACACGACTC_GRO-06_biopsy	Senescent	14.26332	7.549787
ACTTACTAGCGCTCCA_F02092	Healthy	-0.74823266	8.838158
GACTACACATTCTTAC-1-HCATisStab7747198	Healthy	1.4872113	-5.804763
TTCTCAATCCCTAACC-1-HCATisStab7747198	Healthy	0.18372639	-7.27016
AACTGGTTCTCTAGGA_GRO-10_biopsy	Healthy	15.1462	8.427334
CCGTTCAGTCTTTCAT-SC56	Healthy	6.969384	9.42583
P3_7_ACACCCTAGCTAGGCA	Healthy	-0.5533387	-4.9557676
CTACATTGTGAGGCTA_SC07	Healthy	5.309	10.153774
P3_4_CACCACTAGAAGATTC	Senescent	2.5202215	13.806182
CTTACCGTCCTCTAGC_F02522	Healthy	5.822681	9.185921
TAAGAGAAGGAGTACC_F02524	Healthy	-4.51523	13.725837
CGTCAGGCAGTATCT_GRO-10_biopsy	Healthy	11.040134	1.9028
TTGGCAAAGATGTGTA_GRO-03_biopsy	Healthy	14.590943	8.092296
GTACTTTCACAGGAGT_SC07	Healthy	-4.0511417	6.3351026
CGATTGACACGACTCG-1-HCATisStab7747200	Healthy	2.9393673	-0.2760967
GGAATAAAGACAATAC_F02617	Healthy	6.107251	19.086025
CGGCTAGAGGTGTTAA_F02522	Senescent	-1.9970571	4.630054
P3_7_CTGCTGTTCTCAACTT	Senescent	-5.271924	14.448142
TCTGAGAGTGACCAAG_F02092	Healthy	-2.4782362	2.7828538
AGCAGAAGACAGACC_GRO-03_nasal_brush	Healthy	0.40362635	3.198826
CTCGAGGTCGCATGGC_GRO-04_biopsy	Healthy	1.0023049	-5.560009
TAGAGCTTCGAGAGCA-SC56	Healthy	-3.094573	13.862749
ATCGTACATACCAT_GRO-10_biopsy	Healthy	-1.2849648	14.424684
TTTACTGGTGTCGCT_GRO-06_biopsy	Healthy	14.782957	8.0703945
TGGTTCCTCTGAGGGA_F02524	Healthy	5.9997106	19.653513
GTTAAGCAGAAAGTGG_F02617	Healthy	-2.4103522	6.302709
TGTGCGTCAAGGCTT_GRO-10_biopsy	Healthy	2.026144	-6.1210017
ACCTTCATTT_GRO-04_nasal_brush	Senescent	11.955451	-4.2534885
GAAGCAGCACGGTAGA-1-HCATisStab7747198	Healthy	8.160271	10.221463
CCTATTATCATAAAGG_F02524	Healthy	5.900433	10.068367
CAACCAATCTCGATGA_F02617	Healthy	5.561173	8.016127
GTGGGTCGTATTAGCC_F02617	Healthy	5.460855	10.393479
CAGAGAGGTTCGTTGA_GRO-03_biopsy	Healthy	0.18173742	-6.7135954
AACACGTAGACAAGCC_GRO-10_biopsy	Healthy	15.726	8.807377
CTTCTCTTCTACCAGA_SC07	Healthy	-3.778831	6.1127195
CAGCAGCTCAGCACAT_GRO-04_biopsy	Senescent	15.656386	8.734451
P3_3_CAGAATCGTGCAGACA	Healthy	4.6398587	-0.9622968
CAGTAACGTAGCGCTC_SC07	Healthy	1.1564068	-6.0384445
TAGACCAGTCGGCTCA_GRO-03_biopsy	Senescent	16.940996	8.096162
GTGAAGGCATCACAAC_F02528	Healthy	-0.35739404	6.7430406
P3_7_CTAGTGAGTCACCTAA	Healthy	3.1389432	-0.32997572
CCGGGATCAAGACACG-SC56	Healthy	5.4292073	19.483938
GGGACCTGTGCTAGCC_F02522	Senescent	-3.5083237	3.4349208
P3_5_GGAATAATCAGAAATG	Healthy	0.38621503	5.949745
CTCACACGTCTGATCA_SC20	Healthy	6.0099235	7.547123
TCTTTCCAGGGTATCG_F02528	Healthy	-5.026542	16.511147
TTGAACGGTGTATGGG_F02522	Healthy	-1.2572275	6.302824
AACTGGTTCATACGGT_GRO-11_biopsy	Healthy	10.088449	-2.0991123
AACTTTCTCTTATCTG_F02522	Senescent	-3.9078832	2.6980484
GTTGCGGGTCGAGATG_T166	Healthy	13.1769085	8.735308
TAGTTGGGTAAATGT_GRO-04_biopsy	Healthy	0.026964718	-6.2580323
AATCCAGCACCCATGG_F02528	Healthy	2.8765543	-5.8850384
ACGGGCTTCAGTGCAT_GRO-06_biopsy	Healthy	-4.1785846	-0.025325092
TGAAAGATCTTATCTG_F02522	Healthy	-0.0074425153	-4.7054386
ACTGCGCATCCTAGA_GRO-03_biopsy	Healthy	14.080725	8.299001
P3_6_GAAATGAGTGTTCGAT	Healthy	6.1007733	8.097227
CTGTGCTCAATACGCT_F02522	Senescent	-2.4333346	4.708148
GTATCTTTCACCGGGT-1-HCATisStab7747197	Healthy	-4.223225	0.35116774
CAGCAGCGTTACCGAT_GRO-04_nasal_brush	Healthy	-0.9236406	-6.372419
CGGTTAATCGGCGCTA_F02528	Healthy	4.668837	10.459279
CTTCCACATCCAACA_GRO-08_biopsy	Healthy	1.0694473	-6.7002997
GTGTTAGCAGCCAATT_F02092	Healthy	3.8022695	-0.45031458
CGAACATAGTACGCCC_F02528	Healthy	4.9870343	10.251575
GTAACTGAGATCCCGC_F02522	Healthy	2.3076952	-7.2323074
ATCATGGCAGCTCGCA_F02617	Healthy	5.326545	9.883793
P3_6_TCTGGAAGTAGGAGTC	Healthy	-1.5072328	18.62624
ACGGCCATCGAGCCCA_GRO-10_nasal_brush	Healthy	11.617766	0.8241502
CGTAGCGTCCCATTTA_GRO-10_nasal_brush	Healthy	11.309824	-1.2448485
CAACCTCAGCTGCGAA_F02524	Healthy	-3.5276332	16.403152
CTAGTGACAGCTGCAC_GRO-06_biopsy	Senescent	15.318338	8.465497
TATTACCGTAGAAGGA_GRO-08_biopsy	Healthy	2.7624397	-5.3191586
CAGCCGAAGGATGCGT_GRO-06_biopsy	Healthy	15.505546	6.1438417
TGCATAAGCTAACTC_GRO-04_biopsy	Healthy	14.515445	6.723397
TAGAGCTAGTATTGGA_GRO-04_biopsy	Healthy	16.009476	7.104733
TTAACTCTCGGTGTTA-SC56	Healthy	-3.2495596	14.982511
CTGCCTATCAGGTAAA_F02526	Healthy	3.3849018	-5.895737
P3_6_TTAGGCACATTCCTGC	Senescent	0.69386053	6.4785542
CGTCAGGAGGTGTTAA_F02524	Healthy	2.8263142	-6.7331123
GGCTCGACACACCGCA_F02528	Healthy	0.9679997	-6.590339
GATGAGGGTATGAGAT_T165	Healthy	14.054719	7.3249955
ATCTAGTCACTGGGC_GRO-04_biopsy	Healthy	1.4026197	-6.2507043
P3_2_TCGGTAATCAACACAC	Healthy	-3.213631	-0.26877278
GCGCGATAGACTACAA-1-HCATisStab7747197	Healthy	3.4557176	-5.7716947
P3_7_TCTTTCCCAATGACCT	Healthy	-4.193607	17.183167
CAGTCCTTCTGGTAT_GRO-10_biopsy	Healthy	0.9821319	-5.34503
P3_6_ACTTTCACACATCCAA	Healthy	-0.9896978	7.0073833
P3_5_GGCTCGAAGGATTCGG	Healthy	0.10389119	6.566598
ACCGTAAAGCACACA_GRO-10_biopsy	Healthy	-1.6899922	14.870406
ACGAGGAGTCTCTCTG_F02522	Healthy	-4.7598186	15.978096
P3_5_TACGGATTCCTTTACA	Senescent	0.32955867	5.9565663
CCCAATCAGCCCTAAT_GRO-04_biopsy	Healthy	0.61230683	-6.936617
GACGCGTTCACATAGC_SC07	Healthy	-3.768239	8.224103
CCACGGAAGGGTTTCT_GRO-03_biopsy	Healthy	2.8936634	-5.354128
P3_5_AACACGTGTGCGAAAC	Healthy	-0.059789352	6.9106383
P3_5_TCATTACCACCGATAT	Senescent	1.7715303	12.543674
CGGAGTCTCGATCCCT_GRO-08_biopsy	Healthy	0.5308618	-5.25902
P3_5_TCTTCGGTCCCATTTA	Healthy	-0.15077285	6.490263
GTGTTAGTCGGTCTAA_F02617	Healthy	-2.8847032	12.85903
GCATGCGGTATTAGCC_F02524	Healthy	6.53745	10.487335
GACCAATGTGGCCCTA_F02524	Healthy	-1.9568031	13.2478895
GGTGCGTGTCGAGATG_SC07	Healthy	-3.003081	6.80567
GTCAAGTCACGTCAGC-1-HCATisStab7747199	Healthy	4.4034505	-1.0827774
ACACCCTAGCCAGTAG-1-2	Healthy	-1.6251204	1.2904181
P3_7_GCACATACAACCGCCA	Healthy	-1.687551	13.220636
TTATGCTTCAAGCCTA_GRO-04_nasal_brush	Healthy	11.433262	-1.7655045
CGAGAAGGTCTGCAAT-1-HCATisStab7747198	Healthy	-2.8308158	3.0525417
GCATACACAAGCCGCT_SC07	Healthy	5.8665624	9.300412
TACTCGCCAAGGTTCT_GRO-03_nasal_brush	Healthy	12.613801	1.3051292
CCTCTAGTACGACCC_GRO-10_biopsy	Healthy	15.3031	7.946919
AGACTCACAAGCGATG_T166	Healthy	12.7776375	6.563047
AACTGGTTCGGACAAG_F02617	Healthy	5.029011	8.984315
AGTTGGTCAGTATGCT_GRO-03_biopsy	Healthy	15.338059	9.186041
CATGCGAGTCCGGTC_GRO-04_nasal_brush	Healthy	11.729506	-3.5176864
AAAGTAGCAGCTGTAT_F02524	Healthy	6.064405	10.035716
AAGGCAGCAAGCGTA_GRO-04_biopsy	Healthy	15.750938	7.4224405
GACCCAGCAGAGTAAT_T165	Healthy	13.897836	7.484485
P3_2_CAAGAAAGTTCGTCTC	Healthy	5.134111	-0.89089185
CTCCGATTCAGTGTTG_T164	Senescent	16.905775	6.9360366
ACGCCGAAGATGTC_GRO-06_biopsy	Healthy	13.039014	5.3432307
CTCTAATAGAAACGCC_F02522	Healthy	3.3022287	-5.268509
CTAATGGTCGGAGCAA_GRO-04_nasal_brush	Healthy	12.112284	-5.9542627
CGCTTCATCTCCAGGG_F02524	Healthy	1.4306382	-6.424147
GAGTTTGTCAGCACCG_T164	Healthy	17.2938	8.530324
ACTTGTTGTCAAAGC_GRO-06_biopsy	Healthy	0.9411065	-6.890219
TTGGCAAAGAGGGCTT_F02526	Healthy	1.3699204	-7.4995317
CACATTTGTACCGTAT_SC07	Healthy	6.535336	10.099662
AAATGCCTCTTGAGAC_F02526	Healthy	4.0403748	-6.4282327
CGTGTAATCCCTAACC-1-HCATisStab7747197	Healthy	3.3629804	-5.1584234
AGAGCTTGTCAAAGC_GRO-03_biopsy	Healthy	16.058277	7.1585846
TCAGCTCTCCTCTAGC_SC20	Healthy	6.263294	7.3299274
AGCTTGACAGACAAGC_GRO-03_biopsy	Senescent	14.48346	8.409523
TACACGAGTCGTCTTC_F02617	Healthy	3.4782085	14.391917
CAGGTGCGTAAATGT_GRO-08_biopsy	Senescent	15.019619	6.839807
P3_6_CCAGCGAGTGCTAGCC	Healthy	-3.8262389	17.093899
TGGCCAGAGGTGCAAC_SC07	Healthy	3.76027	2.5447998
CACCACTCAACACCTA-1-2	Healthy	11.72769	1.1390294
CTGGTGTAACGCGA_GRO-03_biopsy	Senescent	14.804167	9.985008
AGCCTAAAGTTGCAGG-1-HCATisStab7747199	Healthy	0.31707388	-4.1969438
ACAAGGTCCGTTAA_GRO-03_biopsy	Senescent	15.015502	9.259229
ATAAGAGTCGTAGGTT_F02524	Healthy	-2.6179388	16.940155
GTATCTTCACATAACC-1-HCATisStab7747200	Healthy	-0.46088925	-3.0928473
GCGGGTTAGAATTCCC-1-HCATisStab7747200	Healthy	-0.6129244	-2.886473
ACACCCTTCTATCCC_GRO-04_nasal_brush	Healthy	11.969858	-6.275685
TGACTAGCAGATAATG-1-HCATisStab7747198	Healthy	-0.22382993	-7.1203213
TACAGTGCACGACTC_GRO-03_biopsy	Healthy	1.0559314	-6.3886366
P3_7_GCAATCAGTCAGAGGT	Healthy	-1.0515199	0.46928304
TTCCTCTTCCATTTGT_T165	Senescent	15.072655	7.7914567
CAAGATCAGGCTAGAC_SC20	Healthy	6.7020326	9.172713
ACACCAAGTTGGGACA_GRO-10_biopsy	Healthy	-4.0208025	15.716693
ATTATCCAGGGATCT_GRO-04_nasal_brush	Healthy	12.092228	-5.700009
TTACAGTCAACACT_GRO-03_biopsy	Healthy	0.505492	-6.3682394
P3_3_CGTCACTTCAGTACGT	Healthy	6.665997	8.934982
TTGCAGATCCTGT_GRO-06_biopsy	Healthy	0.47180876	-7.4557853
ACGGGTCCAGGTTTCA_GRO-04_biopsy	Healthy	2.8734808	-6.153629
TTGCGTCCAAACAACA_SC20	Healthy	6.4288497	8.116656
AACTCAGAGACTTTCG_SC07	Healthy	-3.481075	6.482026
CTTAGGAAGCTAGGCA_F01853	Healthy	5.2244663	10.06037
CAAGATCCATGTAGTC_SC07	Healthy	-0.17382678	3.3006673
AGTGTCAAGCGTAATA_GRO-10_biopsy	Healthy	15.035662	9.569125
CCATTCGAGTATTGGA_F02526	Healthy	7.4564247	7.1512957
P3_5_TCAGATGCAAGTCTGT	Healthy	0.0013897537	6.2103467
AACTTAGTTTAGGA_GRO-06_biopsy	Senescent	15.894647	5.631624
AGGTCCGTCAAAGTAG_F02524	Healthy	-3.4949973	16.34726
CGAATGTAGTGTCCAT_F02617	Healthy	-2.9194102	12.910762
CGTCAGGTCCTGCTTG_F02522	Senescent	-3.7039921	4.3321257
TTACAGGTGCAGGTA_GRO-03_biopsy	Healthy	14.336645	8.42602
ACATGGTGTGTAATGA_F02528	Healthy	-3.125378	6.332055
CTAAGACGTTCCAACA_GRO-08_biopsy	Healthy	0.604254	-4.8583946
TCACGAAGTGAGGCTA_GRO-08_biopsy	Healthy	14.51064	6.659653
GCAGCCAAGTCCTCCT_SC20	Healthy	6.798957	7.843202
GTACTCCAGGAATCGC_F02524	Healthy	-0.49121174	2.6358922
GCATGATTCAACGGGA-1-2	Healthy	11.321521	0.7293042
CTCTGGTTCGGCGCAT_F02524	Healthy	3.2744777	-5.7047563
TCGGGTTCGTGGACC_GRO-04_biopsy	Healthy	-1.2674752	14.900507
AGTAGCTCACTCTAGA_T164	Healthy	16.096485	6.077548
P3_6_TGAGCATCATCGGTTA	Healthy	6.460202	10.606014
P3_7_CGAGCCAAGGGTCTCC	Senescent	0.21297632	5.8059487
P3_7_CACAGTAAGCCCTAAT	Healthy	-0.9463246	4.543758
P3_3_CTCACACTCGCAAACT	Senescent	14.815762	10.025259
CACACCTCAGTACACT_GRO-03_biopsy	Senescent	15.9011755	8.994988
P3_5_CACAGGCGTTTAAGCC	Senescent	0.023442961	6.3316755
P3_3_GTTCGGGCACATGACT	Healthy	5.7882686	10.990615
P3_3_GGAGCAACAATGGAGC	Healthy	6.451941	9.1589985
CAGATCATCTAACTTC_GRO-04_biopsy	Healthy	0.7581299	-5.726922
ACCGTAAAGAAGATTC_GRO-03_biopsy	Healthy	15.071975	9.796649
ATAGACCAGTTGTAGA-1-HCATisStab7747199	Healthy	-0.6847488	-4.6892276
P3_5_CTCCTAGGTACCGAGA	Senescent	0.34833112	5.852723
P3_5_CCTACCATCGCGCCAA	Healthy	0.5216663	5.763653
TCTTTGACAATCCTTT_T165	Healthy	15.699579	7.1845565
GCATGTATCCTACAGA_F02528	Healthy	-5.625026	14.224358
TGGTTAGGTCTAGGTT_F02528	Healthy	-1.7262893	12.46209
CTAGTGAGTAATCACC_GRO-03_nasal_brush	Healthy	12.122667	0.8328557
AGGGAGTTCGCTTAGA_F02617	Healthy	5.0211434	10.445992
P3_2_GTAACGTTCGACAGCC	Healthy	5.1208973	-0.9043442
AGCGTATGTGTGTCGC_T166	Healthy	12.215971	6.8187265
CAAGATCAGGGCATGT-SC56	Healthy	-4.323497	7.261418
TACAGTGTCCTGCCAT_GRO-11_biopsy	Healthy	-3.3150177	15.739458
P3_4_CTACATTTCAGTGTTG	Healthy	2.4486883	13.754263
TGATTTCCAAACTGTC-1-HCATisStab7747198	Healthy	3.7273412	-1.1703645
ACGGCCAGTCGGCACT_F02522	Healthy	-3.0078828	5.973842
TTAGGACTCGTACCGG_F02522	Healthy	-5.2379375	14.935369
CCGGTAGAGTCTCCTC_GRO-10_biopsy	Healthy	1.0297855	-5.3967757
TGTGGTACATTGCGGC-SC56	Healthy	2.0866387	-6.821348
TGAGCATTCCCGGATG_SC07	Healthy	-0.6531033	8.575798
GGAGCAAGTACAGTGG_SC20	Healthy	7.008017	7.8196855
GCGCCAACACGAGGTA-SC56	Healthy	-1.2961686	5.1276436
CGCGGTATCTTGCCGT_F02524	Healthy	2.0970645	-5.739276
ATGTGTGAGACACTAA_SC07	Healthy	-3.6377773	7.13802
AGGAGGTCACCCTGTT_T164	Senescent	17.567316	8.866557
AGTTCCCTCGCAATTG_T165	Healthy	13.580192	6.820492
TGTACAGTCCATGCAA_T164	Healthy	14.135716	5.772751
GTGCGGTGTAGTACCT-1-2	Healthy	11.281761	1.5419618
AGGAACCTGACGAG-SC31D	Healthy	1.9824618	-6.2005754
TGTGGTAAGGCACAT_GRO-10_biopsy	Healthy	0.33502102	-6.358165
ACACCAACAAGACAC_GRO-03_biopsy	Healthy	-4.0754166	16.219482
TCTTCGGAGCCTTGAT_F02522	Healthy	5.8628907	9.680146
CTCGTACCAATCAGAA-1-HCATisStab7747198	Healthy	5.4342127	19.15834
GCTCCTACAAAGTCAA-1-2	Healthy	11.430717	1.0658145
TGAGGGAGTGAGTGAC-1-HCATisStab7747200	Healthy	-0.22605577	-3.9731402
CACTGCACCTCAAG-SC14	Healthy	-4.0496917	-0.39224467
ACAGAGGTTCCAACA_GRO-04_biopsy	Healthy	15.190577	5.021543
AACTCCCAGTGAACAT_GRO-03_biopsy	Healthy	14.980236	9.477081
CTGTTTAAGAGGTACC_GRO-04_biopsy	Senescent	15.585058	8.401934
CAGCTAATCGCACTCT_GRO-10_biopsy	Healthy	-1.9957366	14.619268
CAACTAGCATACAGCT-1-HCATisStab7747198	Healthy	-3.5605688	14.902745
P3_7_ACTTGTTTCTCCAACC	Senescent	-3.9263315	17.522387
CGACTTCTCCCAAGTA_F02528	Healthy	-0.7441558	-4.586399
P3_6_AGGTCATAGTAGCGGT	Healthy	5.2653685	8.431824
CAGATACAGTACCATC_T165	Healthy	13.114472	4.3565607
TGTATTCTCAGATAAG-1-HCATisStab7747199	Healthy	-0.6806923	-5.034704
P3_7_GCTTCCAAGAATGTTG	Healthy	2.7139611	-6.7370934
TTTCTATCCCATTAT_GRO-10_biopsy	Healthy	2.4527895	-5.0067945
P3_3_CCTAGCTCACGTCTCT	Healthy	6.719231	8.694696
GCGCAACAGGCCCGTT_SC20	Healthy	6.8166723	7.977933
CAGCCAGTTTGTGT_GRO-10_biopsy	Healthy	16.537945	7.8913546
TTAGGCACAACACGCC_SC07	Healthy	-4.564	6.4090543
P3_2_ACCAGTATCATCTGTT	Healthy	-0.13079958	6.8038783
GTAACACCAAGCGATG_T164	Senescent	17.375158	8.51624
AACTCAGAGTGAACAT_SC07	Healthy	-4.495735	6.1142993
AATTTCCCATATCTGG_T166	Healthy	13.806691	9.101177
AAAGCAAGTCTTCGTC_F02524	Healthy	-1.8760501	13.866675
GGTGTTAGTAAGGGCT_F02524	Healthy	3.7737498	-4.5262237
ATCAGTGTTACGGA_GRO-08_biopsy	Healthy	0.7003806	-6.511586
TCATTACAGCTGATAA-1-HCATisStab7747199	Healthy	0.65663016	-6.3095036
TCTGGAATCAACACCA_SC07	Healthy	-2.5243177	9.49239
GGAGGTATCTAGACAC_T166	Healthy	13.33109	9.433398
GTGACGCCAGCAGTAG_T164	Healthy	11.711385	6.7722855
P3_6_CTGAAACCACGCTTTC	Senescent	0.48677948	6.386766
CGATGTAAGAGGAC_GRO-03_biopsy	Healthy	14.723629	9.425074
CGAGAAGGTACTTAGC-1-HCATisStab7747199	Healthy	2.6933985	-6.4872823
P3_7_GGTGTTATCCACGTTC	Healthy	-4.0132394	17.160393
GTTGAACTCAGCTCTC_T166	Healthy	13.1835	8.4115715
GAGCAGATCCTCATTA-1-HCATisStab7747199	Healthy	1.8277345	-5.6030664
AGAGCGAAGTATTGGA_GRO-04_biopsy	Healthy	0.7717304	-5.380436
ATTATCCCACATGGGA_F02526	Healthy	1.5538205	-7.4960976
TACACGAAGATCGGGT_GRO-10_biopsy	Healthy	16.865381	7.5283737
ATTTCTGAGAAACCAT_GRO-04_biopsy	Healthy	0.68281335	-6.178913
AGTGGGAGTGACTCAT_GRO-04_biopsy	Healthy	0.9051914	-4.7906575
GTAGATCTCGCGAAGA_T165	Senescent	14.400299	5.918563
P3_6_CCGGTAGAGCACAGGT	Senescent	0.6131334	5.987627
TCTGAGACACTTCGAA_SC07	Healthy	-3.706693	6.7760186
P3_5_GCTTGAAAGTCTCAAC	Healthy	0.2735594	5.058833
P3_7_AGAATAGAGCCTATGT	Healthy	-0.54956114	-4.1408305
ATTACTCAGTTAGCGG_F02524	Healthy	3.4934108	-6.8408785
AGGTCATAGTACCGGA_F02617	Healthy	-2.9622374	4.157919
CAGTAACCACTTAACG_F02528	Healthy	1.8222626	11.709603
AGAGTGGTCAGCGACC_F02617	Healthy	-0.3127676	5.419703
TCGTAGAAGTTGAGAT_F01853	Healthy	-5.1986747	16.636805
CGTCACTAGACTCGGA_SC20	Healthy	-1.0016752	8.387608
ACATACGGTCTTCGTC_GRO-04_nasal_brush	Healthy	11.865608	-5.501455
TGTTAGCAGTTAACC_GRO-03_biopsy	Healthy	14.472046	8.825342
CAACCAACAAGCGCTC_SC07	Healthy	-3.9329662	6.2684727
TCAGATGTCGCGGATC_GRO-10_nasal_brush	Healthy	11.867093	1.7847942
GCTTGAAAGCTCTCGG-SC56	Healthy	2.2672963	-7.3404975
P3_7_GCACTCTCATGGAATA	Healthy	3.084281	-5.84674
P3_6_TACAGTGAGATCGGGT	Healthy	-0.36629522	-4.1788554
CATGGCGCAGATGGCA_SC20	Healthy	7.652312	8.434187
TAAGCGTGTTCTCATT-SC56	Healthy	-4.1566195	15.384262
P3_3_AGCGTATGTTAGGGTG	Healthy	14.728058	9.733215
TGCGTGGTCGCGTAGC_GRO-03_biopsy	Senescent	16.468252	7.837287
ATCGAGTAGCGATATA-SC56	Healthy	2.3232331	-6.0210814
P3_5_TACTCATCATTAGGCT	Senescent	2.0104773	12.480771
ACGGCCAAGTTAACGA_GRO-11_biopsy	Senescent	-1.0109336	14.417772
TAGGCCTCTCGTATT_GRO-03_biopsy	Senescent	15.584868	9.672621
CTCTACGAGCGTCAA_GRO-11_biopsy	Healthy	0.24182159	2.9604156
TAGGCCTCCTTGACC_GRO-04_biopsy	Healthy	13.378882	4.872785
P3_6_TTTCCTCCAGACGTAG	Healthy	-1.0356021	5.8229876
ACGCCGAGTGTATGGG_GRO-10_nasal_brush	Healthy	11.469819	1.3687416
GCAACCGTCAAGAAAC_T164	Senescent	13.718927	4.367496
CCGTGGAAGACCCACC_GRO-04_biopsy	Healthy	1.0771732	-6.026565
TATCTCACAAGAAA_GRO-04_nasal_brush	Healthy	11.770111	-2.6555893
CAGTAACCAAATTGCC_GRO-04_biopsy	Healthy	1.498775	-6.242984
AGAGTGGAGGTGCTAG-1-HCATisStab7747197	Healthy	2.3900764	-5.4528284
P3_6_TATTACCGTATGAAAC	Healthy	-4.2570095	17.49797
TGACTTTCAGTGAGT_GRO-11_biopsy	Healthy	1.7032067	-6.101259
AAGACCTCAGTCGATT_GRO-04_biopsy	Senescent	16.716364	7.1381774
CGGAGCTCACATGTGT_GRO-04_biopsy	Senescent	13.035061	5.315008
CGTCACTCACCTATCC-1-2	Healthy	11.471799	1.1812336
P3_2_GCTGCGAGTCTGGAGA	Healthy	-0.5979204	-4.605472
TCTCATAAGCGCTCCA_F02528	Healthy	-5.206664	16.616608
CGTGAGCTCTGCCA_GRO-03_biopsy	Healthy	14.661347	9.20135
GCAAACTTCACCTCGT_F02528	Healthy	1.9317247	-5.8054357
P3_2_TTTGTCAGTGCCTGTG	Healthy	-2.480542	-0.5768302
TGACTAGTCTGGTGTA_GRO-10_nasal_brush	Healthy	11.970706	-5.7996435
GAATGAATCCTAGAAC-1-0	Healthy	11.892574	3.663164
TCTATTGGTAAGTGTA_GRO-10_biopsy	Healthy	-1.3017796	14.649214
CTACACCCATGGAATA_GRO-10_nasal_brush	Healthy	12.224617	-2.8526638
CCTACCAAGTAGGTGC-1-HCATisStab7747198	Senescent	3.0224702	16.119503
GTTCGGGAGACAAGCC-1-HCATisStab7747197	Healthy	8.184258	10.276605
P3_7_GAGTCCGCACACCGCA	Senescent	3.1355972	-6.8838983
GACGTGCGTCGAGATG_F02617	Healthy	-4.66928	13.734692
CCTTCGACATGATCCA_GRO-03_biopsy	Healthy	0.09085246	-6.656877
TTCAATCAGCTAGCCC_T165	Senescent	12.943237	6.4359317
GTGTCCTTCAACCCGG_T164	Healthy	17.77078	8.406338
P3_5_TTCTACACAAGCCTAT	Healthy	-0.060991827	6.8362327
P3_7_AAAGCAAAGTACGACG	Healthy	1.3163354	-4.7631793
TCTCTAAGTCATGCCG-1-HCATisStab7747197	Healthy	3.3538203	-5.7331977
GTGTGCGCATCTATGG_SC20	Healthy	6.7838554	7.602553
CGATGTAAGTAAGTAC_F02524	Healthy	3.1153462	-5.797144
P3_5_GCTTCCAAGCTTCGCG	Healthy	0.30515912	6.1512895
GAACGGACAGGGTTAG_GRO-10_nasal_brush	Healthy	11.444409	1.4018253
CCAAATAGCTTATC_GRO-04_biopsy	Healthy	15.449381	8.845027
CAAGATCGTCTTCAA_GRO-04_nasal_brush	Healthy	11.624248	-3.4627254
ATAGACCGTCCGTGAC_GRO-10_biopsy	Healthy	14.902901	6.87481
ACGCAGCAGACTGGGT_SC20	Healthy	6.036717	7.5298347
CTGCTGTGTGCTCTTC_F02524	Healthy	-1.9860941	13.582099
AAGGTTCGTTACTGAC_GRO-04_biopsy	Healthy	15.567461	8.679937
TTGGCAAAGGGATGGG_F02524	Healthy	1.3074768	-6.0461707
P3_5_CTAGTGAGTAGAGGAA	Healthy	0.073977895	5.961024
CCTTTCTGTACCGTTA-SC56	Healthy	-3.1409428	2.2436697
CTGAAGTAGTACGATA-SC56	Healthy	2.380014	-6.6592093
TGTCCCAAGACGCAAC_F01853	Healthy	-5.066725	16.659481
GGTGAAGCATCACAAC_GRO-10_nasal_brush	Healthy	12.01857	-4.1540766
P3_7_GGATGTTAGACCTAGG	Senescent	-1.7794861	18.286015
P3_4_CTCTGGTGTTCGTTGA	Senescent	2.130999	11.931878
CGATGGCCAGACAGGT-1-HCATisStab7747197	Healthy	3.8364782	-0.9864068
CACCACTCATTGGTAC_F02617	Healthy	-2.8365865	13.08376
TAGTGGTTCAAGGTAA_F02524	Healthy	0.8313618	-6.3347464
TAGTGGTCATTCTTAC_SC07	Healthy	-3.8295202	7.0879
P3_7_AAATGCCGTTGAGGTG	Senescent	-4.9732633	14.74247
GACGTGCGTACTCAAC_F02092	Healthy	-0.86392355	8.481312
TTTCGAACGGTATC-SC31	Healthy	-4.238335	3.117411
CGAGCACTCTGCTGCT_F01853	Healthy	-4.8323126	16.415325
ACCCACTCAGGACCCT_SC20	Healthy	-0.62621015	8.592947
TTCCCAGCAAGTCTGT-1-0	Healthy	11.938445	-0.0033127046
TGACGGCGTGCAACGA_F02528	Healthy	5.303877	10.227744
CATACACATCTAT_GRO-06_biopsy	Senescent	14.848445	8.86642
AGTGTCAAGCCAGGAT_F02617	Healthy	6.1293235	19.004385
P3_2_ATGCGATCACATTAGC	Healthy	-2.3553207	0.23865029
P3_5_GTTCATTAGAGAACAG	Senescent	2.6775746	13.823051
P3_5_CCTACACTCGAGAGCA	Senescent	2.3956556	13.76601
ATTATCCAGATGTCGG-SC56	Healthy	0.6668091	-5.8942513
GTTAAGCCAGATGAGC-1-HCATisStab7747197	Healthy	3.1842828	-6.8656726
CATCAAGAGTGTACCT_GRO-08_biopsy	Senescent	14.920375	9.360593
GCAAACTTCGCATGGC-1-HCATisStab7747198	Healthy	2.1410663	-5.9276304
GTTCATTAGCGTCAAG-1-HCATisStab7747197	Healthy	4.3159513	-1.0344919
AAGCGAGCAGCCTATA_T166	Senescent	13.68746	6.0359874
ACGTTCCGTCAAAGAT_T164	Senescent	17.653257	8.216462
CTAGCCTTCCAAAGTC_SC07	Healthy	5.591231	9.962567
GTCCTCACAGACAGGT-1-HCATisStab7747200	Healthy	-2.1989474	2.2203393
CTCACACTCAGCCTAA_GRO-03_biopsy	Senescent	14.486555	9.569016
GTGAAGGTCTGGTGTA_F02617	Healthy	6.3418145	19.247416
TGCTACCTCATAGCAC_SC20	Healthy	-0.6931332	8.794907
CAGCCATCATATC_GRO-03_nasal_brush	Healthy	11.967675	2.2828717
TAAGCGTGTAGAGTTA_T164	Senescent	13.858898	6.221927
AGAGTGGCAAATACAG-1-HCATisStab7747197	Healthy	3.1151047	-6.809884
AACTCAGGTACCCAAT_F02617	Healthy	-0.8132633	6.378112
AACATCTCAGGATCT_GRO-04_nasal_brush	Healthy	11.987553	-6.5400457
TAGAGCTTCCTCTAGC-SC56	Healthy	-3.229005	15.435449
ACAGCTAGTCAATACC-1-HCATisStab7747197	Healthy	4.4354296	-0.6195916
P3_7_TAAACCGCACCACGTG	Healthy	3.2907233	-7.2451086
TCTCGTTCCGAACGC_GRO-04_biopsy	Healthy	-0.14037296	3.504295
CAGCATAAGTACACCT_GRO-03_nasal_brush	Healthy	11.841351	0.668469
CCCATACCACTTAAC_GRO-06_biopsy	Senescent	16.806334	7.1567163
CCCAATCCAGTAACGG_F02524	Healthy	5.3990345	10.572328
GAGGTGATCAACACAC_F02522	Healthy	1.0522435	12.572857
GATGCTACACCATCCT-1-HCATisStab7747198	Healthy	3.4606156	-0.8271207
CTTCTCTGTCGATTGT_SC07	Healthy	5.809837	9.423997
ACGGAGAGTGATGCCC_GRO-04_biopsy	Healthy	14.486426	4.479443
TCAGCAAGTAGGGACT-1-0	Healthy	12.6481905	0.6748892
CATCGGGGTTCGTTGA_F02528	Healthy	4.958201	11.505551
TCTTTCCAGCACCGCT_F02617	Healthy	-1.8960717	7.2247834
P3_7_AAACCTGTCCCAACGG	Healthy	0.006240605	2.4406776
ACATCAGAGGGAACGG-1-0	Healthy	11.992048	-0.5514745
CACCACTGTACGACCC-1-HCATisStab7747198	Healthy	8.489805	10.1309395
CACCTTGCAGCGAACA_F02617	Healthy	4.0288057	9.010678
AGCAGCCAGCTAGTTC_SC20	Healthy	6.695479	8.280684
GAGTCCGCAATACGCT-1-HCATisStab7747200	Healthy	-0.2294153	4.842079
AAGTCGTCACACAGCC_T166	Healthy	13.386548	9.450472
TACTTGTTCTTTCCTC-1-HCATisStab7747200	Healthy	3.3915684	-0.37859395
P3_2_CACCAGGAGACTAGAT	Senescent	2.7521036	-6.54964
GCGATATGTAAAGG-SC14	Healthy	-5.4309072	6.0289936
P3_3_ACGTCAAAGATGTGTA	Healthy	7.969808	9.180312
P3_7_CTAAGACGTAGTAGTA	Healthy	-3.3257895	16.758715
GCACTCTAGCGGATCA_F02617	Healthy	4.9659367	10.13512
CTCTAATCATATGCT_GRO-06_biopsy	Healthy	3.6105046	-1.1284168
TGTTCTAGTCCGAAGA_T165	Healthy	13.672492	6.9898186
TTCTACAAGCGTAGTG-1-HCATisStab7747198	Healthy	8.169229	10.164474
AACTTTCGTAGAGCT_GRO-03_biopsy	Healthy	17.60567	6.970838
TTAGGACAGCGATCCC_SC20	Healthy	6.7353873	7.6753135
ATCCGAATCGTCCGTT_GRO-08_biopsy	Healthy	0.43073514	-6.5036087
CACCTTGGTTACGCGC_GRO-03_biopsy	Healthy	14.434894	8.558311
AAACGGGTCACCTTAT-1-HCATisStab7747200	Healthy	3.1730595	-0.52251124
CGTAGCGCATGTAAGA_GRO-08_biopsy	Healthy	15.901621	9.295102
TCTGGAAGTCCCGACA_F02617	Healthy	-2.7583506	12.934432
AGTCTTTTCCTTTCGG_SC07	Healthy	4.898484	9.5219
CGGCTAGAGTGCCAGA_GRO-04_biopsy	Healthy	-2.5085623	1.7131754
AAGACCTAGGCAAAGA_F02524	Healthy	-4.0757623	16.032455
TTCTCCTTCTGTACGA_SC20	Healthy	6.937845	8.834116
P3_3_CCGGGATTCAGTACGT	Healthy	7.1594434	8.898083
ATCCGAACATCATCCC_GRO-03_nasal_brush	Healthy	13.03062	1.6044272
CGATGTACACCACCAG-SC56	Healthy	6.1126065	9.190729
CTAACCCCAGGCATTT_T165	Senescent	13.894774	7.0842776
TGTGTTTCAGCGTAAG_F02522	Healthy	6.5447197	10.153695
P3_7_CTTACCGGTAATTGGA	Healthy	3.3971124	-0.245096
P3_3_TTTGTCACAGCAGTTT	Healthy	11.389754	4.9271398
GTGCTTCGTCCCTACT_SC07	Healthy	5.346661	10.214235
GCTGGGTAGGACAGAA-1-2	Healthy	11.856029	0.99981874
ACCCACTAGTAGCGGT_F02522	Healthy	6.6274443	8.968393
CGGCTAGAGTGTCCAT_GRO-10_biopsy	Healthy	-2.1063201	15.561754
[truncated: 117,612 more rows]
