# Supplementary material for: SenSet defines cell-type specific senescence signatures in the aged human lung
Source: EMBO J. 2026 Apr 10;45(10):3589–638. doi: 10.1038/s44318-026-00762-8 (PMC13187336; doi:10.1038/s44318-026-00762-8)
Supplement: Supplementary file 2 — Source data Fig. 3 [file 44318_2026_762_MOESM2_ESM.zip › Figure 3/3E/README.txt]

Cell IDs in panel E map directly to the HLCA dataset.
