# Supplementary material for: SenSet defines cell-type specific senescence signatures in the aged human lung
Source: EMBO J. 2026 Apr 10;45(10):3589–638. doi: 10.1038/s44318-026-00762-8 (PMC13187336; doi:10.1038/s44318-026-00762-8)
Supplement: Supplementary file 2 — Source data Fig. 3 [file 44318_2026_762_MOESM2_ESM.zip › Figure 3/3B/B.xlsx]

## Sheet: GO_0090398
	uniprot_ID	NCBI_id	ensembl	symbol	name
0	Q15554	7014	{'gene': 'ENSG00000132604'}	TERF2	telomeric repeat binding factor 2
1	P24941	1017	{'gene': 'ENSG00000123374'}	CDK2	cyclin dependent kinase 2
2	Q9HC98	10783	{'gene': 'ENSG00000119408'}	NEK6	NIMA related kinase 6
3	P46734	5606	{'gene': 'ENSG00000034152'}	MAP2K3	mitogen-activated protein kinase kinase 3
4	P16104	3014	{'gene': 'ENSG00000188486'}	H2AX	H2A.X variant histone
5	P61769	567	[{'gene': 'ENSG00000273686'}, {'gene': 'ENSG00000166710'}]	B2M	beta-2-microglobulin
6	P53779	5602	{'gene': 'ENSG00000109339'}	MAPK10	mitogen-activated protein kinase 10
7	P41182	604	{'gene': 'ENSG00000113916'}	BCL6	BCL6 transcription repressor
8	Q8IW41	8550	{'gene': 'ENSG00000089022'}	MAPKAPK5	MAPK activated protein kinase 5
9	Q7L8A9	22846	{'gene': 'ENSG00000071246'}	VASH1	vasohibin 1
10	P51957	6787	{'gene': 'ENSG00000114904'}	NEK4	NIMA related kinase 4
11	Q99706	3805	[{'gene': 'ENSG00000283961'}, {'gene': 'ENSG00000284457'}, {'gene': 'ENSG00000276979'}, {'gene': 'ENSG00000283869'}, {'gene': 'ENSG00000273575'}, {'gene': 'ENSG00000278201'}, {'gene': 'ENSG00000275317'}, {'gene': 'ENSG00000274189'}, {'gene': 'ENSG00000277355'}, {'gene': 'ENSG00000284013'}, {'gene': 'ENSG00000276779'}, {'gene': 'ENSG00000274232'}, {'gene': 'ENSG00000277362'}, {'gene': 'ENSG0000027…	KIR2DL4	killer cell immunoglobulin like receptor, two Ig domains and long cytoplasmic tail 4
12	P04637	7157	{'gene': 'ENSG00000141510'}	TP53	tumor protein p53
13	P01112	3265	[{'gene': 'ENSG00000276536'}, {'gene': 'ENSG00000174775'}]	HRAS	HRas proto-oncogene, GTPase
14	Q05655	5580	{'gene': 'ENSG00000163932'}	PRKCD	protein kinase C delta
15	P61236	83719	{'gene': 'ENSG00000090238'}	YPEL3	yippee like 3
16	Q96MF7	286053	{'gene': 'ENSG00000156831'}	NSMCE2	NSE2 (MMS21) homolog, SMC5-SMC6 complex SUMO ligase
17	Q9NRM2	11179	{'gene': 'ENSG00000198839'}	ZNF277	zinc finger protein 277
18	O60313	4976	{'gene': 'ENSG00000198836'}	OPA1	OPA1 mitochondrial dynamin like GTPase
19	Q9H1Z8	84417	{'gene': 'ENSG00000119147'}	ECRG4	ECRG4 augurin precursor
20	Q6XR72	55532	{'gene': 'ENSG00000196660'}	SLC30A10	solute carrier family 30 member 10
21	Q16539	1432	{'gene': 'ENSG00000112062'}	MAPK14	mitogen-activated protein kinase 14
22	Q9BRR0	80317	{'gene': 'ENSG00000189298'}	ZKSCAN3	zinc finger with KRAB and SCAN domains 3
23	P02545	4000	{'gene': 'ENSG00000160789'}	LMNA	lamin A/C
24	Q96LA8	55170	{'gene': 'ENSG00000198890'}	PRMT6	protein arginine methyltransferase 6
25	O60285	9891	{'gene': 'ENSG00000074590'}	NUAK1	NUAK family kinase 1
26	P17947	6688	{'gene': 'ENSG00000066336'}	SPI1	Spi-1 proto-oncogene
27	Q96IZ0	5074	{'gene': 'ENSG00000177425'}	PAWR	pro-apoptotic WT1 regulator
28	P45985	6416	{'gene': 'ENSG00000065559'}	MAP2K4	mitogen-activated protein kinase kinase 4
29	P45984	5601	{'gene': 'ENSG00000050748'}	MAPK9	mitogen-activated protein kinase 9
30	P45983	5599	{'gene': 'ENSG00000107643'}	MAPK8	mitogen-activated protein kinase 8
31	Q14191	7486	{'gene': 'ENSG00000165392'}	WRN	WRN RecQ like helicase
32	O14746	7015	{'gene': 'ENSG00000164362'}	TERT	telomerase reverse transcriptase
33	O14733	5609	{'gene': 'ENSG00000076984'}	MAP2K7	mitogen-activated protein kinase kinase 7
34	P36894	657	{'gene': 'ENSG00000107779'}	BMPR1A	bone morphogenetic protein receptor type 1A
35	P08069	3480	{'gene': 'ENSG00000140443'}	IGF1R	insulin like growth factor 1 receptor
36	Q8TCS8	87178	{'gene': 'ENSG00000138035'}	PNPT1	polyribonucleotide nucleotidyltransferase 1
37	P11831	6722	{'gene': 'ENSG00000112658'}	SRF	serum response factor
38	Q00534	1021	{'gene': 'ENSG00000105810'}	CDK6	cyclin dependent kinase 6
39	Q8N884	115004	{'gene': 'ENSG00000164430'}	CGAS	cyclic GMP-AMP synthase
40	Q9NYY3	10769	{'gene': 'ENSG00000145632'}	PLK2	polo like kinase 2
41	P43356	266740	{'gene': 'ENSG00000183305'}	MAGEA2B	MAGE family member A2B
42	P43356	4101	{'gene': 'ENSG00000268606'}	MAGEA2	MAGE family member A2
43	Q92794	7994	{'gene': 'ENSG00000083168'}	KAT6A	lysine acetyltransferase 6A
44	Q99683	4217	{'gene': 'ENSG00000197442'}	MAP3K5	mitogen-activated protein kinase kinase kinase 5
45	P06748	4869	{'gene': 'ENSG00000181163'}	NPM1	nucleophosmin 1
46	Q15759	5600	{'gene': 'ENSG00000185386'}	MAPK11	mitogen-activated protein kinase 11
47	O76021	26156	{'gene': 'ENSG00000171490'}	RSL1D1	ribosomal L1 domain containing 1
48	Q99759	4215	{'gene': 'ENSG00000198909'}	MAP3K3	mitogen-activated protein kinase kinase kinase 3
49	Q02750	5604	{'gene': 'ENSG00000169032'}	MAP2K1	mitogen-activated protein kinase kinase 1
50	P28749	5933	{'gene': 'ENSG00000080839'}	RBL1	RB transcriptional corepressor like 1
51	O15119	6926	{'gene': 'ENSG00000135111'}	TBX3	T-box transcription factor 3
52	P46527	1027	{'gene': 'ENSG00000111276'}	CDKN1B	cyclin dependent kinase inhibitor 1B
53	Q13315	472	{'gene': 'ENSG00000149311'}	ATM	ATM serine/threonine kinase
54	O00327	406	{'gene': 'ENSG00000133794'}	ARNTL	aryl hydrocarbon receptor nuclear translocator like
55	Q8IY18	23137	{'gene': 'ENSG00000198887'}	SMC5	structural maintenance of chromosomes 5
56	P38936	1026	{'gene': 'ENSG00000124762'}	CDKN1A	cyclin dependent kinase inhibitor 1A
57	Q92993	10524	{'gene': 'ENSG00000172977'}	KAT5	lysine acetyltransferase 5
58	Q13018	22925	{'gene': 'ENSG00000153246'}	PLA2R1	phospholipase A2 receptor 1
59	Q96SB8	79677	{'gene': 'ENSG00000163029'}	SMC6	structural maintenance of chromosomes 6
60	Q13207	6909	{'gene': 'ENSG00000121068'}	TBX2	T-box transcription factor 2
61	Q6PHR2	25989	{'gene': 'ENSG00000140474'}	ULK3	unc-51 like kinase 3
62	Q02363	3398	{'gene': 'ENSG00000115738'}	ID2	inhibitor of DNA binding 2
63	P17096	3159	{'gene': 'ENSG00000137309'}	HMGA1	high mobility group AT-hook 1
64	Q9UKT4	26271	{'gene': 'ENSG00000112029'}	FBXO5	F-box protein 5
65	Q9UBV4	51384	{'gene': 'ENSG00000002745'}	WNT16	Wnt family member 16
66	Q15672	7291	{'gene': 'ENSG00000122691'}	TWIST1	twist family bHLH transcription factor 1
67	P67809	4904	{'gene': 'ENSG00000065978'}	YBX1	Y-box binding protein 1
68	Q9Y243	10000	[{'gene': 'ENSG00000275199'}, {'gene': 'ENSG00000117020'}]	AKT3	AKT serine/threonine kinase 3
69	P42772	1030	{'gene': 'ENSG00000147883'}	CDKN2B	cyclin dependent kinase inhibitor 2B
70	P42771	1029	{'gene': 'ENSG00000147889'}	CDKN2A	cyclin dependent kinase inhibitor 2A
71	Q9P2A4	51225	{'gene': 'ENSG00000108798'}	ABI3	ABI family member 3
72	P52926	8091	{'gene': 'ENSG00000149948'}	HMGA2	high mobility group AT-hook 2
73	P27797	811	{'gene': 'ENSG00000179218'}	CALR	calreticulin
74	Q9H160	3622	{'gene': 'ENSG00000168556'}	ING2	inhibitor of growth family member 2
75	O75844	10269	{'gene': 'ENSG00000084073'}	ZMPSTE24	zinc metallopeptidase STE24
76	P52564	5608	{'gene': 'ENSG00000108984'}	MAP2K6	mitogen-activated protein kinase kinase 6
77	Q96EB6	23411	{'gene': 'ENSG00000096717'}	SIRT1	sirtuin 1
78	O43324	9521	{'gene': 'ENSG00000124802'}	EEF1E1	eukaryotic translation elongation factor 1 epsilon 1
79	P00519	25	{'gene': 'ENSG00000097007'}	ABL1	ABL proto-oncogene 1, non-receptor tyrosine kinase
80	P29590	5371	{'gene': 'ENSG00000140464'}	PML	PML nuclear body scaffold
81	P78540	384	{'gene': 'ENSG00000081181'}	ARG2	arginase 2
82	URS000041E210_9606
83	URS00004636A3_9606
84	URS0000083D87_9606
85	URS0000272039_9606
86	URS000030BD69_9606
87	URS000019F055_9606
88	URS00002B3783_9606
89	URS00002F4762_9606
90	P17693	3135	[{'gene': 'ENSG00000235346'}, {'gene': 'ENSG00000276051'}, {'gene': 'ENSG00000206506'}, {'gene': 'ENSG00000235680'}, {'gene': 'ENSG00000233095'}, {'gene': 'ENSG00000204632'}, {'gene': 'ENSG00000230413'}, {'gene': 'ENSG00000237216'}]	HLA-G	major histocompatibility complex, class I, G
91	URS0000096022_9606
92	URS00004A7003_9606
93	URS00004416C5_9606
94	URS000050B527_9606
95	CPX-17
96	CPX-1134

## Sheet: FRIDMAN
	NCBI_id	ensembl	symbol	uniprot	name	Regulation
0	220	{'gene': 'ENSG00000184254'}	ALDH1A3	{'Swiss-Prot': 'P47895', 'TrEMBL': ['A0A024RC95', 'H0Y2X5', 'Q7Z3A2', 'H0YKF9', 'H0YLT1', 'H0YNQ3']}	aldehyde dehydrogenase 1 family member A3	UP
1	84909	{'gene': 'ENSG00000148120'}	AOPEP	{'Swiss-Prot': 'Q8N6M6', 'TrEMBL': ['A0A0A0MSU0', 'H0Y7M4', 'H0YCM2', 'H0Y7A8', 'X6RBX4']}	aminopeptidase O (putative)	UP
2	1490	{'gene': 'ENSG00000118523'}	CCN2	{'Swiss-Prot': 'P29279', 'TrEMBL': 'Q5M8T4'}	cellular communication network factor 2	UP
3	595	{'gene': 'ENSG00000110092'}	CCND1	{'Swiss-Prot': 'P24385', 'TrEMBL': ['F5H437', 'Q6FI00']}	cyclin D1	UP
4	960	{'gene': 'ENSG00000026508'}	CD44	{'Swiss-Prot': 'P16070', 'TrEMBL': ['H0YEV3', 'Q86UZ1', 'H0YDV8', 'H0YF08', 'H0YDW7', 'H0YEA1', 'H0YEU1', 'H0YDX6', 'H0YD90', 'H0Y2P0', 'H0YES0', 'H0YCV9', 'H0YCL4', 'H0YD13', 'H0YD17', 'E9PKC6', 'H0YE40', 'J3KN83', 'A0A1W2PR55', 'H0Y5E4']}	CD44 molecule (Indian blood group)	UP
5	1026	{'gene': 'ENSG00000124762'}	CDKN1A	{'Swiss-Prot': 'P38936', 'TrEMBL': 'A0A024RCX5'}	cyclin dependent kinase inhibitor 1A	UP
6	1028	[{'gene': 'ENSG00000273707'}, {'gene': 'ENSG00000129757'}]	CDKN1C	{'Swiss-Prot': 'P49918', 'TrEMBL': ['A0A2R8YFP9', 'A6NK88']}	cyclin dependent kinase inhibitor 1C	UP
7	1029	{'gene': 'ENSG00000147889'}	CDKN2A	{'Swiss-Prot': ['P42771', 'Q8N726'], 'TrEMBL': ['J3QRG6', 'K7PML8', 'K7ES20', 'K7ENC6']}	cyclin dependent kinase inhibitor 2A	UP
8	1030	{'gene': 'ENSG00000147883'}	CDKN2B	{'Swiss-Prot': 'P42772', 'TrEMBL': 'K7PPU3'}	cyclin dependent kinase inhibitor 2B	UP
9	1032	{'gene': 'ENSG00000129355'}	CDKN2D	{'Swiss-Prot': 'P55273', 'TrEMBL': 'A0A024R796'}	cyclin dependent kinase inhibitor 2D	UP
10	10370	{'gene': 'ENSG00000164442'}	CITED2	{'Swiss-Prot': 'Q99967', 'TrEMBL': ['A0A0A0MTM3', 'D9ZGF1']}	Cbp/p300 interacting transactivator with Glu/Asp rich carboxy-terminal domain 2	UP
11	1212	{'gene': 'ENSG00000175416'}	CLTB	{'Swiss-Prot': 'P09497', 'TrEMBL': ['B4DTF9', 'A0A024R7S3', 'H0Y9Q6', 'D6RJD1']}	clathrin light chain B	UP
12	1278	{'gene': 'ENSG00000164692'}	COL1A2	{'Swiss-Prot': 'P08123', 'TrEMBL': ['A0A087WTA8', 'A0A0S2Z3H5']}	collagen type I alpha 2 chain	UP
13	8804	{'gene': 'ENSG00000143162'}	CREG1	{'Swiss-Prot': 'O75629', 'TrEMBL': 'A0A3B3IRL2'}	cellular repressor of E1A stimulated genes 1	UP
14	1410	{'gene': 'ENSG00000109846'}	CRYAB	{'Swiss-Prot': 'P02511', 'TrEMBL': ['A0A024R3B9', 'V9HW27', 'E9PJL7', 'E9PNH7', 'E9PRA8', 'E9PS12']}	crystallin alpha B	UP
15	9547	{'gene': 'ENSG00000145824'}	CXCL14	{'Swiss-Prot': 'O95715', 'TrEMBL': 'A0A0C4DGC1'}	C-X-C motif chemokine ligand 14	UP
16	1545	{'gene': 'ENSG00000138061'}	CYP1B1	{'Swiss-Prot': 'Q16678', 'TrEMBL': ['A0A087WW26', 'Q53TK1', 'A0A087WUQ7']}	cytochrome P450 family 1 subfamily B member 1	UP
17	8894	{'gene': 'ENSG00000125977'}	EIF2S2	{'Swiss-Prot': 'P20042', 'TrEMBL': 'Q6IBR8'}	eukaryotic translation initiation factor 2 subunit beta	UP
18	11082	{'gene': 'ENSG00000164283'}	ESM1	{'Swiss-Prot': 'Q9NQ30', 'TrEMBL': 'M0R154'}	endothelial cell specific molecule 1	UP
19	2152	{'gene': 'ENSG00000117525'}	F3	{'Swiss-Prot': 'P13726'}	coagulation factor III, tissue factor	UP
20	11259	{'gene': 'ENSG00000168386'}	FILIP1L	{'Swiss-Prot': 'Q4L180', 'TrEMBL': ['H7C4M0', 'C9JYJ6']}	filamin A interacting protein 1 like	UP
21	2335	{'gene': 'ENSG00000115414'}	FN1	{'Swiss-Prot': 'P02751', 'TrEMBL': ['Q6N084', 'Q6MZF4', 'Q6MZM7', 'B7ZLE5', 'Q9UQS6', 'H0Y4K8', 'H0Y7Z1']}	fibronectin 1	UP
22	2934	{'gene': 'ENSG00000148180'}	GSN	{'Swiss-Prot': 'P06396', 'TrEMBL': ['A0A0A0MS51', 'A0A384MEF1', 'A0A0A0MT01', 'B7Z4U6', 'A0A0U1RQL8', 'Q5T0I0', 'Q5T0H8']}	gelsolin	UP
23	2987	{'gene': 'ENSG00000143774'}	GUK1	{'Swiss-Prot': 'Q16774', 'TrEMBL': ['Q6IBG8', 'A0A024R3U5', 'B1ANH0', 'B1ANH6', 'B1ANH3', 'B1ANG9', 'B1ANH5', 'B1ANH2']}	guanylate kinase 1	UP
24	10767	{'gene': 'ENSG00000112339'}	HBS1L	{'Swiss-Prot': 'Q9Y450', 'TrEMBL': ['G5E991', 'D9YZV0', 'B7Z524', 'E9PS53', 'E9PHZ9', 'J3QT46', 'H0YDX7', 'E9PLR4', 'H0YD85', 'E9PJ90', 'E9PMN1', 'H0YES5', 'E9PN23']}	HBS1 like translational GTPase	UP
25	11234	[{'gene': 'ENSG00000288445'}, {'gene': 'ENSG00000110756'}]	HPS5	{'Swiss-Prot': 'Q9UPZ3', 'TrEMBL': ['F5H6Q8', 'G3V159', 'F5GWM5']}	HPS5 biogenesis of lysosomal organelles complex 2 subunit 2	UP
26	3306	{'gene': 'ENSG00000126803'}	HSPA2	{'Swiss-Prot': 'P54652', 'TrEMBL': 'A0A024R6B5'}	heat shock protein family A (Hsp70) member 2	UP
27	10553	{'gene': 'ENSG00000109854'}	HTATIP2	{'Swiss-Prot': 'Q9BUP3', 'TrEMBL': 'E9PI87'}	HIV-1 Tat interactive protein 2	UP
28	3428	{'gene': 'ENSG00000163565'}	IFI16	{'Swiss-Prot': 'Q16666', 'TrEMBL': ['H3BM18', 'H3BVE6', 'H3BR65', 'H3BR88', 'A0A0A0MRB1', 'X6RHM1']}	interferon gamma inducible protein 16	UP
29	3458	{'gene': 'ENSG00000111537'}	IFNG	{'Swiss-Prot': 'P01579', 'TrEMBL': 'A0A7R8GUN6'}	interferon gamma	UP
30	3484	{'gene': 'ENSG00000146678'}	IGFBP1	{'Swiss-Prot': 'P08833', 'TrEMBL': ['C9JXF9', 'C9J6H2']}	insulin like growth factor binding protein 1	UP
31	3485	{'gene': 'ENSG00000115457'}	IGFBP2	{'Swiss-Prot': 'P18065', 'TrEMBL': ['C9JW52', 'C9JMY1', 'H7C1H0']}	insulin like growth factor binding protein 2	UP
32	3486	{'gene': 'ENSG00000146674'}	IGFBP3	{'Swiss-Prot': 'P17936', 'TrEMBL': ['B3KWK7', 'B3KPF0', 'A6XND0', 'H0Y5K2', 'C9JMX4', 'H0Y485']}	insulin like growth factor binding protein 3	UP
33	3487	{'gene': 'ENSG00000141753'}	IGFBP4	{'Swiss-Prot': 'P22692', 'TrEMBL': 'A0A024R1U8'}	insulin like growth factor binding protein 4	UP
34	3488	{'gene': 'ENSG00000115461'}	IGFBP5	{'Swiss-Prot': 'P24593', 'TrEMBL': 'C9JXX4'}	insulin like growth factor binding protein 5	UP
35	3489	{'gene': 'ENSG00000167779'}	IGFBP6	{'Swiss-Prot': 'P24592', 'TrEMBL': ['F8VYK9', 'A0A3B3IUE0', 'F8VVA5']}	insulin like growth factor binding protein 6	UP
36	3490	{'gene': 'ENSG00000163453'}	IGFBP7	{'Swiss-Prot': 'Q16270'}	insulin like growth factor binding protein 7	UP
37	3321	{'gene': 'ENSG00000143061'}	IGSF3	{'Swiss-Prot': 'O75054'}	immunoglobulin superfamily member 3	UP
38	3621	{'gene': 'ENSG00000153487'}	ING1	{'Swiss-Prot': 'Q9UK53', 'TrEMBL': ['A0A087WXF7', 'A0A0C4DFW2']}	inhibitor of growth family member 1	UP
39	3663	{'gene': 'ENSG00000128604'}	IRF5	{'Swiss-Prot': 'Q13568', 'TrEMBL': ['A0A0G2USB5', 'B7Z1M2', 'C9JAU6', 'A0A0G2UM11', 'C9J7M2', 'C9JYP7', 'A0A087WWA0', 'C9JB67', 'F8WDH6']}	interferon regulatory factor 5	UP
40	3665	[{'gene': 'ENSG00000185507'}, {'gene': 'ENSG00000276561'}]	IRF7	{'Swiss-Prot': 'Q92985', 'TrEMBL': ['M9RSF4', 'A0A024RCA2', 'B4E1B1', 'E9PIA7', 'E9PSE3', 'A0A3B3ISC0', 'E9PR03', 'A0A3B3ISS4', 'E9PQ11', 'A0A3B3ITQ5']}	interferon regulatory factor 7	UP
41	9636	{'gene': 'ENSG00000187608'}	ISG15	{'Swiss-Prot': 'P05161', 'TrEMBL': ['A0A096LNZ9', 'A0A096LPJ4']}	ISG15 ubiquitin like modifier	UP
42	81631	{'gene': 'ENSG00000140941'}	MAP1LC3B	{'Swiss-Prot': 'Q9GZQ8', 'TrEMBL': ['H3BTL1', 'Q658J6', 'H3BM99', 'H3BTE7']}	microtubule associated protein 1 light chain 3 beta	UP
43	5606	{'gene': 'ENSG00000034152'}	MAP2K3	{'Swiss-Prot': 'P46734', 'TrEMBL': ['J3QL77', 'Q6FI23', 'X6RB39', 'E9PMA8', 'J3QR49', 'E9PRZ0', 'J3KRV4']}	mitogen-activated protein kinase kinase 3	UP
44	4193	{'gene': 'ENSG00000135679'}	MDM2	{'Swiss-Prot': 'Q00987', 'TrEMBL': ['G3XA89', 'A7UKX8', 'Q96DS0', 'A0A0A8KB75', 'A7UKX9', 'A7UKX7', 'F5H1M7', 'A0A0A8K986', 'Q8TE47', 'Q96DS5', 'A0A0A8KBA1', 'Q9H4C3', 'F5GZC3', 'F5GWH7', 'J3KN53', 'E7EPE2', 'Q9H4C5', 'A0A0A8KB88', 'F5GZB0', 'F6UXB6', 'A0A1B0GXJ6', 'J3QST1', 'A0A0C4DFR5', 'E7EMW5', 'E5RJQ0', 'F5H4Q8', 'E5RHE2']}	MDM2 proto-oncogene	UP
45	4312	{'gene': 'ENSG00000196611'}	MMP1	{'Swiss-Prot': 'P03956', 'TrEMBL': ['Q53G95', 'B4DN15']}	matrix metallopeptidase 1	UP
46	4692	[{'gene': 'ENSG00000288364'}, {'gene': 'ENSG00000182636'}]	NDN	{'Swiss-Prot': 'Q99608', 'TrEMBL': 'X5D982'}	necdin, MAGE family member	UP
47	4831	{'gene': 'ENSG00000243678'}	NME2	{'Swiss-Prot': 'P22392', 'TrEMBL': ['F6XY72', 'Q6FHN3']}	NME/NM23 nucleoside diphosphate kinase 2	UP
48	3084	{'gene': 'ENSG00000157168'}	NRG1	{'Swiss-Prot': 'Q02297', 'TrEMBL': ['Q7RTW5', 'Q7RTW3', 'A0A024QY88', 'B0FYA8', 'A0A494C114', 'A0A494C0Q4', 'A0A494C1B5', 'A6MW56', 'Q6PK61', 'B0FYA7', 'A5YAK6', 'B7Z1D7', 'A5YAK8', 'A0A494C1F5', 'A0A494C0K4', 'A6MW54', 'A0A494C0L9', 'A0A494C1F8', 'B0FWZ3', 'B7Z1E3', 'A6MW55', 'B0FYA9', 'F6RJN6', 'E3SFM9', 'H0YBA3', 'E5RHQ1', 'A0A087X0X9', 'A0A5F9ZHA5', 'E5RHP6', 'A0A494BZT4', 'E5RIG8', 'H0YCP0',…	neuregulin 1	UP
49	10133	{'gene': 'ENSG00000123240'}	OPTN	{'Swiss-Prot': 'Q96CV9', 'TrEMBL': ['H7C1H4', 'X6RKL2', 'A0A087X2G2', 'A0A087WY28']}	optineurin	UP
50	8682	{'gene': 'ENSG00000162734'}	PEA15	{'Swiss-Prot': 'Q15121', 'TrEMBL': ['B1AKZ5', 'B1AKZ4', 'Q96FS5']}	proliferation and apoptosis adaptor protein 15	UP
51	5872	{'gene': 'ENSG00000143545'}	RAB13	{'Swiss-Prot': 'P51153', 'TrEMBL': ['Q504R6', 'A0A087WWB9']}	RAB13, member RAS oncogene family	UP
52	11031	{'gene': 'ENSG00000168461'}	RAB31	{'Swiss-Prot': 'Q13636', 'TrEMBL': ['J3KRU3', 'J3KSM8', 'J3QR51']}	RAB31, member RAS oncogene family	UP
53	5869	{'gene': 'ENSG00000111540'}	RAB5B	{'Swiss-Prot': 'P61020', 'TrEMBL': ['F8VPW9', 'A0A024RB09', 'F8VUA5', 'F8VVZ0', 'F8VWZ7']}	RAB5B, member RAS oncogene family	UP
54	5875	[{'gene': 'ENSG00000100949'}, {'gene': 'ENSG00000285193'}]	RABGGTA	{'Swiss-Prot': 'Q92696', 'TrEMBL': ['H0YMG5', 'H0YLH3', 'H0YLG7', 'H0YKP6', 'H0YKZ8']}	Rab geranylgeranyltransferase subunit alpha	UP
55	5879	{'gene': 'ENSG00000136238'}	RAC1	{'Swiss-Prot': 'P63000', 'TrEMBL': ['A4D2P0', 'A4D2P1']}	Rac family small GTPase 1	UP
56	5934	{'gene': 'ENSG00000103479'}	RBL2	{'Swiss-Prot': 'Q08999', 'TrEMBL': ['J3KSF7', 'F5H837']}	RB transcriptional corepressor like 2	UP
57	5863	[{'gene': 'ENSG00000224841'}, {'gene': 'ENSG00000237441'}, {'gene': 'ENSG00000228736'}, {'gene': 'ENSG00000206282'}, {'gene': 'ENSG00000237825'}]	RGL2	{'Swiss-Prot': 'O15211', 'TrEMBL': ['A2AB89', 'A0A024RCS9']}	ral guanine nucleotide dissociation stimulator like 2	UP
58	388	{'gene': 'ENSG00000143878'}	RHOB	{'Swiss-Prot': 'P62745'}	ras homolog family member B	UP
59	6237	{'gene': 'ENSG00000126458'}	RRAS	{'Swiss-Prot': 'P10301', 'TrEMBL': 'A0A024QZF2'}	RAS related	UP
60	6282	{'gene': 'ENSG00000163191'}	S100A11	{'Swiss-Prot': 'P31949', 'TrEMBL': 'V9HWH9'}	S100 calcium binding protein A11	UP
61	5055	{'gene': 'ENSG00000197632'}	SERPINB2	{'Swiss-Prot': 'P05120', 'TrEMBL': ['E9PDK7', 'E7ERB5', 'E7EPJ9']}	serpin family B member 2	UP
62	5054	{'gene': 'ENSG00000106366'}	SERPINE1	{'Swiss-Prot': 'P05121', 'TrEMBL': 'A0A024QYT5'}	serpin family E member 1	UP
63	6609	{'gene': 'ENSG00000166311'}	SMPD1	{'Swiss-Prot': 'P17405', 'TrEMBL': ['E9LUE9', 'Q59EN6', 'Q8IUN0', 'E9LUE8', 'G3V1E1', 'E9PQT3', 'E9PL59', 'H0YEP5', 'E9PPK6']}	sphingomyelin phosphodiesterase 1	UP
64	64750	{'gene': 'ENSG00000108854'}	SMURF2	{'Swiss-Prot': 'Q9HAU4', 'TrEMBL': ['J3QQM4', 'Q96DE7', 'J3QLG1', 'J3QRY2']}	SMAD specific E3 ubiquitin protein ligase 2	UP
65	6647	{'gene': 'ENSG00000142168'}	SOD1	{'Swiss-Prot': 'P00441', 'TrEMBL': ['H7BYH4', 'V9HWC9']}	superoxide dismutase 1	UP
66	6678	{'gene': 'ENSG00000113140'}	SPARC	{'Swiss-Prot': 'P09486', 'TrEMBL': ['E5RK62', 'F5H4E2', 'F5GY03', 'E5RJA5']}	secreted protein acidic and cysteine rich	UP
67	6772	{'gene': 'ENSG00000115415'}	STAT1	{'Swiss-Prot': 'P42224', 'TrEMBL': ['Q67C41', 'D2KFR9', 'A0A669KB68', 'A0A669KB56', 'A0A669KB53', 'E7ENM1', 'A0A669KB75', 'A0A669KBK4', 'A0A669KBA4', 'A0A669KB17', 'A0A669KBI6', 'A0A669KB52', 'E7EPD2', 'J3KPM9', 'E9PH66']}	signal transducer and activator of transcription 1	UP
68	26136	{'gene': 'ENSG00000135269'}	TES	{'Swiss-Prot': 'Q9UGI8', 'TrEMBL': ['H7BYK1', 'A4D0U5', 'F8W7T0', 'F8WDI4']}	testin LIM domain protein	UP
69	7020	{'gene': 'ENSG00000137203'}	TFAP2A	{'Swiss-Prot': 'P05549', 'TrEMBL': ['C1K3N0', 'A0A6E1XE14', 'C9J6N8', 'F8WDC8', 'C9JXZ2', 'H7C4N4', 'H7C5E5', 'F8WEX2']}	transcription factor AP-2 alpha	UP
70	7041	{'gene': 'ENSG00000140682'}	TGFB1I1	{'Swiss-Prot': 'O43294', 'TrEMBL': ['H3BN49', 'A0A024QZE7', 'H3BS04', 'H3BSN4', 'H3BRP2', 'H3BQC4', 'I3L209']}	transforming growth factor beta 1 induced transcript 1	UP
71	7057	{'gene': 'ENSG00000137801'}	THBS1	{'Swiss-Prot': 'P07996', 'TrEMBL': 'A8MZG1'}	thrombospondin 1	UP
72	7127	{'gene': 'ENSG00000185215'}	TNFAIP2	{'Swiss-Prot': 'Q03169', 'TrEMBL': ['H0YM45', 'H0YLC0', 'H0YKR7', 'H0YL88', 'H0YKI8', 'H0YKY9']}	TNF alpha induced protein 2	UP
73	7128	{'gene': 'ENSG00000118503'}	TNFAIP3	{'Swiss-Prot': 'P21580', 'TrEMBL': ['A0A087WVN3', 'D3TTY5', 'Q5VXQ9', 'A0A087WU80', 'Q5VXQ8', 'A0A087WXL5', 'Q5VXR0', 'A0A087X1N1']}	TNF alpha induced protein 3	UP
74	7157	{'gene': 'ENSG00000141510'}	TP53	{'Swiss-Prot': 'P04637', 'TrEMBL': ['A0A087WT22', 'K7PPA8', 'Q53GA5', 'A0A087X1Q1', 'H2EHT1', 'A0A087WXZ1', 'E7EMR6', 'E7ESS1', 'E9PCY9', 'E9PFT5', 'I3L0W9', 'A0A0U1RQC9', 'J3KP33', 'S4R334', 'E7EQX7']}	tumor protein p53	UP
75	85453	{'gene': 'ENSG00000180543'}	TSPYL5	{'Swiss-Prot': 'Q86VY4'}	TSPY like 5	UP
76	7431	{'gene': 'ENSG00000026025'}	VIM	{'Swiss-Prot': 'P08670', 'TrEMBL': ['B0YJC4', 'V9HWE1', 'B0YJC5', 'A0A1B0GTT5', 'A0A1B0GVG8']}	vimentin	UP
77	216	{'gene': 'ENSG00000165092'}	ALDH1A1	{'Swiss-Prot': 'P00352', 'TrEMBL': ['Q5SYQ8', 'V9HW83', 'Q5SYQ9', 'Q5SYQ7']}	aldehyde dehydrogenase 1 family member A1	DN
78	648	{'gene': 'ENSG00000168283'}	BMI1	{'Swiss-Prot': 'P35226', 'TrEMBL': ['Q5T8Z4', 'Q5T8Z2', 'Q5T8Z6']}	BMI1 proto-oncogene, polycomb ring finger	DN
79	8840	{'gene': 'ENSG00000104415'}	CCN4	{'Swiss-Prot': 'O95388', 'TrEMBL': 'E5RG88'}	cellular communication network factor 4	DN
80	891	{'gene': 'ENSG00000134057'}	CCNB1	{'Swiss-Prot': 'P14635', 'TrEMBL': ['E9PC90', 'D6RHI0', 'H0Y9U8', 'H0YA62']}	cyclin B1	DN
81	994	{'gene': 'ENSG00000101224'}	CDC25B	{'Swiss-Prot': 'P30305', 'TrEMBL': ['B3KS38', 'B4DIG0', 'E1YMX4', 'B4DRC3', 'Q6MZW8', 'G8JLH2', 'B4DQZ3']}	cell division cycle 25B	DN
82	137529	{'gene': 'ENSG00000254331'}	CKS1BP7		CDC28 protein kinase regulatory subunit 1B pseudogene 7	DN
83	1281	{'gene': 'ENSG00000168542'}	COL3A1	{'Swiss-Prot': 'P02461', 'TrEMBL': 'H7C435'}	collagen type III alpha 1 chain	DN
84	1874	{'gene': 'ENSG00000205250'}	E2F4	{'Swiss-Prot': 'Q16254', 'TrEMBL': ['H3BTM3', 'H3BVE4', 'I3L1B6', 'H3BMP3']}	E2F transcription factor 4	DN
85	1958	{'gene': 'ENSG00000120738'}	EGR1	{'Swiss-Prot': 'P18146', 'TrEMBL': 'Q546S1'}	early growth response 1	DN
86	3397	{'gene': 'ENSG00000125968'}	ID1	{'Swiss-Prot': 'P41134'}	inhibitor of DNA binding 1, HLH protein	DN
87	284217	{'gene': 'ENSG00000101680'}	LAMA1	{'Swiss-Prot': 'P25391', 'TrEMBL': 'A0A1W2PQN4'}	laminin subunit alpha 1	DN
88	9079	{'gene': 'ENSG00000169744'}	LDB2	{'Swiss-Prot': 'O43679', 'TrEMBL': ['E9PFI4', 'G5E9Y7', 'B7Z6D0', 'E7EX95', 'D6RAT1', 'H0YA09', 'E9PGU0']}	LIM domain binding 2	DN
89	4082	{'gene': 'ENSG00000277443'}	MARCKS	{'Swiss-Prot': 'P29966', 'TrEMBL': 'Q6NVI1'}	myristoylated alanine rich protein kinase C substrate	DN

## Sheet: SenMayo
	NCBI_id	ensembl	uniprot	symbol	name	Classification	State
0	91	{'gene': 'ENSG00000135503'}	{'Swiss-Prot': 'P36896', 'TrEMBL': 'F5H5Q2'}	ACVR1B	activin A receptor type 1B	Transmembrane signal receptors	Transmembrane
1	283	{'gene': 'ENSG00000214274'}	{'Swiss-Prot': 'P03950', 'TrEMBL': 'W0UV28'}	ANG	angiogenin	Miscellaneous	Secreted
2	284	{'gene': 'ENSG00000154188'}	{'Swiss-Prot': 'Q15389', 'TrEMBL': ['E7ERK4', 'B4DTQ9', 'E5RFF4']}	ANGPT1	angiopoietin 1	Intercellular signal molecule	Secreted
3	51129	{'gene': 'ENSG00000167772'}	{'Swiss-Prot': 'Q9BY76', 'TrEMBL': ['M0QZ51', 'M0R3A2', 'M0R2X8', 'M0R0N8', 'M0R369']}	ANGPTL4	angiopoietin like 4	Intercellular signal molecule	Secreted
4	374	{'gene': 'ENSG00000109321'}	{'Swiss-Prot': 'P15514', 'TrEMBL': 'D6RFX5'}	AREG	amphiregulin	Growth factor	Intracellular
5	558	{'gene': 'ENSG00000167601'}	{'Swiss-Prot': 'P30530', 'TrEMBL': 'M0R0W6'}	AXL	AXL receptor tyrosine kinase	Transmembrane signal receptors	Transmembrane
6	27018	{'gene': 'ENSG00000166681'}	{'Swiss-Prot': 'Q00994'}	BEX3	brain expressed X-linked 3	Miscellaneous	Intracellular
7	650	{'gene': 'ENSG00000125845'}	{'Swiss-Prot': 'P12643', 'TrEMBL': 'C8C060'}	BMP2	bone morphogenetic protein 2	Growth factor	Secreted
8	654	{'gene': 'ENSG00000153162'}	{'Swiss-Prot': 'P22004', 'TrEMBL': ['B4DUF7', 'Q4VBA3']}	BMP6	bone morphogenetic protein 6	Growth factor	Secreted
9	718	{'gene': 'ENSG00000125730'}	{'Swiss-Prot': 'P01024', 'TrEMBL': ['B4DR57', 'V9HWA9', 'M0QYC8', 'M0QXZ3', 'M0R1Q1', 'M0R0Q9']}	C3	complement C3	Protease inhibitors	Secreted
10	6346	{'gene': 'ENSG00000108702'}	{'Swiss-Prot': 'P22362'}	CCL1	C-C motif chemokine ligand 1	Cytokine/Chemokine	Secreted
11	6357	{'gene': 'ENSG00000181374'}	{'Swiss-Prot': 'Q99616', 'TrEMBL': 'J3QLQ9'}	CCL13	C-C motif chemokine ligand 13	Cytokine/Chemokine	Secreted
12	6360	[{'gene': 'ENSG00000275095'}, {'gene': 'ENSG00000275152'}]	{'Swiss-Prot': 'O15467', 'TrEMBL': ['A0A087WUU4', 'A0A087WUE5']}	CCL16	C-C motif chemokine ligand 16	Cytokine/Chemokine	Secreted
13	6347	{'gene': 'ENSG00000108691'}	{'Swiss-Prot': 'P13500', 'TrEMBL': 'J3KRT7'}	CCL2	C-C motif chemokine ligand 2	Cytokine/Chemokine	Secreted
14	6364	{'gene': 'ENSG00000115009'}	{'Swiss-Prot': 'P78556', 'TrEMBL': 'A0A2R8Y806'}	CCL20	C-C motif chemokine ligand 20	Cytokine/Chemokine	Secreted
15	6369	{'gene': 'ENSG00000106178'}	{'Swiss-Prot': 'O00175'}	CCL24	C-C motif chemokine ligand 24	Cytokine/Chemokine	Secreted
16	10344	{'gene': 'ENSG00000006606'}	{'Swiss-Prot': 'Q9Y258'}	CCL26	C-C motif chemokine ligand 26	Cytokine/Chemokine	Secreted
17	6348	[{'gene': 'ENSG00000278567'}, {'gene': 'ENSG00000274221'}, {'gene': 'ENSG00000277632'}]	{'Swiss-Prot': 'P10147', 'TrEMBL': 'A0N0R1'}	CCL3	C-C motif chemokine ligand 3	Cytokine/Chemokine	Secreted
18	6349	[{'gene': 'ENSG00000277336'}, {'gene': 'ENSG00000277768'}, {'gene': 'ENSG00000277796'}]	{'Swiss-Prot': 'P16619'}	CCL3L1	C-C motif chemokine ligand 3 like 1	Cytokine/Chemokine	Secreted
19	6351	[{'gene': 'ENSG00000275302'}, {'gene': 'ENSG00000277943'}, {'gene': 'ENSG00000275824'}]	{'Swiss-Prot': 'P13236', 'TrEMBL': 'Q7M4M2'}	CCL4	C-C motif chemokine ligand 4	Cytokine/Chemokine	Secreted
20	6352	[{'gene': 'ENSG00000274233'}, {'gene': 'ENSG00000271503'}]	{'Swiss-Prot': 'P13501', 'TrEMBL': ['A0A494C1Q1', 'D0EI67', 'A0A075B7C5']}	CCL5	C-C motif chemokine ligand 5	Cytokine/Chemokine	Secreted
21	6354	{'gene': 'ENSG00000108688'}	{'Swiss-Prot': 'P80098', 'TrEMBL': ['A8MX17', 'A8MVH1']}	CCL7	C-C motif chemokine ligand 7	Cytokine/Chemokine	Secreted
22	6355	{'gene': 'ENSG00000108700'}	{'Swiss-Prot': 'P80075'}	CCL8	C-C motif chemokine ligand 8	Cytokine/Chemokine	Secreted
23	1604	{'gene': 'ENSG00000196352'}	{'Swiss-Prot': 'P08174', 'TrEMBL': ['B1AP15', 'B1AP13', 'H3BLV0', 'H7BY55', 'A0A2R8Y4B4', 'A0A2R8YDY3', 'A0A2R8YEC5']}	CD55	CD55 molecule (Cromer blood group)	Miscellaneous	Secreted
24	928	{'gene': 'ENSG00000010278'}	{'Swiss-Prot': 'P21926', 'TrEMBL': ['B4DK09', 'A6NNI4', 'A0A7I2V3T7', 'A0A087WU13', 'F5GXT1', 'A0A2R8Y478', 'A0A7I2V3T0', 'G8JLH6']}	CD9	CD9 molecule	Transmembrane signal receptors	Transmembrane
25	1435	{'gene': 'ENSG00000184371'}	{'Swiss-Prot': 'P09603', 'TrEMBL': ['E9PKP4', 'A0A024R0A1', 'E9PJA2', 'H7BY18', 'E9PQ08']}	CSF1	colony stimulating factor 1	Cytokine/Chemokine	Secreted
26	1437	{'gene': 'ENSG00000164400'}	{'Swiss-Prot': 'P04141'}	CSF2	colony stimulating factor 2	Cytokine/Chemokine	Secreted
27	1439	{'gene': 'ENSG00000100368'}	{'Swiss-Prot': 'P32927', 'TrEMBL': ['B0QY07', 'Q6NSJ8']}	CSF2RB	colony stimulating factor 2 receptor subunit beta	Transmembrane signal receptors	Transmembrane
28	1472	{'gene': 'ENSG00000101441'}	{'Swiss-Prot': 'P01036'}	CST4	cystatin S	Protease inhibitors	Secreted
29	1499	{'gene': 'ENSG00000168036'}	{'Swiss-Prot': 'P35222', 'TrEMBL': ['A0A024R2Q3', 'B4DGU4', 'A0A2R8Y5Z1', 'A0A2R8Y750', 'A0A2R8YG06', 'A0A2R8Y815', 'A0A2R8Y6G0', 'A0A2R8Y543', 'A0A2R8Y804', 'A0A2R8Y5A3', 'A0A2R8Y5C3', 'A0A2R8YCH5', 'A0A2R8Y7Z0', 'C9IZ65']}	CTNNB1	catenin beta 1	Transcription factors and regulators	Transmembrane
30	1508	[{'gene': 'ENSG00000164733'}, {'gene': 'ENSG00000285132'}]	{'Swiss-Prot': 'P07858', 'TrEMBL': ['Q5HYG5', 'A0A024R374', 'B4DMY4', 'E9PSG5', 'E9PHZ5', 'E9PKX0', 'E9PR00', 'E9PQM1', 'E9PCB3', 'E9PL32', 'E9PR21', 'A0A7I2V2J1', 'R4GMQ5', 'A0A7P0NGZ6', 'A0A7I2YQK9', 'E9PKQ7', 'E9PNL5', 'A0A7I2V4S6', 'A0A7I2V668', 'A0A7I2V367', 'E9PS78', 'E9PID0', 'A0A7I2V4Z9', 'E9PLY3', 'A0A7I2V440', 'E9PIS1', 'A0A7I2V302']}	CTSB	cathepsin B	(Metallo-)proteases	Secreted
31	2919	{'gene': 'ENSG00000163739'}	{'Swiss-Prot': 'P09341'}	CXCL1	C-X-C motif chemokine ligand 1	Cytokine/Chemokine	Secreted
32	3627	{'gene': 'ENSG00000169245'}	{'Swiss-Prot': 'P02778'}	CXCL10	C-X-C motif chemokine ligand 10	Cytokine/Chemokine	Secreted
33	6387	{'gene': 'ENSG00000107562'}	{'Swiss-Prot': 'P48061'}	CXCL12	C-X-C motif chemokine ligand 12	Cytokine/Chemokine	Secreted
34	58191	{'gene': 'ENSG00000161921'}	{'Swiss-Prot': 'Q9H2A7', 'TrEMBL': ['A0A6I8PIU7', 'I3L333']}	CXCL16	C-X-C motif chemokine ligand 16	Cytokine/Chemokine	Secreted
35	2920	{'gene': 'ENSG00000081041'}	{'Swiss-Prot': 'P19875', 'TrEMBL': 'A0A024RDD9'}	CXCL2	C-X-C motif chemokine ligand 2	Cytokine/Chemokine	Secreted
36	2921	{'gene': 'ENSG00000163734'}	{'Swiss-Prot': 'P19876'}	CXCL3	C-X-C motif chemokine ligand 3	Cytokine/Chemokine	Secreted
37	3576	{'gene': 'ENSG00000169429'}	{'Swiss-Prot': 'P10145', 'TrEMBL': ['C9J4T6', 'A0A024RDA5']}	CXCL8	C-X-C motif chemokine ligand 8	Cytokine/Chemokine	Secreted
38	3579	{'gene': 'ENSG00000180871'}	{'Swiss-Prot': 'P25025', 'TrEMBL': ['Q6LCZ7', 'Q53PC4', 'C9J1J7', 'C9J2F9', 'C9JG19', 'C9JW47']}	CXCR2	C-X-C motif chemokine receptor 2	Cytokine/Chemokine	Transmembrane
39	22943	{'gene': 'ENSG00000107984'}	{'Swiss-Prot': 'O94907', 'TrEMBL': 'I1W660'}	DKK1	dickkopf WNT signaling pathway inhibitor 1	Intercellular signal molecule	Secreted
40	1906	{'gene': 'ENSG00000078401'}	{'Swiss-Prot': 'P05305', 'TrEMBL': 'Q6FH53'}	EDN1	endothelin 1	Intercellular signal molecule	Secreted
41	1950	{'gene': 'ENSG00000138798'}	{'Swiss-Prot': 'P01133', 'TrEMBL': 'A0A494C018'}	EGF	epidermal growth factor	Transmembrane signal receptors	Transmembrane
42	1956	{'gene': 'ENSG00000146648'}	{'Swiss-Prot': 'P00533', 'TrEMBL': ['B7Z2I3', 'Q504U8', 'E9PFD7', 'F2YGG7', 'E7BSV0', 'C9JYS6']}	EGFR	epidermal growth factor receptor	Transmembrane signal receptors	Transmembrane
43	2069	{'gene': 'ENSG00000124882'}	{'Swiss-Prot': 'O14944'}	EREG	epiregulin	Growth factor	Secreted
44	11082	{'gene': 'ENSG00000164283'}	{'Swiss-Prot': 'Q9NQ30', 'TrEMBL': 'M0R154'}	ESM1	endothelial cell specific molecule 1	Intercellular signal molecule	Secreted
45	2114	{'gene': 'ENSG00000157557'}	{'Swiss-Prot': 'P15036', 'TrEMBL': ['C9JAG2', 'A0A590UJP9', 'A0A590UJR2', 'A0A0C4DG47']}	ETS2	ETS proto-oncogene 2, transcription factor	Transcription factors and regulators	Intracellular
46	355	{'gene': 'ENSG00000026103'}	{'Swiss-Prot': 'P25445', 'TrEMBL': ['Q59FU8', 'K9J972', 'H7C5Z8', 'A0A087WTM9']}	FAS	Fas cell surface death receptor	Transmembrane signal receptors	Transmembrane
47	2246	{'gene': 'ENSG00000113578'}	{'Swiss-Prot': 'P05230', 'TrEMBL': ['A8K147', 'Q16089', 'A0A7U3JVZ2', 'C9JUP6', 'B5MCF4', 'C9JDC5']}	FGF1	fibroblast growth factor 1	Growth factor	Secreted
48	2247	{'gene': 'ENSG00000138685'}	{'Swiss-Prot': 'P09038', 'TrEMBL': 'A0A0A0MQV6'}	FGF2	fibroblast growth factor 2	Growth factor	Secreted
49	2252	{'gene': 'ENSG00000140285'}	{'Swiss-Prot': 'P21781', 'TrEMBL': ['H0YNE7', 'A0A7U3JVY2']}	FGF7	fibroblast growth factor 7	Growth factor	Secreted
50	9518	{'gene': 'ENSG00000130513'}	{'Swiss-Prot': 'Q99988', 'TrEMBL': 'A0A0A0MTT8'}	GDF15	growth differentiation factor 15	Growth factor	Secreted
51	2669	{'gene': 'ENSG00000164949'}	{'Swiss-Prot': 'P55040', 'TrEMBL': ['E5RJF9', 'A0A024R9F5']}	GEM	GTP binding protein overexpressed in skeletal muscle	Miscellaneous	Intracellular
52	9535	{'gene': 'ENSG00000130755'}	{'Swiss-Prot': 'O60234', 'TrEMBL': ['M0R0C1', 'M0R1D2', 'M0QYJ8', 'M0QX47', 'M0QXC2', 'M0QYG8', 'M0QXZ6', 'M0R2P2']}	GMFG	glia maturation factor gamma	Intercellular signal molecule	Intracellular
53	3082	{'gene': 'ENSG00000019991'}	{'Swiss-Prot': 'P14210', 'TrEMBL': ['C9WSJ3', 'C9WSJ4', 'C9JDP4', 'A0A2R8YEI1', 'C9JS80']}	HGF	hepatocyte growth factor	(Metallo-)proteases	Secreted
54	3146	{'gene': 'ENSG00000189403'}	{'Swiss-Prot': 'P09429', 'TrEMBL': ['Q5T7C4', 'A0A024RDR0']}	HMGB1	high mobility group box 1	Transcription factors and regulators	Intracellular
55	3383	{'gene': 'ENSG00000090339'}	{'Swiss-Prot': 'P05362', 'TrEMBL': ['E7ESS4', 'A0A384MEK5', 'K7EKL8']}	ICAM1	intercellular adhesion molecule 1	Miscellaneous	Intracellular
56	3385	{'gene': 'ENSG00000076662'}	{'Swiss-Prot': 'P32942', 'TrEMBL': ['A0A024R7C1', 'K7ERN2', 'K7ERF0', 'K7EQC7', 'K7ELH4', 'K7EMH0', 'K7EP52', 'K7ERJ4']}	ICAM3	intercellular adhesion molecule 3	Miscellaneous	Intracellular
57	3479	{'gene': 'ENSG00000017427'}	{'Swiss-Prot': 'P05019', 'TrEMBL': ['Q59GC5', 'Q5U743', 'Q13429']}	IGF1	insulin like growth factor 1	Growth factor	Secreted
58	3484	{'gene': 'ENSG00000146678'}	{'Swiss-Prot': 'P08833', 'TrEMBL': ['C9JXF9', 'C9J6H2']}	IGFBP1	insulin like growth factor binding protein 1	Protease inhibitors	Secreted
59	3485	{'gene': 'ENSG00000115457'}	{'Swiss-Prot': 'P18065', 'TrEMBL': ['C9JW52', 'C9JMY1', 'H7C1H0']}	IGFBP2	insulin like growth factor binding protein 2	Protease inhibitors	Secreted
60	3486	{'gene': 'ENSG00000146674'}	{'Swiss-Prot': 'P17936', 'TrEMBL': ['B3KWK7', 'B3KPF0', 'A6XND0', 'H0Y5K2', 'C9JMX4', 'H0Y485']}	IGFBP3	insulin like growth factor binding protein 3	Protease inhibitors	Secreted
61	3487	{'gene': 'ENSG00000141753'}	{'Swiss-Prot': 'P22692', 'TrEMBL': 'A0A024R1U8'}	IGFBP4	insulin like growth factor binding protein 4	Protease inhibitors	Secreted
62	3488	{'gene': 'ENSG00000115461'}	{'Swiss-Prot': 'P24593', 'TrEMBL': 'C9JXX4'}	IGFBP5	insulin like growth factor binding protein 5	Protease inhibitors	Secreted
63	3489	{'gene': 'ENSG00000167779'}	{'Swiss-Prot': 'P24592', 'TrEMBL': ['F8VYK9', 'A0A3B3IUE0', 'F8VVA5']}	IGFBP6	insulin like growth factor binding protein 6	Protease inhibitors	Secreted
64	3490	{'gene': 'ENSG00000163453'}	{'Swiss-Prot': 'Q16270'}	IGFBP7	insulin like growth factor binding protein 7	Miscellaneous	Secreted
65	3586	{'gene': 'ENSG00000136634'}	{'Swiss-Prot': 'P22301', 'TrEMBL': ['A0A590UK12', 'Q6FGW4', 'A0A286YEX3']}	IL10	interleukin 10	Cytokine/Chemokine	Secreted
66	3596	{'gene': 'ENSG00000169194'}	{'Swiss-Prot': 'P35225', 'TrEMBL': 'A0A087WW07'}	IL13	interleukin 13	Cytokine/Chemokine	Secreted
67	3600	{'gene': 'ENSG00000164136'}	{'Swiss-Prot': 'P40933'}	IL15	interleukin 15	Cytokine/Chemokine	Secreted
68	3606	{'gene': 'ENSG00000150782'}	{'Swiss-Prot': 'Q14116', 'TrEMBL': 'A0A024R3E0'}	IL18	interleukin 18	Cytokine/Chemokine	Secreted
69	3552	{'gene': 'ENSG00000115008'}	{'Swiss-Prot': 'P01583'}	IL1A	interleukin 1 alpha	Cytokine/Chemokine	Secreted
70	3553	{'gene': 'ENSG00000125538'}	{'Swiss-Prot': 'P01584', 'TrEMBL': ['C9JWV2', 'C9JSC2', 'C9JVK0']}	IL1B	interleukin 1 beta	Cytokine/Chemokine	Secreted
71	3558	{'gene': 'ENSG00000109471'}	{'Swiss-Prot': 'P60568', 'TrEMBL': 'Q0GK43'}	IL2	interleukin 2	Cytokine/Chemokine	Secreted
72	9235	{'gene': 'ENSG00000008517'}	{'Swiss-Prot': 'P24001', 'TrEMBL': ['F8W1V1', 'C6GKH1', 'E9PK07', 'E9PIV2', 'F8VSD2', 'F8VVN4']}	IL32	interleukin 32	Cytokine/Chemokine	Secreted
73	3569	{'gene': 'ENSG00000136244'}	{'Swiss-Prot': 'P05231', 'TrEMBL': ['B4DNQ5', 'Q75MH2', 'B4DVM1', 'B5MC21', 'B4DNV3', 'B5MCZ3', 'B5MC14', 'C9J5B0']}	IL6	interleukin 6	Cytokine/Chemokine	Secreted
74	3572	{'gene': 'ENSG00000134352'}	{'Swiss-Prot': 'P40189', 'TrEMBL': ['A0A0A0N0L2', 'Q17RA0', 'Q5FC02', 'Q5FC07', 'Q5FC05', 'A0A494BZU0', 'D6RH03']}	IL6ST	interleukin 6 cytokine family signal transducer	Transmembrane signal receptors	Transmembrane
75	3574	{'gene': 'ENSG00000104432'}	{'Swiss-Prot': 'P13232', 'TrEMBL': ['A0A0A0MTG5', 'Q5FBX5', 'A8K673', 'Q5FBY6', 'Q5FBY3']}	IL7	interleukin 7	Cytokine/Chemokine	Secreted
76	3623	{'gene': 'ENSG00000123999'}	{'Swiss-Prot': 'P05111'}	INHA	inhibin subunit alpha	Growth factor	Secreted
77	10788	{'gene': 'ENSG00000145703'}	{'Swiss-Prot': 'Q13576', 'TrEMBL': ['Q59HA3', 'B7Z7U6', 'B7Z7X2', 'D6R999', 'H0YA28', 'D6RGC6', 'F5H7S7', 'E7EWC2', 'E9PDT6', 'D6R939', 'D6RDK8']}	IQGAP2	IQ motif containing GTPase activating protein 2	Miscellaneous	Intracellular
78	3673	{'gene': 'ENSG00000164171'}	{'Swiss-Prot': 'P17301', 'TrEMBL': ['E7EMF1', 'E9PB77', 'E7ESP4', 'D6R9H3', 'D6RG08']}	ITGA2	integrin subunit alpha 2	Transmembrane signal receptors	Transmembrane
79	3706	{'gene': 'ENSG00000137825'}	{'Swiss-Prot': 'P23677', 'TrEMBL': 'C9JC74'}	ITPKA	inositol-trisphosphate 3-kinase A	Protein modifying enzymes	Intracellular
80	3725	{'gene': 'ENSG00000177606'}	{'Swiss-Prot': 'P05412'}	JUN	Jun proto-oncogene, AP-1 transcription factor subunit	Transcription factors and regulators	Intracellular
81	4254	{'gene': 'ENSG00000049130'}	{'Swiss-Prot': 'P21583', 'TrEMBL': ['A0A024RBF5', 'A0A024RBC0', 'A0A2R8Y515', 'S4R442', 'S4R384']}	KITLG	KIT ligand	Growth factor	Intracellular
82	3936	{'gene': 'ENSG00000136167'}	{'Swiss-Prot': 'P13796', 'TrEMBL': ['Q5TBN3', 'A0A024RDT4', 'Q5TBN5']}	LCP1	lymphocyte cytosolic protein 1	Miscellaneous	Intracellular
83	4282	[{'gene': 'ENSG00000276701'}, {'gene': 'ENSG00000240972'}]	{'Swiss-Prot': 'P14174', 'TrEMBL': 'I4AY87'}	MIF	macrophage migration inhibitory factor	Protein modifying enzymes	Secreted
84	4312	{'gene': 'ENSG00000196611'}	{'Swiss-Prot': 'P03956', 'TrEMBL': ['Q53G95', 'B4DN15']}	MMP1	matrix metallopeptidase 1	(Metallo-)proteases	Secreted
85	4319	{'gene': 'ENSG00000166670'}	{'Swiss-Prot': 'P09238', 'TrEMBL': 'F5GYX7'}	MMP10	matrix metallopeptidase 10	(Metallo-)proteases	Secreted
86	4321	{'gene': 'ENSG00000262406'}	{'Swiss-Prot': 'P39900'}	MMP12	matrix metallopeptidase 12	(Metallo-)proteases	Secreted
87	4322	{'gene': 'ENSG00000137745'}	{'Swiss-Prot': 'P45452', 'TrEMBL': ['Q7Z5M0', 'Q53H33', 'G5E971']}	MMP13	matrix metallopeptidase 13	(Metallo-)proteases	Secreted
88	4323	{'gene': 'ENSG00000157227'}	{'Swiss-Prot': 'P50281', 'TrEMBL': ['A0A7P0TAG0', 'F8VP90', 'A0A7P0TAV6', 'A0A7P0TBK8']}	MMP14	matrix metallopeptidase 14	(Metallo-)proteases	Intracellular
89	4313	{'gene': 'ENSG00000087245'}	{'Swiss-Prot': 'P08253', 'TrEMBL': ['H3BS34', 'A0A024R6R4', 'H3BR66', 'J3KRB7', 'H3BV48']}	MMP2	matrix metallopeptidase 2	(Metallo-)proteases	Secreted
90	4314	{'gene': 'ENSG00000149968'}	{'Swiss-Prot': 'P08254', 'TrEMBL': ['E9PKX2', 'H7C139']}	MMP3	matrix metallopeptidase 3	(Metallo-)proteases	Secreted
91	4318	{'gene': 'ENSG00000100985'}	{'Swiss-Prot': 'P14780'}	MMP9	matrix metallopeptidase 9	(Metallo-)proteases	Secreted
92	4676	[{'gene': 'ENSG00000273562'}, {'gene': 'ENSG00000205531'}]	{'Swiss-Prot': 'Q99733', 'TrEMBL': ['E9PJJ2', 'A0A024RCC9', 'A8MXH2', 'C9J6D1', 'E9PKT8', 'H0YCI4', 'E9PKI2', 'E9PNW0', 'C9JZI7', 'C9J1B1', 'E9PS34', 'E9PNJ7', 'E9PP22']}	NAP1L4	nucleosome assembly protein 1 like 4	Miscellaneous	Intracellular
93	3084	{'gene': 'ENSG00000157168'}	{'Swiss-Prot': 'Q02297', 'TrEMBL': ['Q7RTW5', 'Q7RTW3', 'A0A024QY88', 'B0FYA8', 'A0A494C114', 'A0A494C0Q4', 'A0A494C1B5', 'A6MW56', 'Q6PK61', 'B0FYA7', 'A5YAK6', 'B7Z1D7', 'A5YAK8', 'A0A494C1F5', 'A0A494C0K4', 'A6MW54', 'A0A494C0L9', 'A0A494C1F8', 'B0FWZ3', 'B7Z1E3', 'A6MW55', 'B0FYA9', 'F6RJN6', 'E3SFM9', 'H0YBA3', 'E5RHQ1', 'A0A087X0X9', 'A0A5F9ZHA5', 'E5RHP6', 'A0A494BZT4', 'E5RIG8', 'H0YCP0',…	NRG1	neuregulin 1	Growth factor	Secreted
94	5069	{'gene': 'ENSG00000182752'}	{'Swiss-Prot': 'Q13219', 'TrEMBL': ['B4DTA8', 'Q7Z613']}	PAPPA	pappalysin 1	(Metallo-)proteases	Secreted
95	5175	{'gene': 'ENSG00000261371'}	{'Swiss-Prot': 'P16284', 'TrEMBL': ['A0A075B727', 'A0A075B728', 'A0A075B737']}	PECAM1	platelet and endothelial cell adhesion molecule 1	Miscellaneous	Intracellular
96	5228	{'gene': 'ENSG00000119630'}	{'Swiss-Prot': 'P49763', 'TrEMBL': ['Q86TW6', 'Q53XY6', 'G3XA84']}	PGF	placental growth factor	Growth factor	Secreted
97	5281	{'gene': 'ENSG00000151665'}	{'Swiss-Prot': 'Q07326', 'TrEMBL': ['F8WEN5', 'Q6IB04', 'H7C392', 'E5RIN5']}	PIGF	phosphatidylinositol glycan anchor biosynthesis class F	Protein modifying enzymes	Transmembrane
98	5327	{'gene': 'ENSG00000104368'}	{'Swiss-Prot': 'P00750', 'TrEMBL': ['B4DNJ1', 'B4DN26', 'A0A7I2YQ93', 'H0YBH9', 'A0A7I2V268', 'E5RHG4', 'A0A7I2V6D6', 'E5RGA1', 'E7ESF4']}	PLAT	plasminogen activator, tissue type	(Metallo-)proteases	Secreted
99	5328	{'gene': 'ENSG00000122861'}	{'Swiss-Prot': 'P00749', 'TrEMBL': ['Q59GZ8', 'A0A024QZM9', 'B4DNJ4', 'S4R3G7', 'E7ET40']}	PLAU	plasminogen activator, urokinase	(Metallo-)proteases	Secreted
100	5329	{'gene': 'ENSG00000011422'}	{'Swiss-Prot': 'Q03405', 'TrEMBL': ['M0QX27', 'M0R1I2', 'M0R0H5', 'M0R0L1', 'M0R383', 'M0QYR6', 'M0R2E9', 'M0R0Y4', 'M0QYS6']}	PLAUR	plasminogen activator, urokinase receptor	Transmembrane signal receptors	Transmembrane
101	5725	{'gene': 'ENSG00000011304'}	{'Swiss-Prot': 'P26599', 'TrEMBL': ['A0A0D9SF20', 'A0A7I2V621', 'A6NLN1', 'A0A0U1RRM4', 'A0A7I2V4H6', 'K7ELW5', 'K7EKJ7', 'K7ES59', 'A0A6Q8PEX4', 'K7EK45', 'A0A087WTS6', 'A0A087WUW5', 'A0A087WU68']}	PTBP1	polypyrimidine tract binding protein 1	Miscellaneous	Intracellular
102	5732	{'gene': 'ENSG00000125384'}	{'Swiss-Prot': 'P43116', 'TrEMBL': 'G3V2Y6'}	PTGER2	prostaglandin E receptor 2	Transmembrane signal receptors	Transmembrane
103	9536	{'gene': 'ENSG00000148344'}	{'Swiss-Prot': 'O14684'}	PTGES	prostaglandin E synthase	Protein modifying enzymes	Intracellular
104	9252	{'gene': 'ENSG00000100784'}	{'Swiss-Prot': 'O75582', 'TrEMBL': ['G3V2D1', 'A0A3B3ISL8', 'H0YJE1', 'G3V4D7']}	RPS6KA5	ribosomal protein S6 kinase A5	Protein modifying enzymes	Intracellular
105	113178	{'gene': 'ENSG00000227500'}	{'Swiss-Prot': 'Q969E2', 'TrEMBL': ['A0A087WU01', 'A0A087WYP4', 'K7EJJ4', 'C9JWM2', 'A0A087WVT5']}	SCAMP4	secretory carrier membrane protein 4	Miscellaneous	Intracellular
106	6404	{'gene': 'ENSG00000110876'}	{'Swiss-Prot': 'Q14242', 'TrEMBL': 'A0A0C4DFY0'}	SELPLG	selectin P ligand	Transmembrane signal receptors	Transmembrane
107	6405	{'gene': 'ENSG00000001617'}	{'Swiss-Prot': 'Q13275', 'TrEMBL': ['C9JPG5', 'Q59G50', 'C9J1V2', 'C9J4H5', 'H7C4A2', 'C9IYS6']}	SEMA3F	semaphorin 3F	Intercellular signal molecule	Secreted
108	6318	{'gene': 'ENSG00000206073'}	{'Swiss-Prot': 'P48594', 'TrEMBL': ['C9JZ65', 'Q9BYF7', 'H0Y5H9']}	SERPINB4	serpin family B member 4	Protease inhibitors	Intracellular
109	5054	{'gene': 'ENSG00000106366'}	{'Swiss-Prot': 'P05121', 'TrEMBL': 'A0A024QYT5'}	SERPINE1	serpin family E member 1	Protease inhibitors	Secreted
110	5270	{'gene': 'ENSG00000135919'}	{'Swiss-Prot': 'P07093', 'TrEMBL': ['A0A024R451', 'A0A024R498', 'C9JRK5', 'C9JN98', 'C9K031']}	SERPINE2	serpin family E member 2	Protease inhibitors	Secreted
111	6696	{'gene': 'ENSG00000118785'}	{'Swiss-Prot': 'P10451', 'TrEMBL': ['B7Z351', 'Q3LGB0', 'A0A024RDE2', 'A0A024RDE6', 'A0A024RDJ0', 'A0A804HLB3']}	SPP1	secreted phosphoprotein 1	Cytokine/Chemokine	Secreted
112	80763	{'gene': 'ENSG00000134548'}	{'Swiss-Prot': 'Q9BT56', 'TrEMBL': ['F5GXE5', 'A0A3B3ISF3']}	SPX	spexin hormone	Intercellular signal molecule	Secreted
113	7077	{'gene': 'ENSG00000035862'}	{'Swiss-Prot': 'P16035', 'TrEMBL': ['B4DFW2', 'A0A140VK57', 'K7EIX4']}	TIMP2	TIMP metallopeptidase inhibitor 2	Protease inhibitors	Secreted
114	7124	[{'gene': 'ENSG00000206439'}, {'gene': 'ENSG00000204490'}, {'gene': 'ENSG00000230108'}, {'gene': 'ENSG00000228978'}, {'gene': 'ENSG00000228321'}, {'gene': 'ENSG00000223952'}, {'gene': 'ENSG00000232810'}, {'gene': 'ENSG00000228849'}]	{'Swiss-Prot': 'P01375', 'TrEMBL': 'Q5STB3'}	TNF	tumor necrosis factor	Cytokine/Chemokine	Secreted
115	8794	{'gene': 'ENSG00000173535'}	{'Swiss-Prot': 'O14798', 'TrEMBL': 'E5RJI1'}	TNFRSF10C	TNF receptor superfamily member 10c	Transmembrane signal receptors	Transmembrane
116	4982	{'gene': 'ENSG00000164761'}	{'Swiss-Prot': 'O00300', 'TrEMBL': 'E5RFV7'}	TNFRSF11B	TNF receptor superfamily member 11b	Transmembrane signal receptors	Transmembrane
117	7132	{'gene': 'ENSG00000067182'}	{'Swiss-Prot': 'P19438', 'TrEMBL': ['F5H6V7', 'J9PH39', 'F5H061', 'F5H7N1', 'F5H8A6', 'F5H4T5', 'F5GWJ4', 'F5H6Z2']}	TNFRSF1A	TNF receptor superfamily member 1A	Transmembrane signal receptors	Transmembrane
118	7133	{'gene': 'ENSG00000028137'}	{'Swiss-Prot': 'P20333', 'TrEMBL': 'B5A977'}	TNFRSF1B	TNF receptor superfamily member 1B	Transmembrane signal receptors	Transmembrane
119	10844	{'gene': 'ENSG00000130640'}	{'Swiss-Prot': 'Q9BSJ2', 'TrEMBL': ['R4GMM4', 'Q53EQ3', 'A0A804HLH6', 'A0A804HL05', 'A0A804HK74', 'A0A804HJQ4', 'A0A804HI27', 'A0A804HJH7', 'A0A804HJS9', 'A0A804HJ08', 'F2Z2B9', 'A0A804HL95']}	TUBGCP2	tubulin gamma complex associated protein 2	Miscellaneous	Intracellular
120	7422	{'gene': 'ENSG00000112715'}	{'Swiss-Prot': 'P15692', 'TrEMBL': ['A0A024RD33', 'A0A024RD37', 'A0A0Y0IMM4', 'A2A2V4', 'H0YBZ0', 'J3KPA4', 'A0A0A0MSH5', 'H3BLW8', 'A0A5F9ZH41', 'A0A0A0MR43', 'H0YBI8', 'A0A0A0MSI7', 'A0A0A0MRQ4', 'A0A0A0MTB2', 'A0A0A0MSH7']}	VEGFA	vascular endothelial growth factor A	Growth factor	Secreted
121	7424	{'gene': 'ENSG00000150630'}	{'Swiss-Prot': 'P49767'}	VEGFC	vascular endothelial growth factor C	Growth factor	Secreted
122	7425	{'gene': 'ENSG00000128564'}	{'Swiss-Prot': 'O15240', 'TrEMBL': 'Q05BJ3'}	VGF	VGF nerve growth factor inducible	Intercellular signal molecule	Secreted
123	51384	{'gene': 'ENSG00000002745'}	{'Swiss-Prot': 'Q9UBV4', 'TrEMBL': 'E9PH60'}	WNT16	Wnt family member 16	Intercellular signal molecule	Secreted
124	7472	{'gene': 'ENSG00000105989'}	{'Swiss-Prot': 'P09544', 'TrEMBL': ['F8WDR1', 'A0A384MDX3', 'C9JUI2', 'A0A3B3ITC9']}	WNT2	Wnt family member 2	Intercellular signal molecule	Transmembrane

## Sheet: CellAge Senescence Genes
NCBI_Id	Symbol	Method	Cell Types	Cell Lines	Cancer Line?	Senescence Type	Senescence Effect
22848	AAK1	Overexpression	Embryonic kidney, Lung fibroblast	HEK293T, IMR-90, MRC-5	No	Replicative	Induces
51225	ABI3	Overexpression	Colon cancer, Thyroid cancer	ARO, WRO	Yes	Replicative	Induces
47	ACLY	Knockout	Dermal fibroblast	Primary cell	No	Replicative	Inhibits
203054	ADCK5	Overexpression	Embryonic kidney, Lung fibroblast	HEK293T, IMR-90, MRC-5	No	Replicative	Induces
183	AGT	Knockout, Overexpression	Vascular smooth muscle	Primary cell	No	Replicative	Induces
231	AKR1B1	Knockdown, Overexpression	Keratinocyte	HaCat	Yes	Stress-induced	Inhibits
207	AKT1	Overexpression	Aortic endothelial, Dermal microvascular endothelial cells, Umbilical vein endothelial	Primary cell	No	Oncogene-induced	Induces
247	ALOX15B	Overexpression	Prostate epithelial	Primary cell	No	Replicative	Induces
367	AR	Knockdown, Overexpression	Hair follicular keratinocyte	Primary cell	No	Replicative	Induces
10095	ARPC1B	Overexpression	Osteosarcoma	SaOs-2	Yes	Replicative	Induces
25842	ASF1A	Knockout, Overexpression	Lung fibroblast	Primary cell	No	Oncogene-induced, Replicative	Induces
444	ASPH	Knockdown	Liver cancer	FOCUS, HepG2, Huh7	Yes	Replicative	Inhibits
55729	ATF7IP	Knockdown	Lung fibroblast	IMR-90	No	Stress-induced	Inhibits
472	ATM	Knockout	Foreskin fibroblast, Lung fibroblast	BJ, MRC-5, WI-38	No	Replicative	Inhibits
6790	AURKA	Knockdown	Embryonic kidney, Retinal pigment epithelial	HEK293T, hTERT-RPE1	Yes	Replicative	Inhibits
558	AXL	Overexpression	Embryonic kidney, Lung fibroblast	HEK293T, IMR-90, MRC-5	No	Replicative	Induces
9531	BAG3	Knockdown	Glioma, Laryngeal cancer	A172, HEp2	Yes	Replicative	Inhibits
604	BCL6	Overexpression	B-cell	Primary cell	No	Replicative	Inhibits
8553	BHLHE40	Overexpression	Breast cancer, Esophageal cancer	EC9706, MCF-7	Yes	Replicative, Stress-induced	Induces
640	BLK	Overexpression	Embryonic kidney, Lung fibroblast	HEK293T, IMR-90, MRC-5	No	Replicative	Induces
644	BLVRA	Knockdown	Fibroblast	Primary cell	No	Stress-induced	Inhibits
648	BMI1	Knockout, Overexpression	Foreskin fibroblast, Lung fibroblast, Skin fibroblast	82-6, BJ, WI-38	No	Replicative	Inhibits
673	BRAF	Overexpression	Foreskin fibroblast, Melanocyte	BJ, Primary cell	No	Oncogene-induced	Induces
672	BRCA1	Mutation	Breast cancer	HBL100, HCC1937, MCF-7	Yes	Stress-induced	Inhibits
29117	BRD7	Knockdown	Foreskin fibroblast	BJ	No	Replicative	Induces
10950	BTG3	Knockdown	Lung fibroblast	IMR-90, WI-38	No	Replicative	Inhibits
857	CAV1	Knockdown	Fibroblast	Primary cell	No	Replicative	Induces
284119	CAVIN1	Knockdown, Overexpression	Cervical cancer, Lung fibroblast	HeLa, IMR-90, WI-38	No	Replicative	Induces
23492	CBX7	Knockdown, Overexpression	Keratinocyte, Lung fibroblast	Primary cell, WI-38	No	Replicative	Inhibits
57332	CBX8	Overexpression	Fibroblast	TIG-3	No	Replicative	Inhibits
595	CCND1	Overexpression	Fibroblast	Hs68, WI-38	No	Replicative	Induces
983	CDK1	Knockdown	Embryonic kidney, Retinal pigment epithelial	HEK293T, hTERT-RPE1	Yes	Replicative	Inhibits
5129	CDK18	Overexpression	Embryonic kidney, Lung fibroblast	HEK293T, IMR-90, MRC-5	No	Replicative	Induces
8099	CDK2AP1	Knockdown	Dermal fibroblast	Primary cell	No	Replicative	Inhibits
1019	CDK4	Overexpression	Foreskin fibroblast	BJ	No	Replicative	Inhibits
1021	CDK6	Overexpression	Foreskin fibroblast	BJ	No	Replicative	Inhibits
1026	CDKN1A	Knockout	Fibroblast	LF1	No	Replicative	Induces
1027	CDKN1B	Overexpression	Lung fibroblast	TIG-3	No	Replicative	Induces
1028	CDKN1C	Overexpression	Liver cancer	HepG2, SNU-398	Yes	Replicative	Induces
1029	CDKN2A	Overexpression	Lung fibroblast	TIG-3	No	Replicative	Induces
55602	CDKN2AIP	Overexpression	Lung fibroblast	MRC-5, TIG-1	No	Replicative	Induces
1030	CDKN2B	Overexpression	Glioblastoma	T98G, U-251MG, U-373MG	Yes	Replicative	Induces
1051	CEBPB	Knockdown, Overexpression	Prostate cancer	LNCaP	Yes	Stress-induced	Induces
1058	CENPA	Knockdown	Lung fibroblast	TIG-3	No	Replicative	Inhibits
1111	CHEK1	Knockout	Colon cancer	HCT116	Yes	Stress-induced	Induces
1152	CKB	Overexpression	Embryonic kidney, Lung fibroblast	HEK293T, IMR-90, MRC-5	No	Replicative	Induces
64506	CPEB1	Knockout, Overexpression	Foreskin fibroblast, Lung fibroblast	Primary cell, WI-38	No	Replicative	Induces
1452	CSNK1A1	Knockdown	Embryonic kidney, Retinal pigment epithelial	HEK293T, hTERT-RPE1	Yes	Replicative	Inhibits
1457	CSNK2A1	Knockdown	Lung fibroblast	IMR-90	No	Replicative	Inhibits
8727	CTNNAL1	Knockdown	Lung cancer, Squamous carcinoma	A549, OC2	Yes	Replicative	Inhibits
2919	CXCL1	Overexpression	Ovarian fibroblast	Gro-1	No	Oncogene-induced	Induces
3576	CXCL8	Overexpression	Foreskin fibroblast, Lung fibroblast	BJ, IMR-90, WI-38	No	Replicative	Induces
3491	CYR61	Overexpression	Foreskin fibroblast, Lung fibroblast	BJ, IMR-90	No	Replicative	Induces
1643	DDB2	Knockout	Lung fibroblast	IMR-90	No	Oncogene-induced	Induces
7913	DEK	Overexpression	Foreskin keratinocyte	Primary cell	No	Replicative	Inhibits
54487	DGCR8	Knockdown	Lung fibroblast	IMR-90	No	Replicative	Inhibits
1718	DHCR24	Mutation	Lung fibroblast	WI-38	No	Oncogene-induced	Induces
1660	DHX9	Knockdown	Lung fibroblast	MRC-5	No	Replicative	Inhibits
1746	DLX2	Overexpression	Foreskin fibroblast, Lung fibroblast	BJ, IMR-90	No	Replicative	Inhibits
84661	DPY30	Knockout	Lung fibroblast	IMR-90	No	Replicative	Inhibits
80824	DUSP16	Knockdown	Embryonic kidney, Liver cancer	HEK293FT, HepG2, PLC/PRF/5	Yes	Replicative	Inhibits
1845	DUSP3	Knockdown	Cervical cancer	HeLa	Yes	Replicative	Inhibits
1869	E2F1	Overexpression	Lung fibroblast	WI-38	No	Replicative	Induces
26298	EHF	Overexpression	Lung fibroblast	WI-38	No	Replicative	Induces
2021	ENDOG	Knockdown	Endothelial	Primary cell	No	Replicative	Inhibits
2042	EPHA3	Knockdown	Embryonic kidney, Retinal pigment epithelial	HEK293T, hTERT-RPE1	Yes	Replicative	Inhibits
54206	ERRFI1	Overexpression	Lung fibroblast	WI-38	No	Replicative	Induces
2113	ETS1	Overexpression	Foreskin fibroblast, Lung fibroblast	Hs68, TIG-3	No	Oncogene-induced	Induces
2114	ETS2	Overexpression	Foreskin fibroblast, Lung fibroblast	Hs68, TIG-3	No	Oncogene-induced	Induces
2130	EWSR1	Knockout	Hematopoietic stem	Primary cell	No	Replicative	Induces
2146	EZH2	Knockdown	Gastric cancer	SGC-7901	Yes	Stress-induced	Inhibits
10922	FASTK	Overexpression	Embryonic kidney, Lung fibroblast	HEK293T, IMR-90, MRC-5	No	Replicative	Induces
79791	FBXO31	Overexpression	Breast cancer	MCF-7	Yes	Replicative	Induces
2353	FOS	Overexpression	Lung fibroblast	WI-38	No	Replicative	Inhibits
2305	FOXM1	Knockdown	Gallbladder cancer	GBC-SD	Yes	Replicative	Inhibits
2309	FOXO3	Knockdown	Dermal fibroblast	Primary cell	No	Replicative	Inhibits
8087	FXR1	Knockdown, Overexpression	Laryngeal cancer, Tongue cancer	CAL27, SCC25, SCC4, SCC9, UMSCC-11A, UMSCC-11B, UMSCC-74A, UMSCC-74B	Yes	Replicative	Inhibits
2539	G6PD	Knockout	Foreskin fibroblast	Primary cell	No	Replicative	Inhibits
2597	GAPDH	Knockdown	Lung cancer	A549	Yes	Replicative	Inhibits
2626	GATA4	Knockdown, Overexpression	Foreskin fibroblast, Lung fibroblast	BJ, IMR-90	No	Replicative, Stress-induced	Induces
56287	GKN1	Overexpression	Gastric cancer	AGS, MKN1	Yes	Replicative	Induces
2720	GLB1	Knockdown	Foreskin fibroblast	Primary cell	No	Replicative	Inhibits
2791	GNG11	Knockout, Overexpression	Lung fibroblast	TIG-7	No	Replicative	Induces
2870	GRK6	Overexpression	Embryonic kidney, Lung fibroblast	HEK293T, IMR-90, MRC-5	No	Replicative	Induces
3065	HDAC1	Overexpression	Cervical cancer	HeLa	Yes	Replicative	Induces
9759	HDAC4	Knockout, Overexpression	Lung fibroblast	2BS	No	Replicative	Inhibits
220296	HEPACAM	Overexpression	Breast cancer	MCF-7	Yes	Replicative	Induces
3096	HIVEP1	Knockdown	Foreskin fibroblast	Primary cell	No	Replicative	Inhibits
55355	HJURP	Knockdown, Overexpression	Dermal fibroblast, Umbilical vein endothelial	Primary cell	No	Replicative	Inhibits
3101	HK3	Overexpression	Embryonic kidney, Lung fibroblast	HEK293T, IMR-90, MRC-5	No	Replicative	Induces
3146	HMGB1	Knockdown	Lung cancer, Melanoma	A375, G361, NCI-H1299, SK-MEL-28	Yes	Replicative	Inhibits
3265	HRAS	Overexpression	Lung fibroblast	IMR-90, WI-38	No	Oncogene-induced	Induces
3309	HSPA5	Knockout, Overexpression	Ovarian cancer	A2780	Yes	Stress-induced	Inhibits
3316	HSPB2	Knockdown, Overexpression	Breast epithelial	MCF-10A, MCF-7	No	Stress-induced	Inhibits
3397	ID1	Overexpression	Dermal endothelial, Umbilical vein endothelial	Primary cell	No	Replicative	Inhibits
3400	ID4	Overexpression	Prostate cancer	DU145	Yes	Stress-induced	Induces
3458	IFNG	Overexpression	Umbilical vein endothelial	Primary cell	No	Replicative	Induces
3484	IGFBP1	Overexpression	Breast cancer	MCF-7	Yes	Replicative	Induces
3486	IGFBP3	Knockdown	Lung fibroblast	WI-38	No	Stress-induced	Induces
3488	IGFBP5	Knockout, Overexpression	Umbilical vein endothelial	Primary cell	No	Replicative	Induces
3489	IGFBP6	Knockdown, Overexpression	Fibroblast	Primary cell	No	Replicative	Inhibits
3552	IL1A	Knockout	Umbilical vein endothelial	Primary cell	No	Replicative	Induces
3621	ING1	Overexpression	Foreskin fibroblast	Hs68	No	Replicative	Induces
3622	ING2	Knockout, Overexpression	Lung fibroblast	MRC-5	No	Replicative	Induces
3661	IRF3	Overexpression	Foreskin fibroblast	BJ	No	Replicative	Induces
3663	IRF5	Overexpression	Li Fraumeni syndrome fibroblast	MDAH041	Yes	Replicative	Induces
3665	IRF7	Overexpression	Li Fraumeni syndrome fibroblast	MDAH041	Yes	Replicative	Induces
3691	ITGB4	Knockdown	Umbilical vein endothelial	Primary cell	No	Replicative	Induces
3705	ITPK1	Overexpression	Embryonic kidney, Lung fibroblast	HEK293T, IMR-90, MRC-5	No	Replicative	Induces
3707	ITPKB	Overexpression	Embryonic kidney, Lung fibroblast	HEK293T, IMR-90, MRC-5	No	Replicative	Induces
50618	ITSN2	Knockdown, Overexpression	Foreskin fibroblast, Lung fibroblast	Hs68, WI-38	No	Stress-induced	Induces
3768	KCNJ12	Knockout	Breast cancer, Gastric cancer, Prostate cancer	DU145, LNCaP, MCF-7, MKN74, PC-3, SK-BR3, SNU-484, SNU-638, SNU-668, T47D	Yes	Stress-induced	Inhibits
9682	KDM4A	Knockdown	Lung cancer	A549	Yes	Replicative	Unclear
10765	KDM5B	Knockdown	Colon cancer	Colo201, DLD1, HCT116	Yes	Replicative	Inhibits
57650	KIAA1524	Knockdown	Gastric cancer	AGS, BGC-823, HGC-27, KATO-III	Yes	Replicative	Inhibits
9365	KL	Knockdown	Lung fibroblast	MRC-5, WI-38	No	Replicative	Inhibits
283455	KSR2	Knockdown	Embryonic kidney, Retinal pigment epithelial	HEK293T, hTERT-RPE1	Yes	Replicative	Unclear
9113	LATS1	Knockdown	Embryonic kidney, Retinal pigment epithelial	HEK293T, hTERT-RPE1	Yes	Replicative	Inhibits
123169	LEO1	Overexpression	Lung fibroblast	2BS	No	Replicative	Unclear
3958	LGALS3	Knockdown	Gastric cancer	AGS, KATO-III, MKN28, SNU-1, SNU-16, SNU-216, SNU-5, SNU-601, SNU-638, SNU-668, SNU-719, YCC-2	Yes	Replicative	Inhibits
51474	LIMA1	Knockdown	Lung fibroblast	IMR-90	No	Replicative, Stress-induced	Inhibits
3984	LIMK1	Overexpression	Embryonic kidney, Lung fibroblast	HEK293T, IMR-90, MRC-5	No	Replicative	Induces
4085	MAD2L1	Knockdown	Breast epithelial, Lung fibroblast	IMR-90, MCF-10A	No	Replicative	Inhibits
4101	MAGEA2	Overexpression	Foreskin fibroblast	BJ	No	Oncogene-induced	Inhibits
4116	MAGOH	Knockdown	Lung fibroblast	IMR-90	No	Replicative, Stress-induced	Inhibits
55110	MAGOHB	Knockdown	Lung fibroblast	IMR-90	No	Replicative, Stress-induced	Inhibits
5604	MAP2K1	Overexpression	Intestinal epithelial	HIEC-6	No	Replicative	Induces
5605	MAP2K2	Overexpression	Lung fibroblast	IMR-90	No	Oncogene-induced	Induces
5606	MAP2K3	Knockdown	Embryonic kidney, Retinal pigment epithelial	HEK293T, hTERT-RPE1	Yes	Replicative	Inhibits
5608	MAP2K6	Overexpression	Osteosarcoma	U2OS	Yes	Replicative	Induces
5609	MAP2K7	Overexpression	Embryonic kidney, Lung fibroblast	HEK293T, IMR-90, MRC-5	No	Replicative	Induces
9064	MAP3K6	Overexpression	Embryonic kidney, Lung fibroblast	HEK293T, IMR-90, MRC-5	No	Replicative	Induces
6885	MAP3K7	Overexpression	Embryonic kidney, Lung fibroblast	HEK293T, IMR-90, MRC-5	No	Replicative	Induces
11184	MAP4K1	Knockdown	Embryonic kidney, Retinal pigment epithelial	HEK293T, hTERT-RPE1	Yes	Replicative	Inhibits
6300	MAPK12	Overexpression	Embryonic kidney, Lung fibroblast	HEK293T, IMR-90, MRC-5	No	Replicative	Induces
1432	MAPK14	Knockout	Lung fibroblast	MRC-5, WI-38	No	Replicative, Stress-induced	Induces
8550	MAPKAPK5	Knockout	Foreskin fibroblast	BJ	No	Oncogene-induced	Induces
54708	MARCH5	Knockdown	Cervical cancer	HeLa	Yes	Replicative	Inhibits
22983	MAST1	Overexpression	Embryonic kidney, Lung fibroblast	HEK293T, IMR-90, MRC-5	No	Replicative	Induces
4145	MATK	Overexpression	Embryonic kidney, Lung fibroblast	HEK293T, IMR-90, MRC-5	No	Replicative	Induces
4170	MCL1	Knockdown, Overexpression	Colon cancer	HCT116	Yes	Stress-induced	Inhibits
10445	MCRS1	Overexpression	Foreskin fibroblast, Lung fibroblast, Mammary epithelial	H184B5F5/M10, Hs68, IMR-90	No	Replicative	Induces
4190	MDH1	Knockdown	Dermal fibroblast, Lung fibroblast	IMR-90, Primary cell	No	Replicative	Inhibits
4204	MECP2	Knockdown	Mesenchymal stem	Primary cell	No	Replicative	Inhibits
4318	MMP9	Knockdown	Medulloblastoma	DAOY	Yes	Replicative	Inhibits
126308	MOB3A	Overexpression	Embryonic kidney, Lung fibroblast	HEK293T, IMR-90, MRC-5	No	Replicative	Induces
23515	MORC3	Overexpression	Lung fibroblast	WI-38	No	Replicative	Induces
10934	MORF4	Overexpression	Fibrosarcoma	A9, HT1080	Yes	Replicative	Induces
4598	MVK	Overexpression	Embryonic kidney, Lung fibroblast	HEK293T, IMR-90, MRC-5	No	Replicative	Induces
10608	MXD4	Overexpression	Lung fibroblast	WI-38	No	Replicative	Induces
4609	MYC	Knockout	Fibroblast	LF1	No	Oncogene-induced	Inhibits
4638	MYLK	Knockdown	Embryonic kidney, Retinal pigment epithelial	HEK293T, hTERT-RPE1	Yes	Replicative	Inhibits
65220	NADK	Overexpression	Embryonic kidney, Lung fibroblast	HEK293T, IMR-90, MRC-5	No	Replicative	Induces
79923	NANOG	Overexpression	Dermal fibroblast, Fibroblast	NIH3T3, Oct4-GiP	Yes	Replicative	Inhibits
10397	NDRG1	Knockdown	Liver cancer	Hep3B, HepG2, Huh7, PLC/PRF/5	Yes	Replicative	Induces
4750	NEK1	Knockdown	Embryonic kidney, Retinal pigment epithelial	HEK293T, hTERT-RPE1	Yes	Replicative	Inhibits
6787	NEK4	Knockdown	Foreskin fibroblast	BJ	No	Replicative, Stress-induced	Induces
10783	NEK6	Overexpression	Bladder cancer, Lung cancer	EJ, NCI-H1299	Yes	Replicative	Inhibits
4780	NFE2L2	Knockout	Lung fibroblast	HFL-1	No	Replicative	Inhibits
4814	NINJ1	Overexpression	Hepatoma	Huh7	Yes	Replicative	Induces
4854	NOTCH3	Knockdown	Breast cancer, Fibroblast, Foreskin fibroblast, Glioma, Melanoma	A375P, BJ, LF1, MDA-MB-231, T98G, WS1	Yes	Stress-induced	Induces
50507	NOX4	Knockdown, Overexpression	Breast epithelial, Lung fibroblast	MCF-12A, TIG-3	No	Replicative	Induces
7101	NR2E1	Knockout	Lung fibroblast, Neural Stem, Prostate epithelial	IMR-90, WI-38	No	Oncogene-induced	Unclear
59277	NTN4	Knockdown, Overexpression	Glioma	T98G, U-251MG, U-87MG, U-U118MG	Yes	Stress-induced	Inhibits
9891	NUAK1	Knockout, Overexpression	Lung fibroblast	WI-38	No	Replicative	Induces
5015	OTX2	Overexpression	Medulloblastoma	D283, D341, D425, D458, D556, DAOY, MED8A, UW228-2	Yes	Replicative	Induces
64175	P3H1	Knockdown	Lung fibroblast	IMR-90	No	Replicative, Stress-induced	Inhibits
10298	PAK4	Overexpression	Embryonic kidney, Lung fibroblast	HEK293T, IMR-90, MRC-5	No	Replicative	Induces
23598	PATZ1	Knockdown, Overexpression	Umbilical vein endothelial	Primary cell	No	Replicative	Inhibits
55193	PBRM1	Knockdown	Foreskin fibroblast	BJ	No	Replicative	Induces
7703	PCGF2	Knockout, Overexpression	Foreskin fibroblast, Lung fibroblast	BJ, MRC-5, WI-38	No	Replicative	Induces
11235	PDCD10	Knockout	Coronary artery endothelial, Lung fibroblast	IMR-90, Primary cell	No	Oncogene-induced, Replicative	Induces
149420	PDIK1L	Overexpression	Embryonic kidney, Lung fibroblast	HEK293T, IMR-90, MRC-5	No	Replicative	Induces
5170	PDPK1	Overexpression	Embryonic kidney, Lung fibroblast	HEK293T, IMR-90, MRC-5	No	Replicative	Induces
23037	PDZD2	Overexpression	Breast cancer, Liver cancer, Prostate cancer	DU145	Yes	Replicative	Induces
5037	PEBP1	Knockdown, Overexpression	Colon cancer, Gastric cancer, Lung cancer, Prostate cancer	A549, HCT116, MKN45, PC-3	Yes	Stress-induced	Induces
5824	PEX19	Overexpression	Osteosarcoma	U2OS	Yes	Stress-induced	Induces
51588	PIAS4	Overexpression	Lung fibroblast	WI-38	No	Replicative	Induces
5286	PIK3C2A	Knockdown	Embryonic kidney, Retinal pigment epithelial	HEK293T, hTERT-RPE1	Yes	Replicative	Unclear
23533	PIK3R5	Overexpression	Embryonic kidney, Lung fibroblast	HEK293T, IMR-90, MRC-5	No	Replicative	Induces
5292	PIM1	Knockdown, Overexpression	Foreskin fibroblast, Lung fibroblast	2BS, BJ, WI-38	No	Oncogene-induced, Replicative	Induces
5315	PKM	Overexpression	Embryonic kidney, Lung fibroblast	HEK293T, IMR-90, MRC-5	No	Replicative	Induces
22925	PLA2R1	Knockout, Overexpression	Lung fibroblast	IMR-90, WI-38	No	Replicative	Induces
5371	PML	Overexpression	Lung fibroblast	WI-38	No	Oncogene-induced	Induces
10654	PMVK	Overexpression	Embryonic kidney, Lung fibroblast	HEK293T, IMR-90, MRC-5	No	Replicative	Induces
87178	PNPT1	Overexpression	Melanoma	FO-1, HO-1, MeWo	Yes	Replicative	Induces
25913	POT1	Knockdown	Lung fibroblast	IMR-90	No	Replicative	Inhibits
5460	POU5F1	Overexpression	Mesenchymal stromal	Primary cell	No	Replicative	Induces
5495	PPM1B	Knockdown	Lung fibroblast	IMR-90	No	Replicative	Inhibits
8493	PPM1D	Overexpression	Mesenchymal stem	Primary cell	No	Replicative	Inhibits
5580	PRKCD	Knockdown, Overexpression	Lung fibroblast	TIG-1	No	Replicative	Induces
5583	PRKCH	Knockdown, Overexpression	Breast cancer	MCF-7	Yes	Stress-induced	Induces
55170	PRMT6	Knockdown	Breast cancer, Breast epithelial	MCF-10A, MCF-7, MDA-MB-231, MDA-MB-468, SK-BR-3	Yes	Replicative	Inhibits
5629	PROX1	Overexpression	Liver cancer	Hep3B, HepG2, Mahlavu, SK-HEP1	Yes	Replicative	Induces
27339	PRPF19	Overexpression	Dermal fibroblast, Umbilical vein endothelial	Primary cell	No	Replicative	Inhibits
5693	PSMB5	Overexpression	Multipotent bone marrow stromal	Primary cell	No	Replicative	Inhibits
10213	PSMD14	Knockdown	Breast cancer, Cervical cancer, Colorectal cancer, Glioma, Lung cancer, Melanoma, Ovarian cancer, Pancreatic cancer, Prostate cancer	A427, A549, BTS49-SK-OV-3, DU145, HCC1937, HCT116, HeLa, Mia PaCa-2, NCI-H1299, NCI-H23, NCI-H460, NCI-H522, SK-BR-3, SK-LU-1, SK-MEL-2, SNB-75	Yes	Replicative	Inhibits
9232	PTTG1	Overexpression	Foreskin fibroblast, Lung fibroblast	BJ, IMR-90, WI-38	No	Replicative	Induces
5885	RAD21	Knockdown	Breast cancer	MDA-MB-231	No	Replicative	Inhibits
5894	RAF1	Overexpression	Lung fibroblast	IMR-90	No	Oncogene-induced	Induces
5925	RB1	Knockdown	Osteoblast	Primary cell	No	Stress-induced	Induces
5948	RBP2	Knockout	Cervical cancer, Gastric cancer	AGS, BGC-823, HeLa, HGC-27, KATO-III, SiHa	Yes	Replicative	Inhibits
9978	RBX1	Knockdown	Glioblastoma, Lung cancer	U87	Yes	Replicative	Inhibits
6041	RNASEL	Knockout, Overexpression	Lung fibroblast	WI-38	No	Replicative	Induces
27330	RPS6KA6	Knockdown, Overexpression	Colon cancer, Lung fibroblast	IMR-90	No	Replicative	Induces
26156	RSL1D1	Knockout, Overexpression	Lung fibroblast	2BS	No	Replicative	Inhibits
861	RUNX1	Overexpression	Foreskin fibroblast	Hs68	No	Replicative	Induces
10856	RUVBL2	Knockdown	Kidney cancer	A498, KRC/Y	Yes	Replicative	Inhibits
280636	SELENOH	Knockdown	Lung fibroblast	MRC-5	No	Replicative	Inhibits
29843	SENP1	Knockdown	Foreskin fibroblast	Primary cell	No	Replicative	Inhibits
59343	SENP2	Knockdown	Foreskin fibroblast	Primary cell	No	Replicative	Inhibits
57337	SENP7	Knockdown	Foreskin fibroblast	Primary cell	No	Replicative	Inhibits
5054	SERPINE1	Knockdown	Foreskin fibroblast	BJ, Primary cell	No	Replicative	Induces
2810	SFN	Overexpression	Melanoma	SK-MEL-147, SK-MEL-19, SK-MEL-29	Yes	Oncogene-induced	Induces
6446	SGK1	Overexpression	Umbilical vein endothelial	Primary cell	No	Replicative	Inhibits
150094	SIK1	Overexpression	Embryonic kidney, Lung fibroblast	HEK293T, IMR-90, MRC-5	No	Replicative	Induces
23309	SIN3B	Knockout, Overexpression	Lung fibroblast	IMR-90	No	Replicative	Induces
23411	SIRT1	Overexpression	Lung fibroblast	2BS	No	Replicative	Inhibits
51548	SIRT6	Knockdown	Chondrocyte	NHAC-kn	No	Replicative	Inhibits
6495	SIX1	Knockdown	Lung fibroblast	IMR-90	No	Replicative	Inhibits
64849	SLC13A3	Overexpression	Lung fibroblast, Renal tubular	MRC-5, WI-38	No	Replicative	Induces
9194	SLC16A7	Knockdown	Colon cancer, Gastric cancer	DLD1, HCT116, HCT8, HT29, LoVo, MKN45, MKN74, SW480	Yes	Replicative	Inhibits
6597	SMARCA4	Knockdown	Mesenchymal stem	Primary cell	No	Replicative	Inhibits
6598	SMARCB1	Overexpression	Malignant rhabdoid tumor	G-401	Yes	Replicative	Induces
23049	SMG1	Knockdown	Embryonic kidney, Retinal pigment epithelial	HEK293T, hTERT-RPE1	Yes	Replicative	Inhibits
64750	SMURF2	Overexpression	Foreskin fibroblast, Lung fibroblast, Skin fibroblast	BJ, WI-38, WS1	No	Replicative	Induces
6615	SNAI1	Knockdown	Prostate cancer	LNCaP, PC-3	Yes	Replicative	Inhibits
8651	SOCS1	Knockdown, Overexpression	Lung fibroblast	IMR-90	No	Oncogene-induced, Replicative	Induces
6647	SOD1	Knockdown	Lung fibroblast	WI-38, WI38-SV40	No	Replicative	Inhibits
8470	SORBS2	Overexpression	Fibroblast, Keratinocyte	Primary cell	No	Replicative	Induces
6657	SOX2	Overexpression	Colon cancer, Embryonic kidney	HCT116, HEK293T, WiDr	Yes	Replicative	Induces
6660	SOX5	Overexpression	Glioma	U-1242MG, U-178MG, U-251MG, U-343MG, U-343MGa	Yes	Oncogene-induced	Induces
6667	SP1	Overexpression	Lung fibroblast	2BS	No	Replicative	Induces
10927	SPIN1	Overexpression	Cervical cancer	HeLa	Yes	Replicative	Induces
8405	SPOP	Knockdown, Overexpression	Lung fibroblast	IMR-90	No	Replicative	Induces
6714	SRC	Overexpression	Fibrosarcoma	HT1080	Yes	Stress-induced	Inhibits
6720	SREBF1	Overexpression	Fibroblast	Primary cell	No	Replicative	Induces
6426	SRSF1	Overexpression	Foreskin fibroblast	BJ	No	Oncogene-induced	Induces
6777	STAT5B	Overexpression	Lung fibroblast	IMR-90	No	Replicative	Induces
282974	STK32C	Overexpression	Embryonic kidney, Lung fibroblast	HEK293T, IMR-90, MRC-5	No	Replicative	Induces
83931	STK40	Overexpression	Embryonic kidney, Lung fibroblast	HEK293T, IMR-90, MRC-5	No	Replicative	Induces
6829	SUPT5H	Knockout	Cervical cancer	HeLa	Yes	Oncogene-induced	Inhibits
6850	SYK	Overexpression	Melanoma	501-mel, A375, SK-MEL-28	Yes	Replicative	Induces
10460	TACC3	Knockout	Breast cancer	MCF-7	Yes	Stress-induced	Inhibits
6909	TBX2	Knockdown	Melanoma	B16	Yes	Replicative	Inhibits
7012	TERC	Knockdown	Cervical cancer	HeLa	Yes	Replicative	Inhibits
7014	TERF2	Knockout	Neuroblastoma	SH-SY5Y	Yes	Replicative	Inhibits
7015	TERT	Overexpression	Foreskin fibroblast, Retinal pigment epithelial	BJ, RPE-340	No	Replicative	Inhibits
7023	TFAP4	Overexpression	Breast cancer, Retinal pigment epithelial	hTERT-RPE, MCF-7	Yes	Replicative	Induces
7027	TFDP1	Knockdown	Cervical cancer, Lung cancer, Lung fibroblast	A549, HeLa, WI-38	Yes	Replicative	Inhibits
7041	TGFB1I1	Knockout, Overexpression	Fibroblast	KMST-6, SUSM-1	No	Replicative	Induces
7098	TLR3	Overexpression	Fibroblast, Keratinocyte	Primary cell	No	Replicative	Induces
7114	TMSB4X	Overexpression	Nucleus pulposus	Primary cell	No	Replicative	Inhibits
8741	TNFSF13	Knockdown	Colon cancer	SW480	Yes	Replicative	Inhibits
9966	TNFSF15	Knockout, Overexpression	Endothelial progenitor	Primary cell	No	Replicative	Induces
7150	TOP1	Knockout	Lung fibroblast	IMR-90, WI-38	No	Replicative	Induces
7157	TP53	Overexpression	Bladder cancer	EJ	Yes	Replicative, Stress-induced	Induces
8626	TP63	Knockout	Foreskin fibroblast	BJ	No	Replicative	Induces
7175	TPR	Knockdown	Cervical cancer, Melanoma, Osteosarcoma	A375, HeLa, U2OS	Yes	Replicative	Inhibits
10155	TRIM28	Knockout	Lung fibroblast	IMR-90	No	Oncogene-induced	Induces
79054	TRPM8	Knockdown	Pancreatic cancer	BxPC-3, PANC-1	Yes	Replicative	Inhibits
7295	TXN	Knockdown	Foreskin fibroblast	BJ, BJE-LT	No	Replicative	Inhibits
10628	TXNIP	Knockout, Overexpression	Lung fibroblast	2BS	No	Oncogene-induced, Replicative	Induces
7297	TYK2	Overexpression	Embryonic kidney, Lung fibroblast	HEK293T, IMR-90, MRC-5	No	Replicative	Induces
80019	UBTD1	Overexpression	Breast cancer, Colorectal cancer, Gastric cancer, Gastric epithelial, Lung fibroblast, Prostate cancer	AGS, GES-1, KATO-III, LoVo, MCF-7, MKN28, MKN45, MRC-5, NCI-N87, PC-3, SGC-7901, SNU-1, SNU-16	Yes	Replicative, Stress-induced	Induces
7398	USP1	Knockdown	Foreskin fibroblast, Lung fibroblast	BJ, WI-38	No	Oncogene-induced	Inhibits
7422	VEGFA	Overexpression	Dermal endothelial	Primary cell	No	Replicative	Inhibits
27287	VENTX	Knockdown, Overexpression	Cervical cancer, Embryonic kidney, Lung fibroblast, Lymphoblastic leukemia, Osteosarcoma	HEK293T, HeLa, IMR-90, Nalm16, U2OS	Yes	Replicative	Induces
51384	WNT16	Knockdown	Lung fibroblast	MRC-5	No	Replicative	Induces
7472	WNT2	Knockdown	Lung fibroblast	WI-38	No	Replicative	Inhibits
7486	WRN	Knockdown	Fibroblast, WRN syndrome fibroblast	AG00780, AG03141	Yes	Oncogene-induced	Inhibits
7490	WT1	Knockout	Lung cancer	NCI-A549, NCI-H1299, NCI-H1437, NCI-H1568, NCI-H1650, NCI-H1975, NCI-H2009, NCI-H2126, NCI-H23, NCI-H358, NCI-H441, NCI-H460, NCI-H522, NCI-H727	Yes	Oncogene-induced	Inhibits
11059	WWP1	Knockdown, Overexpression	Lung fibroblast	2BS, WI-38	No	Replicative	Inhibits
54739	XAF1	Knockdown, Overexpression	Dermal microvascular endothelial cells	Primary cell	No	Stress-induced	Induces
10413	YAP1	Knockdown	Foreskin fibroblast, Lung fibroblast	BJ, IMR-90, WI-38	No	Replicative	Inhibits
83719	YPEL3	Knockdown, Overexpression	Breast cancer	MCF-7	Yes	Stress-induced	Induces
7538	ZFP36	Overexpression	Cervical cancer	HeLa	Yes	Replicative	Induces
64393	ZMAT3	Knockdown	Breast cancer, Dermal fibroblast, Embryonic kidney, Osteosarcoma	HEK293T, MCF-7, U2OS	Yes	Replicative	Inhibits
7707	ZNF148	Knockout	Lung cancer	NCI-H460	Yes	Replicative	Inhibits
