# Supplementary material for: SenSet defines cell-type specific senescence signatures in the aged human lung
Source: EMBO J. 2026 Apr 10;45(10):3589–638. doi: 10.1038/s44318-026-00762-8 (PMC13187336; doi:10.1038/s44318-026-00762-8)
Supplement: Supplementary file 2 — Source data Fig. 3 [file 44318_2026_762_MOESM2_ESM.zip › Figure 3/3C/C.csv]

	Cell State	Expression	Cell Type	Gene
0	Healthy	2.618814	alveolar macrophage	LMNA
1	Healthy	1.1364455	alveolar macrophage	LMNA
2	Healthy	1.1302224	alveolar macrophage	LMNA
3	Healthy	0.0	alveolar macrophage	LMNA
4	Healthy	0.0	alveolar macrophage	LMNA
5	Healthy	0.8390451	alveolar macrophage	LMNA
6	Healthy	1.9802336	alveolar macrophage	LMNA
7	Healthy	1.7790812	alveolar macrophage	LMNA
8	Healthy	0.0	alveolar macrophage	LMNA
9	Healthy	2.1119633	alveolar macrophage	LMNA
10	Healthy	2.5388765	alveolar macrophage	LMNA
11	Healthy	2.1666234	alveolar macrophage	LMNA
12	Healthy	2.0987484	alveolar macrophage	LMNA
13	Healthy	1.7799764	alveolar macrophage	LMNA
14	Healthy	0.9950725	alveolar macrophage	LMNA
15	Healthy	1.8285831	alveolar macrophage	LMNA
16	Healthy	2.037945	alveolar macrophage	LMNA
17	Healthy	0.0	alveolar macrophage	LMNA
18	Healthy	2.1415744	alveolar macrophage	LMNA
19	Healthy	2.4036853	alveolar macrophage	LMNA
20	Healthy	1.1504507	alveolar macrophage	LMNA
21	Healthy	1.3272151	alveolar macrophage	LMNA
22	Healthy	1.0403615	alveolar macrophage	LMNA
23	Healthy	1.9761523	alveolar macrophage	LMNA
24	Healthy	2.3371813	alveolar macrophage	LMNA
25	Healthy	1.2618417	alveolar macrophage	LMNA
26	Healthy	1.9307522	alveolar macrophage	LMNA
27	Healthy	1.1815976	alveolar macrophage	LMNA
28	Healthy	0.0	alveolar macrophage	LMNA
29	Healthy	2.154043	alveolar macrophage	LMNA
30	Healthy	2.1287887	alveolar macrophage	LMNA
31	Healthy	1.4442748	alveolar macrophage	LMNA
32	Healthy	2.1374006	alveolar macrophage	LMNA
33	Healthy	1.1309927	alveolar macrophage	LMNA
34	Healthy	2.1559622	alveolar macrophage	LMNA
35	Healthy	0.43324524	alveolar macrophage	LMNA
36	Healthy	1.3920249	alveolar macrophage	LMNA
37	Healthy	1.3698578	alveolar macrophage	LMNA
38	Healthy	1.0485901	alveolar macrophage	LMNA
39	Healthy	1.7383844	alveolar macrophage	LMNA
40	Healthy	1.0157741	alveolar macrophage	LMNA
41	Healthy	1.2166306	alveolar macrophage	LMNA
42	Healthy	2.092736	alveolar macrophage	LMNA
43	Healthy	0.0	alveolar macrophage	LMNA
44	Healthy	2.2849581	alveolar macrophage	LMNA
45	Healthy	2.7416818	alveolar macrophage	LMNA
46	Healthy	2.467369	alveolar macrophage	LMNA
47	Healthy	2.3337986	alveolar macrophage	LMNA
48	Healthy	1.1993811	alveolar macrophage	LMNA
49	Healthy	1.666183	alveolar macrophage	LMNA
50	Healthy	0.0	alveolar macrophage	LMNA
51	Healthy	1.2146498	alveolar macrophage	LMNA
52	Healthy	0.0	alveolar macrophage	LMNA
53	Healthy	1.5720816	alveolar macrophage	LMNA
54	Healthy	1.6894532	alveolar macrophage	LMNA
55	Healthy	1.3545187	alveolar macrophage	LMNA
56	Healthy	1.383229	alveolar macrophage	LMNA
57	Healthy	1.0109901	alveolar macrophage	LMNA
58	Healthy	2.4824998	alveolar macrophage	LMNA
59	Healthy	1.5787778	alveolar macrophage	LMNA
60	Healthy	2.18954	alveolar macrophage	LMNA
61	Healthy	1.9438274	alveolar macrophage	LMNA
62	Healthy	1.9078236	alveolar macrophage	LMNA
63	Healthy	1.876799	alveolar macrophage	LMNA
64	Healthy	1.9604928	alveolar macrophage	LMNA
65	Healthy	0.0	alveolar macrophage	LMNA
66	Healthy	0.0	alveolar macrophage	LMNA
67	Healthy	3.097376	alveolar macrophage	LMNA
68	Healthy	1.4770652	alveolar macrophage	LMNA
69	Healthy	0.70528746	alveolar macrophage	LMNA
70	Healthy	1.5379252	alveolar macrophage	LMNA
71	Healthy	0.0	alveolar macrophage	LMNA
72	Healthy	2.0664675	alveolar macrophage	LMNA
73	Healthy	0.0	alveolar macrophage	LMNA
74	Healthy	0.74014145	alveolar macrophage	LMNA
75	Healthy	3.7263944	alveolar macrophage	LMNA
76	Healthy	2.6621826	alveolar macrophage	LMNA
77	Healthy	1.4513781	alveolar macrophage	LMNA
78	Healthy	1.4110963	alveolar macrophage	LMNA
79	Healthy	1.6988871	alveolar macrophage	LMNA
80	Healthy	0.0	alveolar macrophage	LMNA
81	Healthy	1.2400028	alveolar macrophage	LMNA
82	Healthy	1.028644	alveolar macrophage	LMNA
83	Healthy	1.9695388	alveolar macrophage	LMNA
84	Healthy	1.0976036	alveolar macrophage	LMNA
85	Healthy	2.0823984	alveolar macrophage	LMNA
86	Healthy	0.0	alveolar macrophage	LMNA
87	Healthy	2.3634355	alveolar macrophage	LMNA
88	Healthy	1.741026	alveolar macrophage	LMNA
89	Healthy	0.90933585	alveolar macrophage	LMNA
90	Healthy	1.4193262	alveolar macrophage	LMNA
91	Healthy	0.0	alveolar macrophage	LMNA
92	Healthy	1.6661249	alveolar macrophage	LMNA
93	Healthy	1.7281617	alveolar macrophage	LMNA
94	Healthy	0.0	alveolar macrophage	LMNA
95	Healthy	0.0	alveolar macrophage	LMNA
96	Healthy	2.0801196	alveolar macrophage	LMNA
97	Healthy	2.095166	alveolar macrophage	LMNA
98	Healthy	2.3611622	alveolar macrophage	LMNA
99	Healthy	1.0579925	alveolar macrophage	LMNA
100	Healthy	0.0	alveolar macrophage	LMNA
101	Healthy	1.78021	alveolar macrophage	LMNA
102	Healthy	1.0389526	alveolar macrophage	LMNA
103	Healthy	2.0492053	alveolar macrophage	LMNA
104	Healthy	2.4843094	alveolar macrophage	LMNA
105	Healthy	1.3570048	alveolar macrophage	LMNA
106	Healthy	1.5652474	alveolar macrophage	LMNA
107	Healthy	1.4737381	alveolar macrophage	LMNA
108	Healthy	1.8511015	alveolar macrophage	LMNA
109	Healthy	2.4758945	alveolar macrophage	LMNA
110	Healthy	0.0	alveolar macrophage	LMNA
111	Healthy	0.0	alveolar macrophage	LMNA
112	Healthy	1.5586747	alveolar macrophage	LMNA
113	Healthy	1.7023901	alveolar macrophage	LMNA
114	Healthy	1.9643863	alveolar macrophage	LMNA
115	Healthy	1.7635885	alveolar macrophage	LMNA
116	Healthy	2.2793574	alveolar macrophage	LMNA
117	Healthy	1.7733214	alveolar macrophage	LMNA
118	Healthy	2.0433238	alveolar macrophage	LMNA
119	Healthy	0.0	alveolar macrophage	LMNA
120	Healthy	2.3394508	alveolar macrophage	LMNA
121	Healthy	2.3046904	alveolar macrophage	LMNA
122	Healthy	2.6287217	alveolar macrophage	LMNA
123	Healthy	2.1285348	alveolar macrophage	LMNA
124	Healthy	1.672697	alveolar macrophage	LMNA
125	Healthy	2.7262578	alveolar macrophage	LMNA
126	Healthy	0.84855145	alveolar macrophage	LMNA
127	Healthy	2.402587	alveolar macrophage	LMNA
128	Healthy	2.255194	alveolar macrophage	LMNA
129	Healthy	2.7607634	alveolar macrophage	LMNA
130	Healthy	2.4126365	alveolar macrophage	LMNA
131	Healthy	1.3476391	alveolar macrophage	LMNA
132	Healthy	1.2749217	alveolar macrophage	LMNA
133	Healthy	2.5994318	alveolar macrophage	LMNA
134	Healthy	1.8100479	alveolar macrophage	LMNA
135	Healthy	1.0618128	alveolar macrophage	LMNA
136	Healthy	2.4181106	alveolar macrophage	LMNA
137	Healthy	1.2831861	alveolar macrophage	LMNA
138	Healthy	1.2844592	alveolar macrophage	LMNA
139	Healthy	1.9022757	alveolar macrophage	LMNA
140	Healthy	1.0690676	alveolar macrophage	LMNA
141	Healthy	1.8489065	alveolar macrophage	LMNA
142	Healthy	0.0	alveolar macrophage	LMNA
143	Healthy	2.064855	alveolar macrophage	LMNA
144	Healthy	1.2479231	alveolar macrophage	LMNA
145	Healthy	2.2895722	alveolar macrophage	LMNA
146	Healthy	0.0	alveolar macrophage	LMNA
147	Healthy	0.79350054	alveolar macrophage	LMNA
148	Healthy	3.8759472	alveolar macrophage	LMNA
149	Healthy	2.9031749	alveolar macrophage	LMNA
150	Healthy	1.6538647	alveolar macrophage	LMNA
151	Healthy	1.4689096	alveolar macrophage	LMNA
152	Healthy	2.0973113	alveolar macrophage	LMNA
153	Healthy	1.4885353	alveolar macrophage	LMNA
154	Healthy	1.690379	alveolar macrophage	LMNA
155	Healthy	1.1330597	alveolar macrophage	LMNA
156	Healthy	1.1653745	alveolar macrophage	LMNA
157	Healthy	1.7243106	alveolar macrophage	LMNA
158	Healthy	1.393137	alveolar macrophage	LMNA
159	Healthy	2.0981104	alveolar macrophage	LMNA
160	Healthy	2.919517	alveolar macrophage	LMNA
161	Healthy	1.9203528	alveolar macrophage	LMNA
162	Healthy	1.8327924	alveolar macrophage	LMNA
163	Healthy	0.0	alveolar macrophage	LMNA
164	Healthy	2.479517	alveolar macrophage	LMNA
165	Healthy	0.0	alveolar macrophage	LMNA
166	Healthy	1.7318095	alveolar macrophage	LMNA
167	Healthy	0.7282216	alveolar macrophage	LMNA
168	Healthy	2.6576357	alveolar macrophage	LMNA
169	Healthy	2.1605408	alveolar macrophage	LMNA
170	Healthy	2.0467875	alveolar macrophage	LMNA
171	Healthy	2.1185904	alveolar macrophage	LMNA
172	Healthy	1.4311897	alveolar macrophage	LMNA
173	Healthy	1.2103847	alveolar macrophage	LMNA
174	Healthy	1.5326341	alveolar macrophage	LMNA
175	Healthy	0.0	alveolar macrophage	LMNA
176	Healthy	2.023782	alveolar macrophage	LMNA
177	Healthy	1.3644443	alveolar macrophage	LMNA
178	Healthy	1.2010905	alveolar macrophage	LMNA
179	Healthy	1.9537036	alveolar macrophage	LMNA
180	Healthy	0.52848643	alveolar macrophage	LMNA
181	Healthy	1.5486971	alveolar macrophage	LMNA
182	Healthy	0.6086318	alveolar macrophage	LMNA
183	Healthy	2.569898	alveolar macrophage	LMNA
184	Healthy	3.3392668	alveolar macrophage	LMNA
185	Healthy	0.85396653	alveolar macrophage	LMNA
186	Healthy	0.0	alveolar macrophage	LMNA
187	Healthy	2.1088212	alveolar macrophage	LMNA
188	Healthy	2.2190459	alveolar macrophage	LMNA
189	Healthy	0.0	alveolar macrophage	LMNA
190	Healthy	2.5796945	alveolar macrophage	LMNA
191	Healthy	0.0	alveolar macrophage	LMNA
192	Healthy	1.0679668	alveolar macrophage	LMNA
193	Healthy	2.2469747	alveolar macrophage	LMNA
194	Healthy	2.3099172	alveolar macrophage	LMNA
195	Healthy	0.0	alveolar macrophage	LMNA
196	Healthy	0.49464455	alveolar macrophage	LMNA
197	Healthy	1.075137	alveolar macrophage	LMNA
198	Healthy	1.5576668	alveolar macrophage	LMNA
199	Healthy	0.0	alveolar macrophage	LMNA
200	Healthy	2.441589	alveolar macrophage	LMNA
201	Healthy	2.7475507	alveolar macrophage	LMNA
202	Healthy	0.6248459	alveolar macrophage	LMNA
203	Healthy	1.7700098	alveolar macrophage	LMNA
204	Healthy	1.9005408	alveolar macrophage	LMNA
205	Healthy	0.0	alveolar macrophage	LMNA
206	Healthy	1.6027706	alveolar macrophage	LMNA
207	Healthy	0.0	alveolar macrophage	LMNA
208	Healthy	0.7328926	alveolar macrophage	LMNA
209	Healthy	1.6598953	alveolar macrophage	LMNA
210	Healthy	1.11583	alveolar macrophage	LMNA
211	Healthy	0.0	alveolar macrophage	LMNA
212	Healthy	1.5618268	alveolar macrophage	LMNA
213	Healthy	2.3317294	alveolar macrophage	LMNA
214	Healthy	1.6998122	alveolar macrophage	LMNA
215	Healthy	1.3688927	alveolar macrophage	LMNA
216	Healthy	0.0	alveolar macrophage	LMNA
217	Healthy	2.581336	alveolar macrophage	LMNA
218	Healthy	1.0583726	alveolar macrophage	LMNA
219	Healthy	0.0	alveolar macrophage	LMNA
220	Healthy	0.0	alveolar macrophage	LMNA
221	Healthy	0.0	alveolar macrophage	LMNA
222	Healthy	2.3166285	alveolar macrophage	LMNA
223	Healthy	0.9727333	alveolar macrophage	LMNA
224	Healthy	0.91042244	alveolar macrophage	LMNA
225	Healthy	0.7213238	alveolar macrophage	LMNA
226	Healthy	2.8155477	alveolar macrophage	LMNA
227	Healthy	2.2341535	alveolar macrophage	LMNA
228	Healthy	1.5401454	alveolar macrophage	LMNA
229	Healthy	1.9008075	alveolar macrophage	LMNA
230	Healthy	0.0	alveolar macrophage	LMNA
231	Healthy	1.6562088	alveolar macrophage	LMNA
232	Healthy	2.7577157	alveolar macrophage	LMNA
233	Healthy	1.6909734	alveolar macrophage	LMNA
234	Healthy	2.1402776	alveolar macrophage	LMNA
235	Healthy	0.0	alveolar macrophage	LMNA
236	Healthy	2.3945749	alveolar macrophage	LMNA
237	Healthy	1.3460879	alveolar macrophage	LMNA
238	Healthy	2.1741161	alveolar macrophage	LMNA
239	Healthy	1.1341534	alveolar macrophage	LMNA
240	Healthy	1.7970649	alveolar macrophage	LMNA
241	Healthy	2.7325714	alveolar macrophage	LMNA
242	Healthy	0.9290657	alveolar macrophage	LMNA
243	Healthy	2.3768737	alveolar macrophage	LMNA
244	Healthy	2.3467305	alveolar macrophage	LMNA
245	Healthy	0.0	alveolar macrophage	LMNA
246	Healthy	0.0	alveolar macrophage	LMNA
247	Healthy	1.8789591	alveolar macrophage	LMNA
248	Healthy	1.2994558	alveolar macrophage	LMNA
249	Healthy	1.5114444	alveolar macrophage	LMNA
250	Healthy	1.6929841	alveolar macrophage	LMNA
251	Healthy	1.1436591	alveolar macrophage	LMNA
252	Healthy	1.4860339	alveolar macrophage	LMNA
253	Healthy	1.948832	alveolar macrophage	LMNA
254	Healthy	1.0619886	alveolar macrophage	LMNA
255	Healthy	0.0	alveolar macrophage	LMNA
256	Healthy	1.3224386	alveolar macrophage	LMNA
257	Healthy	1.7300137	alveolar macrophage	LMNA
258	Healthy	2.9572082	alveolar macrophage	LMNA
259	Healthy	1.115276	alveolar macrophage	LMNA
260	Healthy	2.0426538	alveolar macrophage	LMNA
261	Healthy	2.1923783	alveolar macrophage	LMNA
262	Healthy	1.9104303	alveolar macrophage	LMNA
263	Healthy	1.7659452	alveolar macrophage	LMNA
264	Healthy	1.3285271	alveolar macrophage	LMNA
265	Healthy	1.6158915	alveolar macrophage	LMNA
266	Healthy	2.6551075	alveolar macrophage	LMNA
267	Healthy	0.0	alveolar macrophage	LMNA
268	Healthy	0.0	alveolar macrophage	LMNA
269	Healthy	2.7906568	alveolar macrophage	LMNA
270	Healthy	1.994173	alveolar macrophage	LMNA
271	Healthy	0.0	alveolar macrophage	LMNA
272	Healthy	2.7209685	alveolar macrophage	LMNA
273	Healthy	0.0	alveolar macrophage	LMNA
274	Healthy	2.4043689	alveolar macrophage	LMNA
275	Healthy	1.5154517	alveolar macrophage	LMNA
276	Healthy	1.8915318	alveolar macrophage	LMNA
277	Healthy	0.0	alveolar macrophage	LMNA
278	Healthy	1.2124491	alveolar macrophage	LMNA
279	Healthy	1.9141456	alveolar macrophage	LMNA
280	Healthy	2.052121	alveolar macrophage	LMNA
281	Healthy	1.8792446	alveolar macrophage	LMNA
282	Healthy	2.197403	alveolar macrophage	LMNA
283	Healthy	2.4858909	alveolar macrophage	LMNA
284	Healthy	1.7289498	alveolar macrophage	LMNA
285	Healthy	1.993951	alveolar macrophage	LMNA
286	Healthy	1.6044375	alveolar macrophage	LMNA
287	Healthy	1.8694685	alveolar macrophage	LMNA
288	Healthy	1.923044	alveolar macrophage	LMNA
289	Healthy	0.0	alveolar macrophage	LMNA
290	Healthy	1.3722248	alveolar macrophage	LMNA
291	Healthy	2.2850146	alveolar macrophage	LMNA
292	Healthy	2.5209825	alveolar macrophage	LMNA
293	Healthy	2.166507	alveolar macrophage	LMNA
294	Healthy	1.5078906	alveolar macrophage	LMNA
295	Healthy	1.7772682	alveolar macrophage	LMNA
296	Healthy	2.1132777	alveolar macrophage	LMNA
297	Healthy	1.1601135	alveolar macrophage	LMNA
298	Healthy	1.765849	alveolar macrophage	LMNA
299	Healthy	1.877191	alveolar macrophage	LMNA
300	Healthy	2.102255	alveolar macrophage	LMNA
301	Healthy	2.4065266	alveolar macrophage	LMNA
302	Healthy	0.0	alveolar macrophage	LMNA
303	Healthy	2.548723	alveolar macrophage	LMNA
304	Healthy	0.0	alveolar macrophage	LMNA
305	Healthy	2.2023113	alveolar macrophage	LMNA
306	Healthy	2.4596355	alveolar macrophage	LMNA
307	Healthy	0.97256106	alveolar macrophage	LMNA
308	Healthy	0.0	alveolar macrophage	LMNA
309	Healthy	2.1382313	alveolar macrophage	LMNA
310	Healthy	2.207855	alveolar macrophage	LMNA
311	Healthy	1.6707344	alveolar macrophage	LMNA
312	Healthy	0.0	alveolar macrophage	LMNA
313	Healthy	1.3603737	alveolar macrophage	LMNA
314	Healthy	1.9251618	alveolar macrophage	LMNA
315	Healthy	2.6143782	alveolar macrophage	LMNA
316	Healthy	0.0	alveolar macrophage	LMNA
317	Healthy	0.0	alveolar macrophage	LMNA
318	Healthy	1.0286719	alveolar macrophage	LMNA
319	Healthy	2.3425326	alveolar macrophage	LMNA
320	Healthy	2.6364298	alveolar macrophage	LMNA
321	Healthy	1.597192	alveolar macrophage	LMNA
322	Healthy	2.7711291	alveolar macrophage	LMNA
323	Healthy	2.1288157	alveolar macrophage	LMNA
324	Healthy	1.1385428	alveolar macrophage	LMNA
325	Healthy	0.0	alveolar macrophage	LMNA
326	Healthy	2.4381378	alveolar macrophage	LMNA
327	Healthy	1.5885891	alveolar macrophage	LMNA
328	Healthy	0.6533644	alveolar macrophage	LMNA
329	Healthy	0.0	alveolar macrophage	LMNA
330	Healthy	2.171154	alveolar macrophage	LMNA
331	Healthy	1.4375402	alveolar macrophage	LMNA
332	Healthy	1.3412225	alveolar macrophage	LMNA
333	Healthy	2.6696692	alveolar macrophage	LMNA
334	Healthy	2.5444872	alveolar macrophage	LMNA
335	Healthy	2.6380198	alveolar macrophage	LMNA
336	Healthy	0.0	alveolar macrophage	LMNA
337	Healthy	1.7736084	alveolar macrophage	LMNA
338	Healthy	1.6592925	alveolar macrophage	LMNA
339	Healthy	1.733755	alveolar macrophage	LMNA
340	Healthy	0.9962379	alveolar macrophage	LMNA
341	Healthy	1.6513692	alveolar macrophage	LMNA
342	Healthy	0.0	alveolar macrophage	LMNA
343	Healthy	1.8754599	alveolar macrophage	LMNA
344	Healthy	0.5473295	alveolar macrophage	LMNA
345	Healthy	2.816617	alveolar macrophage	LMNA
346	Healthy	2.2412357	alveolar macrophage	LMNA
347	Healthy	2.103483	alveolar macrophage	LMNA
348	Healthy	1.6790757	alveolar macrophage	LMNA
349	Healthy	2.2556689	alveolar macrophage	LMNA
350	Healthy	0.0	alveolar macrophage	LMNA
351	Healthy	0.8733424	alveolar macrophage	LMNA
352	Healthy	1.5902233	alveolar macrophage	LMNA
353	Healthy	1.8005123	alveolar macrophage	LMNA
354	Healthy	2.5041475	alveolar macrophage	LMNA
355	Healthy	1.2440447	alveolar macrophage	LMNA
356	Healthy	0.97918695	alveolar macrophage	LMNA
357	Healthy	2.8152533	alveolar macrophage	LMNA
358	Healthy	1.3540049	alveolar macrophage	LMNA
359	Healthy	0.9988916	alveolar macrophage	LMNA
360	Healthy	2.278953	alveolar macrophage	LMNA
361	Healthy	0.4586322	alveolar macrophage	LMNA
362	Healthy	0.5922138	alveolar macrophage	LMNA
363	Healthy	1.3881259	alveolar macrophage	LMNA
364	Healthy	0.78273785	alveolar macrophage	LMNA
365	Healthy	0.0	alveolar macrophage	LMNA
366	Healthy	2.9481688	alveolar macrophage	LMNA
367	Healthy	1.5580827	alveolar macrophage	LMNA
368	Healthy	1.6282601	alveolar macrophage	LMNA
369	Healthy	0.0	alveolar macrophage	LMNA
370	Healthy	2.6113293	alveolar macrophage	LMNA
371	Healthy	2.3026845	alveolar macrophage	LMNA
372	Healthy	0.87564754	alveolar macrophage	LMNA
373	Healthy	2.5877883	alveolar macrophage	LMNA
374	Healthy	1.8964086	alveolar macrophage	LMNA
375	Healthy	2.3312404	alveolar macrophage	LMNA
376	Healthy	2.8018632	alveolar macrophage	LMNA
377	Healthy	2.2047904	alveolar macrophage	LMNA
378	Healthy	0.9651867	alveolar macrophage	LMNA
379	Healthy	2.148513	alveolar macrophage	LMNA
380	Healthy	0.0	alveolar macrophage	LMNA
381	Healthy	2.0866466	alveolar macrophage	LMNA
382	Healthy	1.110458	alveolar macrophage	LMNA
383	Healthy	1.7588383	alveolar macrophage	LMNA
384	Healthy	1.2838105	alveolar macrophage	LMNA
385	Healthy	0.6017821	alveolar macrophage	LMNA
386	Healthy	1.353463	alveolar macrophage	LMNA
387	Healthy	1.4575653	alveolar macrophage	LMNA
388	Healthy	1.1860014	alveolar macrophage	LMNA
389	Healthy	1.0201632	alveolar macrophage	LMNA
390	Healthy	2.4500086	alveolar macrophage	LMNA
391	Healthy	2.1973941	alveolar macrophage	LMNA
392	Healthy	2.2736545	alveolar macrophage	LMNA
393	Healthy	1.515333	alveolar macrophage	LMNA
394	Healthy	2.1899288	alveolar macrophage	LMNA
395	Healthy	1.8950628	alveolar macrophage	LMNA
396	Healthy	2.676943	alveolar macrophage	LMNA
397	Healthy	2.326048	alveolar macrophage	LMNA
398	Healthy	2.3492322	alveolar macrophage	LMNA
399	Healthy	1.9876837	alveolar macrophage	LMNA
400	Healthy	2.7137864	alveolar macrophage	LMNA
401	Healthy	2.7317982	alveolar macrophage	LMNA
402	Healthy	1.3630873	alveolar macrophage	LMNA
403	Healthy	0.0	alveolar macrophage	LMNA
404	Healthy	0.0	alveolar macrophage	LMNA
405	Healthy	0.0	alveolar macrophage	LMNA
406	Healthy	1.5560957	alveolar macrophage	LMNA
407	Healthy	2.703543	alveolar macrophage	LMNA
408	Healthy	2.719702	alveolar macrophage	LMNA
409	Healthy	2.1999118	alveolar macrophage	LMNA
410	Healthy	1.9779989	alveolar macrophage	LMNA
411	Healthy	0.0	alveolar macrophage	LMNA
412	Healthy	1.9267682	alveolar macrophage	LMNA
413	Healthy	1.6260518	alveolar macrophage	LMNA
414	Healthy	2.6006765	alveolar macrophage	LMNA
415	Healthy	1.6492349	alveolar macrophage	LMNA
416	Healthy	1.7355149	alveolar macrophage	LMNA
417	Healthy	1.4419723	alveolar macrophage	LMNA
418	Healthy	1.2928113	alveolar macrophage	LMNA
419	Healthy	0.6812207	alveolar macrophage	LMNA
420	Healthy	1.957428	alveolar macrophage	LMNA
421	Healthy	0.0	alveolar macrophage	LMNA
422	Healthy	1.3631538	alveolar macrophage	LMNA
423	Healthy	2.3565269	alveolar macrophage	LMNA
424	Healthy	1.8184325	alveolar macrophage	LMNA
425	Healthy	1.3992132	alveolar macrophage	LMNA
426	Healthy	2.4532824	alveolar macrophage	LMNA
427	Healthy	2.5717304	alveolar macrophage	LMNA
428	Healthy	0.9043252	alveolar macrophage	LMNA
429	Healthy	1.8111758	alveolar macrophage	LMNA
430	Healthy	2.2637334	alveolar macrophage	LMNA
431	Healthy	1.8663443	alveolar macrophage	LMNA
432	Healthy	0.0	alveolar macrophage	LMNA
433	Healthy	1.3346602	alveolar macrophage	LMNA
434	Healthy	2.2861464	alveolar macrophage	LMNA
435	Healthy	0.0	alveolar macrophage	LMNA
436	Healthy	1.9381825	alveolar macrophage	LMNA
437	Healthy	2.386846	alveolar macrophage	LMNA
438	Healthy	1.5682695	alveolar macrophage	LMNA
439	Healthy	2.1695192	alveolar macrophage	LMNA
440	Healthy	0.0	alveolar macrophage	LMNA
441	Healthy	1.111044	alveolar macrophage	LMNA
442	Healthy	2.2480052	alveolar macrophage	LMNA
443	Healthy	1.358751	alveolar macrophage	LMNA
444	Healthy	2.392325	alveolar macrophage	LMNA
445	Healthy	0.0	alveolar macrophage	LMNA
446	Healthy	2.0407276	alveolar macrophage	LMNA
447	Healthy	2.074723	alveolar macrophage	LMNA
448	Healthy	0.0	alveolar macrophage	LMNA
449	Healthy	1.5947909	alveolar macrophage	LMNA
450	Healthy	1.2950779	alveolar macrophage	LMNA
451	Healthy	2.1393309	alveolar macrophage	LMNA
452	Healthy	1.1493917	alveolar macrophage	LMNA
453	Healthy	1.7266033	alveolar macrophage	LMNA
454	Healthy	1.2033429	alveolar macrophage	LMNA
455	Healthy	1.9431473	alveolar macrophage	LMNA
456	Healthy	1.1179377	alveolar macrophage	LMNA
457	Healthy	2.0282989	alveolar macrophage	LMNA
458	Healthy	1.9478034	alveolar macrophage	LMNA
459	Healthy	1.0619321	alveolar macrophage	LMNA
460	Healthy	0.0	alveolar macrophage	LMNA
461	Healthy	1.990828	alveolar macrophage	LMNA
462	Healthy	1.9681593	alveolar macrophage	LMNA
463	Healthy	1.3839924	alveolar macrophage	LMNA
464	Healthy	2.2217393	alveolar macrophage	LMNA
465	Healthy	2.7015398	alveolar macrophage	LMNA
466	Healthy	0.0	alveolar macrophage	LMNA
467	Healthy	2.169553	alveolar macrophage	LMNA
468	Healthy	2.9133704	alveolar macrophage	LMNA
469	Healthy	2.1368876	alveolar macrophage	LMNA
470	Healthy	2.3670163	alveolar macrophage	LMNA
471	Healthy	0.0	alveolar macrophage	LMNA
472	Healthy	3.0821953	alveolar macrophage	LMNA
473	Healthy	0.8070016	alveolar macrophage	LMNA
474	Healthy	2.3469894	alveolar macrophage	LMNA
475	Healthy	0.0	alveolar macrophage	LMNA
476	Healthy	1.9726784	alveolar macrophage	LMNA
477	Healthy	2.3637302	alveolar macrophage	LMNA
478	Healthy	0.0	alveolar macrophage	LMNA
479	Healthy	1.1435261	alveolar macrophage	LMNA
480	Healthy	2.152856	alveolar macrophage	LMNA
481	Healthy	2.811237	alveolar macrophage	LMNA
482	Healthy	1.1819823	alveolar macrophage	LMNA
483	Healthy	2.373755	alveolar macrophage	LMNA
484	Healthy	2.0806198	alveolar macrophage	LMNA
485	Healthy	2.4730988	alveolar macrophage	LMNA
486	Healthy	2.2732115	alveolar macrophage	LMNA
487	Healthy	1.5331427	alveolar macrophage	LMNA
488	Healthy	0.0	alveolar macrophage	LMNA
489	Healthy	0.0	alveolar macrophage	LMNA
490	Healthy	0.0	alveolar macrophage	LMNA
491	Healthy	1.2371085	alveolar macrophage	LMNA
492	Healthy	0.0	alveolar macrophage	LMNA
493	Healthy	1.6451699	alveolar macrophage	LMNA
494	Healthy	1.6265279	alveolar macrophage	LMNA
495	Healthy	1.8574165	alveolar macrophage	LMNA
496	Healthy	1.7856374	alveolar macrophage	LMNA
497	Healthy	2.8062394	alveolar macrophage	LMNA
498	Healthy	2.4694428	alveolar macrophage	LMNA
499	Healthy	2.4436822	alveolar macrophage	LMNA
500	Healthy	2.278823	alveolar macrophage	LMNA
501	Healthy	1.7811126	alveolar macrophage	LMNA
502	Healthy	1.9098285	alveolar macrophage	LMNA
503	Healthy	1.6475469	alveolar macrophage	LMNA
504	Healthy	2.1312683	alveolar macrophage	LMNA
505	Healthy	0.0	alveolar macrophage	LMNA
506	Healthy	0.0	alveolar macrophage	LMNA
507	Healthy	1.0359815	alveolar macrophage	LMNA
508	Healthy	0.0	alveolar macrophage	LMNA
509	Healthy	2.573563	alveolar macrophage	LMNA
510	Healthy	0.87321407	alveolar macrophage	LMNA
511	Healthy	2.217041	alveolar macrophage	LMNA
512	Healthy	2.49874	alveolar macrophage	LMNA
513	Healthy	0.9935338	alveolar macrophage	LMNA
514	Healthy	2.2376297	alveolar macrophage	LMNA
515	Healthy	0.0	alveolar macrophage	LMNA
516	Healthy	1.9041902	alveolar macrophage	LMNA
517	Healthy	2.5662913	alveolar macrophage	LMNA
518	Healthy	2.6194613	alveolar macrophage	LMNA
519	Healthy	0.0	alveolar macrophage	LMNA
520	Healthy	1.3491689	alveolar macrophage	LMNA
521	Healthy	1.5853673	alveolar macrophage	LMNA
522	Healthy	2.4637985	alveolar macrophage	LMNA
523	Healthy	1.9692626	alveolar macrophage	LMNA
524	Healthy	0.0	alveolar macrophage	LMNA
525	Healthy	1.8697851	alveolar macrophage	LMNA
526	Healthy	2.7367115	alveolar macrophage	LMNA
527	Healthy	2.8751369	alveolar macrophage	LMNA
528	Healthy	0.0	alveolar macrophage	LMNA
529	Healthy	2.8249083	alveolar macrophage	LMNA
530	Healthy	2.0645018	alveolar macrophage	LMNA
531	Healthy	0.0	alveolar macrophage	LMNA
532	Healthy	0.0	alveolar macrophage	LMNA
533	Healthy	2.0824234	alveolar macrophage	LMNA
534	Healthy	1.716124	alveolar macrophage	LMNA
535	Healthy	0.0	alveolar macrophage	LMNA
536	Healthy	0.0	alveolar macrophage	LMNA
537	Healthy	1.6834983	alveolar macrophage	LMNA
538	Healthy	0.50602674	alveolar macrophage	LMNA
539	Healthy	2.3777316	alveolar macrophage	LMNA
540	Healthy	2.315085	alveolar macrophage	LMNA
541	Healthy	0.0	alveolar macrophage	LMNA
542	Healthy	0.0	alveolar macrophage	LMNA
543	Healthy	0.0	alveolar macrophage	LMNA
544	Healthy	1.2358257	alveolar macrophage	LMNA
545	Healthy	3.0917642	alveolar macrophage	LMNA
546	Healthy	1.7239769	alveolar macrophage	LMNA
547	Healthy	1.8291733	alveolar macrophage	LMNA
548	Healthy	1.8549751	alveolar macrophage	LMNA
549	Healthy	0.0	alveolar macrophage	LMNA
550	Healthy	1.584152	alveolar macrophage	LMNA
551	Healthy	1.2325425	alveolar macrophage	LMNA
552	Healthy	1.4394485	alveolar macrophage	LMNA
553	Healthy	0.0	alveolar macrophage	LMNA
554	Healthy	1.5672139	alveolar macrophage	LMNA
555	Healthy	2.3540008	alveolar macrophage	LMNA
556	Healthy	1.9423825	alveolar macrophage	LMNA
557	Healthy	2.3975623	alveolar macrophage	LMNA
558	Healthy	0.0	alveolar macrophage	LMNA
559	Healthy	2.2462113	alveolar macrophage	LMNA
560	Healthy	0.64029557	alveolar macrophage	LMNA
561	Healthy	2.6104367	alveolar macrophage	LMNA
562	Healthy	1.6771688	alveolar macrophage	LMNA
563	Healthy	2.3533084	alveolar macrophage	LMNA
564	Healthy	0.0	alveolar macrophage	LMNA
565	Healthy	2.4854224	alveolar macrophage	LMNA
566	Healthy	1.8306139	alveolar macrophage	LMNA
567	Healthy	2.7693617	alveolar macrophage	LMNA
568	Healthy	0.0	alveolar macrophage	LMNA
569	Healthy	1.7828287	alveolar macrophage	LMNA
570	Healthy	0.0	alveolar macrophage	LMNA
571	Healthy	0.0	alveolar macrophage	LMNA
572	Healthy	2.542741	alveolar macrophage	LMNA
573	Healthy	1.2916641	alveolar macrophage	LMNA
574	Healthy	2.1758192	alveolar macrophage	LMNA
575	Healthy	1.6558199	alveolar macrophage	LMNA
576	Healthy	1.9196897	alveolar macrophage	LMNA
577	Healthy	1.240226	alveolar macrophage	LMNA
578	Healthy	1.4499413	alveolar macrophage	LMNA
579	Healthy	1.5021619	alveolar macrophage	LMNA
580	Healthy	2.3731754	alveolar macrophage	LMNA
581	Healthy	2.5500379	alveolar macrophage	LMNA
582	Healthy	1.7887025	alveolar macrophage	LMNA
583	Healthy	2.3684678	alveolar macrophage	LMNA
584	Healthy	1.9023707	alveolar macrophage	LMNA
585	Healthy	1.4405874	alveolar macrophage	LMNA
586	Healthy	2.1600049	alveolar macrophage	LMNA
587	Healthy	1.2340765	alveolar macrophage	LMNA
588	Healthy	1.8366996	alveolar macrophage	LMNA
589	Healthy	0.0	alveolar macrophage	LMNA
590	Healthy	0.7673403	alveolar macrophage	LMNA
591	Healthy	0.0	alveolar macrophage	LMNA
592	Healthy	1.807966	alveolar macrophage	LMNA
593	Healthy	2.4291568	alveolar macrophage	LMNA
594	Healthy	2.3075356	alveolar macrophage	LMNA
595	Healthy	1.0615621	alveolar macrophage	LMNA
596	Healthy	1.3668084	alveolar macrophage	LMNA
597	Healthy	0.0	alveolar macrophage	LMNA
598	Healthy	2.089019	alveolar macrophage	LMNA
599	Healthy	1.9233075	alveolar macrophage	LMNA
600	Healthy	3.610516	alveolar macrophage	LMNA
601	Healthy	1.4480742	alveolar macrophage	LMNA
602	Healthy	2.2874079	alveolar macrophage	LMNA
603	Healthy	1.6063607	alveolar macrophage	LMNA
604	Healthy	2.4447284	alveolar macrophage	LMNA
605	Healthy	0.5072212	alveolar macrophage	LMNA
606	Healthy	1.69525	alveolar macrophage	LMNA
607	Healthy	2.522417	alveolar macrophage	LMNA
608	Healthy	1.6240014	alveolar macrophage	LMNA
609	Healthy	0.8644979	alveolar macrophage	LMNA
610	Healthy	1.1751528	alveolar macrophage	LMNA
611	Healthy	0.0	alveolar macrophage	LMNA
612	Healthy	0.5016217	alveolar macrophage	LMNA
613	Healthy	1.1417545	alveolar macrophage	LMNA
614	Healthy	2.467441	alveolar macrophage	LMNA
615	Healthy	1.901219	alveolar macrophage	LMNA
616	Healthy	0.0	alveolar macrophage	LMNA
617	Healthy	2.7963858	alveolar macrophage	LMNA
618	Healthy	0.9346792	alveolar macrophage	LMNA
619	Healthy	0.0	alveolar macrophage	LMNA
620	Healthy	1.2279139	alveolar macrophage	LMNA
621	Healthy	1.3983424	alveolar macrophage	LMNA
622	Healthy	1.7784374	alveolar macrophage	LMNA
623	Healthy	1.3048962	alveolar macrophage	LMNA
624	Healthy	0.95100224	alveolar macrophage	LMNA
625	Healthy	1.932322	alveolar macrophage	LMNA
626	Healthy	2.3588924	alveolar macrophage	LMNA
627	Healthy	1.8488532	alveolar macrophage	LMNA
628	Healthy	2.4572334	alveolar macrophage	LMNA
629	Healthy	0.0	alveolar macrophage	LMNA
630	Healthy	0.0	alveolar macrophage	LMNA
631	Healthy	1.8809375	alveolar macrophage	LMNA
632	Healthy	2.311149	alveolar macrophage	LMNA
633	Healthy	0.0	alveolar macrophage	LMNA
634	Healthy	1.3870966	alveolar macrophage	LMNA
635	Healthy	0.0	alveolar macrophage	LMNA
636	Healthy	1.2930223	alveolar macrophage	LMNA
637	Healthy	2.034563	alveolar macrophage	LMNA
638	Healthy	2.0742416	alveolar macrophage	LMNA
639	Healthy	0.0	alveolar macrophage	LMNA
640	Healthy	2.0428483	alveolar macrophage	LMNA
641	Healthy	0.0	alveolar macrophage	LMNA
642	Healthy	2.161338	alveolar macrophage	LMNA
643	Healthy	1.0041891	alveolar macrophage	LMNA
644	Healthy	1.5519118	alveolar macrophage	LMNA
645	Healthy	0.0	alveolar macrophage	LMNA
646	Healthy	1.4442416	alveolar macrophage	LMNA
647	Healthy	1.2208166	alveolar macrophage	LMNA
648	Healthy	0.77244526	alveolar macrophage	LMNA
649	Healthy	1.143549	alveolar macrophage	LMNA
650	Healthy	0.0	alveolar macrophage	LMNA
651	Healthy	2.5410187	alveolar macrophage	LMNA
652	Healthy	2.1311712	alveolar macrophage	LMNA
653	Healthy	0.6694098	alveolar macrophage	LMNA
654	Healthy	2.4260652	alveolar macrophage	LMNA
655	Healthy	1.6632688	alveolar macrophage	LMNA
656	Healthy	0.9797601	alveolar macrophage	LMNA
657	Healthy	1.6068004	alveolar macrophage	LMNA
658	Healthy	2.8312364	alveolar macrophage	LMNA
659	Healthy	0.0	alveolar macrophage	LMNA
660	Healthy	2.4766479	alveolar macrophage	LMNA
661	Healthy	2.3321142	alveolar macrophage	LMNA
662	Healthy	1.7658664	alveolar macrophage	LMNA
663	Healthy	1.2766571	alveolar macrophage	LMNA
664	Healthy	1.1241373	alveolar macrophage	LMNA
665	Healthy	2.3396885	alveolar macrophage	LMNA
666	Healthy	1.5561277	alveolar macrophage	LMNA
667	Healthy	2.3671796	alveolar macrophage	LMNA
668	Healthy	2.8603032	alveolar macrophage	LMNA
669	Healthy	1.7567555	alveolar macrophage	LMNA
670	Healthy	0.0	alveolar macrophage	LMNA
671	Healthy	2.3544703	alveolar macrophage	LMNA
672	Healthy	2.3713548	alveolar macrophage	LMNA
673	Healthy	2.3159764	alveolar macrophage	LMNA
674	Healthy	0.0	alveolar macrophage	LMNA
675	Healthy	0.0	alveolar macrophage	LMNA
676	Healthy	0.0	alveolar macrophage	LMNA
677	Healthy	1.2479242	alveolar macrophage	LMNA
678	Healthy	1.7981187	alveolar macrophage	LMNA
679	Healthy	1.7365751	alveolar macrophage	LMNA
680	Healthy	1.5458149	alveolar macrophage	LMNA
681	Healthy	1.8298975	alveolar macrophage	LMNA
682	Healthy	0.0	alveolar macrophage	LMNA
683	Healthy	2.389734	alveolar macrophage	LMNA
684	Healthy	2.3844357	alveolar macrophage	LMNA
685	Healthy	2.57987	alveolar macrophage	LMNA
686	Healthy	2.5972033	alveolar macrophage	LMNA
687	Healthy	1.6273278	alveolar macrophage	LMNA
688	Healthy	1.2286767	alveolar macrophage	LMNA
689	Healthy	0.0	alveolar macrophage	LMNA
690	Healthy	0.0	alveolar macrophage	LMNA
691	Healthy	1.9856962	alveolar macrophage	LMNA
692	Healthy	0.0	alveolar macrophage	LMNA
693	Healthy	1.9881557	alveolar macrophage	LMNA
694	Healthy	2.0035915	alveolar macrophage	LMNA
695	Healthy	3.3365276	alveolar macrophage	LMNA
696	Healthy	1.8158151	alveolar macrophage	LMNA
697	Healthy	3.6125503	alveolar macrophage	LMNA
698	Healthy	1.390612	alveolar macrophage	LMNA
699	Healthy	1.094048	alveolar macrophage	LMNA
700	Healthy	0.0	alveolar macrophage	LMNA
701	Healthy	1.8630002	alveolar macrophage	LMNA
702	Healthy	0.0	alveolar macrophage	LMNA
703	Healthy	1.750684	alveolar macrophage	LMNA
704	Healthy	0.0	alveolar macrophage	LMNA
705	Healthy	0.9082847	alveolar macrophage	LMNA
706	Healthy	0.0	alveolar macrophage	LMNA
707	Healthy	1.7965034	alveolar macrophage	LMNA
708	Healthy	1.6697229	alveolar macrophage	LMNA
709	Healthy	2.3640003	alveolar macrophage	LMNA
710	Healthy	2.8214352	alveolar macrophage	LMNA
711	Healthy	1.7426568	alveolar macrophage	LMNA
712	Healthy	1.2610469	alveolar macrophage	LMNA
713	Healthy	0.0	alveolar macrophage	LMNA
714	Healthy	0.0	alveolar macrophage	LMNA
715	Healthy	0.0	alveolar macrophage	LMNA
716	Healthy	1.9932503	alveolar macrophage	LMNA
717	Healthy	0.0	alveolar macrophage	LMNA
718	Healthy	2.03087	alveolar macrophage	LMNA
719	Healthy	0.0	alveolar macrophage	LMNA
720	Healthy	1.2396331	alveolar macrophage	LMNA
721	Healthy	2.3228648	alveolar macrophage	LMNA
722	Healthy	1.9675815	alveolar macrophage	LMNA
723	Healthy	1.5107397	alveolar macrophage	LMNA
724	Healthy	2.1751266	alveolar macrophage	LMNA
725	Healthy	1.8167601	alveolar macrophage	LMNA
726	Healthy	0.0	alveolar macrophage	LMNA
727	Healthy	1.7493495	alveolar macrophage	LMNA
728	Healthy	2.5685823	alveolar macrophage	LMNA
729	Healthy	2.0722508	alveolar macrophage	LMNA
730	Healthy	0.0	alveolar macrophage	LMNA
731	Healthy	0.88956875	alveolar macrophage	LMNA
732	Healthy	2.4082026	alveolar macrophage	LMNA
733	Healthy	0.73071164	alveolar macrophage	LMNA
734	Healthy	2.4392376	alveolar macrophage	LMNA
735	Healthy	0.0	alveolar macrophage	LMNA
736	Healthy	1.5264578	alveolar macrophage	LMNA
737	Healthy	1.0744778	alveolar macrophage	LMNA
738	Healthy	0.0	alveolar macrophage	LMNA
739	Healthy	0.0	alveolar macrophage	LMNA
740	Healthy	2.3725038	alveolar macrophage	LMNA
741	Healthy	0.9914941	alveolar macrophage	LMNA
742	Healthy	2.0283854	alveolar macrophage	LMNA
743	Healthy	2.150721	alveolar macrophage	LMNA
744	Healthy	0.85871994	alveolar macrophage	LMNA
745	Healthy	0.0	alveolar macrophage	LMNA
746	Healthy	2.1876583	alveolar macrophage	LMNA
747	Healthy	0.61292076	alveolar macrophage	LMNA
748	Healthy	0.0	alveolar macrophage	LMNA
749	Healthy	1.9733645	alveolar macrophage	LMNA
750	Healthy	3.0640175	alveolar macrophage	LMNA
751	Healthy	1.6132964	alveolar macrophage	LMNA
752	Healthy	1.2689689	alveolar macrophage	LMNA
753	Healthy	1.5837927	alveolar macrophage	LMNA
754	Healthy	0.956882	alveolar macrophage	LMNA
755	Healthy	2.1314766	alveolar macrophage	LMNA
756	Healthy	0.0	alveolar macrophage	LMNA
757	Healthy	2.2561269	alveolar macrophage	LMNA
758	Healthy	2.4843192	alveolar macrophage	LMNA
759	Healthy	2.0688581	alveolar macrophage	LMNA
760	Healthy	1.6595076	alveolar macrophage	LMNA
761	Healthy	0.0	alveolar macrophage	LMNA
762	Healthy	1.5268656	alveolar macrophage	LMNA
763	Healthy	2.9859579	alveolar macrophage	LMNA
764	Healthy	0.9414414	alveolar macrophage	LMNA
765	Healthy	1.6831039	alveolar macrophage	LMNA
766	Healthy	2.0029464	alveolar macrophage	LMNA
767	Healthy	2.437304	alveolar macrophage	LMNA
768	Healthy	2.2897723	alveolar macrophage	LMNA
769	Healthy	1.0202744	alveolar macrophage	LMNA
770	Healthy	1.873228	alveolar macrophage	LMNA
771	Healthy	2.5915523	alveolar macrophage	LMNA
772	Healthy	2.6200244	alveolar macrophage	LMNA
773	Healthy	2.6082344	alveolar macrophage	LMNA
774	Healthy	0.0	alveolar macrophage	LMNA
775	Healthy	1.7436057	alveolar macrophage	LMNA
776	Healthy	0.0	alveolar macrophage	LMNA
777	Healthy	1.8608643	alveolar macrophage	LMNA
778	Healthy	2.2583668	alveolar macrophage	LMNA
779	Healthy	1.9162512	alveolar macrophage	LMNA
780	Healthy	0.7209052	alveolar macrophage	LMNA
781	Healthy	1.9245044	alveolar macrophage	LMNA
782	Healthy	1.0696911	alveolar macrophage	LMNA
783	Healthy	2.1913452	alveolar macrophage	LMNA
784	Healthy	1.2923286	alveolar macrophage	LMNA
785	Healthy	2.5684805	alveolar macrophage	LMNA
786	Healthy	1.6700044	alveolar macrophage	LMNA
787	Healthy	0.67765003	alveolar macrophage	LMNA
788	Healthy	2.0150201	alveolar macrophage	LMNA
789	Healthy	1.4870702	alveolar macrophage	LMNA
790	Healthy	0.9797931	alveolar macrophage	LMNA
791	Healthy	1.8323039	alveolar macrophage	LMNA
792	Healthy	1.878286	alveolar macrophage	LMNA
793	Healthy	0.0	alveolar macrophage	LMNA
794	Healthy	1.1627604	alveolar macrophage	LMNA
795	Healthy	1.2863226	alveolar macrophage	LMNA
796	Healthy	1.1102887	alveolar macrophage	LMNA
797	Healthy	0.0	alveolar macrophage	LMNA
798	Healthy	2.5758398	alveolar macrophage	LMNA
799	Healthy	1.1604006	alveolar macrophage	LMNA
800	Healthy	1.5285611	alveolar macrophage	LMNA
801	Healthy	2.7578466	alveolar macrophage	LMNA
802	Healthy	1.7664056	alveolar macrophage	LMNA
803	Healthy	1.882885	alveolar macrophage	LMNA
804	Healthy	0.0	alveolar macrophage	LMNA
805	Healthy	1.5070456	alveolar macrophage	LMNA
806	Healthy	1.4392779	alveolar macrophage	LMNA
807	Healthy	2.3683472	alveolar macrophage	LMNA
808	Healthy	0.60192585	alveolar macrophage	LMNA
809	Healthy	1.6474526	alveolar macrophage	LMNA
810	Healthy	2.683989	alveolar macrophage	LMNA
811	Healthy	0.0	alveolar macrophage	LMNA
812	Healthy	1.8711967	alveolar macrophage	LMNA
813	Healthy	1.3923899	alveolar macrophage	LMNA
814	Healthy	1.4832839	alveolar macrophage	LMNA
815	Healthy	2.4773335	alveolar macrophage	LMNA
816	Healthy	1.4010813	alveolar macrophage	LMNA
817	Healthy	1.6187305	alveolar macrophage	LMNA
818	Healthy	2.433271	alveolar macrophage	LMNA
819	Healthy	2.3415627	alveolar macrophage	LMNA
820	Healthy	2.7102563	alveolar macrophage	LMNA
821	Healthy	0.0	alveolar macrophage	LMNA
822	Healthy	1.6885577	alveolar macrophage	LMNA
823	Healthy	2.7705116	alveolar macrophage	LMNA
824	Healthy	2.9812257	alveolar macrophage	LMNA
825	Healthy	4.1157565	alveolar macrophage	LMNA
826	Healthy	0.0	alveolar macrophage	LMNA
827	Healthy	0.0	alveolar macrophage	LMNA
828	Healthy	1.8928884	alveolar macrophage	LMNA
829	Healthy	0.0	alveolar macrophage	LMNA
830	Healthy	0.0	alveolar macrophage	LMNA
831	Healthy	1.0077944	alveolar macrophage	LMNA
832	Healthy	1.408368	alveolar macrophage	LMNA
833	Healthy	1.8508375	alveolar macrophage	LMNA
834	Healthy	1.7528784	alveolar macrophage	LMNA
835	Healthy	1.6921723	alveolar macrophage	LMNA
836	Healthy	0.0	alveolar macrophage	LMNA
837	Healthy	1.4960686	alveolar macrophage	LMNA
838	Healthy	2.5439239	alveolar macrophage	LMNA
839	Healthy	1.4697818	alveolar macrophage	LMNA
840	Healthy	2.0469062	alveolar macrophage	LMNA
841	Healthy	1.46913	alveolar macrophage	LMNA
842	Healthy	1.746966	alveolar macrophage	LMNA
843	Healthy	1.4906708	alveolar macrophage	LMNA
844	Healthy	1.638509	alveolar macrophage	LMNA
845	Healthy	0.0	alveolar macrophage	LMNA
846	Healthy	2.1011593	alveolar macrophage	LMNA
847	Healthy	2.3419116	alveolar macrophage	LMNA
848	Healthy	1.2008795	alveolar macrophage	LMNA
849	Healthy	2.3264809	alveolar macrophage	LMNA
850	Healthy	2.0266154	alveolar macrophage	LMNA
851	Healthy	2.7177773	alveolar macrophage	LMNA
852	Healthy	2.1323562	alveolar macrophage	LMNA
853	Healthy	1.752302	alveolar macrophage	LMNA
854	Healthy	1.0311664	alveolar macrophage	LMNA
855	Healthy	0.0	alveolar macrophage	LMNA
856	Healthy	0.0	alveolar macrophage	LMNA
857	Healthy	0.0	alveolar macrophage	LMNA
858	Healthy	0.0	alveolar macrophage	LMNA
859	Healthy	1.6370126	alveolar macrophage	LMNA
860	Healthy	0.0	alveolar macrophage	LMNA
861	Healthy	0.9406494	alveolar macrophage	LMNA
862	Healthy	1.8542042	alveolar macrophage	LMNA
863	Healthy	1.5115741	alveolar macrophage	LMNA
864	Healthy	2.1020072	alveolar macrophage	LMNA
865	Healthy	2.1553934	alveolar macrophage	LMNA
866	Healthy	0.0	alveolar macrophage	LMNA
867	Healthy	1.4969547	alveolar macrophage	LMNA
868	Healthy	2.2269313	alveolar macrophage	LMNA
869	Healthy	0.0	alveolar macrophage	LMNA
870	Healthy	1.7208846	alveolar macrophage	LMNA
871	Healthy	1.9176	alveolar macrophage	LMNA
872	Healthy	1.4676543	alveolar macrophage	LMNA
873	Healthy	2.1913767	alveolar macrophage	LMNA
874	Healthy	1.5277257	alveolar macrophage	LMNA
875	Healthy	2.1703615	alveolar macrophage	LMNA
876	Healthy	0.0	alveolar macrophage	LMNA
877	Healthy	0.9602243	alveolar macrophage	LMNA
878	Healthy	2.1937506	alveolar macrophage	LMNA
879	Healthy	0.0	alveolar macrophage	LMNA
880	Healthy	1.883518	alveolar macrophage	LMNA
881	Healthy	0.9488804	alveolar macrophage	LMNA
882	Healthy	2.5606375	alveolar macrophage	LMNA
883	Healthy	2.6597912	alveolar macrophage	LMNA
884	Healthy	1.9586083	alveolar macrophage	LMNA
885	Healthy	1.3788482	alveolar macrophage	LMNA
886	Healthy	1.5237702	alveolar macrophage	LMNA
887	Healthy	2.3731244	alveolar macrophage	LMNA
888	Healthy	1.976123	alveolar macrophage	LMNA
889	Healthy	2.5409815	alveolar macrophage	LMNA
890	Healthy	1.4958965	alveolar macrophage	LMNA
891	Healthy	1.7094487	alveolar macrophage	LMNA
892	Healthy	0.0	alveolar macrophage	LMNA
893	Healthy	1.9813145	alveolar macrophage	LMNA
894	Healthy	1.8240097	alveolar macrophage	LMNA
895	Healthy	2.1181562	alveolar macrophage	LMNA
896	Healthy	2.2359939	alveolar macrophage	LMNA
897	Healthy	2.6222935	alveolar macrophage	LMNA
898	Healthy	2.7067325	alveolar macrophage	LMNA
899	Healthy	1.7474608	alveolar macrophage	LMNA
900	Healthy	0.0	alveolar macrophage	LMNA
901	Healthy	1.7255998	alveolar macrophage	LMNA
902	Healthy	2.4847505	alveolar macrophage	LMNA
903	Healthy	2.0246441	alveolar macrophage	LMNA
904	Healthy	1.570035	alveolar macrophage	LMNA
905	Healthy	1.3488659	alveolar macrophage	LMNA
906	Healthy	2.9467819	alveolar macrophage	LMNA
907	Healthy	0.98515004	alveolar macrophage	LMNA
908	Healthy	0.6239563	alveolar macrophage	LMNA
909	Healthy	0.48049113	alveolar macrophage	LMNA
910	Healthy	1.1526785	alveolar macrophage	LMNA
911	Healthy	1.7333401	alveolar macrophage	LMNA
912	Healthy	0.71123827	alveolar macrophage	LMNA
913	Healthy	2.9042306	alveolar macrophage	LMNA
914	Healthy	2.0247536	alveolar macrophage	LMNA
915	Healthy	2.808596	alveolar macrophage	LMNA
916	Healthy	0.0	alveolar macrophage	LMNA
917	Healthy	0.0	alveolar macrophage	LMNA
918	Healthy	2.4506729	alveolar macrophage	LMNA
919	Healthy	2.085853	alveolar macrophage	LMNA
920	Healthy	0.0	alveolar macrophage	LMNA
921	Healthy	2.675423	alveolar macrophage	LMNA
922	Healthy	2.3720667	alveolar macrophage	LMNA
923	Healthy	0.0	alveolar macrophage	LMNA
924	Healthy	2.2517323	alveolar macrophage	LMNA
925	Healthy	2.6806788	alveolar macrophage	LMNA
926	Healthy	1.7199731	alveolar macrophage	LMNA
927	Healthy	2.515959	alveolar macrophage	LMNA
928	Healthy	2.1735532	alveolar macrophage	LMNA
929	Healthy	2.2446399	alveolar macrophage	LMNA
930	Healthy	2.9372463	alveolar macrophage	LMNA
931	Healthy	0.0	alveolar macrophage	LMNA
932	Healthy	1.9687649	alveolar macrophage	LMNA
933	Healthy	0.50336313	alveolar macrophage	LMNA
934	Healthy	2.6268165	alveolar macrophage	LMNA
935	Healthy	1.9085273	alveolar macrophage	LMNA
936	Healthy	1.7077538	alveolar macrophage	LMNA
937	Healthy	2.022266	alveolar macrophage	LMNA
938	Healthy	0.98827076	alveolar macrophage	LMNA
939	Healthy	2.2384212	alveolar macrophage	LMNA
940	Healthy	0.0	alveolar macrophage	LMNA
941	Healthy	3.1072598	alveolar macrophage	LMNA
942	Healthy	0.0	alveolar macrophage	LMNA
943	Healthy	1.6623975	alveolar macrophage	LMNA
944	Healthy	1.8241131	alveolar macrophage	LMNA
945	Healthy	1.4947531	alveolar macrophage	LMNA
946	Healthy	1.3238317	alveolar macrophage	LMNA
947	Healthy	1.1121885	alveolar macrophage	LMNA
948	Healthy	0.0	alveolar macrophage	LMNA
949	Healthy	0.0	alveolar macrophage	LMNA
950	Healthy	1.5102804	alveolar macrophage	LMNA
951	Healthy	2.3070607	alveolar macrophage	LMNA
952	Healthy	1.6497946	alveolar macrophage	LMNA
953	Healthy	0.0	alveolar macrophage	LMNA
954	Healthy	2.218078	alveolar macrophage	LMNA
955	Healthy	2.2083983	alveolar macrophage	LMNA
956	Healthy	1.6247681	alveolar macrophage	LMNA
957	Healthy	0.0	alveolar macrophage	LMNA
958	Healthy	0.0	alveolar macrophage	LMNA
959	Healthy	3.0422776	alveolar macrophage	LMNA
960	Healthy	2.3559039	alveolar macrophage	LMNA
961	Healthy	1.5110791	alveolar macrophage	LMNA
962	Healthy	1.053714	alveolar macrophage	LMNA
963	Healthy	1.4401522	alveolar macrophage	LMNA
964	Healthy	0.0	alveolar macrophage	LMNA
965	Healthy	2.5256286	alveolar macrophage	LMNA
966	Healthy	1.4544023	alveolar macrophage	LMNA
967	Healthy	1.6541957	alveolar macrophage	LMNA
968	Healthy	0.0	alveolar macrophage	LMNA
969	Healthy	2.4680939	alveolar macrophage	LMNA
970	Healthy	0.0	alveolar macrophage	LMNA
971	Healthy	1.4496677	alveolar macrophage	LMNA
972	Healthy	1.608827	alveolar macrophage	LMNA
973	Healthy	1.8962665	alveolar macrophage	LMNA
974	Healthy	1.9817661	alveolar macrophage	LMNA
975	Healthy	1.511769	alveolar macrophage	LMNA
976	Healthy	1.2115519	alveolar macrophage	LMNA
977	Healthy	1.5476269	alveolar macrophage	LMNA
978	Healthy	0.9617626	alveolar macrophage	LMNA
979	Healthy	1.3272631	alveolar macrophage	LMNA
980	Healthy	2.2455466	alveolar macrophage	LMNA
981	Healthy	2.4579232	alveolar macrophage	LMNA
982	Healthy	1.8612218	alveolar macrophage	LMNA
983	Healthy	0.0	alveolar macrophage	LMNA
984	Healthy	1.0262278	alveolar macrophage	LMNA
985	Healthy	2.6761253	alveolar macrophage	LMNA
986	Healthy	1.4732382	alveolar macrophage	LMNA
987	Healthy	1.283403	alveolar macrophage	LMNA
988	Healthy	2.9178295	alveolar macrophage	LMNA
989	Healthy	2.0337172	alveolar macrophage	LMNA
990	Healthy	2.067586	alveolar macrophage	LMNA
991	Healthy	0.0	alveolar macrophage	LMNA
992	Healthy	1.3936182	alveolar macrophage	LMNA
993	Healthy	1.4147487	alveolar macrophage	LMNA
994	Healthy	1.2887385	alveolar macrophage	LMNA
995	Healthy	1.9875987	alveolar macrophage	LMNA
996	Healthy	0.0	alveolar macrophage	LMNA
997	Healthy	1.4897609	alveolar macrophage	LMNA
998	Healthy	0.0	alveolar macrophage	LMNA
999	Healthy	1.3776608	alveolar macrophage	LMNA
1000	Healthy	1.3681712	alveolar macrophage	LMNA
1001	Healthy	1.4345582	alveolar macrophage	LMNA
1002	Healthy	0.0	alveolar macrophage	LMNA
1003	Healthy	0.0	alveolar macrophage	LMNA
1004	Healthy	1.8594184	alveolar macrophage	LMNA
1005	Healthy	2.1734502	alveolar macrophage	LMNA
1006	Healthy	1.2224376	alveolar macrophage	LMNA
1007	Healthy	2.241113	alveolar macrophage	LMNA
1008	Healthy	1.8567536	alveolar macrophage	LMNA
1009	Healthy	1.3385129	alveolar macrophage	LMNA
1010	Healthy	0.0	alveolar macrophage	LMNA
1011	Healthy	1.6199143	alveolar macrophage	LMNA
1012	Healthy	0.0	alveolar macrophage	LMNA
1013	Healthy	1.6394298	alveolar macrophage	LMNA
1014	Healthy	0.75285804	alveolar macrophage	LMNA
1015	Healthy	1.5021952	alveolar macrophage	LMNA
1016	Healthy	0.6833252	alveolar macrophage	LMNA
1017	Healthy	0.0	alveolar macrophage	LMNA
1018	Healthy	0.0	alveolar macrophage	LMNA
1019	Healthy	1.9252237	alveolar macrophage	LMNA
1020	Healthy	0.8146561	alveolar macrophage	LMNA
1021	Healthy	2.438534	alveolar macrophage	LMNA
1022	Healthy	0.0	alveolar macrophage	LMNA
1023	Healthy	1.608984	alveolar macrophage	LMNA
1024	Healthy	1.8314635	alveolar macrophage	LMNA
1025	Healthy	1.7712208	alveolar macrophage	LMNA
1026	Healthy	2.313141	alveolar macrophage	LMNA
1027	Healthy	1.2435782	alveolar macrophage	LMNA
1028	Healthy	2.6500719	alveolar macrophage	LMNA
1029	Healthy	2.4256873	alveolar macrophage	LMNA
1030	Healthy	1.8432496	alveolar macrophage	LMNA
1031	Healthy	1.9892653	alveolar macrophage	LMNA
1032	Healthy	2.855709	alveolar macrophage	LMNA
1033	Healthy	1.7881349	alveolar macrophage	LMNA
1034	Healthy	0.91581684	alveolar macrophage	LMNA
1035	Healthy	2.471274	alveolar macrophage	LMNA
1036	Healthy	1.1986022	alveolar macrophage	LMNA
1037	Healthy	0.0	alveolar macrophage	LMNA
1038	Healthy	3.5698237	alveolar macrophage	LMNA
1039	Healthy	1.9334352	alveolar macrophage	LMNA
1040	Healthy	2.5719905	alveolar macrophage	LMNA
1041	Healthy	3.0805113	alveolar macrophage	LMNA
1042	Healthy	0.0	alveolar macrophage	LMNA
1043	Healthy	3.2378013	alveolar macrophage	LMNA
1044	Healthy	0.0	alveolar macrophage	LMNA
1045	Healthy	0.0	alveolar macrophage	LMNA
1046	Healthy	2.3658628	alveolar macrophage	LMNA
1047	Healthy	1.9672729	alveolar macrophage	LMNA
1048	Healthy	1.6410843	alveolar macrophage	LMNA
1049	Healthy	2.254563	alveolar macrophage	LMNA
1050	Healthy	0.0	alveolar macrophage	LMNA
1051	Healthy	0.0	alveolar macrophage	LMNA
1052	Healthy	0.0	alveolar macrophage	LMNA
1053	Healthy	1.5557089	alveolar macrophage	LMNA
1054	Healthy	1.2155238	alveolar macrophage	LMNA
1055	Healthy	2.3836155	alveolar macrophage	LMNA
1056	Healthy	2.5545259	alveolar macrophage	LMNA
1057	Healthy	1.0817729	alveolar macrophage	LMNA
1058	Healthy	0.48823777	alveolar macrophage	LMNA
1059	Healthy	1.4077585	alveolar macrophage	LMNA
1060	Healthy	1.9308743	alveolar macrophage	LMNA
1061	Healthy	1.299669	alveolar macrophage	LMNA
1062	Healthy	3.028933	alveolar macrophage	LMNA
1063	Healthy	1.8828582	alveolar macrophage	LMNA
1064	Healthy	2.4441502	alveolar macrophage	LMNA
1065	Healthy	1.7445744	alveolar macrophage	LMNA
1066	Healthy	2.1847024	alveolar macrophage	LMNA
1067	Healthy	1.8491774	alveolar macrophage	LMNA
1068	Healthy	1.7022536	alveolar macrophage	LMNA
1069	Healthy	2.3004534	alveolar macrophage	LMNA
1070	Healthy	0.8182985	alveolar macrophage	LMNA
1071	Healthy	1.1414391	alveolar macrophage	LMNA
1072	Healthy	3.4500527	alveolar macrophage	LMNA
1073	Healthy	2.7737055	alveolar macrophage	LMNA
1074	Healthy	1.19763	alveolar macrophage	LMNA
1075	Healthy	1.6701368	alveolar macrophage	LMNA
1076	Healthy	0.9734408	alveolar macrophage	LMNA
1077	Healthy	1.7997196	alveolar macrophage	LMNA
1078	Healthy	1.4035028	alveolar macrophage	LMNA
1079	Healthy	1.4335318	alveolar macrophage	LMNA
1080	Healthy	1.2292491	alveolar macrophage	LMNA
1081	Healthy	1.6744778	alveolar macrophage	LMNA
1082	Healthy	0.0	alveolar macrophage	LMNA
1083	Healthy	1.1854218	alveolar macrophage	LMNA
1084	Healthy	0.0	alveolar macrophage	LMNA
1085	Healthy	1.7441916	alveolar macrophage	LMNA
1086	Healthy	1.2640514	alveolar macrophage	LMNA
1087	Healthy	2.5858157	alveolar macrophage	LMNA
1088	Healthy	0.0	alveolar macrophage	LMNA
1089	Healthy	2.9270709	alveolar macrophage	LMNA
1090	Healthy	1.2813256	alveolar macrophage	LMNA
1091	Healthy	2.739677	alveolar macrophage	LMNA
1092	Healthy	1.748217	alveolar macrophage	LMNA
1093	Healthy	1.9465654	alveolar macrophage	LMNA
1094	Healthy	2.3410542	alveolar macrophage	LMNA
1095	Healthy	1.0233537	alveolar macrophage	LMNA
1096	Healthy	2.7903345	alveolar macrophage	LMNA
1097	Healthy	2.5277545	alveolar macrophage	LMNA
1098	Healthy	0.99592286	alveolar macrophage	LMNA
1099	Healthy	1.0019895	alveolar macrophage	LMNA
1100	Healthy	0.0	alveolar macrophage	LMNA
1101	Healthy	2.2272923	alveolar macrophage	LMNA
1102	Healthy	1.6248661	alveolar macrophage	LMNA
1103	Healthy	2.9313395	alveolar macrophage	LMNA
1104	Healthy	1.9964294	alveolar macrophage	LMNA
1105	Healthy	1.1735166	alveolar macrophage	LMNA
1106	Healthy	2.2715936	alveolar macrophage	LMNA
1107	Healthy	2.8916876	alveolar macrophage	LMNA
1108	Healthy	0.0	alveolar macrophage	LMNA
1109	Healthy	2.3541322	alveolar macrophage	LMNA
1110	Healthy	1.7475036	alveolar macrophage	LMNA
1111	Healthy	1.43992	alveolar macrophage	LMNA
1112	Healthy	1.6702082	alveolar macrophage	LMNA
1113	Healthy	1.9616361	alveolar macrophage	LMNA
1114	Healthy	1.5881747	alveolar macrophage	LMNA
1115	Healthy	2.2803555	alveolar macrophage	LMNA
1116	Healthy	1.4260141	alveolar macrophage	LMNA
1117	Healthy	1.1893743	alveolar macrophage	LMNA
1118	Healthy	1.4806012	alveolar macrophage	LMNA
1119	Healthy	0.0	alveolar macrophage	LMNA
1120	Healthy	2.756809	alveolar macrophage	LMNA
1121	Healthy	0.37643218	alveolar macrophage	LMNA
1122	Healthy	2.6955516	alveolar macrophage	LMNA
1123	Healthy	1.6697143	alveolar macrophage	LMNA
1124	Healthy	0.99610436	alveolar macrophage	LMNA
1125	Healthy	1.3824751	alveolar macrophage	LMNA
1126	Healthy	0.0	alveolar macrophage	LMNA
1127	Healthy	1.0895454	alveolar macrophage	LMNA
1128	Healthy	1.4878535	alveolar macrophage	LMNA
1129	Healthy	1.6857955	alveolar macrophage	LMNA
1130	Healthy	1.0510808	alveolar macrophage	LMNA
1131	Healthy	1.5244856	alveolar macrophage	LMNA
1132	Healthy	2.0713184	alveolar macrophage	LMNA
1133	Healthy	1.1467263	alveolar macrophage	LMNA
1134	Healthy	1.4260966	alveolar macrophage	LMNA
1135	Healthy	2.563098	alveolar macrophage	LMNA
1136	Healthy	1.4567004	alveolar macrophage	LMNA
1137	Healthy	1.5636811	alveolar macrophage	LMNA
1138	Healthy	1.7790111	alveolar macrophage	LMNA
1139	Healthy	2.6072721	alveolar macrophage	LMNA
1140	Healthy	1.943761	alveolar macrophage	LMNA
1141	Healthy	2.5179007	alveolar macrophage	LMNA
1142	Healthy	1.5649545	alveolar macrophage	LMNA
1143	Healthy	1.3207564	alveolar macrophage	LMNA
1144	Healthy	2.3043222	alveolar macrophage	LMNA
1145	Healthy	0.96986234	alveolar macrophage	LMNA
1146	Healthy	2.8776424	alveolar macrophage	LMNA
1147	Healthy	1.154656	alveolar macrophage	LMNA
1148	Healthy	1.3466015	alveolar macrophage	LMNA
1149	Healthy	3.0570004	alveolar macrophage	LMNA
1150	Healthy	0.0	alveolar macrophage	LMNA
1151	Healthy	1.797955	alveolar macrophage	LMNA
1152	Healthy	2.2775762	alveolar macrophage	LMNA
1153	Healthy	1.7168765	alveolar macrophage	LMNA
1154	Healthy	1.5536032	alveolar macrophage	LMNA
1155	Healthy	2.7506456	alveolar macrophage	LMNA
1156	Healthy	2.545595	alveolar macrophage	LMNA
1157	Healthy	0.6027067	alveolar macrophage	LMNA
1158	Healthy	0.0	alveolar macrophage	LMNA
1159	Healthy	1.399619	alveolar macrophage	LMNA
1160	Healthy	1.6486506	alveolar macrophage	LMNA
1161	Healthy	0.0	alveolar macrophage	LMNA
1162	Healthy	1.805629	alveolar macrophage	LMNA
1163	Healthy	1.6862806	alveolar macrophage	LMNA
1164	Healthy	1.2402375	alveolar macrophage	LMNA
1165	Healthy	2.4105299	alveolar macrophage	LMNA
1166	Healthy	1.736102	alveolar macrophage	LMNA
1167	Healthy	1.9753321	alveolar macrophage	LMNA
1168	Healthy	1.2600293	alveolar macrophage	LMNA
1169	Healthy	0.764476	alveolar macrophage	LMNA
1170	Healthy	3.1149848	alveolar macrophage	LMNA
1171	Healthy	2.391681	alveolar macrophage	LMNA
1172	Healthy	1.7274563	alveolar macrophage	LMNA
1173	Healthy	1.436547	alveolar macrophage	LMNA
1174	Healthy	1.8596293	alveolar macrophage	LMNA
1175	Healthy	2.634498	alveolar macrophage	LMNA
1176	Healthy	1.9288571	alveolar macrophage	LMNA
1177	Healthy	2.3375647	alveolar macrophage	LMNA
1178	Healthy	1.5692056	alveolar macrophage	LMNA
1179	Healthy	2.0860798	alveolar macrophage	LMNA
1180	Healthy	1.9318146	alveolar macrophage	LMNA
1181	Healthy	1.2385367	alveolar macrophage	LMNA
1182	Healthy	0.47813687	alveolar macrophage	LMNA
1183	Healthy	1.3769838	alveolar macrophage	LMNA
1184	Healthy	0.0	alveolar macrophage	LMNA
1185	Healthy	1.920814	alveolar macrophage	LMNA
1186	Healthy	1.5829468	alveolar macrophage	LMNA
1187	Healthy	0.0	alveolar macrophage	LMNA
1188	Healthy	0.0	alveolar macrophage	LMNA
1189	Healthy	1.2143785	alveolar macrophage	LMNA
1190	Healthy	1.515962	alveolar macrophage	LMNA
1191	Healthy	0.0	alveolar macrophage	LMNA
1192	Healthy	1.9729003	alveolar macrophage	LMNA
1193	Healthy	1.6982063	alveolar macrophage	LMNA
1194	Healthy	2.8499079	alveolar macrophage	LMNA
1195	Healthy	2.5089955	alveolar macrophage	LMNA
1196	Healthy	2.5335517	alveolar macrophage	LMNA
1197	Healthy	1.8251864	alveolar macrophage	LMNA
1198	Healthy	0.0	alveolar macrophage	LMNA
1199	Healthy	1.3589091	alveolar macrophage	LMNA
1200	Healthy	1.9132619	alveolar macrophage	LMNA
1201	Healthy	1.1629596	alveolar macrophage	LMNA
1202	Healthy	2.8146389	alveolar macrophage	LMNA
1203	Healthy	1.1760968	alveolar macrophage	LMNA
1204	Healthy	1.7261225	alveolar macrophage	LMNA
1205	Healthy	1.5665343	alveolar macrophage	LMNA
1206	Healthy	1.9961373	alveolar macrophage	LMNA
1207	Healthy	2.1603441	alveolar macrophage	LMNA
1208	Healthy	2.7170885	alveolar macrophage	LMNA
1209	Healthy	2.320924	alveolar macrophage	LMNA
1210	Healthy	1.8988535	alveolar macrophage	LMNA
1211	Healthy	0.0	alveolar macrophage	LMNA
1212	Healthy	2.0301013	alveolar macrophage	LMNA
1213	Healthy	1.6189773	alveolar macrophage	LMNA
1214	Healthy	2.1646	alveolar macrophage	LMNA
1215	Healthy	0.729931	alveolar macrophage	LMNA
1216	Healthy	1.7469755	alveolar macrophage	LMNA
1217	Healthy	1.9308172	alveolar macrophage	LMNA
1218	Healthy	1.4792656	alveolar macrophage	LMNA
1219	Healthy	1.8539411	alveolar macrophage	LMNA
1220	Healthy	0.0	alveolar macrophage	LMNA
1221	Healthy	0.0	alveolar macrophage	LMNA
1222	Healthy	1.2849352	alveolar macrophage	LMNA
1223	Healthy	1.756079	alveolar macrophage	LMNA
1224	Healthy	2.0160394	alveolar macrophage	LMNA
1225	Healthy	2.4521713	alveolar macrophage	LMNA
1226	Healthy	0.86240405	alveolar macrophage	LMNA
1227	Healthy	2.6013305	alveolar macrophage	LMNA
1228	Healthy	1.7826604	alveolar macrophage	LMNA
1229	Healthy	1.1702967	alveolar macrophage	LMNA
1230	Healthy	1.2617028	alveolar macrophage	LMNA
1231	Healthy	1.7058538	alveolar macrophage	LMNA
1232	Healthy	0.0	alveolar macrophage	LMNA
1233	Healthy	1.9987793	alveolar macrophage	LMNA
1234	Healthy	0.0	alveolar macrophage	LMNA
1235	Healthy	1.4798224	alveolar macrophage	LMNA
1236	Healthy	2.15693	alveolar macrophage	LMNA
1237	Healthy	2.990952	alveolar macrophage	LMNA
1238	Healthy	0.0	alveolar macrophage	LMNA
1239	Healthy	2.373406	alveolar macrophage	LMNA
1240	Healthy	1.2314177	alveolar macrophage	LMNA
1241	Healthy	2.355889	alveolar macrophage	LMNA
1242	Healthy	1.1655979	alveolar macrophage	LMNA
1243	Healthy	1.6103634	alveolar macrophage	LMNA
1244	Healthy	0.0	alveolar macrophage	LMNA
1245	Healthy	1.2145566	alveolar macrophage	LMNA
1246	Healthy	1.9107145	alveolar macrophage	LMNA
1247	Healthy	1.9440663	alveolar macrophage	LMNA
1248	Healthy	1.8057642	alveolar macrophage	LMNA
1249	Healthy	1.9611195	alveolar macrophage	LMNA
1250	Healthy	2.1088078	alveolar macrophage	LMNA
1251	Healthy	2.091465	alveolar macrophage	LMNA
1252	Healthy	2.177514	alveolar macrophage	LMNA
1253	Healthy	2.7402282	alveolar macrophage	LMNA
1254	Healthy	1.540576	alveolar macrophage	LMNA
1255	Healthy	0.0	alveolar macrophage	LMNA
1256	Healthy	1.5695977	alveolar macrophage	LMNA
1257	Healthy	2.33617	alveolar macrophage	LMNA
1258	Healthy	0.0	alveolar macrophage	LMNA
1259	Healthy	1.3521144	alveolar macrophage	LMNA
1260	Healthy	0.0	alveolar macrophage	LMNA
1261	Healthy	2.5327895	alveolar macrophage	LMNA
1262	Healthy	1.5972668	alveolar macrophage	LMNA
1263	Healthy	2.207842	alveolar macrophage	LMNA
1264	Healthy	2.277686	alveolar macrophage	LMNA
1265	Healthy	2.316857	alveolar macrophage	LMNA
1266	Healthy	0.0	alveolar macrophage	LMNA
1267	Healthy	0.685006	alveolar macrophage	LMNA
1268	Healthy	2.7963462	alveolar macrophage	LMNA
1269	Healthy	2.4501216	alveolar macrophage	LMNA
1270	Healthy	1.7668917	alveolar macrophage	LMNA
1271	Healthy	2.093912	alveolar macrophage	LMNA
1272	Healthy	1.5815139	alveolar macrophage	LMNA
1273	Healthy	1.1324863	alveolar macrophage	LMNA
1274	Healthy	0.0	alveolar macrophage	LMNA
1275	Healthy	2.3387253	alveolar macrophage	LMNA
1276	Healthy	2.3543384	alveolar macrophage	LMNA
1277	Healthy	0.8276775	alveolar macrophage	LMNA
1278	Healthy	2.3656185	alveolar macrophage	LMNA
1279	Healthy	2.6579316	alveolar macrophage	LMNA
1280	Healthy	2.947675	alveolar macrophage	LMNA
1281	Healthy	1.5445267	alveolar macrophage	LMNA
1282	Healthy	2.000211	alveolar macrophage	LMNA
1283	Healthy	1.0075874	alveolar macrophage	LMNA
1284	Healthy	1.3754185	alveolar macrophage	LMNA
1285	Healthy	0.0	alveolar macrophage	LMNA
1286	Healthy	0.0	alveolar macrophage	LMNA
1287	Healthy	2.379509	alveolar macrophage	LMNA
1288	Healthy	0.0	alveolar macrophage	LMNA
1289	Healthy	2.2318645	alveolar macrophage	LMNA
1290	Healthy	3.0236917	alveolar macrophage	LMNA
1291	Healthy	1.2568408	alveolar macrophage	LMNA
1292	Healthy	0.9906708	alveolar macrophage	LMNA
1293	Healthy	2.1141748	alveolar macrophage	LMNA
1294	Healthy	2.1681688	alveolar macrophage	LMNA
1295	Healthy	2.4341512	alveolar macrophage	LMNA
1296	Healthy	1.8131802	alveolar macrophage	LMNA
1297	Healthy	3.1434894	alveolar macrophage	LMNA
1298	Healthy	1.9558331	alveolar macrophage	LMNA
1299	Healthy	2.9140806	alveolar macrophage	LMNA
1300	Healthy	0.0	alveolar macrophage	LMNA
1301	Healthy	2.0836346	alveolar macrophage	LMNA
1302	Healthy	0.0	alveolar macrophage	LMNA
1303	Healthy	0.9063359	alveolar macrophage	LMNA
1304	Healthy	1.0527191	alveolar macrophage	LMNA
1305	Healthy	2.189561	alveolar macrophage	LMNA
1306	Healthy	0.0	alveolar macrophage	LMNA
1307	Healthy	3.0720387	alveolar macrophage	LMNA
1308	Healthy	1.6591443	alveolar macrophage	LMNA
1309	Healthy	2.3233442	alveolar macrophage	LMNA
1310	Healthy	2.2392082	alveolar macrophage	LMNA
1311	Healthy	2.2731447	alveolar macrophage	LMNA
1312	Healthy	2.207365	alveolar macrophage	LMNA
1313	Healthy	1.7627611	alveolar macrophage	LMNA
1314	Healthy	0.0	alveolar macrophage	LMNA
1315	Healthy	1.5827204	alveolar macrophage	LMNA
1316	Healthy	1.685434	alveolar macrophage	LMNA
1317	Healthy	2.6287153	alveolar macrophage	LMNA
1318	Healthy	1.6813748	alveolar macrophage	LMNA
1319	Healthy	1.9048051	alveolar macrophage	LMNA
1320	Healthy	2.4799252	alveolar macrophage	LMNA
1321	Healthy	2.08187	alveolar macrophage	LMNA
1322	Healthy	1.121662	alveolar macrophage	LMNA
1323	Healthy	1.370554	alveolar macrophage	LMNA
1324	Healthy	2.9030106	alveolar macrophage	LMNA
1325	Healthy	2.103773	alveolar macrophage	LMNA
1326	Healthy	2.2412448	alveolar macrophage	LMNA
1327	Healthy	1.2075516	alveolar macrophage	LMNA
1328	Healthy	1.8335909	alveolar macrophage	LMNA
1329	Healthy	2.1114323	alveolar macrophage	LMNA
1330	Healthy	1.2560233	alveolar macrophage	LMNA
1331	Healthy	1.1548187	alveolar macrophage	LMNA
1332	Healthy	1.7277402	alveolar macrophage	LMNA
1333	Healthy	1.3844008	alveolar macrophage	LMNA
1334	Healthy	1.5368422	alveolar macrophage	LMNA
1335	Healthy	0.0	alveolar macrophage	LMNA
1336	Healthy	1.9850367	alveolar macrophage	LMNA
1337	Healthy	2.7191243	alveolar macrophage	LMNA
1338	Healthy	2.5243592	alveolar macrophage	LMNA
1339	Healthy	0.0	alveolar macrophage	LMNA
1340	Healthy	1.6519059	alveolar macrophage	LMNA
1341	Healthy	0.8483599	alveolar macrophage	LMNA
1342	Healthy	1.9991707	alveolar macrophage	LMNA
1343	Healthy	0.0	alveolar macrophage	LMNA
1344	Healthy	2.0605412	alveolar macrophage	LMNA
1345	Healthy	1.1322694	alveolar macrophage	LMNA
1346	Healthy	0.0	alveolar macrophage	LMNA
1347	Healthy	1.576206	alveolar macrophage	LMNA
1348	Healthy	1.0068383	alveolar macrophage	LMNA
1349	Healthy	0.0	alveolar macrophage	LMNA
1350	Healthy	1.9849384	alveolar macrophage	LMNA
1351	Healthy	2.2970324	alveolar macrophage	LMNA
1352	Healthy	2.5403242	alveolar macrophage	LMNA
1353	Healthy	2.4746048	alveolar macrophage	LMNA
1354	Healthy	1.6808928	alveolar macrophage	LMNA
1355	Healthy	1.4304717	alveolar macrophage	LMNA
1356	Healthy	2.0016668	alveolar macrophage	LMNA
1357	Healthy	1.8750731	alveolar macrophage	LMNA
1358	Healthy	0.0	alveolar macrophage	LMNA
1359	Healthy	2.1161942	alveolar macrophage	LMNA
1360	Healthy	2.0370846	alveolar macrophage	LMNA
1361	Healthy	2.0388002	alveolar macrophage	LMNA
1362	Healthy	2.7484174	alveolar macrophage	LMNA
1363	Healthy	3.361455	alveolar macrophage	LMNA
1364	Healthy	0.0	alveolar macrophage	LMNA
1365	Healthy	1.8326124	alveolar macrophage	LMNA
1366	Healthy	1.602498	alveolar macrophage	LMNA
1367	Healthy	1.370753	alveolar macrophage	LMNA
1368	Healthy	1.966609	alveolar macrophage	LMNA
1369	Healthy	1.8376026	alveolar macrophage	LMNA
1370	Healthy	2.8366506	alveolar macrophage	LMNA
1371	Healthy	2.186661	alveolar macrophage	LMNA
1372	Healthy	1.7021899	alveolar macrophage	LMNA
1373	Healthy	0.0	alveolar macrophage	LMNA
1374	Healthy	0.0	alveolar macrophage	LMNA
1375	Healthy	0.51530194	alveolar macrophage	LMNA
1376	Healthy	0.0	alveolar macrophage	LMNA
1377	Healthy	1.7572956	alveolar macrophage	LMNA
1378	Healthy	0.0	alveolar macrophage	LMNA
1379	Healthy	2.5758293	alveolar macrophage	LMNA
1380	Healthy	1.4800426	alveolar macrophage	LMNA
1381	Healthy	1.742989	alveolar macrophage	LMNA
1382	Healthy	2.8206925	alveolar macrophage	LMNA
1383	Healthy	1.8513502	alveolar macrophage	LMNA
1384	Healthy	1.0353175	alveolar macrophage	LMNA
1385	Healthy	1.9825631	alveolar macrophage	LMNA
1386	Healthy	3.1528523	alveolar macrophage	LMNA
1387	Healthy	2.8465922	alveolar macrophage	LMNA
1388	Healthy	1.509555	alveolar macrophage	LMNA
1389	Healthy	0.45809546	alveolar macrophage	LMNA
1390	Healthy	2.077854	alveolar macrophage	LMNA
1391	Healthy	2.5168898	alveolar macrophage	LMNA
1392	Healthy	2.3324146	alveolar macrophage	LMNA
1393	Healthy	0.0	alveolar macrophage	LMNA
1394	Healthy	2.6414282	alveolar macrophage	LMNA
1395	Healthy	3.0588508	alveolar macrophage	LMNA
1396	Healthy	0.0	alveolar macrophage	LMNA
1397	Healthy	1.6192495	alveolar macrophage	LMNA
1398	Healthy	2.3655028	alveolar macrophage	LMNA
1399	Healthy	1.8910903	alveolar macrophage	LMNA
1400	Healthy	2.9128246	alveolar macrophage	LMNA
1401	Healthy	2.2255101	alveolar macrophage	LMNA
1402	Healthy	0.0	alveolar macrophage	LMNA
1403	Healthy	0.0	alveolar macrophage	LMNA
1404	Healthy	1.5742596	alveolar macrophage	LMNA
1405	Healthy	1.463608	alveolar macrophage	LMNA
1406	Healthy	2.4936779	alveolar macrophage	LMNA
1407	Healthy	1.9919164	alveolar macrophage	LMNA
1408	Healthy	1.4538233	alveolar macrophage	LMNA
1409	Healthy	2.539019	alveolar macrophage	LMNA
1410	Healthy	1.0303661	alveolar macrophage	LMNA
1411	Healthy	2.246046	alveolar macrophage	LMNA
1412	Healthy	1.7539914	alveolar macrophage	LMNA
1413	Healthy	1.1708004	alveolar macrophage	LMNA
1414	Healthy	0.0	alveolar macrophage	LMNA
1415	Healthy	2.5347435	alveolar macrophage	LMNA
1416	Healthy	0.7956108	alveolar macrophage	LMNA
1417	Healthy	2.459771	alveolar macrophage	LMNA
1418	Healthy	0.0	alveolar macrophage	LMNA
1419	Healthy	1.5474973	alveolar macrophage	LMNA
1420	Healthy	0.0	alveolar macrophage	LMNA
1421	Healthy	0.0	alveolar macrophage	LMNA
1422	Healthy	0.0	alveolar macrophage	LMNA
1423	Healthy	0.68122596	alveolar macrophage	LMNA
1424	Healthy	2.8785207	alveolar macrophage	LMNA
1425	Healthy	2.705406	alveolar macrophage	LMNA
1426	Healthy	1.3870214	alveolar macrophage	LMNA
1427	Healthy	2.0361798	alveolar macrophage	LMNA
1428	Healthy	1.0183524	alveolar macrophage	LMNA
1429	Healthy	3.3671272	alveolar macrophage	LMNA
1430	Healthy	2.486601	alveolar macrophage	LMNA
1431	Healthy	2.2001772	alveolar macrophage	LMNA
1432	Healthy	0.8012562	alveolar macrophage	LMNA
1433	Healthy	1.3690366	alveolar macrophage	LMNA
1434	Healthy	1.2486715	alveolar macrophage	LMNA
1435	Healthy	2.4619853	alveolar macrophage	LMNA
1436	Healthy	2.4706879	alveolar macrophage	LMNA
1437	Healthy	1.5490468	alveolar macrophage	LMNA
1438	Healthy	0.0	alveolar macrophage	LMNA
1439	Healthy	0.7990358	alveolar macrophage	LMNA
1440	Healthy	0.0	alveolar macrophage	LMNA
1441	Healthy	2.844694	alveolar macrophage	LMNA
1442	Healthy	0.0	alveolar macrophage	LMNA
1443	Healthy	2.6566076	alveolar macrophage	LMNA
1444	Healthy	1.5598152	alveolar macrophage	LMNA
1445	Healthy	1.4896797	alveolar macrophage	LMNA
1446	Healthy	2.9318979	alveolar macrophage	LMNA
1447	Healthy	2.6254816	alveolar macrophage	LMNA
1448	Healthy	1.4848738	alveolar macrophage	LMNA
1449	Healthy	0.0	alveolar macrophage	LMNA
1450	Healthy	0.8913106	alveolar macrophage	LMNA
1451	Healthy	0.85087633	alveolar macrophage	LMNA
1452	Healthy	1.2552006	alveolar macrophage	LMNA
1453	Healthy	0.3931483	alveolar macrophage	LMNA
1454	Healthy	2.639825	alveolar macrophage	LMNA
1455	Healthy	2.1528661	alveolar macrophage	LMNA
1456	Healthy	1.3618044	alveolar macrophage	LMNA
1457	Healthy	1.0439028	alveolar macrophage	LMNA
1458	Healthy	1.2833065	alveolar macrophage	LMNA
1459	Healthy	2.5061703	alveolar macrophage	LMNA
1460	Healthy	2.9733477	alveolar macrophage	LMNA
1461	Healthy	1.0357137	alveolar macrophage	LMNA
1462	Healthy	2.1959636	alveolar macrophage	LMNA
1463	Healthy	1.9560398	alveolar macrophage	LMNA
1464	Healthy	0.82865137	alveolar macrophage	LMNA
1465	Healthy	3.2377577	alveolar macrophage	LMNA
1466	Healthy	1.2105805	alveolar macrophage	LMNA
1467	Healthy	1.4100763	alveolar macrophage	LMNA
1468	Healthy	2.2791939	alveolar macrophage	LMNA
1469	Healthy	2.1321628	alveolar macrophage	LMNA
1470	Healthy	1.8360403	alveolar macrophage	LMNA
1471	Healthy	2.3673253	alveolar macrophage	LMNA
1472	Healthy	1.8977244	alveolar macrophage	LMNA
1473	Healthy	1.5438968	alveolar macrophage	LMNA
1474	Healthy	2.1045074	alveolar macrophage	LMNA
1475	Healthy	2.4596398	alveolar macrophage	LMNA
1476	Healthy	2.2987804	alveolar macrophage	LMNA
1477	Healthy	2.595209	alveolar macrophage	LMNA
1478	Healthy	0.0	alveolar macrophage	LMNA
1479	Healthy	1.3391623	alveolar macrophage	LMNA
1480	Healthy	2.2165122	alveolar macrophage	LMNA
1481	Healthy	1.2201458	alveolar macrophage	LMNA
1482	Healthy	0.0	alveolar macrophage	LMNA
1483	Healthy	2.060752	alveolar macrophage	LMNA
1484	Healthy	2.0570242	alveolar macrophage	LMNA
1485	Healthy	0.0	alveolar macrophage	LMNA
1486	Healthy	2.1512847	alveolar macrophage	LMNA
1487	Healthy	1.7966526	alveolar macrophage	LMNA
1488	Healthy	1.9078212	alveolar macrophage	LMNA
1489	Healthy	2.6159766	alveolar macrophage	LMNA
1490	Healthy	1.4811193	alveolar macrophage	LMNA
1491	Healthy	2.3679328	alveolar macrophage	LMNA
1492	Healthy	1.5868883	alveolar macrophage	LMNA
1493	Healthy	1.5239633	alveolar macrophage	LMNA
1494	Healthy	3.0088968	alveolar macrophage	LMNA
1495	Healthy	1.1323824	alveolar macrophage	LMNA
1496	Healthy	1.9068698	alveolar macrophage	LMNA
1497	Healthy	1.4826611	alveolar macrophage	LMNA
1498	Healthy	2.3526804	alveolar macrophage	LMNA
1499	Healthy	1.8765017	alveolar macrophage	LMNA
1500	Healthy	1.3976833	alveolar macrophage	LMNA
1501	Healthy	0.0	alveolar macrophage	LMNA
1502	Healthy	1.5179021	alveolar macrophage	LMNA
1503	Healthy	2.527835	alveolar macrophage	LMNA
1504	Healthy	1.9346411	alveolar macrophage	LMNA
1505	Healthy	2.0317864	alveolar macrophage	LMNA
1506	Healthy	1.3648417	alveolar macrophage	LMNA
1507	Healthy	2.4533947	alveolar macrophage	LMNA
1508	Healthy	2.4611316	alveolar macrophage	LMNA
1509	Healthy	2.1850822	alveolar macrophage	LMNA
1510	Healthy	2.6076286	alveolar macrophage	LMNA
1511	Healthy	1.8964128	alveolar macrophage	LMNA
1512	Healthy	1.319124	alveolar macrophage	LMNA
1513	Healthy	2.975584	alveolar macrophage	LMNA
1514	Healthy	0.0	alveolar macrophage	LMNA
1515	Healthy	0.428484	alveolar macrophage	LMNA
1516	Healthy	0.0	alveolar macrophage	LMNA
1517	Healthy	2.1240327	alveolar macrophage	LMNA
1518	Healthy	2.0219455	alveolar macrophage	LMNA
1519	Healthy	2.076863	alveolar macrophage	LMNA
1520	Healthy	0.0	alveolar macrophage	LMNA
1521	Healthy	0.0	alveolar macrophage	LMNA
1522	Healthy	0.0	alveolar macrophage	LMNA
1523	Healthy	0.0	alveolar macrophage	LMNA
1524	Healthy	2.2280123	alveolar macrophage	LMNA
1525	Healthy	1.1874828	alveolar macrophage	LMNA
1526	Healthy	2.0073812	alveolar macrophage	LMNA
1527	Healthy	1.501656	alveolar macrophage	LMNA
1528	Healthy	1.8442942	alveolar macrophage	LMNA
1529	Healthy	2.227942	alveolar macrophage	LMNA
1530	Healthy	1.0240194	alveolar macrophage	LMNA
1531	Healthy	1.9757464	alveolar macrophage	LMNA
1532	Healthy	1.8656213	alveolar macrophage	LMNA
1533	Healthy	1.8306358	alveolar macrophage	LMNA
1534	Healthy	2.3207073	alveolar macrophage	LMNA
1535	Healthy	2.8141756	alveolar macrophage	LMNA
1536	Healthy	1.8482871	alveolar macrophage	LMNA
1537	Healthy	1.7614224	alveolar macrophage	LMNA
1538	Healthy	1.6366459	alveolar macrophage	LMNA
1539	Healthy	2.7842624	alveolar macrophage	LMNA
1540	Healthy	1.4006292	alveolar macrophage	LMNA
1541	Healthy	2.8191879	alveolar macrophage	LMNA
1542	Healthy	1.1452918	alveolar macrophage	LMNA
1543	Healthy	0.0	alveolar macrophage	LMNA
1544	Healthy	0.0	alveolar macrophage	LMNA
1545	Healthy	3.2748015	alveolar macrophage	LMNA
1546	Healthy	2.2496862	alveolar macrophage	LMNA
1547	Healthy	0.0	alveolar macrophage	LMNA
1548	Healthy	2.3764021	alveolar macrophage	LMNA
1549	Healthy	0.0	alveolar macrophage	LMNA
1550	Healthy	1.5877429	alveolar macrophage	LMNA
1551	Healthy	2.1769035	alveolar macrophage	LMNA
1552	Healthy	1.4300685	alveolar macrophage	LMNA
1553	Healthy	2.3722293	alveolar macrophage	LMNA
1554	Healthy	0.8789683	alveolar macrophage	LMNA
1555	Healthy	1.1973504	alveolar macrophage	LMNA
1556	Healthy	2.511373	alveolar macrophage	LMNA
1557	Healthy	1.8816624	alveolar macrophage	LMNA
1558	Healthy	1.7587743	alveolar macrophage	LMNA
1559	Healthy	1.4894407	alveolar macrophage	LMNA
1560	Healthy	2.0711553	alveolar macrophage	LMNA
1561	Healthy	2.6299775	alveolar macrophage	LMNA
1562	Healthy	0.0	alveolar macrophage	LMNA
1563	Healthy	1.9203346	alveolar macrophage	LMNA
1564	Healthy	0.0	alveolar macrophage	LMNA
1565	Healthy	0.0	alveolar macrophage	LMNA
1566	Healthy	2.439648	alveolar macrophage	LMNA
1567	Healthy	2.4438372	alveolar macrophage	LMNA
1568	Healthy	2.3209374	alveolar macrophage	LMNA
1569	Healthy	1.9521439	alveolar macrophage	LMNA
1570	Healthy	2.0173302	alveolar macrophage	LMNA
1571	Healthy	2.235825	alveolar macrophage	LMNA
1572	Healthy	2.5335217	alveolar macrophage	LMNA
1573	Healthy	2.0109248	alveolar macrophage	LMNA
1574	Healthy	0.8332216	alveolar macrophage	LMNA
1575	Healthy	0.0	alveolar macrophage	LMNA
1576	Healthy	0.0	alveolar macrophage	LMNA
1577	Healthy	0.0	alveolar macrophage	LMNA
1578	Healthy	0.0	alveolar macrophage	LMNA
1579	Healthy	0.69552803	alveolar macrophage	LMNA
1580	Healthy	1.5221653	alveolar macrophage	LMNA
1581	Healthy	2.4249392	alveolar macrophage	LMNA
1582	Healthy	0.0	alveolar macrophage	LMNA
1583	Healthy	3.086865	alveolar macrophage	LMNA
1584	Healthy	0.41505685	alveolar macrophage	LMNA
1585	Healthy	1.6686453	alveolar macrophage	LMNA
1586	Healthy	3.0152829	alveolar macrophage	LMNA
1587	Healthy	2.7138555	alveolar macrophage	LMNA
1588	Healthy	1.5557407	alveolar macrophage	LMNA
1589	Healthy	2.0770922	alveolar macrophage	LMNA
1590	Healthy	2.2325537	alveolar macrophage	LMNA
1591	Healthy	0.6977015	alveolar macrophage	LMNA
1592	Healthy	2.5413888	alveolar macrophage	LMNA
1593	Healthy	1.5415816	alveolar macrophage	LMNA
1594	Healthy	2.0611892	alveolar macrophage	LMNA
1595	Healthy	0.96322477	alveolar macrophage	LMNA
1596	Healthy	1.6240695	alveolar macrophage	LMNA
1597	Healthy	0.8619256	alveolar macrophage	LMNA
1598	Healthy	1.3515037	alveolar macrophage	LMNA
1599	Healthy	0.0	alveolar macrophage	LMNA
1600	Healthy	0.0	alveolar macrophage	LMNA
1601	Healthy	1.7445762	alveolar macrophage	LMNA
1602	Healthy	2.032154	alveolar macrophage	LMNA
1603	Healthy	1.6587147	alveolar macrophage	LMNA
1604	Healthy	0.8214095	alveolar macrophage	LMNA
1605	Healthy	1.5747825	alveolar macrophage	LMNA
1606	Healthy	1.7160405	alveolar macrophage	LMNA
1607	Healthy	0.0	alveolar macrophage	LMNA
1608	Healthy	2.0547185	alveolar macrophage	LMNA
1609	Healthy	1.5542331	alveolar macrophage	LMNA
1610	Healthy	2.3878658	alveolar macrophage	LMNA
1611	Healthy	0.66810834	alveolar macrophage	LMNA
1612	Healthy	1.5377616	alveolar macrophage	LMNA
1613	Healthy	1.5436441	alveolar macrophage	LMNA
1614	Healthy	1.907779	alveolar macrophage	LMNA
1615	Healthy	0.0	alveolar macrophage	LMNA
1616	Healthy	1.6212543	alveolar macrophage	LMNA
1617	Healthy	1.9149985	alveolar macrophage	LMNA
1618	Healthy	1.9631387	alveolar macrophage	LMNA
1619	Healthy	0.0	alveolar macrophage	LMNA
1620	Healthy	2.2122455	alveolar macrophage	LMNA
1621	Healthy	2.3802063	alveolar macrophage	LMNA
1622	Healthy	2.509162	alveolar macrophage	LMNA
1623	Healthy	0.0	alveolar macrophage	LMNA
1624	Healthy	2.4114406	alveolar macrophage	LMNA
1625	Healthy	1.0975114	alveolar macrophage	LMNA
1626	Healthy	0.0	alveolar macrophage	LMNA
1627	Healthy	0.0	alveolar macrophage	LMNA
1628	Healthy	2.894898	alveolar macrophage	LMNA
1629	Healthy	0.0	alveolar macrophage	LMNA
1630	Healthy	1.7957977	alveolar macrophage	LMNA
1631	Healthy	1.8201752	alveolar macrophage	LMNA
1632	Healthy	1.3009174	alveolar macrophage	LMNA
1633	Healthy	0.0	alveolar macrophage	LMNA
1634	Healthy	2.7144723	alveolar macrophage	LMNA
1635	Healthy	1.2967098	alveolar macrophage	LMNA
1636	Healthy	0.0	alveolar macrophage	LMNA
1637	Healthy	2.6067588	alveolar macrophage	LMNA
1638	Healthy	0.0	alveolar macrophage	LMNA
1639	Healthy	0.0	alveolar macrophage	LMNA
1640	Healthy	0.0	alveolar macrophage	LMNA
1641	Healthy	1.8303076	alveolar macrophage	LMNA
1642	Healthy	1.6925596	alveolar macrophage	LMNA
1643	Healthy	1.0937761	alveolar macrophage	LMNA
1644	Healthy	2.9129007	alveolar macrophage	LMNA
1645	Healthy	2.4415417	alveolar macrophage	LMNA
1646	Healthy	1.376079	alveolar macrophage	LMNA
1647	Healthy	1.4483227	alveolar macrophage	LMNA
1648	Healthy	2.329893	alveolar macrophage	LMNA
1649	Healthy	0.0	alveolar macrophage	LMNA
1650	Healthy	1.1048731	alveolar macrophage	LMNA
1651	Healthy	1.478719	alveolar macrophage	LMNA
1652	Healthy	1.765124	alveolar macrophage	LMNA
1653	Healthy	2.4584224	alveolar macrophage	LMNA
1654	Healthy	0.0	alveolar macrophage	LMNA
1655	Healthy	2.2949839	alveolar macrophage	LMNA
1656	Healthy	2.2834167	alveolar macrophage	LMNA
1657	Healthy	2.8395336	alveolar macrophage	LMNA
1658	Healthy	2.7903903	alveolar macrophage	LMNA
1659	Healthy	0.0	alveolar macrophage	LMNA
1660	Healthy	1.9686126	alveolar macrophage	LMNA
1661	Healthy	0.0	alveolar macrophage	LMNA
1662	Healthy	2.2027743	alveolar macrophage	LMNA
1663	Healthy	0.0	alveolar macrophage	LMNA
1664	Healthy	0.0	alveolar macrophage	LMNA
1665	Healthy	2.3117046	alveolar macrophage	LMNA
1666	Healthy	2.8112082	alveolar macrophage	LMNA
1667	Healthy	0.0	alveolar macrophage	LMNA
1668	Healthy	3.233792	alveolar macrophage	LMNA
1669	Healthy	1.4491615	alveolar macrophage	LMNA
1670	Healthy	2.3365014	alveolar macrophage	LMNA
1671	Healthy	2.021102	alveolar macrophage	LMNA
1672	Healthy	1.4569985	alveolar macrophage	LMNA
1673	Healthy	1.3427042	alveolar macrophage	LMNA
1674	Healthy	0.0	alveolar macrophage	LMNA
1675	Healthy	1.1216915	alveolar macrophage	LMNA
1676	Healthy	0.0	alveolar macrophage	LMNA
1677	Healthy	2.8526459	alveolar macrophage	LMNA
1678	Healthy	0.0	alveolar macrophage	LMNA
1679	Healthy	0.75206214	alveolar macrophage	LMNA
1680	Healthy	0.0	alveolar macrophage	LMNA
1681	Healthy	3.1469588	alveolar macrophage	LMNA
1682	Healthy	2.236991	alveolar macrophage	LMNA
1683	Healthy	2.156134	alveolar macrophage	LMNA
1684	Healthy	0.98760825	alveolar macrophage	LMNA
1685	Healthy	1.5950438	alveolar macrophage	LMNA
1686	Healthy	2.8871832	alveolar macrophage	LMNA
1687	Healthy	2.1954677	alveolar macrophage	LMNA
1688	Healthy	2.3664746	alveolar macrophage	LMNA
1689	Healthy	1.409783	alveolar macrophage	LMNA
1690	Healthy	2.1187155	alveolar macrophage	LMNA
1691	Healthy	1.0542619	alveolar macrophage	LMNA
1692	Healthy	0.0	alveolar macrophage	LMNA
1693	Healthy	1.9828217	alveolar macrophage	LMNA
1694	Healthy	0.0	alveolar macrophage	LMNA
1695	Healthy	0.0	alveolar macrophage	LMNA
1696	Healthy	1.0396067	alveolar macrophage	LMNA
1697	Healthy	1.9549217	alveolar macrophage	LMNA
1698	Healthy	1.483544	alveolar macrophage	LMNA
1699	Healthy	1.8182979	alveolar macrophage	LMNA
1700	Healthy	1.2384318	alveolar macrophage	LMNA
1701	Healthy	1.7469816	alveolar macrophage	LMNA
1702	Healthy	1.7041562	alveolar macrophage	LMNA
1703	Healthy	0.0	alveolar macrophage	LMNA
1704	Healthy	0.0	alveolar macrophage	LMNA
1705	Healthy	0.0	alveolar macrophage	LMNA
1706	Healthy	0.0	alveolar macrophage	LMNA
1707	Healthy	1.8675679	alveolar macrophage	LMNA
1708	Healthy	0.0	alveolar macrophage	LMNA
1709	Healthy	2.0174246	alveolar macrophage	LMNA
1710	Healthy	3.0531096	alveolar macrophage	LMNA
1711	Healthy	0.0	alveolar macrophage	LMNA
1712	Healthy	2.1808393	alveolar macrophage	LMNA
1713	Healthy	2.2049334	alveolar macrophage	LMNA
1714	Healthy	1.2773055	alveolar macrophage	LMNA
1715	Healthy	1.9960103	alveolar macrophage	LMNA
1716	Healthy	2.824894	alveolar macrophage	LMNA
1717	Healthy	1.5547271	alveolar macrophage	LMNA
1718	Healthy	2.3022623	alveolar macrophage	LMNA
1719	Healthy	0.0	alveolar macrophage	LMNA
1720	Healthy	1.5505136	alveolar macrophage	LMNA
1721	Healthy	1.0304097	alveolar macrophage	LMNA
1722	Healthy	0.5353662	alveolar macrophage	LMNA
1723	Healthy	2.484548	alveolar macrophage	LMNA
1724	Healthy	1.74448	alveolar macrophage	LMNA
1725	Healthy	0.0	alveolar macrophage	LMNA
1726	Healthy	0.0	alveolar macrophage	LMNA
1727	Healthy	0.0	alveolar macrophage	LMNA
1728	Healthy	1.6261587	alveolar macrophage	LMNA
1729	Healthy	0.0	alveolar macrophage	LMNA
1730	Healthy	1.4569966	alveolar macrophage	LMNA
1731	Healthy	2.4924967	alveolar macrophage	LMNA
1732	Healthy	1.1615062	alveolar macrophage	LMNA
1733	Healthy	2.0603225	alveolar macrophage	LMNA
1734	Healthy	1.195709	alveolar macrophage	LMNA
1735	Healthy	2.155307	alveolar macrophage	LMNA
1736	Healthy	2.0984802	alveolar macrophage	LMNA
1737	Healthy	1.6590352	alveolar macrophage	LMNA
1738	Healthy	2.6367795	alveolar macrophage	LMNA
1739	Healthy	1.2816907	alveolar macrophage	LMNA
1740	Healthy	1.1060749	alveolar macrophage	LMNA
1741	Healthy	0.0	alveolar macrophage	LMNA
1742	Healthy	0.6763219	alveolar macrophage	LMNA
1743	Healthy	1.5102249	alveolar macrophage	LMNA
1744	Healthy	2.7264142	alveolar macrophage	LMNA
1745	Healthy	1.339282	alveolar macrophage	LMNA
1746	Healthy	1.9192231	alveolar macrophage	LMNA
1747	Healthy	1.2949215	alveolar macrophage	LMNA
1748	Healthy	1.0212214	alveolar macrophage	LMNA
1749	Healthy	1.0754287	alveolar macrophage	LMNA
1750	Healthy	2.8218453	alveolar macrophage	LMNA
1751	Healthy	1.9184122	alveolar macrophage	LMNA
1752	Healthy	1.5467029	alveolar macrophage	LMNA
1753	Healthy	1.8898604	alveolar macrophage	LMNA
1754	Healthy	1.6139833	alveolar macrophage	LMNA
1755	Healthy	1.6919616	alveolar macrophage	LMNA
1756	Healthy	0.0	alveolar macrophage	LMNA
1757	Healthy	1.9804865	alveolar macrophage	LMNA
1758	Healthy	2.7160075	alveolar macrophage	LMNA
1759	Healthy	0.5750458	alveolar macrophage	LMNA
1760	Healthy	2.150975	alveolar macrophage	LMNA
1761	Healthy	0.946219	alveolar macrophage	LMNA
1762	Healthy	1.6566396	alveolar macrophage	LMNA
1763	Healthy	1.3447104	alveolar macrophage	LMNA
1764	Healthy	1.3532807	alveolar macrophage	LMNA
1765	Healthy	1.362544	alveolar macrophage	LMNA
1766	Healthy	2.661456	alveolar macrophage	LMNA
1767	Healthy	0.0	alveolar macrophage	LMNA
1768	Healthy	2.4537246	alveolar macrophage	LMNA
1769	Healthy	1.7304434	alveolar macrophage	LMNA
1770	Healthy	1.4266874	alveolar macrophage	LMNA
1771	Healthy	0.0	alveolar macrophage	LMNA
1772	Healthy	2.0826206	alveolar macrophage	LMNA
1773	Healthy	0.0	alveolar macrophage	LMNA
1774	Healthy	1.5478373	alveolar macrophage	LMNA
1775	Healthy	1.5250188	alveolar macrophage	LMNA
1776	Healthy	0.0	alveolar macrophage	LMNA
1777	Healthy	1.0979677	alveolar macrophage	LMNA
1778	Healthy	1.6715606	alveolar macrophage	LMNA
1779	Healthy	2.0908055	alveolar macrophage	LMNA
1780	Healthy	1.3282305	alveolar macrophage	LMNA
1781	Healthy	0.0	alveolar macrophage	LMNA
1782	Healthy	1.991692	alveolar macrophage	LMNA
1783	Healthy	2.608939	alveolar macrophage	LMNA
1784	Healthy	2.0241516	alveolar macrophage	LMNA
1785	Healthy	0.0	alveolar macrophage	LMNA
1786	Healthy	2.0064018	alveolar macrophage	LMNA
1787	Healthy	1.8932444	alveolar macrophage	LMNA
1788	Healthy	0.0	alveolar macrophage	LMNA
1789	Healthy	1.6236845	alveolar macrophage	LMNA
1790	Healthy	2.375862	alveolar macrophage	LMNA
1791	Healthy	0.7937831	alveolar macrophage	LMNA
1792	Healthy	0.5310767	alveolar macrophage	LMNA
1793	Healthy	2.3471186	alveolar macrophage	LMNA
1794	Healthy	0.97213066	alveolar macrophage	LMNA
1795	Healthy	1.3335993	alveolar macrophage	LMNA
1796	Healthy	2.3784003	alveolar macrophage	LMNA
1797	Healthy	2.5311894	alveolar macrophage	LMNA
1798	Healthy	0.7563091	alveolar macrophage	LMNA
1799	Healthy	0.0	alveolar macrophage	LMNA
1800	Healthy	2.1875324	alveolar macrophage	LMNA
1801	Healthy	2.5323997	alveolar macrophage	LMNA
1802	Healthy	0.0	alveolar macrophage	LMNA
1803	Healthy	0.78279686	alveolar macrophage	LMNA
1804	Healthy	0.0	alveolar macrophage	LMNA
1805	Healthy	1.9751813	alveolar macrophage	LMNA
1806	Healthy	1.5183638	alveolar macrophage	LMNA
1807	Healthy	0.61560565	alveolar macrophage	LMNA
1808	Healthy	2.7517555	alveolar macrophage	LMNA
1809	Healthy	1.1406718	alveolar macrophage	LMNA
1810	Healthy	1.6818956	alveolar macrophage	LMNA
1811	Healthy	0.0	alveolar macrophage	LMNA
1812	Healthy	0.0	alveolar macrophage	LMNA
1813	Healthy	1.705772	alveolar macrophage	LMNA
1814	Healthy	2.1990643	alveolar macrophage	LMNA
1815	Healthy	1.6256912	alveolar macrophage	LMNA
1816	Healthy	2.183825	alveolar macrophage	LMNA
1817	Healthy	2.5703037	alveolar macrophage	LMNA
1818	Healthy	2.6773574	alveolar macrophage	LMNA
1819	Healthy	1.6675454	alveolar macrophage	LMNA
1820	Healthy	1.6997495	alveolar macrophage	LMNA
1821	Healthy	1.8509927	alveolar macrophage	LMNA
1822	Healthy	1.5663364	alveolar macrophage	LMNA
1823	Healthy	2.3164785	alveolar macrophage	LMNA
1824	Healthy	2.3247979	alveolar macrophage	LMNA
1825	Healthy	0.0	alveolar macrophage	LMNA
1826	Healthy	0.0	alveolar macrophage	LMNA
1827	Healthy	0.84763664	alveolar macrophage	LMNA
1828	Healthy	1.9891739	alveolar macrophage	LMNA
1829	Healthy	1.7716012	alveolar macrophage	LMNA
1830	Healthy	2.7377691	alveolar macrophage	LMNA
1831	Healthy	1.996182	alveolar macrophage	LMNA
1832	Healthy	0.91221327	alveolar macrophage	LMNA
1833	Healthy	0.0	alveolar macrophage	LMNA
1834	Healthy	2.6753557	alveolar macrophage	LMNA
1835	Healthy	1.8478496	alveolar macrophage	LMNA
1836	Healthy	1.9600714	alveolar macrophage	LMNA
1837	Healthy	2.2010095	alveolar macrophage	LMNA
1838	Healthy	1.7177913	alveolar macrophage	LMNA
1839	Healthy	0.0	alveolar macrophage	LMNA
1840	Healthy	2.639704	alveolar macrophage	LMNA
1841	Healthy	0.890787	alveolar macrophage	LMNA
1842	Healthy	0.0	alveolar macrophage	LMNA
1843	Healthy	3.2448134	alveolar macrophage	LMNA
1844	Healthy	2.141142	alveolar macrophage	LMNA
1845	Healthy	1.0473788	alveolar macrophage	LMNA
1846	Healthy	1.1304421	alveolar macrophage	LMNA
1847	Healthy	3.5390174	alveolar macrophage	LMNA
1848	Healthy	0.9177056	alveolar macrophage	LMNA
1849	Healthy	1.1415288	alveolar macrophage	LMNA
1850	Healthy	2.2667933	alveolar macrophage	LMNA
1851	Healthy	1.8614095	alveolar macrophage	LMNA
1852	Healthy	1.4777975	alveolar macrophage	LMNA
1853	Healthy	0.0	alveolar macrophage	LMNA
1854	Healthy	2.009071	alveolar macrophage	LMNA
1855	Healthy	1.7191306	alveolar macrophage	LMNA
1856	Healthy	1.3719182	alveolar macrophage	LMNA
1857	Healthy	1.8432167	alveolar macrophage	LMNA
1858	Healthy	1.7383388	alveolar macrophage	LMNA
1859	Healthy	0.0	alveolar macrophage	LMNA
1860	Healthy	2.2039835	alveolar macrophage	LMNA
1861	Healthy	0.0	alveolar macrophage	LMNA
1862	Healthy	0.0	alveolar macrophage	LMNA
1863	Healthy	0.0	alveolar macrophage	LMNA
1864	Healthy	1.2617685	alveolar macrophage	LMNA
1865	Healthy	2.5195549	alveolar macrophage	LMNA
1866	Healthy	0.0	alveolar macrophage	LMNA
1867	Healthy	3.1738458	alveolar macrophage	LMNA
1868	Healthy	1.1677407	alveolar macrophage	LMNA
1869	Healthy	2.5150945	alveolar macrophage	LMNA
1870	Healthy	2.2630084	alveolar macrophage	LMNA
1871	Healthy	2.2320542	alveolar macrophage	LMNA
1872	Healthy	1.61283	alveolar macrophage	LMNA
1873	Healthy	1.6890645	alveolar macrophage	LMNA
1874	Healthy	0.0	alveolar macrophage	LMNA
1875	Healthy	1.7612988	alveolar macrophage	LMNA
1876	Healthy	2.797144	alveolar macrophage	LMNA
1877	Healthy	1.404035	alveolar macrophage	LMNA
1878	Healthy	2.1835585	alveolar macrophage	LMNA
1879	Healthy	0.7623681	alveolar macrophage	LMNA
1880	Healthy	1.8920366	alveolar macrophage	LMNA
1881	Healthy	0.0	alveolar macrophage	LMNA
1882	Healthy	2.0944755	alveolar macrophage	LMNA
1883	Healthy	1.3657852	alveolar macrophage	LMNA
1884	Healthy	2.0084558	alveolar macrophage	LMNA
1885	Healthy	2.3907318	alveolar macrophage	LMNA
1886	Healthy	1.8010522	alveolar macrophage	LMNA
1887	Healthy	2.8474603	alveolar macrophage	LMNA
1888	Healthy	2.1825087	alveolar macrophage	LMNA
1889	Healthy	2.714035	alveolar macrophage	LMNA
1890	Healthy	1.6895287	alveolar macrophage	LMNA
1891	Healthy	1.8303124	alveolar macrophage	LMNA
1892	Healthy	1.9792179	alveolar macrophage	LMNA
1893	Healthy	2.0599074	alveolar macrophage	LMNA
1894	Healthy	0.0	alveolar macrophage	LMNA
1895	Healthy	2.6057613	alveolar macrophage	LMNA
1896	Healthy	1.8690213	alveolar macrophage	LMNA
1897	Healthy	1.006187	alveolar macrophage	LMNA
1898	Healthy	1.5493562	alveolar macrophage	LMNA
1899	Healthy	0.0	alveolar macrophage	LMNA
1900	Healthy	1.3307434	alveolar macrophage	LMNA
1901	Healthy	0.960623	alveolar macrophage	LMNA
1902	Healthy	0.0	alveolar macrophage	LMNA
1903	Healthy	0.9560145	alveolar macrophage	LMNA
1904	Healthy	0.9680742	alveolar macrophage	LMNA
1905	Healthy	2.8969843	alveolar macrophage	LMNA
1906	Healthy	2.5686343	alveolar macrophage	LMNA
1907	Healthy	1.773547	alveolar macrophage	LMNA
1908	Healthy	2.3662488	alveolar macrophage	LMNA
1909	Healthy	2.149902	alveolar macrophage	LMNA
1910	Healthy	2.8314247	alveolar macrophage	LMNA
1911	Healthy	1.2802474	alveolar macrophage	LMNA
1912	Healthy	0.0	alveolar macrophage	LMNA
1913	Healthy	2.8304887	alveolar macrophage	LMNA
1914	Healthy	2.0866516	alveolar macrophage	LMNA
1915	Healthy	0.74537635	alveolar macrophage	LMNA
1916	Healthy	2.028854	alveolar macrophage	LMNA
1917	Healthy	0.0	alveolar macrophage	LMNA
1918	Healthy	1.6681713	alveolar macrophage	LMNA
1919	Healthy	1.0342228	alveolar macrophage	LMNA
1920	Healthy	2.2145045	alveolar macrophage	LMNA
1921	Healthy	0.5661608	alveolar macrophage	LMNA
1922	Healthy	1.6822329	alveolar macrophage	LMNA
1923	Healthy	1.6289992	alveolar macrophage	LMNA
1924	Healthy	0.0	alveolar macrophage	LMNA
1925	Healthy	0.8521723	alveolar macrophage	LMNA
1926	Healthy	0.0	alveolar macrophage	LMNA
1927	Healthy	2.6420355	alveolar macrophage	LMNA
1928	Healthy	1.1182861	alveolar macrophage	LMNA
1929	Healthy	1.6622059	alveolar macrophage	LMNA
1930	Healthy	1.9293306	alveolar macrophage	LMNA
1931	Healthy	1.1486999	alveolar macrophage	LMNA
1932	Healthy	0.94965816	alveolar macrophage	LMNA
1933	Healthy	2.2116244	alveolar macrophage	LMNA
1934	Healthy	0.0	alveolar macrophage	LMNA
1935	Healthy	1.6268892	alveolar macrophage	LMNA
1936	Healthy	2.396277	alveolar macrophage	LMNA
1937	Healthy	1.1606379	alveolar macrophage	LMNA
1938	Healthy	2.3113902	alveolar macrophage	LMNA
1939	Healthy	0.8929616	alveolar macrophage	LMNA
1940	Healthy	2.0473375	alveolar macrophage	LMNA
1941	Healthy	0.0	alveolar macrophage	LMNA
1942	Healthy	0.0	alveolar macrophage	LMNA
1943	Healthy	1.737753	alveolar macrophage	LMNA
1944	Healthy	1.7008375	alveolar macrophage	LMNA
1945	Healthy	0.7636906	alveolar macrophage	LMNA
1946	Healthy	2.1164699	alveolar macrophage	LMNA
1947	Healthy	0.0	alveolar macrophage	LMNA
1948	Healthy	1.5526757	alveolar macrophage	LMNA
1949	Healthy	1.6861238	alveolar macrophage	LMNA
1950	Healthy	1.8713537	alveolar macrophage	LMNA
1951	Healthy	1.4488184	alveolar macrophage	LMNA
1952	Healthy	0.0	alveolar macrophage	LMNA
1953	Healthy	0.7799449	alveolar macrophage	LMNA
1954	Healthy	2.74109	alveolar macrophage	LMNA
1955	Healthy	1.530794	alveolar macrophage	LMNA
1956	Healthy	0.0	alveolar macrophage	LMNA
1957	Healthy	2.2733653	alveolar macrophage	LMNA
1958	Healthy	1.7833211	alveolar macrophage	LMNA
1959	Healthy	2.4391818	alveolar macrophage	LMNA
1960	Healthy	1.5338745	alveolar macrophage	LMNA
1961	Healthy	0.0	alveolar macrophage	LMNA
1962	Healthy	1.9668406	alveolar macrophage	LMNA
1963	Healthy	2.6739454	alveolar macrophage	LMNA
1964	Healthy	2.2177246	alveolar macrophage	LMNA
1965	Healthy	2.5094292	alveolar macrophage	LMNA
1966	Healthy	2.1261394	alveolar macrophage	LMNA
1967	Healthy	0.0	alveolar macrophage	LMNA
1968	Healthy	2.388202	alveolar macrophage	LMNA
1969	Healthy	0.6119104	alveolar macrophage	LMNA
1970	Healthy	1.1801046	alveolar macrophage	LMNA
1971	Healthy	1.8960071	alveolar macrophage	LMNA
1972	Healthy	1.6117836	alveolar macrophage	LMNA
1973	Healthy	3.3918433	alveolar macrophage	LMNA
1974	Healthy	1.5782304	alveolar macrophage	LMNA
1975	Healthy	1.8302646	alveolar macrophage	LMNA
1976	Healthy	2.1697495	alveolar macrophage	LMNA
1977	Healthy	0.0	alveolar macrophage	LMNA
1978	Healthy	2.8658488	alveolar macrophage	LMNA
1979	Healthy	0.0	alveolar macrophage	LMNA
1980	Healthy	1.3457888	alveolar macrophage	LMNA
1981	Healthy	0.9795859	alveolar macrophage	LMNA
1982	Healthy	0.0	alveolar macrophage	LMNA
1983	Healthy	1.3242695	alveolar macrophage	LMNA
1984	Healthy	2.0107749	alveolar macrophage	LMNA
1985	Healthy	0.0	alveolar macrophage	LMNA
1986	Healthy	2.8578358	alveolar macrophage	LMNA
1987	Healthy	1.6469371	alveolar macrophage	LMNA
1988	Healthy	1.5905869	alveolar macrophage	LMNA
1989	Healthy	0.0	alveolar macrophage	LMNA
1990	Healthy	1.6518542	alveolar macrophage	LMNA
1991	Healthy	0.0	alveolar macrophage	LMNA
1992	Healthy	1.75264	alveolar macrophage	LMNA
1993	Healthy	0.0	alveolar macrophage	LMNA
1994	Healthy	0.8276382	alveolar macrophage	LMNA
1995	Healthy	2.894553	alveolar macrophage	LMNA
1996	Healthy	1.313431	alveolar macrophage	LMNA
1997	Healthy	2.4332907	alveolar macrophage	LMNA
1998	Healthy	1.0553081	alveolar macrophage	LMNA
[truncated: 72,366 more rows]
