# Supplementary material for: SenSet defines cell-type specific senescence signatures in the aged human lung
Source: EMBO J. 2026 Apr 10;45(10):3589–638. doi: 10.1038/s44318-026-00762-8 (PMC13187336; doi:10.1038/s44318-026-00762-8)
Supplement: Supplementary file 2 — Source data Fig. 3 [file 44318_2026_762_MOESM2_ESM.zip › Figure 3/3D/D.csv]

	Gene_set	Term	Overlap	P-value	Adjusted P-value	Old P-value	Old Adjusted P-value	Odds Ratio	Combined Score	Genes
0	GO_Biological_Process_2023	Regulation Of Apoptotic Process (GO:0042981)	23/705	1.926986519840345e-12	3.231556393772258e-09	0	0	7.806168957354344	210.57190504881	EGR1;JUN;NPM1;HSPA5;CITED2;HDAC1;PLK2;NME2;PLAUR;HMGB1;THBS1;RHOB;SOD1;RSL1D1;IRF3;BAG3;CTNNB1;CALR;IL6ST;SGK1;CD44;CTSB;MCL1
1	GO_Biological_Process_2023	Positive Regulation Of Gene Expression (GO:0010628)	18/480	7.011137227174594e-11	5.8788385649858974e-08	0	0	8.603305785123966	201.15334286044427	EGR1;MAP2K1;NPM1;GSN;SMARCB1;CXCL8;CITED2;HDAC1;DPY30;AKR1B1;THBS1;SOD1;IFI16;ID2;CCL3;VIM;GAPDH;NFE2L2
2	GO_Biological_Process_2023	Inflammatory Response (GO:0006954)	13/236	3.72592834341863e-10	2.0827939439710147e-07	0	0	12.33053667004195	267.7025465805798	CEBPB;CXCL8;CCL3L1;IL18;HMGB1;FOS;CXCL2;THBS1;TNFRSF1A;CCL4;CCL3;RAC1;CD44
3	GO_Biological_Process_2023	Negative Regulation Of Apoptotic Process (GO:0043066)	16/482	5.084893440344697e-09	2.131841574864514e-06	0	0	7.41173104434907	141.54176670609883	NPM1;HSPA5;CITED2;HDAC1;PLK2;CAV1;PRKCD;NME2;PLAUR;THBS1;SOD1;BAG3;CTNNB1;IL6ST;CD44;MCL1
4	GO_Biological_Process_2023	Regulation Of Smooth Muscle Cell Proliferation (GO:0048660)	7/54	1.3870906368567144e-08	3.939290844052837e-06	0	0	29.857941113260264	540.2338291942274	EDN1;HDAC1;ID2;IL18;TNFAIP3;CTNNB1;THBS1
5	GO_Biological_Process_2023	Positive Regulation Of Endothelial Cell Migration (GO:0010595)	8/85	1.6353858971554655e-08	3.939290844052837e-06	0	0	21.009276437847863	376.6711562561955	MAP2K3;EDN1;TMSB4X;HMGB1;RAC1;CALR;THBS1;RHOB
6	GO_Biological_Process_2023	Positive Regulation Of Transcription By RNA Polymerase II (GO:0045944)	21/938	1.7891683546138757e-08	3.939290844052837e-06	0	0	5.112797485406376	91.20683562023316	EGR1;EDN1;JUN;NPM1;CEBPB;SMARCB1;CITED2;HDAC1;IL18;NME2;AKR1B1;DEK;HMGB1;FOS;YBX1;ETS2;TNFRSF1A;IFI16;IRF3;CTNNB1;NFE2L2
7	GO_Biological_Process_2023	Regulation Of Cell Population Proliferation (GO:0042127)	19/766	1.8792085123686763e-08	3.939290844052837e-06	0	0	5.597762698302789	99.58324711798822	MAP2K1;EDN1;JUN;NPM1;CDKN1A;CXCL8;CCL3L1;HDAC1;AKR1B1;AREG;THBS1;ID2;LMNA;CTNNB1;IGFBP7;CALR;IL6ST;SGK1;S100A11
8	GO_Biological_Process_2023	Positive Regulation Of DNA-templated Transcription (GO:0045893)	24/1243	2.4950903477113825e-08	4.649185014568876e-06	0	0	4.483883230957002	78.49645522426026	MAP2K3;EGR1;MAP2K1;EDN1;JUN;NPM1;CEBPB;SMARCB1;CITED2;HDAC1;IL18;NME2;AKR1B1;DEK;HMGB1;FOS;YBX1;ETS2;TNFRSF1A;IFI16;IRF3;ID2;CTNNB1;NFE2L2
9	GO_Biological_Process_2023	Cellular Response To Cytokine Stimulus (GO:0071345)	12/308	8.692486789198149e-08	1.159367805650901e-05	0	0	8.452271420356526	137.41890244193755	EGR1;ZFP36;CXCL8;IFI16;CCL3L1;TPR;CCL4;CCL3;IL6ST;GAPDH;TNFRSF1A;NFE2L2
10	GO_Biological_Process_2023	Neutrophil Chemotaxis (GO:0030593)	7/70	8.760045972409314e-08	1.159367805650901e-05	0	0	22.257014590347925	361.68716135761474	LGALS3;EDN1;CXCL8;CCL3L1;CCL4;CCL3;CXCL2
11	GO_Biological_Process_2023	Positive Regulation Of Cellular Process (GO:0048522)	16/594	9.31123803383401e-08	1.159367805650901e-05	0	0	5.941099577085736	96.18318613229194	EDN1;NPM1;SMARCB1;CAVIN1;CITED2;HDAC1;CAV1;AKR1B1;AREG;THBS1;ZFP36;MMP14;CTNNB1;CCN2;CALR;IL6ST
12	GO_Biological_Process_2023	Negative Regulation Of Transcription By RNA Polymerase II (GO:0000122)	18/763	9.924899095265125e-08	1.159367805650901e-05	0	0	5.257504575960952	84.78059498771529	EDN1;JUN;CEBPB;CITED2;HDAC1;CAV1;AKR1B1;HMGB1;ETS2;ZFP36;CCND1;IFI16;BAG3;ID2;TPR;ID1;BHLHE40;CALR
13	GO_Biological_Process_2023	Negative Regulation Of Cell Population Proliferation (GO:0008285)	13/379	1.0735279919585859e-07	1.159367805650901e-05	0	0	7.458252541277396	119.6836617481752	MAP2K1;NPM1;CDKN1A;CXCL8;CCL3L1;TNFAIP3;AKR1B1;THBS1;LMNA;CTNNB1;IGFBP7;B2M;S100A11
14	GO_Biological_Process_2023	Negative Regulation Of Programmed Cell Death (GO:0043069)	13/381	1.1408205672328737e-07	1.159367805650901e-05	0	0	7.416958859280037	118.57008432591964	NPM1;HSPA5;CITED2;HDAC1;PLK2;NME2;PLAUR;THBS1;BAG3;CTNNB1;IL6ST;CD44;MCL1
15	GO_Biological_Process_2023	Cellular Response To Reactive Oxygen Species (GO:0034614)	7/73	1.175268497082011e-07	1.159367805650901e-05	0	0	21.24211815120906	338.9519617021616	EDN1;JUN;PRKCD;TNFAIP3;FOS;RHOB;NFE2L2
16	GO_Biological_Process_2023	Granulocyte Chemotaxis (GO:0071621)	7/73	1.175268497082011e-07	1.159367805650901e-05	0	0	21.24211815120906	338.9519617021616	LGALS3;EDN1;CXCL8;CCL3L1;CCL4;CCL3;CXCL2
17	GO_Biological_Process_2023	Response To Hydrogen Peroxide (GO:0042542)	6/46	1.5149871164237558e-07	1.4114629968014656e-05	0	0	29.781	467.6417726525025	EDN1;PRKCD;TNFAIP3;RHOB;SOD1;NFE2L2
18	GO_Biological_Process_2023	Neutrophil Migration (GO:1990266)	7/77	1.7048120043203504e-07	1.4499886381551492e-05	0	0	20.024242424242424	312.07062562808125	LGALS3;EDN1;CXCL8;CCL3L1;CCL4;CCL3;CXCL2
19	GO_Biological_Process_2023	Positive Regulation Of Smooth Muscle Cell Proliferation (GO:0048661)	6/47	1.7292649232619555e-07	1.4499886381551492e-05	0	0	29.05317073170732	452.36946726536127	EDN1;JUN;HDAC1;ID2;IL18;THBS1
20	GO_Biological_Process_2023	Cellular Response To Tumor Necrosis Factor (GO:0071356)	8/119	2.297816523704674e-07	1.8349706239298755e-05	0	0	14.548997977569408	222.39796635286945	ZFP36;CXCL8;CCL3L1;TMSB4X;CCL4;CCL3;TNFRSF1A;NFE2L2
21	GO_Biological_Process_2023	Cellular Response To Lipopolysaccharide (GO:0071222)	8/124	3.156053631520834e-07	2.4057736091183815e-05	0	0	13.918367346938776	208.34088489066704	ZFP36;CXCL8;IL18;CCL3;TNFAIP3;VIM;HMGB1;CXCL2
22	GO_Biological_Process_2023	Regulation Of Transcription By RNA Polymerase II (GO:0006357)	29/2028	4.541092346816203e-07	3.3110486372220744e-05	0	0	3.371523424049687	49.24085707035898	CEBPB;SMARCB1;CITED2;HDAC1;AKR1B1;HMGB1;YBX1;ETS2;ZFP36;CCND1;IFI16;TPR;EGR1;EDN1;JUN;NPM1;CAV1;IL18;NME2;DEK;FOS;TNFRSF1A;IRF3;ID2;ID1;BHLHE40;CTNNB1;CALR;NFE2L2
23	GO_Biological_Process_2023	Regulation Of Cell Migration (GO:0030334)	13/434	5.048229636017011e-07	3.527450458166886e-05	0	0	6.465634817255383	93.74561445664531	EDN1;HSPA5;CITED2;HDAC1;CAV1;THBS1;RHOB;MMP14;TMSB4X;LMNA;CCL3;RAC1;SGK1
24	GO_Biological_Process_2023	Cellular Response To Hydrogen Peroxide (GO:0070301)	5/34	9.36200219876097e-07	6.054655391491908e-05	0	0	33.91089108910891	470.7318804037574	EDN1;PRKCD;TNFAIP3;RHOB;NFE2L2
25	GO_Biological_Process_2023	Negative Regulation Of Cellular Process (GO:0048523)	14/537	9.387062622468076e-07	6.054655391491908e-05	0	0	5.636254052705961	78.22423548154023	MAP2K1;NPM1;CDKN1A;CXCL8;CCL3L1;AKR1B1;THBS1;RHOB;LMNA;TXNIP;CTNNB1;IGFBP7;CCN2;S100A11
26	GO_Biological_Process_2023	Cytokine-Mediated Signaling Pathway (GO:0019221)	10/257	1.1126937836640155e-06	6.91106472297983e-05	0	0	8.285678137651821	113.58609670319008	EGR1;CXCL8;CCL3L1;TMSB4X;CCL4;IL18;CCL3;IL6ST;CXCL2;TNFRSF1A
27	GO_Biological_Process_2023	Negative Regulation Of Extrinsic Apoptotic Signaling Pathway (GO:2001237)	6/70	1.9134593242913906e-06	0.00011460254595845222	0	0	18.590625	244.775282031094	LGALS3;PEA15;AKR1B1;TNFAIP3;THBS1;MCL1
28	GO_Biological_Process_2023	Modulation By Host Of Symbiont Process (GO:0051851)	5/42	2.767404117050632e-06	0.00016003230014806583	0	0	26.568102756221567	340.0079735927216	JUN;SMARCB1;HDAC1;CCL4;CCL3
29	GO_Biological_Process_2023	Regulation Of Endodeoxyribonuclease Activity (GO:0032071)	3/7	4.986766178294189e-06	0.00027876022936664516	0	0	144.83009708737865	1768.190525634726	NPM1;PRKCD;HMGB1
30	GO_Biological_Process_2023	Regulation Of DNA Binding (GO:0051101)	5/48	5.4317519528020195e-06	0.00029384025886609633	0	0	22.85401795993553	277.06494655792017	JUN;IFI16;PLAUR;HMGB1;TXN
31	GO_Biological_Process_2023	Positive Regulation Of MAPK Cascade (GO:0043410)	10/310	5.930861991412649e-06	0.00031081423623746917	0	0	6.803472222222222	81.88210814039608	MAP2K1;EDN1;CCL3L1;CCL4;CCL3;CCN2;HMGB1;THBS1;CD44;SOD1
32	GO_Biological_Process_2023	Negative Regulation Of DNA-templated Transcription (GO:0045892)	18/1025	6.871720013400172e-06	0.0003492083170446087	0	0	3.836395233366435	45.60743527788473	EDN1;JUN;CEBPB;CITED2;HDAC1;CAV1;AKR1B1;HMGB1;ETS2;ZFP36;CCND1;IFI16;ID2;TPR;ID1;BHLHE40;CTNNB1;CALR
33	GO_Biological_Process_2023	Eosinophil Chemotaxis (GO:0048245)	4/24	7.298645978499759e-06	0.0003497094087412599	0	0	38.96862745098039	460.9139777506635	LGALS3;CCL3L1;CCL4;CCL3
34	GO_Biological_Process_2023	Eosinophil Migration (GO:0072677)	4/24	7.298645978499759e-06	0.0003497094087412599	0	0	38.96862745098039	460.9139777506635	LGALS3;CCL3L1;CCL4;CCL3
35	GO_Biological_Process_2023	Positive Regulation Of Cytokine Production (GO:0001819)	10/320	7.833997165190085e-06	0.0003565730123023674	0	0	6.580645161290323	77.36889315014285	EGR1;CEBPB;IFI16;IRF3;IL18;ISG15;HMGB1;IL6ST;GAPDH;SOD1
36	GO_Biological_Process_2023	Positive Regulation Of Nucleic Acid-Templated Transcription (GO:1903508)	13/557	7.867144576736789e-06	0.0003565730123023674	0	0	4.9721299810246675	58.43652573803186	MAP2K3;EGR1;MAP2K1;JUN;NPM1;CEBPB;CITED2;HDAC1;NME2;AKR1B1;FOS;ID2;CTNNB1
37	GO_Biological_Process_2023	Regulation Of Cell Differentiation (GO:0045595)	8/193	8.748271750115002e-06	0.00038607504539323306	0	0	8.696745725317154	101.28799179244405	PTBP1;CEBPB;SMARCB1;HDAC1;ID2;AKR1B1;CTNNB1;CCN2
38	GO_Biological_Process_2023	Positive Regulation Of Cell Population Proliferation (GO:0008284)	12/483	9.673111475119072e-06	0.0004104891561075771	0	0	5.264398970050142	60.78359562570717	EDN1;NPM1;CDKN1A;HDAC1;ID2;IL18;NME2;AKR1B1;CALR;IL6ST;AREG;THBS1
39	GO_Biological_Process_2023	Positive Regulation Of Protein Metabolic Process (GO:0051247)	8/196	9.791035327551036e-06	0.0004104891561075771	0	0	8.556665219279202	98.69294759997928	NPM1;ASPH;PLK2;IL18;TNFAIP3;VIM;THBS1;RBX1
40	GO_Biological_Process_2023	Positive Regulation Of Cellular Metabolic Process (GO:0031325)	5/56	1.171668117895441e-05	0.00047827903309080014	0	0	19.261308483789556	218.7024691983045	CDKN1A;CXCL8;B2M;THBS1;YPEL3
41	GO_Biological_Process_2023	Negative Regulation Of Gene Expression (GO:0010629)	10/336	1.1978365766138109e-05	0.00047827903309080014	0	0	6.252556237218814	70.85652074968263	PTBP1;ZFP36;CXCL8;CITED2;HDAC1;ID2;CCL3;CALR;YBX1;GAPDH
42	GO_Biological_Process_2023	Chemokine-Mediated Signaling Pathway (GO:0070098)	5/57	1.278945834700921e-05	0.0004987888755333593	0	0	18.88994668697639	212.8309380727582	CXCL8;CCL3L1;CCL4;CCL3;CXCL2
43	GO_Biological_Process_2023	MAPK Cascade (GO:0000165)	6/98	1.3627055081864214e-05	0.0005078349193841397	0	0	12.914347826086956	144.68529402340764	MAP2K3;ZFP36;MAP2K1;IL18;CCL3;RBX1
44	GO_Biological_Process_2023	Negative Regulation Of Macromolecule Biosynthetic Process (GO:0010558)	6/98	1.3627055081864214e-05	0.0005078349193841397	0	0	12.914347826086956	144.68529402340764	CDKN1A;EDN1;AKR1B1;CALR;YBX1;GAPDH
45	GO_Biological_Process_2023	Cellular Response To Chemokine (GO:1990869)	5/59	1.5164043306310616e-05	0.0005528282744496284	0	0	18.18848551521819	201.830048339116	CXCL8;CCL3L1;CCL4;CCL3;CXCL2
46	GO_Biological_Process_2023	Integrated Stress Response Signaling (GO:0140467)	4/29	1.598468831420098e-05	0.0005584650479773968	0	0	31.167058823529413	344.20523498159747	CEBPB;JUN;FOS;NFE2L2
47	GO_Biological_Process_2023	Regulation Of Blood Coagulation (GO:0030193)	4/29	1.598468831420098e-05	0.0005584650479773968	0	0	31.167058823529413	344.20523498159747	EDN1;CAV1;PLAUR;THBS1
48	GO_Biological_Process_2023	Positive Regulation Of Cell Differentiation (GO:0045597)	9/283	1.9838777209997205e-05	0.0006789720281870472	0	0	6.643840770562119	71.93865805374429	ZFP36;CEBPB;SMARCB1;ID2;IL18;AKR1B1;CTNNB1;CCN2;IL6ST
49	GO_Biological_Process_2023	Regulation Of Extrinsic Apoptotic Signaling Pathway Via Death Domain Receptors (GO:1902041)	4/31	2.1004451033157103e-05	0.0007044892876520892	0	0	28.855482933914303	310.79594849919926	LGALS3;PEA15;TNFAIP3;THBS1
50	GO_Biological_Process_2023	Response To Tumor Necrosis Factor (GO:0034612)	6/108	2.373596436179925e-05	0.0007688270615549735	0	0	11.64235294117647	123.97381855274136	ZFP36;CXCL8;CCL3L1;CCL4;CCL3;NFE2L2
51	GO_Biological_Process_2023	Positive Regulation Of Macromolecule Metabolic Process (GO:0010604)	10/364	2.3839598807906153e-05	0.0007688270615549735	0	0	5.749764595103578	61.20142894252661	EGR1;MAP2K1;GSN;CXCL8;CITED2;HDAC1;ID2;CCL3;AKR1B1;NFE2L2
52	GO_Biological_Process_2023	Positive Regulation Of Protein Modification Process (GO:0031401)	8/225	2.6521886986599145e-05	0.0008391925372929578	0	0	7.402238314680711	78.00138412061605	EGR1;PTBP1;CDKN1A;CCND1;PRKCD;PLAUR;TXN;RAC1
53	GO_Biological_Process_2023	Negative Regulation By Host Of Viral Transcription (GO:0043922)	3/12	3.07459764299467e-05	0.0009548333791300115	0	0	64.35275080906149	668.6090841044804	JUN;HDAC1;CCL4
54	GO_Biological_Process_2023	Negative Regulation Of Canonical Wnt Signaling Pathway (GO:0090090)	6/114	3.224355507693406e-05	0.0009831353066185166	0	0	10.992222222222225	113.68367687591764	IGFBP4;CSNK1A1;HDAC1;CAV1;IGFBP2;RBX1
55	GO_Biological_Process_2023	Regulation Of Cellular Senescence (GO:2000772)	4/35	3.438812033341101e-05	0.0010298013892701	0	0	25.127134724857687	258.251650007223	RSL1D1;YBX1;B2M;YPEL3
56	GO_Biological_Process_2023	Cellular Response To Molecule Of Bacterial Origin (GO:0071219)	6/117	3.733161064948947e-05	0.0010983352817402	0	0	10.693513513513514	109.0275362045429	ZFP36;CXCL8;TNFAIP3;VIM;HMGB1;CXCL2
57	GO_Biological_Process_2023	Positive Regulation Of Cellular Biosynthetic Process (GO:0031328)	7/174	3.95057601645144e-05	0.0011390972650721	0	0	8.352325651726849	84.6847649141846	EGR1;EDN1;NPM1;CXCL8;CTNNB1;VIM;THBS1
58	GO_Biological_Process_2023	Positive Regulation Of Multicellular Organismal Process (GO:0051240)	10/387	4.0075574620906106e-05	0.0011390972650721	0	0	5.392628205128205	54.59897748067638	CEBPB;SMARCB1;IFI16;HDAC1;CAV1;IL18;NME2;CTNNB1;GAPDH;SOD1
59	GO_Biological_Process_2023	Negative Regulation Of Cytokine Production (GO:0001818)	7/178	4.5651965139160913e-05	0.0012595595252788	0	0	8.155295646523717	81.50780796476926	ZFP36;TMSB4X;TNFAIP3;HMGB1;RAC1;THBS1;RBX1
60	GO_Biological_Process_2023	Regulation Of mRNA Stability (GO:0043488)	5/74	4.581582053787233e-05	0.0012595595252788	0	0	14.223704979193572	142.10734524716528	ZFP36;NPM1;PRKCD;YBX1;VIM
61	GO_Biological_Process_2023	Positive Regulation Of ERK1 And ERK2 Cascade (GO:0070374)	7/179	4.730513121222211e-05	0.0012795275006918	0	0	8.107470049330514	80.74141688002273	MAP2K1;CCL3L1;CCL4;CCL3;CCN2;HMGB1;CD44
62	GO_Biological_Process_2023	Regulation Of Cell Motility (GO:2000145)	6/123	4.943853267570624e-05	0.0013160066555104	0	0	10.142051282051282	100.55621151195372	CAVIN1;TMSB4X;LMNA;RAC1;SGK1;RHOB
63	GO_Biological_Process_2023	Proteasome-Mediated Ubiquitin-Dependent Protein Catabolic Process (GO:0043161)	9/319	5.053344543288932e-05	0.0013241341873586	0	0	5.861523112736947	57.98731637302586	PSMB5;HSPA5;PSMD14;CSNK1A1;SPOP;CTNNB1;CALR;RBX1;NFE2L2
64	GO_Biological_Process_2023	Regulation Of DNA-templated Transcription (GO:0006355)	24/1922	5.421828126423326e-05	0.0013988316566172	0	0	2.7750905960060654	27.258306326574917	MAP2K3;EGR1;MAP2K1;JUN;NPM1;CEBPB;SMARCB1;CITED2;HDAC1;NME2;AKR1B1;DEK;HMGB1;FOS;YBX1;ETS2;IFI16;IRF3;ID2;ID1;BHLHE40;CTNNB1;CALR;NFE2L2
65	GO_Biological_Process_2023	Cellular Response To Oxygen-Containing Compound (GO:1901701)	10/406	5.9880325823443024e-05	0.0015094594002052	0	0	5.128893097643098	49.86906132665095	EGR1;ZFP36;JUN;CXCL8;PRKCD;TNFAIP3;VIM;HMGB1;FOS;CXCL2
66	GO_Biological_Process_2023	Negative Regulation Of Macromolecule Metabolic Process (GO:0010605)	7/186	6.030636840414577e-05	0.0015094594002052	0	0	7.787653066982676	75.66540451218617	EDN1;CXCL8;CITED2;HDAC1;ID2;CCL3;OPTN
67	GO_Biological_Process_2023	Cellular Response To Interleukin-1 (GO:0071347)	5/81	7.07642138236096e-05	0.0017364683264708	0	0	12.909067222511723	123.36107490293048	EGR1;CXCL8;CCL3L1;CCL4;CCL3
68	GO_Biological_Process_2023	Monocyte Chemotaxis (GO:0002548)	4/42	7.144681844155412e-05	0.0017364683264708	0	0	20.49122807017544	195.62068052263444	LGALS3;CCL3L1;CCL4;CCL3
69	GO_Biological_Process_2023	Positive Regulation Of Transcription From RNA Polymerase II Promoter In Response To Stress (GO:0036003)	3/17	9.32168683564829e-05	0.00222479584836	0	0	41.359223300970875	383.8376575809997	CEBPB;HSPA5;NFE2L2
70	GO_Biological_Process_2023	Negative Regulation Of Binding (GO:0051100)	5/86	9.419231081309604e-05	0.00222479584836	0	0	12.109155359980443	112.25395303320276	CDKN1A;JUN;IFI16;CAV1;PRKCD
71	GO_Biological_Process_2023	Negative Regulation Of Wnt Signaling Pathway (GO:0030178)	6/140	0.00010151013955546606	0.0023224855736135	0	0	8.84776119402985	81.3582774175983	IGFBP4;CSNK1A1;HDAC1;CAV1;IGFBP2;RBX1
72	GO_Biological_Process_2023	Regulation Of mRNA Catabolic Process (GO:0061013)	4/46	0.00010248296508491492	0.0023224855736135	0	0	18.535947712418302	170.26776739741723	ZFP36;MAGOH;PRKCD;VIM
73	GO_Biological_Process_2023	Positive Regulation Of Blood Vessel Endothelial Cell Migration (GO:0043536)	4/46	0.00010248296508491492	0.0023224855736135	0	0	18.535947712418302	170.26776739741723	MAP2K3;TMSB4X;HMGB1;THBS1
74	GO_Biological_Process_2023	Regulation Of Endothelial Cell Migration (GO:0010594)	5/88	0.00010507194463827258	0.0023494086821117	0	0	11.81617559346296	108.24639244596716	EDN1;RAC1;CALR;THBS1;RHOB
75	GO_Biological_Process_2023	Positive Regulation Of Intracellular Signal Transduction (GO:1902533)	11/525	0.00010772853880290252	0.0023771152575324	0	0	4.365758754863813	39.885118053192286	PLK2;CAV1;CCL4;IL18;CCL3;TXN;HMGB1;GAPDH;THBS1;TNFRSF1A;SOD1
76	GO_Biological_Process_2023	Positive Regulation Of Reactive Oxygen Species Metabolic Process (GO:2000379)	4/48	0.0001212100319332876	0.0026398600461314	0	0	17.69162210338681	159.54279542170138	CDKN1A;PRKCD;THBS1;SOD1
77	GO_Biological_Process_2023	Positive Regulation Of Binding (GO:0051099)	5/91	0.00012317064528890751	0.0026481688737115	0	0	11.40225650472024	102.64242668542131	CAV1;PLAUR;HMGB1;TXN;B2M
78	GO_Biological_Process_2023	Positive Regulation Of Activated T Cell Proliferation (GO:0042104)	3/19	0.0001318133776604985	0.0027981143586918	0	0	36.185679611650485	323.28732845949423	IGFBP2;IL18;HMGB1
79	GO_Biological_Process_2023	Positive Regulation Of Epithelial Cell Migration (GO:0010634)	5/95	0.0001509112168723866	0.0031592596662951	0	0	10.893289328932893	95.84807961448882	EDN1;RAC1;CALR;THBS1;RHOB
80	GO_Biological_Process_2023	Response To Fibroblast Growth Factor (GO:0071774)	3/20	0.00015447781314025097	0.0031592596662951	0	0	34.055396916047975	298.85177601622246	ZFP36;CXCL8;CD44
81	GO_Biological_Process_2023	Regulation Of Calcium Ion Import (GO:0090279)	3/20	0.00015447781314025097	0.0031592596662951	0	0	34.055396916047975	298.85177601622246	LGALS3;CCL3;CTNNB1
82	GO_Biological_Process_2023	Regulation Of Proteolysis (GO:0030162)	4/52	0.0001659240686661545	0.0033524658211221	0	0	16.214052287581698	141.1267915634154	ASPH;CAV1;PLAUR;SPOP
83	GO_Biological_Process_2023	Proteasomal Protein Catabolic Process (GO:0010498)	7/220	0.00017169470766740817	0.0034165350146722	0	0	6.533266941717646	56.64206947445573	PSMB5;PSMD14;CSNK1A1;SPOP;CTNNB1;RBX1;NFE2L2
84	GO_Biological_Process_2023	Positive Regulation Of Cell Motility (GO:2000147)	7/221	0.00017654791176886333	0.0034165350146722	0	0	6.502407250070801	56.19327197205759	EDN1;MMP14;CAVIN1;HSPA5;CAV1;CCL3;THBS1
85	GO_Biological_Process_2023	Cellular Response To Growth Factor Stimulus (GO:0071363)	6/155	0.00017724421364131684	0.0034165350146722	0	0	7.951006711409396	68.68065315930174	MAP2K3;ZFP36;CXCL8;HDAC1;CTNNB1;CD44
86	GO_Biological_Process_2023	Positive Regulation Of Response To External Stimulus (GO:0032103)	6/155	0.00017724421364131684	0.0034165350146722	0	0	7.951006711409396	68.68065315930174	NINJ1;IL18;CCL3;THBS1;OPTN;TNFRSF1A
87	GO_Biological_Process_2023	Negative Regulation Of Protein Modification By Small Protein Conjugation Or Removal (GO:1903321)	4/54	0.0001922581173097415	0.0036226613789711	0	0	15.563921568627451	133.1753676598531	CAV1;TNFAIP3;CTNNB1;ISG15
88	GO_Biological_Process_2023	Regulation Of Blood Vessel Endothelial Cell Migration (GO:0043535)	4/54	0.0001922581173097415	0.0036226613789711	0	0	15.563921568627451	133.1753676598531	MAP2K3;TMSB4X;HMGB1;THBS1
89	GO_Biological_Process_2023	Response To Lipopolysaccharide (GO:0032496)	6/159	0.0002035373259888443	0.0037925788409254	0	0	7.74156862745098	65.80071010132089	ZFP36;CXCL8;TNFAIP3;VIM;HMGB1;CXCL2
90	GO_Biological_Process_2023	Cellular Response To Lipid (GO:0071396)	7/228	0.00021371988060353371	0.0039385520854079	0	0	6.294209058914941	53.19138118619636	ZFP36;CXCL8;TNFAIP3;AKR1B1;VIM;HMGB1;CXCL2
91	GO_Biological_Process_2023	Positive Regulation Of Inflammatory Response (GO:0050729)	5/104	0.00023067159800880104	0.0041699250476305	0	0	9.898489848984898	82.89505679156206	NINJ1;IL18;CCL3;IL6ST;TNFRSF1A
92	GO_Biological_Process_2023	Negative Regulation Of Intracellular Signal Transduction (GO:1902532)	7/231	0.00023147171185992771	0.0041699250476305	0	0	6.208964646464646	51.97557142841013	MAP2K3;CAV1;TMSB4X;PLAUR;PEBP1;TNFAIP3;THBS1
93	GO_Biological_Process_2023	Negative Regulation Of Actin Filament Polymerization (GO:0030837)	3/23	0.00023722393462379196	0.0041699250476305	0	0	28.94271844660194	241.5705729135497	GSN;TMSB4X;PRKCD
94	GO_Biological_Process_2023	Positive Regulation Of Neuron Apoptotic Process (GO:0043525)	3/23	0.00023722393462379196	0.0041699250476305	0	0	28.94271844660194	241.5705729135497	CCL3;CTNNB1;MCL1
95	GO_Biological_Process_2023	Regulation Of Neuron Apoptotic Process (GO:0043523)	5/105	0.0002411942335242499	0.0041699250476305	0	0	9.799009900990098	81.62485097458836	EGR1;CCL3;CTNNB1;IL6ST;SOD1
96	GO_Biological_Process_2023	Intrinsic Apoptotic Signaling Pathway (GO:0097193)	5/105	0.0002411942335242499	0.0041699250476305	0	0	9.799009900990098	81.62485097458836	CDKN1A;CEBPB;IFI16;PRKCD;MCL1
97	GO_Biological_Process_2023	Response To Organic Cyclic Compound (GO:0014070)	4/58	0.0002537706985924806	0.0043425863422407	0	0	14.408133623819898	119.28608314373524	TPR;IL18;CCL3;CTNNB1
98	GO_Biological_Process_2023	Negative Regulation Of Translation (GO:0017148)	5/107	0.00026333131401499045	0.0044606728646781	0	0	9.605901766647252	79.172779603722	ZFP36;TPR;CALR;YBX1;GAPDH
99	GO_Biological_Process_2023	Positive Regulation Of Translation (GO:0045727)	5/108	0.00027496222203930856	0.0045274385190359	0	0	9.512159953859465	77.9890279834251	NPM1;PKM;VIM;YBX1;THBS1
100	GO_Biological_Process_2023	Morphogenesis Of An Endothelium (GO:0003159)	2/5	0.0002753719313903778	0.0045274385190359	0	0	127.50641025641026	1045.2195041351283	CTNNB1;RHOB
101	GO_Biological_Process_2023	Negative Regulation Of Transcription From RNA Polymerase II Promoter In Response To Stress (GO:0097201)	2/5	0.0002753719313903778	0.0045274385190359	0	0	127.50641025641026	1045.2195041351283	JUN;CITED2
102	GO_Biological_Process_2023	Regulation Of Gene Expression (GO:0010468)	16/1127	0.0002844913096704511	0.0046319604496829	0	0	3.0055805580558057	24.539987736740812	EGR1;MAP2K1;CEBPB;GSN;CXCL8;CITED2;HDAC1;AKR1B1;YBX1;PTBP1;IFI16;ID2;BHLHE40;CCL3;CALR;NFE2L2
103	GO_Biological_Process_2023	Regulation Of Extrinsic Apoptotic Signaling Pathway (GO:2001236)	4/60	0.0002893134690528283	0.0046633681147194	0	0	13.892156862745098	113.19329119579706	LGALS3;CAV1;AKR1B1;THBS1
104	GO_Biological_Process_2023	Regulation Of Inflammatory Response (GO:0050727)	7/240	0.00029198190342608245	0.0046633681147194	0	0	5.966402219621104	48.55946614880065	TMSB4X;NINJ1;PRKCD;IL18;CCL3;TNFAIP3;TNFRSF1A
105	GO_Biological_Process_2023	Regulation Of Platelet Aggregation (GO:0090330)	3/25	0.00030571867595979895	0.0048367001847602	0	0	26.308914386584288	212.9139725233265	PRKCD;CD9;IL6ST
106	GO_Biological_Process_2023	Regulation Of ERK1 And ERK2 Cascade (GO:0070372)	7/244	0.00032266780244488946	0.0050571392962624	0	0	5.864510079699953	47.14413524496326	MAP2K1;CCL3L1;CCL4;CCL3;CCN2;HMGB1;CD44
107	GO_Biological_Process_2023	Positive Regulation Of DNA-binding Transcription Factor Activity (GO:0051091)	7/246	0.0003389534521338268	0.0052631938817447	0	0	5.814842990575208	46.45854732877759	EDN1;NPM1;SMARCB1;CAV1;IL18;AKR1B1;CTNNB1
108	GO_Biological_Process_2023	Mitotic G1 DNA Damage Checkpoint Signaling (GO:0031571)	3/26	0.00034426677207526855	0.0052966548327543	0	0	25.163782186576615	200.65835702522787	CDKN1A;CCND1;PLK2
109	GO_Biological_Process_2023	Response To Endoplasmic Reticulum Stress (GO:0034976)	5/114	0.0003531517883535516	0.00538395953699	0	0	8.985829775638114	71.42487975916873	JUN;CEBPB;CXCL8;HSPA5;THBS1
110	GO_Biological_Process_2023	Positive Regulation Of Interleukin-1 Production (GO:0032732)	4/64	0.0003708999435591739	0.0056035964445831	0	0	12.963398692810458	102.40538204403322	EGR1;IFI16;CCL3;HMGB1
111	GO_Biological_Process_2023	Regulation Of Peptidase Activity (GO:0052547)	3/27	0.0003858118943796291	0.0057768441685235	0	0	24.114077669902912	189.54052387037817	HDAC1;CAV1;CTSB
112	GO_Biological_Process_2023	Positive Regulation Of T Cell Proliferation (GO:0042102)	4/65	0.0003936216191957074	0.0058320589588728	0	0	12.750241080038572	99.96342605686672	IGFBP2;IL18;HMGB1;IL6ST
113	GO_Biological_Process_2023	Regulation Of Natural Killer Cell Chemotaxis (GO:2000501)	2/6	0.0004116287630670808	0.0058320589588728	0	0	95.625	745.434042078488	CCL4;CCL3
114	GO_Biological_Process_2023	Locomotor Rhythm (GO:0045475)	2/6	0.0004116287630670808	0.0058320589588728	0	0	95.625	745.434042078488	EGR1;ID2
115	GO_Biological_Process_2023	Negative Regulation Of Response To Reactive Oxygen Species (GO:1901032)	2/6	0.0004116287630670808	0.0058320589588728	0	0	95.625	745.434042078488	TXN;NFE2L2
116	GO_Biological_Process_2023	Positive Regulation Of ER-associated Ubiquitin-Dependent Protein Catabolic Process (GO:1903071)	2/6	0.0004116287630670808	0.0058320589588728	0	0	95.625	745.434042078488	CAV1;NFE2L2
117	GO_Biological_Process_2023	Regulation Of Cell Adhesion Molecule Production (GO:0060353)	2/6	0.0004116287630670808	0.0058320589588728	0	0	95.625	745.434042078488	CXCL8;CAV1
118	GO_Biological_Process_2023	Cellular Response To Type II Interferon (GO:0071346)	4/66	0.0004173208557332981	0.0058320589588728	0	0	12.543959519291588	97.61276774438764	CCL3L1;CCL4;CCL3;GAPDH
119	GO_Biological_Process_2023	Negative Regulation Of Immune Response (GO:0050777)	4/66	0.0004173208557332981	0.0058320589588728	0	0	12.543959519291588	97.61276774438764	LGALS3;IFI16;PLK2;TNFAIP3
120	GO_Biological_Process_2023	Positive Regulation Of Angiogenesis (GO:0045766)	5/119	0.0004302714693681556	0.0058688083610223	0	0	8.5895431648428	66.57835841495468	CXCL8;PKM;NINJ1;THBS1;RHOB
121	GO_Biological_Process_2023	Apoptotic Cell Clearance (GO:0043277)	3/28	0.00043044927155977625	0.0058688083610223	0	0	23.148349514563108	179.41547454949597	HMGB1;RAC1;THBS1
122	GO_Biological_Process_2023	Regulation Of Protein Localization To Membrane (GO:1905475)	3/28	0.00043044927155977625	0.0058688083610223	0	0	23.148349514563108	179.41547454949597	MMP14;GSN;AKR1B1
123	GO_Biological_Process_2023	Response To Steroid Hormone (GO:0048545)	3/29	0.0004782724122125091	0.006416502682243	0	0	22.256908140403286	170.16140946673625	CAV1;AKR1B1;THBS1
124	GO_Biological_Process_2023	Positive Regulation Of Calcium Ion Transport (GO:0051928)	3/29	0.0004782724122125091	0.006416502682243	0	0	22.256908140403286	170.16140946673625	LGALS3;CCL4;CCL3
125	GO_Biological_Process_2023	Positive Regulation Of Defense Response (GO:0031349)	5/124	0.0005194656241885773	0.006913840093367	0	0	8.226557949912639	62.21507141994802	NINJ1;IL18;CCL3;OPTN;TNFRSF1A
126	GO_Biological_Process_2023	Intracellular Monoatomic Cation Homeostasis (GO:0030003)	6/190	0.0005275933205867538	0.006935615057121	0	0	6.427173913043478	48.50706924545668	EDN1;CAV1;CCL3;CALR;B2M;SOD1
127	GO_Biological_Process_2023	Phagocytosis, Engulfment (GO:0006911)	3/30	0.0005293731230241498	0.006935615057121	0	0	21.431499460625673	161.67531078544127	GSN;RAC1;THBS1
128	GO_Biological_Process_2023	Negative Regulation Of Protein Binding (GO:0032091)	4/71	0.0005513214109130054	0.007167178341869	0	0	11.604916593503074	87.07392426141787	CDKN1A;CAV1;PRKCD;B2M
129	GO_Biological_Process_2023	Regulation Of Hydrogen Peroxide-Induced Cell Death (GO:1903205)	2/7	0.0005742868349656288	0.0072411956559199	0	0	76.49615384615385	570.8434889415518	TXN;NFE2L2
130	GO_Biological_Process_2023	Negative Regulation Of Muscle Cell Differentiation (GO:0051148)	2/7	0.0005742868349656288	0.0072411956559199	0	0	76.49615384615385	570.8434889415518	PTBP1;ID2
131	GO_Biological_Process_2023	Positive Regulation Of Calcium Ion Import (GO:0090280)	2/7	0.0005742868349656288	0.0072411956559199	0	0	76.49615384615385	570.8434889415518	LGALS3;CCL3
132	GO_Biological_Process_2023	Positive Regulation Of Leukocyte Differentiation (GO:1902107)	2/7	0.0005742868349656288	0.0072411956559199	0	0	76.49615384615385	570.8434889415518	LGALS3;HMGB1
133	GO_Biological_Process_2023	Regulation Of Tumor Necrosis Factor Production (GO:0032680)	5/127	0.0005792628724829628	0.0072494316205517	0	0	8.02304820645999	59.801829042874296	ZFP36;CCL3;TNFAIP3;HMGB1;THBS1
134	GO_Biological_Process_2023	Positive Regulation Of Mononuclear Cell Migration (GO:0071677)	3/31	0.000583841527304732	0.007252609194741	0	0	20.66504854368932	153.86949168142752	LGALS3;HMGB1;CALR
135	GO_Biological_Process_2023	Positive Regulation Of Apoptotic Process (GO:0043065)	7/270	0.0005910370273839586	0.0072880080509036	0	0	5.277758574336521	39.23291444819322	JUN;CCL3;CTNNB1;HMGB1;RHOB;MCL1;SOD1
136	GO_Biological_Process_2023	Regulation Of Programmed Cell Death (GO:0043067)	6/195	0.0006048504164296241	0.0074038988930837	0	0	6.2555555555555555	46.356978208110654	RSL1D1;IRF3;NME2;CALR;SGK1;CTSB
137	GO_Biological_Process_2023	Positive Regulation Of Cell Migration (GO:0030335)	7/272	0.0006173982083692533	0.0075027304017046	0	0	5.237392795883362	38.70431363355467	EDN1;MMP14;HSPA5;CAV1;CCL3;THBS1;S100A11
138	GO_Biological_Process_2023	Negative Regulation Of Endocytosis (GO:0045806)	3/33	0.0007032335998100724	0.0083639911126346	0	0	19.285436893203883	140.00882807186724	LGALS3;CAV1;RAC1
139	GO_Biological_Process_2023	Positive Regulation Of DNA Binding (GO:0043388)	3/33	0.0007032335998100724	0.0083639911126346	0	0	19.285436893203883	140.00882807186724	PLAUR;HMGB1;TXN
140	GO_Biological_Process_2023	Regulation Of Activated T Cell Proliferation (GO:0046006)	3/33	0.0007032335998100724	0.0083639911126346	0	0	19.285436893203883	140.00882807186724	IGFBP2;IL18;HMGB1
141	GO_Biological_Process_2023	Negative Regulation Of Nucleic Acid-Templated Transcription (GO:1903507)	9/456	0.0007167486333193695	0.00846470040899	0	0	4.036601397633709	29.22816430404936	JUN;IFI16;CITED2;HDAC1;ID2;ID1;BHLHE40;CTNNB1;CALR
142	GO_Biological_Process_2023	Regulation Of Translation (GO:0006417)	6/202	0.0007274547843959384	0.0085310606533705	0	0	6.03	43.57253103868581	NPM1;VIM;CALR;YBX1;GAPDH;THBS1
143	GO_Biological_Process_2023	Ubiquitin-Dependent Protein Catabolic Process (GO:0006511)	8/367	0.0007530589120412337	0.0087052019545175	0	0	4.442044227161617	31.944370697661142	PSMB5;PSMD14;CSNK1A1;SPOP;TNFAIP3;CTNNB1;RBX1;NFE2L2
144	GO_Biological_Process_2023	Negative Regulation Of Platelet Aggregation (GO:0090331)	2/8	0.0007630677920775641	0.0087052019545175	0	0	63.743589743589745	457.5619208096728	PRKCD;CD9
145	GO_Biological_Process_2023	p38MAPK Cascade (GO:0038066)	2/8	0.0007630677920775641	0.0087052019545175	0	0	63.743589743589745	457.5619208096728	MAP2K3;ZFP36
146	GO_Biological_Process_2023	Regulation Of ER-associated Ubiquitin-Dependent Protein Catabolic Process (GO:1903069)	2/8	0.0007630677920775641	0.0087052019545175	0	0	63.743589743589745	457.5619208096728	CAV1;NFE2L2
147	GO_Biological_Process_2023	Regulation Of Angiogenesis (GO:0045765)	6/205	0.0007855346843164235	0.0089009571999908	0	0	5.938190954773869	42.452993788077904	CXCL8;NINJ1;TNFAIP3;CTNNB1;THBS1;RHOB
148	GO_Biological_Process_2023	Negative Regulation Of Cellular Biosynthetic Process (GO:0031327)	5/137	0.0008163861419960243	0.0091154088211634	0	0	7.411491149114911	52.7003201829402	CDKN1A;CAV1;CALR;YBX1;GAPDH
149	GO_Biological_Process_2023	Protein Localization To Organelle (GO:0033365)	5/137	0.0008163861419960243	0.0091154088211634	0	0	7.411491149114911	52.7003201829402	LMNA;ISG15;CALR;YBX1;OPTN
150	GO_Biological_Process_2023	Cellular Response To UV (GO:0034644)	4/79	0.0008253658751911112	0.0091154088211634	0	0	10.362875816993464	73.57314140242529	CDKN1A;NPM1;PRKCD;RBX1
151	GO_Biological_Process_2023	Regulation Of Canonical Wnt Signaling Pathway (GO:0060828)	6/207	0.0008262028269629398	0.0091154088211634	0	0	5.878507462686567	41.72958610657158	IGFBP4;CSNK1A1;HDAC1;CAV1;IGFBP2;RBX1
152	GO_Biological_Process_2023	Response To Type II Interferon (GO:0034341)	4/80	0.0008652971740242731	0.0094843356917562	0	0	10.226006191950464	72.11827011853806	CCL3L1;CCL4;CCL3;GAPDH
153	GO_Biological_Process_2023	Positive Regulation Of Protein Phosphorylation (GO:0001934)	8/377	0.0008959677275994992	0.0097567394752231	0	0	4.319451357778884	30.312208473197376	MAP2K3;CDKN1A;CCND1;CAV1;PLAUR;TXN;RAC1;CD44
154	GO_Biological_Process_2023	DNA Damage Response, Signal Transduction By P53 Class Mediator (GO:0030330)	3/36	0.0009097376837352594	0.009779680100154	0	0	17.529567519858784	122.74824179232586	CDKN1A;PLK2;NDRG1
155	GO_Biological_Process_2023	Positive Regulation Of Signaling Receptor Activity (GO:2000273)	3/36	0.0009097376837352594	0.009779680100154	0	0	17.529567519858784	122.74824179232586	EDN1;HDAC1;AREG
156	GO_Biological_Process_2023	Negative Regulation Of Apoptotic Signaling Pathway (GO:2001234)	4/82	0.000949214466830167	0.0101390615342305	0	0	9.96279537456008	69.33981835245321	LGALS3;PLAUR;AKR1B1;THBS1
157	GO_Biological_Process_2023	T-helper 1 Type Immune Response (GO:0042088)	2/9	0.0009776954322858967	0.010311919748072	0	0	54.63461538461539	378.634950030395	IL18;HMGB1
158	GO_Biological_Process_2023	Endothelial Tube Morphogenesis (GO:0061154)	2/9	0.0009776954322858967	0.010311919748072	0	0	54.63461538461539	378.634950030395	CTNNB1;RHOB
159	GO_Biological_Process_2023	Positive Regulation Of Proteasomal Ubiquitin-Dependent Protein Catabolic Process (GO:0032436)	4/83	0.0009932498057067818	0.0104104995260642	0	0	9.836187639612808	68.01259837739912	CSNK1A1;CAV1;RBX1;NFE2L2
160	GO_Biological_Process_2023	Ras Protein Signal Transduction (GO:0007265)	5/144	0.0010209564548176	0.0106344346256475	0	0	7.035757532587791	48.455370409006946	CDKN1A;PLK2;RAC1;RGL2;RHOB
161	GO_Biological_Process_2023	Regulation Of Interleukin-1 Beta Production (GO:0032651)	4/84	0.0010387025081947	0.0107524944829789	0	0	9.712745098039216	66.7244505069851	EGR1;IFI16;CCL3;TNFAIP3
162	GO_Biological_Process_2023	Positive Regulation Of Protein Kinase Activity (GO:0045860)	5/145	0.0010530221221135	0.010833853366776	0	0	6.985148514851486	47.89081412755389	MAP2K3;EGR1;MAP2K1;CDKN1A;PRKCD
163	GO_Biological_Process_2023	Regulation Of Protein Import Into Nucleus (GO:0042306)	3/38	0.001066640874637	0.0109038109986881	0	0	16.52621359223301	113.09286140722294	BAG3;TPR;PRKCD
164	GO_Biological_Process_2023	Response To Interleukin-1 (GO:0070555)	4/85	0.0010855972471686	0.0109038109986881	0	0	9.592350520455096	65.47378737937122	CXCL8;CCL3L1;CCL4;CCL3
165	GO_Biological_Process_2023	Positive Regulation Of Amide Metabolic Process (GO:0034250)	4/85	0.0010855972471686	0.0109038109986881	0	0	9.592350520455096	65.47378737937122	NPM1;PRKCD;VIM;THBS1
166	GO_Biological_Process_2023	Regulation Of Cold-Induced Thermogenesis (GO:0120161)	5/146	0.001085829717818	0.0109038109986881	0	0	6.935257355522786	47.33598092227968	CEBPB;CAV1;ID1;ALDH1A1;IL18
167	GO_Biological_Process_2023	RNA Transport (GO:0050658)	3/39	0.0011510991413888	0.0113552544712297	0	0	16.066343042071196	108.72155417509774	ZFP36;TPR;YBX1
168	GO_Biological_Process_2023	Regulation Of Nitric Oxide Biosynthetic Process (GO:0045428)	3/39	0.0011510991413888	0.0113552544712297	0	0	16.066343042071196	108.72155417509774	EDN1;CAV1;RAC1
169	GO_Biological_Process_2023	Positive Regulation Of Pattern Recognition Receptor Signaling Pathway (GO:0062208)	3/39	0.0011510991413888	0.0113552544712297	0	0	16.066343042071196	108.72155417509774	CAV1;NINJ1;HMGB1
170	GO_Biological_Process_2023	Negative Regulation Of DNA-binding Transcription Factor Activity (GO:0043433)	5/149	0.0011888106417127	0.0114742195452456	0	0	6.789741474147415	45.72756400057213	ID2;TMSB4X;ID1;BHLHE40;TNFAIP3
171	GO_Biological_Process_2023	Regulation Of Cysteine-Type Endopeptidase Activity Involved In Apoptotic Signaling Pathway (GO:2001267)	2/10	0.0012178956941286	0.0114742195452456	0	0	47.80288461538461	320.78750745619243	GSN;PLAUR
172	GO_Biological_Process_2023	Regulation Of Dendritic Cell Differentiation (GO:2001198)	2/10	0.0012178956941286	0.0114742195452456	0	0	47.80288461538461	320.78750745619243	LGALS3;HMGB1
173	GO_Biological_Process_2023	Engulfment Of Apoptotic Cell (GO:0043652)	2/10	0.0012178956941286	0.0114742195452456	0	0	47.80288461538461	320.78750745619243	RAC1;THBS1
174	GO_Biological_Process_2023	Negative Regulation Of Homotypic Cell-Cell Adhesion (GO:0034111)	2/10	0.0012178956941286	0.0114742195452456	0	0	47.80288461538461	320.78750745619243	PRKCD;CD9
175	GO_Biological_Process_2023	Negative Regulation Of Hydrogen Peroxide-Induced Cell Death (GO:1903206)	2/10	0.0012178956941286	0.0114742195452456	0	0	47.80288461538461	320.78750745619243	TXN;NFE2L2
176	GO_Biological_Process_2023	Positive Regulation Of Cellular Senescence (GO:2000774)	2/10	0.0012178956941286	0.0114742195452456	0	0	47.80288461538461	320.78750745619243	B2M;YPEL3
177	GO_Biological_Process_2023	Positive Regulation Of Transcription From RNA Polymerase II Promoter In Response To Endoplasmic Reticulum Stress (GO:1990440)	2/10	0.0012178956941286	0.0114742195452456	0	0	47.80288461538461	320.78750745619243	CEBPB;HSPA5
178	GO_Biological_Process_2023	Cellular Response To Heat (GO:0034605)	3/40	0.0012396633877259	0.0116140530794212	0	0	15.6313303594857	104.61917164998862	BAG3;TPR;THBS1
179	GO_Biological_Process_2023	Cellular Response To Peptide Hormone Stimulus (GO:0071375)	4/89	0.0012880896484956	0.0120007018918181	0	0	9.13910034602076	60.81701193187705	PKM;CAV1;PRKCD;RAB13
180	GO_Biological_Process_2023	Cellular Response To Organic Cyclic Compound (GO:0071407)	5/152	0.0012988541811112	0.012034135147644	0	0	6.65016501650165	44.19881088011786	EGR1;IL18;CCL3;AKR1B1;CTNNB1
181	GO_Biological_Process_2023	Lymphocyte Migration (GO:0072676)	3/41	0.0013324078718317	0.0122771868190213	0	0	15.219213081246806	100.7628720082544	CCL3L1;CCL4;CCL3
182	GO_Biological_Process_2023	Positive Regulation Of Phosphorylation (GO:0042327)	6/231	0.0014521724468457	0.0133076130784713	0	0	5.245066666666666	34.274908847362035	CDKN1A;CCND1;PLAUR;AKR1B1;RAC1;THBS1
183	GO_Biological_Process_2023	Macrophage Chemotaxis (GO:0048246)	2/11	0.0014833966434543	0.0135198704949615	0	0	42.48931623931624	276.75079580563613	LGALS3;CCL3
184	GO_Biological_Process_2023	Positive Regulation Of Protein Kinase B Signaling (GO:0051897)	4/93	0.0015156244704369	0.0136544117669786	0	0	8.726591760299625	56.65240306536098	IL18;CCL3;TXN;THBS1
185	GO_Biological_Process_2023	Positive Regulation Of Developmental Process (GO:0051094)	6/233	0.0015172043075084	0.0136544117669786	0	0	5.198325991189427	33.74174092678937	CEBPB;SMARCB1;HDAC1;AKR1B1;CTNNB1;CCN2
186	GO_Biological_Process_2023	Regulation Of Endothelial Cell Apoptotic Process (GO:2000351)	3/43	0.001530727139053	0.0136544117669786	0	0	14.456796116504854	93.7091317231499	TNFAIP3;THBS1;NFE2L2
187	GO_Biological_Process_2023	Positive Regulation Of miRNA Transcription (GO:1902895)	3/43	0.001530727139053	0.0136544117669786	0	0	14.456796116504854	93.7091317231499	EGR1;JUN;FOS
188	GO_Biological_Process_2023	Lymphocyte Chemotaxis (GO:0048247)	3/44	0.0016364430405362	0.0144437630472597	0	0	14.103480937722	90.47707782812446	CCL3L1;CCL4;CCL3
189	GO_Biological_Process_2023	Positive Regulation Of Nucleocytoplasmic Transport (GO:0046824)	3/44	0.0016364430405362	0.0144437630472597	0	0	14.103480937722	90.47707782812446	BAG3;TPR;PRKCD
190	GO_Biological_Process_2023	Zymogen Activation (GO:0031638)	3/45	0.0017466214481874	0.015100903695074	0	0	13.766990291262136	87.42137899590587	MMP14;IFI16;ASPH
191	GO_Biological_Process_2023	Negative Regulation Of Cell Migration (GO:0030336)	5/163	0.0017675229647385	0.015100903695074	0	0	6.183732297280361	39.1935846728101	CITED2;HDAC1;CALR;RAC1;RHOB
192	GO_Biological_Process_2023	Regulation Of Transcription From RNA Polymerase II Promoter In Response To Stress (GO:0043618)	2/12	0.0017739284603038	0.015100903695074	0	0	38.238461538461536	242.22378008037745	BAG3;NFE2L2
193	GO_Biological_Process_2023	Granulocyte Activation (GO:0036230)	2/12	0.0017739284603038	0.015100903695074	0	0	38.238461538461536	242.22378008037745	CXCL8;PRKCD
194	GO_Biological_Process_2023	Macrophage Migration (GO:1905517)	2/12	0.0017739284603038	0.015100903695074	0	0	38.238461538461536	242.22378008037745	LGALS3;CCL3
195	GO_Biological_Process_2023	Positive Regulation Of ERAD Pathway (GO:1904294)	2/12	0.0017739284603038	0.015100903695074	0	0	38.238461538461536	242.22378008037745	CAV1;NFE2L2
196	GO_Biological_Process_2023	Positive Regulation Of Protein Export From Nucleus (GO:0046827)	2/12	0.0017739284603038	0.015100903695074	0	0	38.238461538461536	242.22378008037745	BAG3;TPR
197	GO_Biological_Process_2023	Regulation Of Autophagy (GO:0010506)	6/241	0.0017997976348092	0.0152437405736115	0	0	5.01931914893617	31.722503814537657	IFI16;PLK2;HMGB1;GAPDH;OPTN;MCL1
198	GO_Biological_Process_2023	Positive Regulation Of Cell-Cell Adhesion (GO:0022409)	3/46	0.0018613293194852	0.0156856747174713	0	0	13.446150372544592	84.52874507777427	CITED2;PLAUR;CD44
199	GO_Biological_Process_2023	Positive Regulation Of Programmed Cell Death (GO:0043068)	6/245	0.0019552585513227	0.0163948429528412	0	0	4.934309623430963	30.776438040662605	JUN;CTNNB1;HMGB1;RHOB;MCL1;SOD1
200	GO_Biological_Process_2023	Response To UV (GO:0009411)	4/100	0.001978777674223	0.0165095032819508	0	0	8.087418300653594	50.34641073488114	NPM1;CCND1;PRKCD;RBX1
201	GO_Biological_Process_2023	Regulation Of Lamellipodium Organization (GO:1902743)	2/13	0.0020892234242243	0.0171746455020793	0	0	34.76048951048951	214.5056893965526	RAC1;CD44
202	GO_Biological_Process_2023	Response To Progesterone (GO:0032570)	2/13	0.0020892234242243	0.0171746455020793	0	0	34.76048951048951	214.5056893965526	CAV1;THBS1
203	GO_Biological_Process_2023	Positive Regulation Of Superoxide Anion Generation (GO:0032930)	2/13	0.0020892234242243	0.0171746455020793	0	0	34.76048951048951	214.5056893965526	PRKCD;SOD1
204	GO_Biological_Process_2023	Cellular Response To Radiation (GO:0071478)	3/48	0.0021045942384393	0.0172166075017698	0	0	12.847249190938513	79.1857238213709	CDKN1A;IFI16;RHOB
205	GO_Biological_Process_2023	Calcium Ion Homeostasis (GO:0055074)	4/102	0.0021272401450174	0.0173173870057972	0	0	7.921568627450981	48.74085603481362	EDN1;CAV1;CCL3;CALR
206	GO_Biological_Process_2023	Negative Regulation Of Cysteine-Type Endopeptidase Activity Involved In Apoptotic Process (GO:0043154)	3/49	0.0022332782034214	0.0180058055150852	0	0	12.567327986492192	76.71454828203143	PLAUR;THBS1;CD44
207	GO_Biological_Process_2023	Positive Regulation Of miRNA Metabolic Process (GO:2000630)	3/49	0.0022332782034214	0.0180058055150852	0	0	12.567327986492192	76.71454828203143	EGR1;JUN;FOS
208	GO_Biological_Process_2023	Positive Regulation Of Vasculature Development (GO:1904018)	4/104	0.002283225028324	0.0183204228349256	0	0	7.762352941176471	47.211921850615944	CXCL8;NINJ1;THBS1;RHOB
209	GO_Biological_Process_2023	Positive Regulation Of Fat Cell Differentiation (GO:0045600)	3/50	0.0023667454978385	0.0189001533327389	0	0	12.299318322660609	74.36462396066707	ZFP36;CEBPB;ID2
210	GO_Biological_Process_2023	Regulation Of Endothelial Cell Chemotaxis (GO:2001026)	2/14	0.002429015901202	0.0190348582538124	0	0	31.862179487179485	191.81889407044008	TMSB4X;THBS1
211	GO_Biological_Process_2023	Regulation Of Superoxide Anion Generation (GO:0032928)	2/14	0.002429015901202	0.0190348582538124	0	0	31.862179487179485	191.81889407044008	PRKCD;SOD1
212	GO_Biological_Process_2023	Response To Muscle Stretch (GO:0035994)	2/14	0.002429015901202	0.0190348582538124	0	0	31.862179487179485	191.81889407044008	GSN;CTNNB1
213	GO_Biological_Process_2023	Positive Regulation Of Cytoplasmic Translation (GO:2000767)	2/14	0.002429015901202	0.0190348582538124	0	0	31.862179487179485	191.81889407044008	PKM;YBX1
214	GO_Biological_Process_2023	Receptor Internalization (GO:0031623)	3/51	0.0025050561754685	0.019539438168655	0	0	12.04247572815534	72.12773543253539	CXCL8;CAV1;CD9
215	GO_Biological_Process_2023	Cell Cycle G1/S Phase Transition (GO:0044843)	3/52	0.0026482689545764	0.0203722341138746	0	0	11.79611650485437	69.99637503588704	CDKN1A;CCND1;PLK2
216	GO_Biological_Process_2023	Cellular Response To Ionizing Radiation (GO:0071479)	3/52	0.0026482689545764	0.0203722341138746	0	0	11.79611650485437	69.99637503588704	CDKN1A;IFI16;RHOB
217	GO_Biological_Process_2023	Negative Regulation Of Innate Immune Response (GO:0045824)	3/52	0.0026482689545764	0.0203722341138746	0	0	11.79611650485437	69.99637503588704	IFI16;TNFAIP3;ISG15
218	GO_Biological_Process_2023	Negative Regulation Of Platelet Activation (GO:0010544)	2/15	0.0027930423297384	0.0212200540712856	0	0	29.409763313609467	172.94775516727864	PRKCD;CD9
219	GO_Biological_Process_2023	Negative Regulation Of Cysteine-Type Endopeptidase Activity (GO:2000117)	3/53	0.0027964412342004	0.0212200540712856	0	0	11.559611650485436	67.96366926109907	IFI16;THBS1;CD44
220	GO_Biological_Process_2023	Positive Regulation Of Chemokine Production (GO:0032722)	3/53	0.0027964412342004	0.0212200540712856	0	0	11.559611650485436	67.96366926109907	EGR1;IL18;HMGB1
221	GO_Biological_Process_2023	Regulation Of Protein Phosphorylation (GO:0001932)	6/265	0.0028902895977847	0.0216448572143351	0	0	4.548648648648649	26.593212977781754	NPM1;CDKN1A;CCND1;PLAUR;RAC1;SOD1
222	GO_Biological_Process_2023	Regulation Of Transforming Growth Factor Beta Receptor Signaling Pathway (GO:0017015)	4/111	0.0028911437185516	0.0216448572143351	0	0	7.251969946857248	42.39576402211106	CITED2;HDAC1;CAV1;THBS1
223	GO_Biological_Process_2023	Negative Regulation Of Inflammatory Response (GO:0050728)	4/111	0.0028911437185516	0.0216448572143351	0	0	7.251969946857248	42.39576402211106	PLK2;PRKCD;TNFAIP3;TNFRSF1A
224	GO_Biological_Process_2023	Epidermal Cell Differentiation (GO:0009913)	3/54	0.0029496291091106	0.021790872317086	0	0	11.332381496287836	66.02331407079404	HDAC1;TXNIP;CTNNB1
225	GO_Biological_Process_2023	Negative Regulation Of Protein Ubiquitination (GO:0031397)	3/54	0.0029496291091106	0.021790872317086	0	0	11.332381496287836	66.02331407079404	CAV1;TNFAIP3;ISG15
226	GO_Biological_Process_2023	Positive Regulation Of Leukocyte Chemotaxis (GO:0002690)	3/54	0.0029496291091106	0.021790872317086	0	0	11.332381496287836	66.02331407079404	HMGB1;CALR;THBS1
227	GO_Biological_Process_2023	Small GTPase Mediated Signal Transduction (GO:0007264)	4/112	0.0029861704691965	0.0218681566674351	0	0	7.184458968772694	41.76874526250577	CDKN1A;PLK2;RAC1;RGL2
228	GO_Biological_Process_2023	Negative Regulation Of Defense Response (GO:0031348)	4/112	0.0029861704691965	0.0218681566674351	0	0	7.184458968772694	41.76874526250577	IFI16;PRKCD;TNFAIP3;TNFRSF1A
229	GO_Biological_Process_2023	Negative Regulation Of Signal Transduction (GO:0009968)	6/267	0.0029994771318653	0.0218701006527748	0	0	4.513333333333334	26.219385390902566	MMP14;CXCL8;PRKCD;TNFAIP3;CALR;THBS1
230	GO_Biological_Process_2023	Regulation Of Protein Ubiquitination (GO:0031396)	4/113	0.0030833118695225	0.0221352950349852	0	0	7.118186724230977	41.15558305003896	CAV1;TNFAIP3;CTNNB1;ISG15
231	GO_Biological_Process_2023	Cellular Response To Fibroblast Growth Factor Stimulus (GO:0044344)	3/55	0.0031078873837272	0.0221352950349852	0	0	11.113890963405526	64.16951791648675	ZFP36;CXCL8;CD44
232	GO_Biological_Process_2023	Positive Regulation Of Tyrosine Phosphorylation Of STAT Protein (GO:0042531)	3/55	0.0031078873837272	0.0221352950349852	0	0	11.113890963405526	64.16951791648675	IL18;IL6ST;TNFRSF1A
233	GO_Biological_Process_2023	Regulation Of Fibrinolysis (GO:0051917)	2/16	0.003181041206578	0.0221352950349852	0	0	27.307692307692307	157.03416022129693	PLAUR;THBS1
234	GO_Biological_Process_2023	Activation Of Cysteine-Type Endopeptidase Activity (GO:0097202)	2/16	0.003181041206578	0.0221352950349852	0	0	27.307692307692307	157.03416022129693	ASPH;IFI16
235	GO_Biological_Process_2023	Regulation Of Plasminogen Activation (GO:0010755)	2/16	0.003181041206578	0.0221352950349852	0	0	27.307692307692307	157.03416022129693	PLAUR;THBS1
236	GO_Biological_Process_2023	Ruffle Organization (GO:0031529)	2/16	0.003181041206578	0.0221352950349852	0	0	27.307692307692307	157.03416022129693	LIMA1;RAC1
237	GO_Biological_Process_2023	Negative Regulation Of Anoikis (GO:2000811)	2/16	0.003181041206578	0.0221352950349852	0	0	27.307692307692307	157.03416022129693	CAV1;MCL1
238	GO_Biological_Process_2023	Positive Regulation By Host Of Viral Transcription (GO:0043923)	2/16	0.003181041206578	0.0221352950349852	0	0	27.307692307692307	157.03416022129693	JUN;SMARCB1
239	GO_Biological_Process_2023	Positive Regulation Of Homotypic Cell-Cell Adhesion (GO:0034112)	2/16	0.003181041206578	0.0221352950349852	0	0	27.307692307692307	157.03416022129693	PLAUR;IL6ST
240	GO_Biological_Process_2023	Positive Regulation Of Muscle Hypertrophy (GO:0014742)	2/16	0.003181041206578	0.0221352950349852	0	0	27.307692307692307	157.03416022129693	EDN1;IL6ST
241	GO_Biological_Process_2023	Regulation Of Reactive Oxygen Species Metabolic Process (GO:2000377)	3/56	0.0032712695871352	0.0226690871802721	0	0	10.903645356292362	62.396951402100235	CDKN1A;RAC1;THBS1
242	GO_Biological_Process_2023	Positive Regulation Of Interleukin-1 Beta Production (GO:0032731)	3/57	0.0034398279882109	0.0236417685911053	0	0	10.70118662351672	60.70070271602923	EGR1;IFI16;CCL3
243	GO_Biological_Process_2023	Regulation Of Calcium Ion Transport (GO:0051924)	3/57	0.0034398279882109	0.0236417685911053	0	0	10.70118662351672	60.70070271602923	CCL4;CCL3;CTNNB1
244	GO_Biological_Process_2023	Cellular Response To Oxidative Stress (GO:0034599)	4/117	0.0034934792964589	0.0238153039843972	0	0	6.86482734686795	38.833347360602794	JUN;PRKCD;FOS;NFE2L2
245	GO_Biological_Process_2023	Positive Regulation Of Protein Serine/Threonine Kinase Activity (GO:0071902)	4/117	0.0034934792964589	0.0238153039843972	0	0	6.86482734686795	38.833347360602794	MAP2K1;EDN1;CCND1;THBS1
246	GO_Biological_Process_2023	DNA Damage Response, Signal Transduction By P53 Class Mediator Resulting In Cell Cycle Arrest (GO:0006977)	2/17	0.0035927530732714	0.0239526878347052	0	0	25.485897435897435	143.45594966129724	CDKN1A;PLK2
247	GO_Biological_Process_2023	Regulation Of Protein Sumoylation (GO:0033233)	2/17	0.0035927530732714	0.0239526878347052	0	0	25.485897435897435	143.45594966129724	EGR1;CTNNB1
248	GO_Biological_Process_2023	Cellular Response To Unfolded Protein (GO:0034620)	2/17	0.0035927530732714	0.0239526878347052	0	0	25.485897435897435	143.45594966129724	BAG3;OPTN
249	GO_Biological_Process_2023	Positive Regulation Of Cardiac Muscle Hypertrophy (GO:0010613)	2/17	0.0035927530732714	0.0239526878347052	0	0	25.485897435897435	143.45594966129724	EDN1;IL6ST
250	GO_Biological_Process_2023	Positive Regulation Of Lymphocyte Chemotaxis (GO:0140131)	2/17	0.0035927530732714	0.0239526878347052	0	0	25.485897435897435	143.45594966129724	CCL4;CCL3
251	GO_Biological_Process_2023	Regulation Of Protein Binding (GO:0043393)	4/118	0.0036015344391102	0.0239526878347052	0	0	6.804265565875473	38.28348774022514	CDKN1A;CAV1;PRKCD;B2M
252	GO_Biological_Process_2023	mRNA Transport (GO:0051028)	3/58	0.0036136136089328	0.0239526878347052	0	0	10.506090026478375	59.076238084955655	ZFP36;MAGOH;TPR
253	GO_Biological_Process_2023	Regulation Of miRNA Transcription (GO:1902893)	3/59	0.0037926762397266	0.0248449923985218	0	0	10.317961165048544	57.51936659367604	EGR1;JUN;FOS
254	GO_Biological_Process_2023	Regulation Of Type I Interferon Production (GO:0032479)	3/59	0.0037926762397266	0.0248449923985218	0	0	10.317961165048544	57.51936659367604	IRF3;GAPDH;RBX1
255	GO_Biological_Process_2023	Negative Regulation Of Protein-Containing Complex Assembly (GO:0031333)	3/59	0.0037926762397266	0.0248449923985218	0	0	10.317961165048544	57.51936659367604	HSPA5;CSNK1A1;HMGB1
256	GO_Biological_Process_2023	Regulation Of Epithelial Cell Differentiation (GO:0030856)	2/18	0.0040279205020307	0.0254783163344281	0	0	23.891826923076923	131.7515999978486	CEBPB;CAV1
257	GO_Biological_Process_2023	Antigen Processing And Presentation Of Peptide Antigen Via MHC Class I (GO:0002474)	2/18	0.0040279205020307	0.0254783163344281	0	0	23.891826923076923	131.7515999978486	CALR;B2M
258	GO_Biological_Process_2023	Regulation Of Oxidative Stress-Induced Intrinsic Apoptotic Signaling Pathway (GO:1902175)	2/18	0.0040279205020307	0.0254783163344281	0	0	23.891826923076923	131.7515999978486	SOD1;NFE2L2
259	GO_Biological_Process_2023	Renal Absorption (GO:0070293)	2/18	0.0040279205020307	0.0254783163344281	0	0	23.891826923076923	131.7515999978486	GSN;SGK1
260	GO_Biological_Process_2023	Neutrophil Activation (GO:0042119)	2/18	0.0040279205020307	0.0254783163344281	0	0	23.891826923076923	131.7515999978486	CXCL8;PRKCD
261	GO_Biological_Process_2023	Positive Regulation Of Macrophage Migration (GO:1905523)	2/18	0.0040279205020307	0.0254783163344281	0	0	23.891826923076923	131.7515999978486	CCL3;THBS1
262	GO_Biological_Process_2023	Positive Regulation Of Neutrophil Chemotaxis (GO:0090023)	2/18	0.0040279205020307	0.0254783163344281	0	0	23.891826923076923	131.7515999978486	CXCL8;RAC1
263	GO_Biological_Process_2023	Regulation Of Cell Cycle G2/M Phase Transition (GO:1902749)	2/18	0.0040279205020307	0.0254783163344281	0	0	23.891826923076923	131.7515999978486	CDKN1A;NPM1
264	GO_Biological_Process_2023	Regulation Of Protein Catabolic Process (GO:0042176)	4/122	0.0040564761248016	0.0254783163344281	0	0	6.572283150548355	36.1964592670972	PSMD14;PLK2;TNFAIP3;RBX1
265	GO_Biological_Process_2023	Positive Regulation Of Macromolecule Biosynthetic Process (GO:0010557)	4/122	0.0040564761248016	0.0254783163344281	0	0	6.572283150548355	36.1964592670972	NPM1;AKR1B1;VIM;THBS1
266	GO_Biological_Process_2023	Receptor-Mediated Endocytosis (GO:0006898)	4/122	0.0040564761248016	0.0254783163344281	0	0	6.572283150548355	36.1964592670972	CXCL8;CAV1;CLTB;CD9
267	GO_Biological_Process_2023	Negative Regulation Of Viral Process (GO:0048525)	3/61	0.0041668256176041	0.0260737558235901	0	0	9.96116504854369	54.59316889336487	ZFP36;IFI16;ISG15
268	GO_Biological_Process_2023	DNA Damage Response (GO:0006974)	7/384	0.004365872002114	0.0272177224815808	0	0	3.660450660450661	19.89065951865561	NPM1;CDKN1A;CCND1;IRF3;PRKCD;RBX1;MCL1
269	GO_Biological_Process_2023	Regulation Of Centriole Replication (GO:0046599)	2/19	0.0044862880814315	0.0276599452667675	0	0	22.485294117647054	121.57190587906535	NPM1;PLK2
270	GO_Biological_Process_2023	Regulation Of Insulin-Like Growth Factor Receptor Signaling Pathway (GO:0043567)	2/19	0.0044862880814315	0.0276599452667675	0	0	22.485294117647054	121.57190587906535	IGFBP4;IGFBP2
271	GO_Biological_Process_2023	Regulation Of B Cell Differentiation (GO:0045577)	2/19	0.0044862880814315	0.0276599452667675	0	0	22.485294117647054	121.57190587906535	MMP14;ID2
272	GO_Biological_Process_2023	Cellular Response To Starvation (GO:0009267)	4/126	0.0045488205934747	0.0279254183129491	0	0	6.355512696882031	34.274563643466024	MAP1LC3B;CDKN1A;IFI16;HSPA5
273	GO_Biological_Process_2023	G1/S Transition Of Mitotic Cell Cycle (GO:0000082)	3/63	0.0045626503385498	0.0279254183129491	0	0	9.628155339805826	51.89432855670723	CDKN1A;CCND1;PLK2
274	GO_Biological_Process_2023	Defense Response To Bacterium (GO:0042742)	5/204	0.0046357141959214	0.0281670025600007	0	0	4.899497487437186	26.329728035933304	CEBPB;PRKCD;IL18;ISG15;OPTN
275	GO_Biological_Process_2023	Regulation Of MAPK Cascade (GO:0043408)	5/204	0.0046357141959214	0.0281670025600007	0	0	4.899497487437186	26.329728035933304	MAP2K1;CAV1;PEBP1;HMGB1;SOD1
276	GO_Biological_Process_2023	Response To Metal Ion (GO:0010038)	3/64	0.0047688027371038	0.0286640938714092	0	0	9.469839248766514	50.62254091736864	CAV1;NDRG1;THBS1
277	GO_Biological_Process_2023	Positive Regulation Of Cysteine-Type Endopeptidase Activity (GO:2001056)	3/64	0.0047688027371038	0.0286640938714092	0	0	9.469839248766514	50.62254091736864	ASPH;IFI16;HMGB1
278	GO_Biological_Process_2023	Positive Regulation Of Type I Interferon Production (GO:0032481)	3/64	0.0047688027371038	0.0286640938714092	0	0	9.469839248766514	50.62254091736864	IRF3;ISG15;GAPDH
279	GO_Biological_Process_2023	Regulation Of Fibroblast Migration (GO:0010762)	2/20	0.0049676024043447	0.0290010702250981	0	0	21.235042735042736	112.64803627089996	RAC1;THBS1
280	GO_Biological_Process_2023	Regulation Of Protein Localization To Cell Periphery (GO:1904375)	2/20	0.0049676024043447	0.0290010702250981	0	0	21.235042735042736	112.64803627089996	MMP14;AKR1B1
281	GO_Biological_Process_2023	Response To Ketone (GO:1901654)	2/20	0.0049676024043447	0.0290010702250981	0	0	21.235042735042736	112.64803627089996	CAV1;THBS1
282	GO_Biological_Process_2023	Lipopolysaccharide-Mediated Signaling Pathway (GO:0031663)	2/20	0.0049676024043447	0.0290010702250981	0	0	21.235042735042736	112.64803627089996	IL18;CCL3
283	GO_Biological_Process_2023	Negative Regulation Of B Cell Activation (GO:0050869)	2/20	0.0049676024043447	0.0290010702250981	0	0	21.235042735042736	112.64803627089996	ID2;TNFAIP3
284	GO_Biological_Process_2023	Antimicrobial Humoral Immune Response Mediated By Antimicrobial Peptide (GO:0061844)	3/65	0.0049805057989435	0.0290010702250981	0	0	9.316630128405889	49.39885825464693	CXCL8;CXCL2;GAPDH
285	GO_Biological_Process_2023	Cellular Response To Light Stimulus (GO:0071482)	3/65	0.0049805057989435	0.0290010702250981	0	0	9.316630128405889	49.39885825464693	NPM1;PRKCD;RBX1
286	GO_Biological_Process_2023	Regulation Of Tyrosine Phosphorylation Of STAT Protein (GO:0042509)	3/65	0.0049805057989435	0.0290010702250981	0	0	9.316630128405889	49.39885825464693	IL18;IL6ST;TNFRSF1A
287	GO_Biological_Process_2023	Positive Regulation Of Cell Cycle (GO:0045787)	3/65	0.0049805057989435	0.0290010702250981	0	0	9.316630128405889	49.39885825464693	CCND1;CITED2;CALR
288	GO_Biological_Process_2023	Protein Stabilization (GO:0050821)	5/208	0.0050292657841963	0.0291836633913401	0	0	4.801980198019802	25.41439027076686	BAG3;PRKCD;AAK1;CALR;GAPDH
289	GO_Biological_Process_2023	Positive Regulation Of Peptidyl-Tyrosine Phosphorylation (GO:0050731)	4/130	0.0050799386148551	0.029376058817628	0	0	6.152505446623094	32.500339933901564	IL18;IL6ST;CD44;TNFRSF1A
290	GO_Biological_Process_2023	Response To Reactive Oxygen Species (GO:0000302)	3/66	0.0051978010793919	0.0299543381791765	0	0	9.168284789644012	48.22077366115591	JUN;FOS;SOD1
291	GO_Biological_Process_2023	Plasma Membrane Bounded Cell Projection Organization (GO:0120036)	4/132	0.0053604562587617	0.0306886067316638	0	0	6.0557598039215685	31.663788739330993	LIMA1;RAB13;HMGB1;RAC1
292	GO_Biological_Process_2023	Regulation Of Neurogenesis (GO:0050767)	3/67	0.005420729011275	0.0306886067316638	0	0	9.024575242718448	47.08594666034545	BHLHE40;CTNNB1;B2M
293	GO_Biological_Process_2023	Regulation Of Viral Genome Replication (GO:0045069)	3/67	0.005420729011275	0.0306886067316638	0	0	9.024575242718448	47.08594666034545	CXCL8;IFI16;ISG15
294	GO_Biological_Process_2023	Extrinsic Apoptotic Signaling Pathway (GO:0097191)	3/67	0.005420729011275	0.0306886067316638	0	0	9.024575242718448	47.08594666034545	BAG3;TNFRSF1A;MCL1
295	GO_Biological_Process_2023	Response To Cadmium Ion (GO:0046686)	2/21	0.0054716120529323	0.0306886067316638	0	0	20.116396761133604	104.76985547464648	JUN;FOS
296	GO_Biological_Process_2023	Negative Regulation Of Interleukin-2 Production (GO:0032703)	2/21	0.0054716120529323	0.0306886067316638	0	0	20.116396761133604	104.76985547464648	ZFP36;TNFAIP3
297	GO_Biological_Process_2023	Positive Regulation Of Granulocyte Chemotaxis (GO:0071624)	2/21	0.0054716120529323	0.0306886067316638	0	0	20.116396761133604	104.76985547464648	CXCL8;RAC1
298	GO_Biological_Process_2023	Regulation Of Anoikis (GO:2000209)	2/21	0.0054716120529323	0.0306886067316638	0	0	20.116396761133604	104.76985547464648	CAV1;MCL1
299	GO_Biological_Process_2023	Response To Molecule Of Bacterial Origin (GO:0002237)	3/69	0.0058836390292924	0.0328895421737449	0	0	8.750220653133274	44.93745665899702	CXCL8;TNFAIP3;CXCL2
300	GO_Biological_Process_2023	Regulation Of Protein Kinase B Signaling (GO:0051896)	4/136	0.005952225337489	0.0329795388209308	0	0	5.87106357694593	30.083271780050953	IL18;CCL3;TXN;THBS1
301	GO_Biological_Process_2023	Regulation Of Mononuclear Cell Migration (GO:0071675)	2/22	0.005998067585202	0.0329795388209308	0	0	19.109615384615385	97.770867842282	LGALS3;THBS1
302	GO_Biological_Process_2023	Regulation Of Protein Export From Nucleus (GO:0046825)	2/22	0.005998067585202	0.0329795388209308	0	0	19.109615384615385	97.770867842282	BAG3;TPR
303	GO_Biological_Process_2023	Cellular Response To Cadmium Ion (GO:0071276)	2/22	0.005998067585202	0.0329795388209308	0	0	19.109615384615385	97.770867842282	JUN;FOS
304	GO_Biological_Process_2023	Cellular Response To Topologically Incorrect Protein (GO:0035967)	2/22	0.005998067585202	0.0329795388209308	0	0	19.109615384615385	97.770867842282	BAG3;OPTN
305	GO_Biological_Process_2023	Negative Regulation Of Epithelial Cell Proliferation (GO:0050680)	3/70	0.0061236964879858	0.0335602582037655	0	0	8.6191856252717	43.91983059406656	CAV1;B2M;THBS1
306	GO_Biological_Process_2023	Intracellular Calcium Ion Homeostasis (GO:0006874)	4/139	0.006423571583394	0.0341653749225521	0	0	5.739724037763254	28.972869911890506	EDN1;CAV1;CCL3;CALR
307	GO_Biological_Process_2023	Regulation Of Myotube Differentiation (GO:0010830)	2/23	0.0065467215206253	0.0341653749225521	0	0	18.19871794871795	91.51754695457254	MMP14;HDAC1
308	GO_Biological_Process_2023	Regulation Of Nuclear-Transcribed mRNA Catabolic Process, Deadenylation-Dependent Decay (GO:1900151)	2/23	0.0065467215206253	0.0341653749225521	0	0	18.19871794871795	91.51754695457254	ZFP36;YBX1
309	GO_Biological_Process_2023	Regulation Of Toll-Like Receptor 4 Signaling Pathway (GO:0034143)	2/23	0.0065467215206253	0.0341653749225521	0	0	18.19871794871795	91.51754695457254	NINJ1;TNFAIP3
310	GO_Biological_Process_2023	Cytosolic Pattern Recognition Receptor Signaling Pathway (GO:0002753)	2/23	0.0065467215206253	0.0341653749225521	0	0	18.19871794871795	91.51754695457254	IRF3;TNFAIP3
311	GO_Biological_Process_2023	Entrainment Of Circadian Clock By Photoperiod (GO:0043153)	2/23	0.0065467215206253	0.0341653749225521	0	0	18.19871794871795	91.51754695457254	ID2;BHLHE40
312	GO_Biological_Process_2023	Negative Regulation Of Extrinsic Apoptotic Signaling Pathway Via Death Domain Receptors (GO:1902042)	2/23	0.0065467215206253	0.0341653749225521	0	0	18.19871794871795	91.51754695457254	PEA15;TNFAIP3
313	GO_Biological_Process_2023	Negative Regulation Of Lymphocyte Activation (GO:0051250)	2/23	0.0065467215206253	0.0341653749225521	0	0	18.19871794871795	91.51754695457254	LGALS3;TNFAIP3
314	GO_Biological_Process_2023	Negative Regulation Of Neuron Differentiation (GO:0045665)	2/23	0.0065467215206253	0.0341653749225521	0	0	18.19871794871795	91.51754695457254	CALR;B2M
315	GO_Biological_Process_2023	Negative Regulation Of Oxidative Stress-Induced Cell Death (GO:1903202)	2/23	0.0065467215206253	0.0341653749225521	0	0	18.19871794871795	91.51754695457254	TXN;NFE2L2
316	GO_Biological_Process_2023	Positive Regulation Of Epithelial Cell Apoptotic Process (GO:1904037)	2/23	0.0065467215206253	0.0341653749225521	0	0	18.19871794871795	91.51754695457254	GSN;THBS1
317	GO_Biological_Process_2023	Positive Regulation Of Neutrophil Migration (GO:1902624)	2/23	0.0065467215206253	0.0341653749225521	0	0	18.19871794871795	91.51754695457254	CXCL8;RAC1
318	GO_Biological_Process_2023	Regulation Of Cardiac Muscle Hypertrophy (GO:0010611)	2/23	0.0065467215206253	0.0341653749225521	0	0	18.19871794871795	91.51754695457254	EDN1;IL6ST
319	GO_Biological_Process_2023	Regulation Of Cellular Localization (GO:0060341)	3/72	0.006621196690417	0.0341653749225521	0	0	8.368509919797383	41.98882409291737	RSL1D1;GSN;TPR
320	GO_Biological_Process_2023	Cholesterol Homeostasis (GO:0042632)	3/72	0.006621196690417	0.0341653749225521	0	0	8.368509919797383	41.98882409291737	LIMA1;CAV1;IL18
321	GO_Biological_Process_2023	Response To Ionizing Radiation (GO:0010212)	3/72	0.006621196690417	0.0341653749225521	0	0	8.368509919797383	41.98882409291737	CDKN1A;IFI16;RHOB
322	GO_Biological_Process_2023	Second-Messenger-Mediated Signaling (GO:0019932)	3/72	0.006621196690417	0.0341653749225521	0	0	8.368509919797383	41.98882409291737	EDN1;CXCL8;CCL3
323	GO_Biological_Process_2023	Transforming Growth Factor Beta Receptor Signaling Pathway (GO:0007179)	3/72	0.006621196690417	0.0341653749225521	0	0	8.368509919797383	41.98882409291737	JUN;ID1;FOS
324	GO_Biological_Process_2023	Positive Regulation Of Protein Localization To Nucleus (GO:1900182)	3/72	0.006621196690417	0.0341653749225521	0	0	8.368509919797383	41.98882409291737	BAG3;PRKCD;TPR
325	GO_Biological_Process_2023	Sterol Homeostasis (GO:0055092)	3/73	0.0068787084221386	0.0353852577421058	0	0	8.248543689320389	41.07217464224149	LIMA1;CAV1;IL18
326	GO_Biological_Process_2023	Regulation Of Cytoplasmic Translation (GO:2000765)	2/24	0.0071173283306092	0.0357531669503654	0	0	17.37062937062937	85.90163342914845	PKM;YBX1
327	GO_Biological_Process_2023	Amyloid Fibril Formation (GO:1990000)	2/24	0.0071173283306092	0.0357531669503654	0	0	17.37062937062937	85.90163342914845	GSN;B2M
328	GO_Biological_Process_2023	Regulation Of Muscle Cell Differentiation (GO:0051147)	2/24	0.0071173283306092	0.0357531669503654	0	0	17.37062937062937	85.90163342914845	PTBP1;ID2
329	GO_Biological_Process_2023	Photoperiodism (GO:0009648)	2/24	0.0071173283306092	0.0357531669503654	0	0	17.37062937062937	85.90163342914845	ID2;BHLHE40
330	GO_Biological_Process_2023	Positive Regulation Of Cell Cycle G2/M Phase Transition (GO:1902751)	2/24	0.0071173283306092	0.0357531669503654	0	0	17.37062937062937	85.90163342914845	NPM1;CCND1
331	GO_Biological_Process_2023	Positive Regulation Of Cellular Response To Transforming Growth Factor Beta Stimulus (GO:1903846)	2/24	0.0071173283306092	0.0357531669503654	0	0	17.37062937062937	85.90163342914845	CITED2;THBS1
332	GO_Biological_Process_2023	Positive Regulation Of Transforming Growth Factor Beta Receptor Signaling Pathway (GO:0030511)	2/24	0.0071173283306092	0.0357531669503654	0	0	17.37062937062937	85.90163342914845	CITED2;THBS1
333	GO_Biological_Process_2023	Gland Development (GO:0048732)	3/74	0.0071421055029054	0.0357531669503654	0	0	8.131956789279366	40.18607841626066	CITED2;CAV1;SOD1
334	GO_Biological_Process_2023	Regulation Of Cell Cycle G1/S Phase Transition (GO:1902806)	3/74	0.0071421055029054	0.0357531669503654	0	0	8.131956789279366	40.18607841626066	CDKN1A;SMARCB1;ID2
335	GO_Biological_Process_2023	Chromatin Remodeling (GO:0006338)	5/228	0.0073586701234488	0.0367276482054278	0	0	4.366869422368246	21.4495213393238	NPM1;SMARCB1;IFI16;HDAC1;DEK
336	GO_Biological_Process_2023	Regulation Of Fat Cell Differentiation (GO:0045598)	3/75	0.0074114198532965	0.0368811605162561	0	0	8.018608414239482	39.32913526714848	ZFP36;CEBPB;ID2
337	GO_Biological_Process_2023	Negative Regulation Of Response To External Stimulus (GO:0032102)	4/146	0.0076182601051871	0.0376867911398198	0	0	5.454846727423364	26.604418104859157	IFI16;PRKCD;TNFAIP3;TNFRSF1A
338	GO_Biological_Process_2023	Positive Regulation Of Cellular Catabolic Process (GO:0031331)	4/146	0.0076182601051871	0.0376867911398198	0	0	5.454846727423364	26.604418104859157	PLK2;PRKCD;HMGB1;OPTN
339	GO_Biological_Process_2023	Activation Of Protein Kinase B Activity (GO:0032148)	2/25	0.0077096444199907	0.0376940923974473	0	0	16.61454849498328	80.8344838642323	IL18;TXN
340	GO_Biological_Process_2023	Regulation Of Neutrophil Chemotaxis (GO:0090022)	2/25	0.0077096444199907	0.0376940923974473	0	0	16.61454849498328	80.8344838642323	CXCL8;RAC1
341	GO_Biological_Process_2023	Positive Regulation Of Striated Muscle Cell Differentiation (GO:0051155)	2/25	0.0077096444199907	0.0376940923974473	0	0	16.61454849498328	80.8344838642323	EDN1;MMP14
342	GO_Biological_Process_2023	Regulation Of Cell Size (GO:0008361)	2/25	0.0077096444199907	0.0376940923974473	0	0	16.61454849498328	80.8344838642323	EDN1;RAC1
343	GO_Biological_Process_2023	Negative Regulation Of Protein Metabolic Process (GO:0051248)	4/147	0.0078000471709102	0.0380252299581872	0	0	5.416426710544358	26.28930678900463	EDN1;CALR;YBX1;GAPDH
344	GO_Biological_Process_2023	Regulation Of I-kappaB kinase/NF-kappaB Signaling (GO:0043122)	5/232	0.0079017498327715	0.0384093752740807	0	0	4.289047847516029	20.76186973131019	PLK2;TNFAIP3;GAPDH;OPTN;TNFRSF1A
345	GO_Biological_Process_2023	Regulation Of T Cell Proliferation (GO:0042129)	3/77	0.0079679230079115	0.038619095041236	0	0	7.801102072946733	37.69751066871334	LGALS3;CEBPB;IL6ST
346	GO_Biological_Process_2023	Regulation Of Innate Immune Response (GO:0045088)	3/78	0.0082551706577886	0.0396545140666966	0	0	7.696699029126213	36.92041509147147	IFI16;TNFAIP3;NFE2L2
347	GO_Biological_Process_2023	Positive Regulation Of Tumor Necrosis Factor Production (GO:0032760)	3/78	0.0082551706577886	0.0396545140666966	0	0	7.696699029126213	36.92041509147147	CCL3;HMGB1;THBS1
348	GO_Biological_Process_2023	Proteolysis Involved In Protein Catabolic Process (GO:0051603)	3/78	0.0082551706577886	0.0396545140666966	0	0	7.696699029126213	36.92041509147147	TNFAIP3;ISG15;CTSB
349	GO_Biological_Process_2023	Regulation Of Keratinocyte Differentiation (GO:0045616)	2/26	0.0083234281165636	0.0396545140666966	0	0	15.92147435897436	76.24286296118709	ZFP36;NME2
350	GO_Biological_Process_2023	Negative Regulation Of Endothelial Cell Apoptotic Process (GO:2000352)	2/26	0.0083234281165636	0.0396545140666966	0	0	15.92147435897436	76.24286296118709	TNFAIP3;NFE2L2
351	GO_Biological_Process_2023	Protein Export From Nucleus (GO:0006611)	2/26	0.0083234281165636	0.0396545140666966	0	0	15.92147435897436	76.24286296118709	TPR;CALR
352	GO_Biological_Process_2023	Negative Regulation Of Cellular Component Organization (GO:0051129)	3/79	0.0085484532936705	0.0404964863657781	0	0	7.5950434338272865	36.16763415182645	LGALS3;HSPA5;AKR1B1
353	GO_Biological_Process_2023	Positive Regulation Of Catabolic Process (GO:0009896)	3/79	0.0085484532936705	0.0404964863657781	0	0	7.5950434338272865	36.16763415182645	PLK2;TNFAIP3;RBX1
354	GO_Biological_Process_2023	Positive Regulation Of NF-kappaB Transcription Factor Activity (GO:0051092)	4/152	0.0087518417728656	0.0413432074735089	0	0	5.232114467408585	24.79232790305644	NPM1;CAV1;IL18;AKR1B1
355	GO_Biological_Process_2023	Regulation Of Organelle Assembly (GO:1902115)	3/80	0.0088477979138262	0.0415623448220913	0	0	7.496028243601059	35.438123234028275	NPM1;GSN;PLK2
356	GO_Biological_Process_2023	Regulation Of Protein Localization To Plasma Membrane (GO:1903076)	3/80	0.0088477979138262	0.0415623448220913	0	0	7.496028243601059	35.438123234028275	LGALS3;MMP14;AKR1B1
357	GO_Biological_Process_2023	Cortical Cytoskeleton Organization (GO:0030865)	2/27	0.0089584396588002	0.0419645343793521	0	0	15.283846153846154	72.06576799296013	RAB13;RAC1
358	GO_Biological_Process_2023	Activation Of Protein Kinase Activity (GO:0032147)	3/81	0.0091532305683502	0.0427575700922655	0	0	7.399551904406273	34.73089491561158	PRKCD;IL18;TXN
359	GO_Biological_Process_2023	Cellular Response To Organic Substance (GO:0071310)	3/82	0.0094647763713581	0.0439679500686081	0	0	7.305518004178444	34.04501516932229	EDN1;IL18;CCL3
360	GO_Biological_Process_2023	Positive Regulation Of Tumor Necrosis Factor Superfamily Cytokine Production (GO:1903557)	3/82	0.0094647763713581	0.0439679500686081	0	0	7.305518004178444	34.04501516932229	CCL3;HMGB1;THBS1
361	GO_Biological_Process_2023	Diterpenoid Metabolic Process (GO:0016101)	2/28	0.0096144411799949	0.0442951040078336	0	0	14.695266272189349	68.25200286531897	ALDH1A1;AKR1B1
362	GO_Biological_Process_2023	Negative Regulation Of Cytoskeleton Organization (GO:0051494)	2/28	0.0096144411799949	0.0442951040078336	0	0	14.695266272189349	68.25200286531897	LIMA1;PRKCD
363	GO_Biological_Process_2023	Positive Regulation Of Protein Import Into Nucleus (GO:0042307)	2/28	0.0096144411799949	0.0442951040078336	0	0	14.695266272189349	68.25200286531897	TPR;PRKCD
364	GO_Biological_Process_2023	Epigenetic Regulation Of Gene Expression (GO:0040029)	3/83	0.0097824595131625	0.0449457112426672	0	0	7.2138349514563105	33.379599860699116	SMARCB1;IFI16;DPY30
365	GO_Biological_Process_2023	Peptidyl-Serine Phosphorylation (GO:0018105)	4/158	0.0099905519050607	0.0457763812699096	0	0	5.026737967914438	23.153735377380137	CSNK1A1;PLK2;PRKCD;SGK1
366	GO_Biological_Process_2023	Regulation Of Cysteine-Type Endopeptidase Activity Involved In Apoptotic Process (GO:0043281)	3/84	0.0101063032655586	0.0461805737774982	0	0	7.124415677813736	32.73381151982912	HMGB1;THBS1;CD44
367	GO_Biological_Process_2023	Regulation Of Protein Modification By Small Protein Conjugation Or Removal (GO:1903320)	2/29	0.010291196696542	0.0463933786561856	0	0	14.1502849002849	64.75830394643451	EGR1;CTNNB1
368	GO_Biological_Process_2023	Response To Alcohol (GO:0097305)	2/29	0.010291196696542	0.0463933786561856	0	0	14.1502849002849	64.75830394643451	CCL3;SOD1
369	GO_Biological_Process_2023	Glycolytic Process (GO:0006096)	2/29	0.010291196696542	0.0463933786561856	0	0	14.1502849002849	64.75830394643451	PKM;GAPDH
370	GO_Biological_Process_2023	Negative Regulation Of DNA Binding (GO:0043392)	2/29	0.010291196696542	0.0463933786561856	0	0	14.1502849002849	64.75830394643451	JUN;IFI16
371	GO_Biological_Process_2023	Positive Regulation Of Dephosphorylation (GO:0035306)	2/29	0.010291196696542	0.0463933786561856	0	0	14.1502849002849	64.75830394643451	PTBP1;PRKCD
372	GO_Biological_Process_2023	Calcium-Mediated Signaling (GO:0019722)	3/85	0.0104363300041797	0.0467960572647309	0	0	7.037177362064883	32.10685634595493	EDN1;CXCL8;CCL3
373	GO_Biological_Process_2023	Epidermis Development (GO:0008544)	3/85	0.0104363300041797	0.0467960572647309	0	0	7.037177362064883	32.10685634595493	HDAC1;YBX1;CCN2
374	GO_Biological_Process_2023	Regulation Of Mitotic Cell Cycle Phase Transition (GO:1901990)	3/86	0.0107725612059718	0.0481748937131063	0	0	6.9520411744063635	31.497981454363668	CDKN1A;SMARCB1;ID2
375	GO_Biological_Process_2023	Response To Epidermal Growth Factor (GO:0070849)	2/30	0.0109884720954769	0.0484938623792497	0	0	13.64423076923077	61.54787719458521	ZFP36;TPR
376	GO_Biological_Process_2023	Negative Regulation Of Peptidyl-Tyrosine Phosphorylation (GO:0050732)	2/30	0.0109884720954769	0.0484938623792497	0	0	13.64423076923077	61.54787719458521	CAV1;PRKCD
377	GO_Biological_Process_2023	Positive Regulation Of Interleukin-10 Production (GO:0032733)	2/30	0.0109884720954769	0.0484938623792497	0	0	13.64423076923077	61.54787719458521	ISG15;HMGB1
378	GO_Biological_Process_2023	Positive Regulation Of Locomotion (GO:0040017)	2/30	0.0109884720954769	0.0484938623792497	0	0	13.64423076923077	61.54787719458521	CAVIN1;THBS1
379	GO_Biological_Process_2023	Regulation Of Calcium-Mediated Signaling (GO:0050848)	2/30	0.0109884720954769	0.0484938623792497	0	0	13.64423076923077	61.54787719458521	CCL4;CCL3
380	GO_Biological_Process_2023	Regulation Of Type II Interferon Production (GO:0032649)	3/87	0.0111150174722767	0.0489235808425408	0	0	6.868932038834951	30.906472309959597	IL18;ISG15;HMGB1
381	GO_Biological_Process_2023	Negative Regulation Of Protein Kinase Activity (GO:0006469)	3/88	0.0114637185344709	0.050326324561015	0	0	6.7877784123358085	30.331650360716072	CDKN1A;NPM1;CAV1
382	GO_Biological_Process_2023	Regulation Of Centrosome Duplication (GO:0010824)	2/31	0.0117060351203224	0.0508575670901057	0	0	13.173076923076923	58.589245429320336	NPM1;PLK2
383	GO_Biological_Process_2023	Actin Filament Polymerization (GO:0030041)	2/31	0.0117060351203224	0.0508575670901057	0	0	13.173076923076923	58.589245429320336	GSN;RAC1
384	GO_Biological_Process_2023	Negative Regulation Of Intracellular Steroid Hormone Receptor Signaling Pathway (GO:0033144)	2/31	0.0117060351203224	0.0508575670901057	0	0	13.173076923076923	58.589245429320336	HDAC1;CALR
385	GO_Biological_Process_2023	Positive Regulation Of Extrinsic Apoptotic Signaling Pathway (GO:2001238)	2/31	0.0117060351203224	0.0508575670901057	0	0	13.173076923076923	58.589245429320336	CAV1;THBS1
386	GO_Biological_Process_2023	Peptidyl-Serine Modification (GO:0018209)	4/166	0.01181179195233	0.0509509815774903	0	0	4.776567417090293	21.201544060326032	CSNK1A1;PLK2;PRKCD;SGK1
387	GO_Biological_Process_2023	Cellular Response To Chemical Stress (GO:0062197)	3/89	0.0118186832639497	0.0509509815774903	0	0	6.70851207947618	29.77287083954908	CAV1;RBX1;NFE2L2
388	GO_Biological_Process_2023	Positive Regulation Of Peptidyl-Serine Phosphorylation (GO:0033138)	3/89	0.0118186832639497	0.0509509815774903	0	0	6.70851207947618	29.77287083954908	CAV1;TXN;CD44
389	GO_Biological_Process_2023	Regulation Of Cytokine Production (GO:0001817)	4/167	0.0120534234891367	0.0518297210032881	0	0	4.747022735474558	20.974276358878612	IFI16;ISG15;GAPDH;SOD1
390	GO_Biological_Process_2023	Heterochromatin Formation (GO:0031507)	2/32	0.0124436553616253	0.0533708696712164	0	0	12.733333333333333	55.855331969041785	LMNA;HMGB1
391	GO_Biological_Process_2023	Regulation Of Epithelial Cell Proliferation (GO:0050678)	3/91	0.0125474749817915	0.0536788661848581	0	0	6.555383936451897	28.7010168320589	ZFP36;NME2;B2M
392	GO_Biological_Process_2023	Positive Regulation Of Protein Catabolic Process (GO:0045732)	3/92	0.0129213355198521	0.055137607294636	0	0	6.481400676339042	28.186804072689057	PLK2;TNFAIP3;RBX1
393	GO_Biological_Process_2023	Regulation Of Sprouting Angiogenesis (GO:1903670)	2/33	0.0132011042414362	0.0553456295322214	0	0	12.321960297766749	53.32272621422458	PKM;THBS1
394	GO_Biological_Process_2023	Signal Transduction By P53 Class Mediator (GO:0072331)	2/33	0.0132011042414362	0.0553456295322214	0	0	12.321960297766749	53.32272621422458	IFI16;NDRG1
395	GO_Biological_Process_2023	Epithelial Tube Morphogenesis (GO:0060562)	2/33	0.0132011042414362	0.0553456295322214	0	0	12.321960297766749	53.32272621422458	CTNNB1;RHOB
396	GO_Biological_Process_2023	Negative Regulation Of Blood Vessel Endothelial Cell Migration (GO:0043537)	2/33	0.0132011042414362	0.0553456295322214	0	0	12.321960297766749	53.32272621422458	HMGB1;THBS1
397	GO_Biological_Process_2023	Positive Regulation Of Epidermal Growth Factor Receptor Signaling Pathway (GO:0045742)	2/33	0.0132011042414362	0.0553456295322214	0	0	12.321960297766749	53.32272621422458	PLAUR;AREG
398	GO_Biological_Process_2023	Positive Regulation Of Protein Dephosphorylation (GO:0035307)	2/33	0.0132011042414362	0.0553456295322214	0	0	12.321960297766749	53.32272621422458	PTBP1;PRKCD
399	GO_Biological_Process_2023	Protein K63-linked Deubiquitination (GO:0070536)	2/33	0.0132011042414362	0.0553456295322214	0	0	12.321960297766749	53.32272621422458	PSMD14;TNFAIP3
400	GO_Biological_Process_2023	Regulation Of Peptidyl-Serine Phosphorylation (GO:0033135)	3/93	0.0133015268378444	0.0554892052414555	0	0	6.409061488673139	27.686353794760805	CAV1;TXN;CD44
401	GO_Biological_Process_2023	Negative Regulation Of Amide Metabolic Process (GO:0034249)	3/93	0.0133015268378444	0.0554892052414555	0	0	6.409061488673139	27.686353794760805	YBX1;CALR;GAPDH
402	GO_Biological_Process_2023	Cellular Response To Hormone Stimulus (GO:0032870)	3/94	0.0136880636799006	0.0569600069260381	0	0	6.338312173263629	27.199162257049625	CAV1;AKR1B1;CTSB
403	GO_Biological_Process_2023	Response To Estrogen (GO:0043627)	2/34	0.0139781549967819	0.0573138531286146	0	0	11.936298076923077	50.971090560576506	CITED2;CAV1
404	GO_Biological_Process_2023	Embryonic Limb Morphogenesis (GO:0030326)	2/34	0.0139781549967819	0.0573138531286146	0	0	11.936298076923077	50.971090560576506	HDAC1;CTNNB1
405	GO_Biological_Process_2023	Transcription Initiation-Coupled Chromatin Remodeling (GO:0045815)	2/34	0.0139781549967819	0.0573138531286146	0	0	11.936298076923077	50.971090560576506	SMARCB1;DPY30
406	GO_Biological_Process_2023	Positive Regulation Of Neuron Death (GO:1901216)	2/34	0.0139781549967819	0.0573138531286146	0	0	11.936298076923077	50.971090560576506	CCL3;CTNNB1
407	GO_Biological_Process_2023	Positive Regulation Of Transcription By RNA Polymerase I (GO:0045943)	2/34	0.0139781549967819	0.0573138531286146	0	0	11.936298076923077	50.971090560576506	SMARCB1;DEK
408	GO_Biological_Process_2023	Purine Nucleotide Metabolic Process (GO:0006163)	2/34	0.0139781549967819	0.0573138531286146	0	0	11.936298076923077	50.971090560576506	MDH1;GUK1
409	GO_Biological_Process_2023	Regulation Of Protein Metabolic Process (GO:0051246)	3/96	0.0144802289098253	0.058940155052857	0	0	6.201378014406514	26.262656568615732	EDN1;PLAUR;SPOP
410	GO_Biological_Process_2023	Cellular Response To Transforming Growth Factor Beta Stimulus (GO:0071560)	3/96	0.0144802289098253	0.058940155052857	0	0	6.201378014406514	26.262656568615732	JUN;ID1;FOS
411	GO_Biological_Process_2023	Positive Regulation Of Supramolecular Fiber Organization (GO:1902905)	3/96	0.0144802289098253	0.058940155052857	0	0	6.201378014406514	26.262656568615732	EDN1;GSN;RAC1
412	GO_Biological_Process_2023	Liver Development (GO:0001889)	2/35	0.0147745826784059	0.0597035545823776	0	0	11.574009324009324	48.782678028261664	CEBPB;CITED2
413	GO_Biological_Process_2023	Positive Regulation Of Substrate Adhesion-Dependent Cell Spreading (GO:1900026)	2/35	0.0147745826784059	0.0597035545823776	0	0	11.574009324009324	48.782678028261664	RAC1;CALR
414	GO_Biological_Process_2023	Regulation Of G2/M Transition Of Mitotic Cell Cycle (GO:0010389)	2/35	0.0147745826784059	0.0597035545823776	0	0	11.574009324009324	48.782678028261664	CDKN1A;CCND1
415	GO_Biological_Process_2023	Regulation Of Protein Localization (GO:0032880)	3/97	0.0148858828411401	0.0600087152033463	0	0	6.135096054534187	25.812447153850343	RSL1D1;TPR;CTNNB1
416	GO_Biological_Process_2023	Positive Regulation Of Cold-Induced Thermogenesis (GO:0120162)	3/98	0.0152979333906272	0.0615219047867672	0	0	6.070209504343382	25.37370355656283	CEBPB;CAV1;IL18
417	GO_Biological_Process_2023	Positive Regulation Of Interferon-Beta Production (GO:0032728)	2/36	0.0155901641236042	0.0625471417112065	0	0	11.233031674208144	46.74193736421133	IRF3;ISG15
418	GO_Biological_Process_2023	Antimicrobial Humoral Response (GO:0019730)	3/100	0.0161412670571553	0.0646035915390204	0	0	5.944450005004504	24.52903651782376	CXCL8;CXCL2;GAPDH
419	GO_Biological_Process_2023	Regulation Of Vascular Associated Smooth Muscle Cell Proliferation (GO:1904705)	2/37	0.0164246779573589	0.0651162764408769	0	0	10.91153846153846	44.835187702130426	CDKN1A;JUN
420	GO_Biological_Process_2023	Negative Regulation Of Endothelial Cell Migration (GO:0010596)	2/37	0.0164246779573589	0.0651162764408769	0	0	10.91153846153846	44.835187702130426	HMGB1;THBS1
421	GO_Biological_Process_2023	Negative Regulation Of Endothelial Cell Proliferation (GO:0001937)	2/37	0.0164246779573589	0.0651162764408769	0	0	10.91153846153846	44.835187702130426	CAV1;THBS1
422	GO_Biological_Process_2023	Negative Regulation Of Smooth Muscle Cell Proliferation (GO:0048662)	2/37	0.0164246779573589	0.0651162764408769	0	0	10.91153846153846	44.835187702130426	CDKN1A;TNFAIP3
423	GO_Biological_Process_2023	Tumor Necrosis Factor-Mediated Signaling Pathway (GO:0033209)	2/38	0.0172779045718736	0.0680165398287137	0	0	10.607905982905985	43.05034899550448	TMSB4X;TNFRSF1A
424	GO_Biological_Process_2023	Negative Regulation Of Epithelial Cell Apoptotic Process (GO:1904036)	2/38	0.0172779045718736	0.0680165398287137	0	0	10.607905982905985	43.05034899550448	TNFAIP3;NFE2L2
425	GO_Biological_Process_2023	Positive Regulation Of Cation Channel Activity (GO:2001259)	2/38	0.0172779045718736	0.0680165398287137	0	0	10.607905982905985	43.05034899550448	EDN1;TMSB4X
426	GO_Biological_Process_2023	Regulation Of Receptor-Mediated Endocytosis (GO:0048259)	2/39	0.0181496261158733	0.0704558402692585	0	0	10.32068607068607	41.37671741304582	RAC1;B2M
427	GO_Biological_Process_2023	Retina Homeostasis (GO:0001895)	2/39	0.0181496261158733	0.0704558402692585	0	0	10.32068607068607	41.37671741304582	B2M;SOD1
428	GO_Biological_Process_2023	Heterochromatin Organization (GO:0070828)	2/39	0.0181496261158733	0.0704558402692585	0	0	10.32068607068607	41.37671741304582	LMNA;HMGB1
429	GO_Biological_Process_2023	Nuclear Transport (GO:0051169)	2/39	0.0181496261158733	0.0704558402692585	0	0	10.32068607068607	41.37671741304582	NPM1;TPR
430	GO_Biological_Process_2023	Positive Regulation Of Intrinsic Apoptotic Signaling Pathway (GO:2001244)	2/39	0.0181496261158733	0.0704558402692585	0	0	10.32068607068607	41.37671741304582	CAV1;SOD1
431	GO_Biological_Process_2023	Positive Regulation Of Lymphocyte Differentiation (GO:0045621)	2/39	0.0181496261158733	0.0704558402692585	0	0	10.32068607068607	41.37671741304582	MMP14;SMARCB1
432	GO_Biological_Process_2023	Negative Regulation Of MAPK Cascade (GO:0043409)	3/105	0.0183622123038758	0.0711164665902997	0	0	5.651627641347801	22.592157721193615	CAV1;PRKCD;PEBP1
433	GO_Biological_Process_2023	Regulation Of G1/S Transition Of Mitotic Cell Cycle (GO:2000045)	3/106	0.0188257654376066	0.0725669400342904	0	0	5.596474691299839	22.23215714388836	CDKN1A;SMARCB1;ID2
434	GO_Biological_Process_2023	Regulation Of Protein Dephosphorylation (GO:0035304)	2/40	0.0190396264848466	0.0725669400342904	0	0	10.048582995951415	39.80477723238849	PTBP1;PRKCD
435	GO_Biological_Process_2023	Retinoid Metabolic Process (GO:0001523)	2/40	0.0190396264848466	0.0725669400342904	0	0	10.048582995951415	39.80477723238849	ALDH1A1;AKR1B1
436	GO_Biological_Process_2023	Endothelial Cell Migration (GO:0043542)	2/40	0.0190396264848466	0.0725669400342904	0	0	10.048582995951415	39.80477723238849	ID1;RAB13
437	GO_Biological_Process_2023	Positive Regulation Of Catalytic Activity (GO:0043085)	2/40	0.0190396264848466	0.0725669400342904	0	0	10.048582995951415	39.80477723238849	CAV1;SOD1
438	GO_Biological_Process_2023	Positive Regulation Of Monoatomic Ion Transport (GO:0043270)	2/40	0.0190396264848466	0.0725669400342904	0	0	10.048582995951415	39.80477723238849	CCL4;CCL3
439	GO_Biological_Process_2023	Positive Regulation Of Stem Cell Population Maintenance (GO:1902459)	2/40	0.0190396264848466	0.0725669400342904	0	0	10.048582995951415	39.80477723238849	SMARCB1;HDAC1
440	GO_Biological_Process_2023	Positive Regulation Of T Cell Activation (GO:0050870)	3/107	0.019295786911541	0.0732104856349644	0	0	5.542382374906647	21.88059680193792	SMARCB1;IL6ST;B2M
441	GO_Biological_Process_2023	Positive Regulation Of Autophagy (GO:0010508)	3/107	0.019295786911541	0.0732104856349644	0	0	5.542382374906647	21.88059680193792	PLK2;HMGB1;OPTN
442	GO_Biological_Process_2023	Positive Regulation Of Metabolic Process (GO:0009893)	3/108	0.019772281221258	0.0748490194312636	0	0	5.4893203883495145	21.537207250948992	CEBPB;CAV1;IL18
443	GO_Biological_Process_2023	Regulation Of Chemokine Production (GO:0032642)	2/41	0.0199476913066641	0.0750051083436677	0	0	9.79043392504931	38.326042532433114	EGR1;IL18
444	GO_Biological_Process_2023	Carbohydrate Catabolic Process (GO:0016052)	2/41	0.0199476913066641	0.0750051083436677	0	0	9.79043392504931	38.326042532433114	PKM;GAPDH
445	GO_Biological_Process_2023	Double-Strand Break Repair Via Nonhomologous End Joining (GO:0006303)	2/41	0.0199476913066641	0.0750051083436677	0	0	9.79043392504931	38.326042532433114	PSMD14;HMGB1
446	GO_Biological_Process_2023	Positive Regulation Of Cysteine-Type Endopeptidase Activity Involved In Apoptotic Process (GO:0043280)	3/109	0.0202552521990409	0.0759911810688852	0	0	5.437259571350064	21.201729996352597	BEX3;GSN;HMGB1
447	GO_Biological_Process_2023	Regulation Of Osteoclast Differentiation (GO:0045670)	2/42	0.0208736079303621	0.0777889788871496	0	0	9.545192307692307	36.93292334284127	CEBPB;CCL3
448	GO_Biological_Process_2023	Cellular Response To Glucose Starvation (GO:0042149)	2/42	0.0208736079303621	0.0777889788871496	0	0	9.545192307692307	36.93292334284127	IFI16;HSPA5
449	GO_Biological_Process_2023	Stress-Activated MAPK Cascade (GO:0051403)	2/42	0.0208736079303621	0.0777889788871496	0	0	9.545192307692307	36.93292334284127	MAP2K3;ZFP36
450	GO_Biological_Process_2023	Cytoskeleton Organization (GO:0007010)	3/111	0.0212406362468522	0.0787210430161682	0	0	5.336030204962244	20.553529931301515	CCL3;TNFAIP3;RAC1
451	GO_Biological_Process_2023	Mitotic Cell Cycle Phase Transition (GO:0044772)	3/111	0.0212406362468522	0.0787210430161682	0	0	5.336030204962244	20.553529931301515	CDKN1A;CCND1;PLK2
452	GO_Biological_Process_2023	Regulation Of Cell Cycle (GO:0051726)	5/298	0.0212645393478379	0.0787210430161682	0	0	3.311762916906025	12.752653196465728	JUN;CDKN1A;CITED2;CALR;RHOB
453	GO_Biological_Process_2023	Regulation Of Protein Serine/Threonine Kinase Activity (GO:0071900)	3/112	0.0217430537485994	0.0802354964820878	0	0	5.286808586443396	20.240340172235275	MAP2K1;CDKN1A;CCND1
454	GO_Biological_Process_2023	Positive Regulation Of Biomineral Tissue Development (GO:0070169)	2/43	0.0218171654119451	0.0802354964820878	0	0	9.311913696060037	35.61861197871145	CEBPB;ISG15
455	GO_Biological_Process_2023	Positive Regulation Of Stress Fiber Assembly (GO:0051496)	2/43	0.0218171654119451	0.0802354964820878	0	0	9.311913696060037	35.61861197871145	CCN2;RAC1
456	GO_Biological_Process_2023	Regulation Of MAP Kinase Activity (GO:0043405)	3/114	0.0227673461036301	0.0826817426725969	0	0	5.191025977433744	19.634681787859435	EDN1;PRKCD;THBS1
457	GO_Biological_Process_2023	Regulation Of Viral Entry Into Host Cell (GO:0046596)	2/44	0.0227781545108764	0.0826817426725969	0	0	9.08974358974359	34.37698610911173	GSN;HMGB1
458	GO_Biological_Process_2023	Extracellular Matrix Disassembly (GO:0022617)	2/44	0.0227781545108764	0.0826817426725969	0	0	9.08974358974359	34.37698610911173	MMP14;GSN
459	GO_Biological_Process_2023	Nucleus Organization (GO:0006997)	2/44	0.0227781545108764	0.0826817426725969	0	0	9.08974358974359	34.37698610911173	LMNA;TPR
460	GO_Biological_Process_2023	Positive Regulation Of Biosynthetic Process (GO:0009891)	2/44	0.0227781545108764	0.0826817426725969	0	0	9.08974358974359	34.37698610911173	CXCL8;VIM
461	GO_Biological_Process_2023	Positive Regulation Of Chemotaxis (GO:0050921)	2/44	0.0227781545108764	0.0826817426725969	0	0	9.08974358974359	34.37698610911173	TMSB4X;THBS1
462	GO_Biological_Process_2023	Negative Regulation Of Response To Biotic Stimulus (GO:0002832)	2/45	0.0237563676643929	0.0848957149796806	0	0	8.877906976744185	33.2025257821457	IFI16;TNFAIP3
463	GO_Biological_Process_2023	Negative Regulation Of Cell Differentiation (GO:0045596)	4/207	0.0244369925326805	0.0848957149796806	0	0	3.803921568627451	14.118852906497782	PTBP1;CAV1;ID2;CALR
464	GO_Biological_Process_2023	Regulation Of Fibroblast Proliferation (GO:0048145)	2/46	0.0247515989866461	0.0848957149796806	0	0	8.6756993006993	32.090242112187305	CDKN1A;CTNNB1
465	GO_Biological_Process_2023	Regulation Of Interleukin-10 Production (GO:0032653)	2/46	0.0247515989866461	0.0848957149796806	0	0	8.6756993006993	32.090242112187305	ISG15;HMGB1
466	GO_Biological_Process_2023	Regulation Of Nervous System Development (GO:0051960)	2/46	0.0247515989866461	0.0848957149796806	0	0	8.6756993006993	32.090242112187305	BHLHE40;CTNNB1
467	GO_Biological_Process_2023	Cellular Component Disassembly (GO:0022411)	2/46	0.0247515989866461	0.0848957149796806	0	0	8.6756993006993	32.090242112187305	MMP14;GSN
468	GO_Biological_Process_2023	Negative Regulation Of Cold-Induced Thermogenesis (GO:0120163)	2/46	0.0247515989866461	0.0848957149796806	0	0	8.6756993006993	32.090242112187305	ALDH1A1;ID1
469	GO_Biological_Process_2023	Regulation Of Protein Kinase Activity (GO:0045859)	3/119	0.0254415667470692	0.0848957149796806	0	0	4.966019417475728	18.232099458421843	MAP2K3;CDKN1A;SOD1
470	GO_Biological_Process_2023	Regulation Of Protein-Containing Complex Assembly (GO:0043254)	3/119	0.0254415667470692	0.0848957149796806	0	0	4.966019417475728	18.232099458421843	LGALS3;GSN;HSPA5
471	GO_Biological_Process_2023	Regulation Of Interleukin-2 Production (GO:0032663)	2/47	0.0257636442505763	0.0848957149796806	0	0	8.482478632478632	31.035615786010755	ZFP36;TNFAIP3
472	GO_Biological_Process_2023	Regulation Of Wound Healing (GO:0061041)	2/47	0.0257636442505763	0.0848957149796806	0	0	8.482478632478632	31.035615786010755	CAV1;TNFAIP3
473	GO_Biological_Process_2023	Regulation Of T Cell Differentiation (GO:0045580)	2/47	0.0257636442505763	0.0848957149796806	0	0	8.482478632478632	31.035615786010755	SMARCB1;SOD1
474	GO_Biological_Process_2023	CD4-positive, Alpha-Beta T Cell Activation (GO:0035710)	1/5	0.026223005581082	0.0848957149796806	0	0	47.357142857142854	172.43295370979877	HMGB1
475	GO_Biological_Process_2023	Regulation Of Establishment Of T Cell Polarity (GO:1903903)	1/5	0.026223005581082	0.0848957149796806	0	0	47.357142857142854	172.43295370979877	GSN
476	GO_Biological_Process_2023	His-Purkinje System Development (GO:0003164)	1/5	0.026223005581082	0.0848957149796806	0	0	47.357142857142854	172.43295370979877	ID2
477	GO_Biological_Process_2023	ISG15-protein Conjugation (GO:0032020)	1/5	0.026223005581082	0.0848957149796806	0	0	47.357142857142854	172.43295370979877	ISG15
478	GO_Biological_Process_2023	PERK-mediated Unfolded Protein Response (GO:0036499)	1/5	0.026223005581082	0.0848957149796806	0	0	47.357142857142854	172.43295370979877	NFE2L2
479	GO_Biological_Process_2023	Regulation Of Hormone Biosynthetic Process (GO:0046885)	1/5	0.026223005581082	0.0848957149796806	0	0	47.357142857142854	172.43295370979877	EGR1
480	GO_Biological_Process_2023	Regulation Of Hydrogen Peroxide Metabolic Process (GO:0010310)	1/5	0.026223005581082	0.0848957149796806	0	0	47.357142857142854	172.43295370979877	RAC1
481	GO_Biological_Process_2023	Regulation Of Keratinocyte Apoptotic Process (GO:1902172)	1/5	0.026223005581082	0.0848957149796806	0	0	47.357142857142854	172.43295370979877	ZFP36
482	GO_Biological_Process_2023	Regulation Of Long-Chain Fatty Acid Import Across Plasma Membrane (GO:0010746)	1/5	0.026223005581082	0.0848957149796806	0	0	47.357142857142854	172.43295370979877	THBS1
483	GO_Biological_Process_2023	Regulation Of mRNA Export From Nucleus (GO:0010793)	1/5	0.026223005581082	0.0848957149796806	0	0	47.357142857142854	172.43295370979877	TPR
484	GO_Biological_Process_2023	Regulation Of Nitric Oxide Mediated Signal Transduction (GO:0010749)	1/5	0.026223005581082	0.0848957149796806	0	0	47.357142857142854	172.43295370979877	THBS1
485	GO_Biological_Process_2023	Regulation Of Peptidyl-Cysteine S-nitrosylation (GO:2000169)	1/5	0.026223005581082	0.0848957149796806	0	0	47.357142857142854	172.43295370979877	TXN
486	GO_Biological_Process_2023	Regulation Of Protein Autoubiquitination (GO:1902498)	1/5	0.026223005581082	0.0848957149796806	0	0	47.357142857142854	172.43295370979877	RBX1
487	GO_Biological_Process_2023	Regulation Of Ribonucleoprotein Complex Localization (GO:2000197)	1/5	0.026223005581082	0.0848957149796806	0	0	47.357142857142854	172.43295370979877	TPR
488	GO_Biological_Process_2023	Regulation Of Sarcomere Organization (GO:0060297)	1/5	0.026223005581082	0.0848957149796806	0	0	47.357142857142854	172.43295370979877	EDN1
489	GO_Biological_Process_2023	Cellular Response To Granulocyte Macrophage Colony-Stimulating Factor Stimulus (GO:0097011)	1/5	0.026223005581082	0.0848957149796806	0	0	47.357142857142854	172.43295370979877	ZFP36
490	GO_Biological_Process_2023	Response To Angiotensin (GO:1990776)	1/5	0.026223005581082	0.0848957149796806	0	0	47.357142857142854	172.43295370979877	PRKCD
491	GO_Biological_Process_2023	Response To Granulocyte Macrophage Colony-Stimulating Factor (GO:0097012)	1/5	0.026223005581082	0.0848957149796806	0	0	47.357142857142854	172.43295370979877	ZFP36
492	GO_Biological_Process_2023	Response To Heparin (GO:0071503)	1/5	0.026223005581082	0.0848957149796806	0	0	47.357142857142854	172.43295370979877	EGR1
493	GO_Biological_Process_2023	Ruffle Assembly (GO:0097178)	1/5	0.026223005581082	0.0848957149796806	0	0	47.357142857142854	172.43295370979877	RAC1
494	GO_Biological_Process_2023	Endothelin Receptor Signaling Pathway (GO:0086100)	1/5	0.026223005581082	0.0848957149796806	0	0	47.357142857142854	172.43295370979877	EDN1
495	GO_Biological_Process_2023	tRNA Transport (GO:0051031)	1/5	0.026223005581082	0.0848957149796806	0	0	47.357142857142854	172.43295370979877	YBX1
496	GO_Biological_Process_2023	Gamma-Aminobutyric Acid Metabolic Process (GO:0009448)	1/5	0.026223005581082	0.0848957149796806	0	0	47.357142857142854	172.43295370979877	ALDH1A1
497	GO_Biological_Process_2023	Hydrogen Peroxide Biosynthetic Process (GO:0050665)	1/5	0.026223005581082	0.0848957149796806	0	0	47.357142857142854	172.43295370979877	SOD1
498	GO_Biological_Process_2023	Leukocyte Apoptotic Process (GO:0071887)	1/5	0.026223005581082	0.0848957149796806	0	0	47.357142857142854	172.43295370979877	IRF3
499	GO_Biological_Process_2023	Leukocyte Chemotaxis Involved In Inflammatory Response (GO:0002232)	1/5	0.026223005581082	0.0848957149796806	0	0	47.357142857142854	172.43295370979877	NINJ1
500	GO_Biological_Process_2023	Negative Regulation Of Arp2/3 Complex-Mediated Actin Nucleation (GO:0034316)	1/5	0.026223005581082	0.0848957149796806	0	0	47.357142857142854	172.43295370979877	GMFG
501	GO_Biological_Process_2023	Negative Regulation Of Actin Filament Depolymerization (GO:0030835)	1/5	0.026223005581082	0.0848957149796806	0	0	47.357142857142854	172.43295370979877	LIMA1
502	GO_Biological_Process_2023	Negative Regulation Of Erythrocyte Differentiation (GO:0045647)	1/5	0.026223005581082	0.0848957149796806	0	0	47.357142857142854	172.43295370979877	ZFP36
503	GO_Biological_Process_2023	Negative Regulation Of Fibroblast Migration (GO:0010764)	1/5	0.026223005581082	0.0848957149796806	0	0	47.357142857142854	172.43295370979877	RAC1
504	GO_Biological_Process_2023	Negative Regulation Of Protein Kinase Activity By Regulation Of Protein Phosphorylation (GO:0044387)	1/5	0.026223005581082	0.0848957149796806	0	0	47.357142857142854	172.43295370979877	NPM1
505	GO_Biological_Process_2023	Negative Regulation Of Toll-Like Receptor 2 Signaling Pathway (GO:0034136)	1/5	0.026223005581082	0.0848957149796806	0	0	47.357142857142854	172.43295370979877	TNFAIP3
506	GO_Biological_Process_2023	Negative Regulation Of Trophoblast Cell Migration (GO:1901164)	1/5	0.026223005581082	0.0848957149796806	0	0	47.357142857142854	172.43295370979877	CALR
507	GO_Biological_Process_2023	Nucleoside Triphosphate Biosynthetic Process (GO:0009142)	1/5	0.026223005581082	0.0848957149796806	0	0	47.357142857142854	172.43295370979877	NME2
508	GO_Biological_Process_2023	Nucleotide-Binding Domain, Leucine Rich Repeat Containing Receptor Signaling Pathway (GO:0035872)	1/5	0.026223005581082	0.0848957149796806	0	0	47.357142857142854	172.43295370979877	TNFAIP3
509	GO_Biological_Process_2023	Positive Regulation Of NK T Cell Proliferation (GO:0051142)	1/5	0.026223005581082	0.0848957149796806	0	0	47.357142857142854	172.43295370979877	IL18
510	GO_Biological_Process_2023	Positive Regulation Of T-helper 2 Cell Differentiation (GO:0045630)	1/5	0.026223005581082	0.0848957149796806	0	0	47.357142857142854	172.43295370979877	IL18
511	GO_Biological_Process_2023	Positive Regulation Of Extrinsic Apoptotic Signaling Pathway Via Death Domain Receptors (GO:1902043)	1/5	0.026223005581082	0.0848957149796806	0	0	47.357142857142854	172.43295370979877	THBS1
512	GO_Biological_Process_2023	Positive Regulation Of Gap Junction Assembly (GO:1903598)	1/5	0.026223005581082	0.0848957149796806	0	0	47.357142857142854	172.43295370979877	CAV1
513	GO_Biological_Process_2023	Positive Regulation Of Peroxisome Proliferator Activated Receptor Signaling Pathway (GO:0035360)	1/5	0.026223005581082	0.0848957149796806	0	0	47.357142857142854	172.43295370979877	CITED2
514	GO_Biological_Process_2023	Positive Regulation Of Receptor Binding (GO:1900122)	1/5	0.026223005581082	0.0848957149796806	0	0	47.357142857142854	172.43295370979877	B2M
515	GO_Biological_Process_2023	Positive Regulation Of Tau-Protein Kinase Activity (GO:1902949)	1/5	0.026223005581082	0.0848957149796806	0	0	47.357142857142854	172.43295370979877	EGR1
516	GO_Biological_Process_2023	Regulation Of T Cell Activation Via T Cell Receptor Contact With Antigen Bound To MHC Molecule On Antigen Presenting Cell (GO:2001188)	1/5	0.026223005581082	0.0848957149796806	0	0	47.357142857142854	172.43295370979877	LGALS3
517	GO_Biological_Process_2023	Regulation Of cGMP-mediated Signaling (GO:0010752)	1/5	0.026223005581082	0.0848957149796806	0	0	47.357142857142854	172.43295370979877	THBS1
518	GO_Biological_Process_2023	Supramolecular Fiber Organization (GO:0097435)	5/316	0.0265372189634923	0.0857474300612266	0	0	3.117220082136831	11.313037074097169	MARCKS;GSN;VIM;RAC1;B2M
519	GO_Biological_Process_2023	Phosphorylation (GO:0016310)	6/429	0.0266882802615444	0.0860697038434807	0	0	2.7618439716312055	10.007626561923937	MAP2K1;CSNK1A1;PLK2;GMFG;PRKCD;SGK1
520	GO_Biological_Process_2023	Regulation Of Intrinsic Apoptotic Signaling Pathway (GO:2001242)	2/48	0.0267923008939638	0.0860741160903779	0	0	8.297658862876254	30.034543841109883	CAV1;PLAUR
521	GO_Biological_Process_2023	Post-Translational Protein Modification (GO:0043687)	2/48	0.0267923008939638	0.0860741160903779	0	0	8.297658862876254	30.034543841109883	PRKCD;RBX1
522	GO_Biological_Process_2023	Protein Localization To Nucleus (GO:0034504)	3/122	0.0271238462364416	0.0869726388881696	0	0	4.8400913763563675	17.45986492071536	LMNA;TPR;CALR
523	GO_Biological_Process_2023	Regulation Of GTPase Activity (GO:0043087)	4/214	0.0271761813655606	0.0869741529581015	0	0	3.675816993464052	13.252843425921268	CCL3L1;CCL4;CCL3;SOD1
524	GO_Biological_Process_2023	Intrinsic Apoptotic Signaling Pathway In Response To DNA Damage (GO:0008630)	2/49	0.0278373679750829	0.0884152766935872	0	0	8.120703764320785	29.08329347621452	IFI16;MCL1
525	GO_Biological_Process_2023	Negative Regulation Of DNA Metabolic Process (GO:0051053)	2/49	0.0278373679750829	0.0884152766935872	0	0	8.120703764320785	29.08329347621452	CDKN1A;S100A11
526	GO_Biological_Process_2023	Negative Regulation Of T Cell Activation (GO:0050868)	2/49	0.0278373679750829	0.0884152766935872	0	0	8.120703764320785	29.08329347621452	LGALS3;CEBPB
527	GO_Biological_Process_2023	Nuclear Export (GO:0051168)	2/49	0.0278373679750829	0.0884152766935872	0	0	8.120703764320785	29.08329347621452	TPR;CALR
528	GO_Biological_Process_2023	Response To Cytokine (GO:0034097)	3/125	0.028864314069248	0.0904161001011042	0	0	4.72035651758714	16.73436838768816	ISG15;IL6ST;MCL1
529	GO_Biological_Process_2023	Regulation Of Interferon-Beta Production (GO:0032648)	2/50	0.0288986461861609	0.0904161001011042	0	0	7.951121794871795	28.178461808105727	IRF3;ISG15
530	GO_Biological_Process_2023	Regulation Of Interleukin-12 Production (GO:0032655)	2/50	0.0288986461861609	0.0904161001011042	0	0	7.951121794871795	28.178461808105727	HMGB1;THBS1
531	GO_Biological_Process_2023	Cell Chemotaxis (GO:0060326)	2/50	0.0288986461861609	0.0904161001011042	0	0	7.951121794871795	28.178461808105727	PRKCD;RAB13
532	GO_Biological_Process_2023	Intracellular Iron Ion Homeostasis (GO:0006879)	2/50	0.0288986461861609	0.0904161001011042	0	0	7.951121794871795	28.178461808105727	B2M;SOD1
533	GO_Biological_Process_2023	Nucleocytoplasmic Transport (GO:0006913)	2/50	0.0288986461861609	0.0904161001011042	0	0	7.951121794871795	28.178461808105727	NPM1;TPR
534	GO_Biological_Process_2023	Positive Regulation Of Transport (GO:0051050)	2/50	0.0288986461861609	0.0904161001011042	0	0	7.951121794871795	28.178461808105727	CEBPB;SGK1
535	GO_Biological_Process_2023	Pyruvate Metabolic Process (GO:0006090)	2/50	0.0288986461861609	0.0904161001011042	0	0	7.951121794871795	28.178461808105727	PKM;GAPDH
536	GO_Biological_Process_2023	Positive Regulation Of Intracellular Protein Transport (GO:0090316)	3/126	0.0294573759162177	0.0919925873584675	0	0	4.681742836845844	16.50225839151073	BAG3;PRKCD;TPR
537	GO_Biological_Process_2023	SMAD Protein Signal Transduction (GO:0060395)	2/51	0.0299759378394035	0.0921771326501654	0	0	7.788461538461538	27.31694072931825	JUN;FOS
538	GO_Biological_Process_2023	Regulation Of Substrate Adhesion-Dependent Cell Spreading (GO:1900024)	2/51	0.0299759378394035	0.0921771326501654	0	0	7.788461538461538	27.31694072931825	RAC1;CALR
539	GO_Biological_Process_2023	Cholesterol Transport (GO:0030301)	2/51	0.0299759378394035	0.0921771326501654	0	0	7.788461538461538	27.31694072931825	LIMA1;CAV1
540	GO_Biological_Process_2023	Negative Regulation Of Gene Expression, Epigenetic (GO:0045814)	2/51	0.0299759378394035	0.0921771326501654	0	0	7.788461538461538	27.31694072931825	LMNA;HMGB1
541	GO_Biological_Process_2023	Positive Regulation Of Actin Filament Bundle Assembly (GO:0032233)	2/51	0.0299759378394035	0.0921771326501654	0	0	7.788461538461538	27.31694072931825	CCN2;RAC1
542	GO_Biological_Process_2023	Regulation Of Response To External Stimulus (GO:0032101)	3/127	0.0300568800969914	0.0921771326501654	0	0	4.643751957406828	16.274788866925384	CAV1;TMSB4X;NFE2L2
543	GO_Biological_Process_2023	Regulation Of Cell Development (GO:0060284)	2/52	0.0310690468506043	0.0921771326501654	0	0	7.632307692307692	26.495886125455133	BHLHE40;CTNNB1
544	GO_Biological_Process_2023	Regulation Of Digestive System Process (GO:0044058)	1/6	0.031385296805751	0.0921771326501654	0	0	37.883809523809525	131.13161496811227	SGK1
545	GO_Biological_Process_2023	Regulation Of Entry Of Bacterium Into Host Cell (GO:2000535)	1/6	0.031385296805751	0.0921771326501654	0	0	37.883809523809525	131.13161496811227	CXCL8
546	GO_Biological_Process_2023	Regulation Of Glial Cell Apoptotic Process (GO:0034350)	1/6	0.031385296805751	0.0921771326501654	0	0	37.883809523809525	131.13161496811227	PRKCD
547	GO_Biological_Process_2023	Regulation Of Ketone Biosynthetic Process (GO:0010566)	1/6	0.031385296805751	0.0921771326501654	0	0	37.883809523809525	131.13161496811227	EGR1
548	GO_Biological_Process_2023	Angiotensin-Activated Signaling Pathway (GO:0038166)	1/6	0.031385296805751	0.0921771326501654	0	0	37.883809523809525	131.13161496811227	CAV1
549	GO_Biological_Process_2023	Auditory Receptor Cell Morphogenesis (GO:0002093)	1/6	0.031385296805751	0.0921771326501654	0	0	37.883809523809525	131.13161496811227	SOD1
550	GO_Biological_Process_2023	Auditory Receptor Cell Stereocilium Organization (GO:0060088)	1/6	0.031385296805751	0.0921771326501654	0	0	37.883809523809525	131.13161496811227	SOD1
551	GO_Biological_Process_2023	Regulation Of Oxidative Stress-Induced Neuron Intrinsic Apoptotic Signaling Pathway (GO:1903376)	1/6	0.031385296805751	0.0921771326501654	0	0	37.883809523809525	131.13161496811227	MCL1
552	GO_Biological_Process_2023	Cellular Response To Laminar Fluid Shear Stress (GO:0071499)	1/6	0.031385296805751	0.0921771326501654	0	0	37.883809523809525	131.13161496811227	NFE2L2
553	GO_Biological_Process_2023	Regulation Of Transforming Growth Factor Beta1 Production (GO:0032908)	1/6	0.031385296805751	0.0921771326501654	0	0	37.883809523809525	131.13161496811227	THBS1
554	GO_Biological_Process_2023	Detection Of Muscle Stretch (GO:0035995)	1/6	0.031385296805751	0.0921771326501654	0	0	37.883809523809525	131.13161496811227	CTNNB1
555	GO_Biological_Process_2023	Ribosomal Large Subunit Export From Nucleus (GO:0000055)	1/6	0.031385296805751	0.0921771326501654	0	0	37.883809523809525	131.13161496811227	NPM1
556	GO_Biological_Process_2023	Ribosomal Small Subunit Export From Nucleus (GO:0000056)	1/6	0.031385296805751	0.0921771326501654	0	0	37.883809523809525	131.13161496811227	NPM1
557	GO_Biological_Process_2023	Hepatocyte Growth Factor Receptor Signaling Pathway (GO:0048012)	1/6	0.031385296805751	0.0921771326501654	0	0	37.883809523809525	131.13161496811227	RAC1
558	GO_Biological_Process_2023	Long-Term Synaptic Depression (GO:0060292)	1/6	0.031385296805751	0.0921771326501654	0	0	37.883809523809525	131.13161496811227	PLK2
559	GO_Biological_Process_2023	Negative Regulation Of Blood Vessel Endothelial Cell Proliferation Involved In Sprouting Angiogenesis (GO:1903588)	1/6	0.031385296805751	0.0921771326501654	0	0	37.883809523809525	131.13161496811227	THBS1
560	GO_Biological_Process_2023	Negative Regulation Of Plasminogen Activation (GO:0010757)	1/6	0.031385296805751	0.0921771326501654	0	0	37.883809523809525	131.13161496811227	THBS1
561	GO_Biological_Process_2023	Negative Regulation Of Protein Sumoylation (GO:0033234)	1/6	0.031385296805751	0.0921771326501654	0	0	37.883809523809525	131.13161496811227	CTNNB1
562	GO_Biological_Process_2023	Nuclear-Transcribed mRNA Catabolic Process, Deadenylation-Independent Decay (GO:0031086)	1/6	0.031385296805751	0.0921771326501654	0	0	37.883809523809525	131.13161496811227	ZFP36
563	GO_Biological_Process_2023	Positive Regulation Of Chemokine (C-X-C Motif) Ligand 2 Production (GO:2000343)	1/6	0.031385296805751	0.0921771326501654	0	0	37.883809523809525	131.13161496811227	HMGB1
564	GO_Biological_Process_2023	Positive Regulation Of Cysteine-Type Endopeptidase Activity Involved In Apoptotic Signaling Pathway (GO:2001269)	1/6	0.031385296805751	0.0921771326501654	0	0	37.883809523809525	131.13161496811227	GSN
565	GO_Biological_Process_2023	Positive Regulation Of Hormone Metabolic Process (GO:0032352)	1/6	0.031385296805751	0.0921771326501654	0	0	37.883809523809525	131.13161496811227	EGR1
566	GO_Biological_Process_2023	Positive Regulation Of Mitophagy In Response To Mitochondrial Depolarization (GO:0098779)	1/6	0.031385296805751	0.0921771326501654	0	0	37.883809523809525	131.13161496811227	OPTN
567	GO_Biological_Process_2023	Protein Localization To Basolateral Plasma Membrane (GO:1903361)	1/6	0.031385296805751	0.0921771326501654	0	0	37.883809523809525	131.13161496811227	CAV1
568	GO_Biological_Process_2023	Regulation Of NK T Cell Proliferation (GO:0051140)	1/6	0.031385296805751	0.0921771326501654	0	0	37.883809523809525	131.13161496811227	IL18
569	GO_Biological_Process_2023	Regulation Of T Cell Mediated Immune Response To Tumor Cell (GO:0002840)	1/6	0.031385296805751	0.0921771326501654	0	0	37.883809523809525	131.13161496811227	HMGB1
570	GO_Biological_Process_2023	Regulation Of Cardiac Muscle Hypertrophy In Response To Stress (GO:1903242)	1/6	0.031385296805751	0.0921771326501654	0	0	37.883809523809525	131.13161496811227	LMNA
571	GO_Biological_Process_2023	Transmembrane Receptor Protein Serine/Threonine Kinase Signaling Pathway (GO:0007178)	3/130	0.0318939728432578	0.0931988513382162	0	0	4.5333690084855895	15.618989538067604	JUN;ID1;FOS
572	GO_Biological_Process_2023	Regulation Of Cyclin-Dependent Protein Kinase Activity (GO:1904029)	2/53	0.0321777787267902	0.0931988513382162	0	0	7.482277526395173	25.712690836036508	CDKN1A;CCND1
573	GO_Biological_Process_2023	Actin Polymerization Or Depolymerization (GO:0008154)	2/53	0.0321777787267902	0.0931988513382162	0	0	7.482277526395173	25.712690836036508	GSN;RAC1
574	GO_Biological_Process_2023	Blood Vessel Morphogenesis (GO:0048514)	2/53	0.0321777787267902	0.0931988513382162	0	0	7.482277526395173	25.712690836036508	CAV1;ID1
575	GO_Biological_Process_2023	mRNA Stabilization (GO:0048255)	2/53	0.0321777787267902	0.0931988513382162	0	0	7.482277526395173	25.712690836036508	ZFP36;YBX1
576	GO_Biological_Process_2023	Negative Regulation Of Metabolic Process (GO:0009892)	2/53	0.0321777787267902	0.0931988513382162	0	0	7.482277526395173	25.712690836036508	ALDH1A1;ID1
577	GO_Biological_Process_2023	Negative Regulation Of Viral Genome Replication (GO:0045071)	2/53	0.0321777787267902	0.0931988513382162	0	0	7.482277526395173	25.712690836036508	IFI16;ISG15
578	GO_Biological_Process_2023	Regulation Of Alternative mRNA Splicing, Via Spliceosome (GO:0000381)	2/53	0.0321777787267902	0.0931988513382162	0	0	7.482277526395173	25.712690836036508	PTBP1;MAGOH
579	GO_Biological_Process_2023	Protein Polyubiquitination (GO:0000209)	4/226	0.0322848654147412	0.0933477918974501	0	0	3.475004416180887	11.930234768912774	SPOP;TNFAIP3;CTNNB1;RBX1
580	GO_Biological_Process_2023	Circulatory System Development (GO:0072359)	3/132	0.0331507691245817	0.0954637869340521	0	0	4.462632648453376	15.20280316676264	CDKN1A;CITED2;ID2
581	GO_Biological_Process_2023	Epithelial Cell Differentiation (GO:0030855)	3/132	0.0331507691245817	0.0954637869340521	0	0	4.462632648453376	15.20280316676264	LGALS3;HDAC1;CTSB
582	GO_Biological_Process_2023	Apoptotic Process (GO:0006915)	4/228	0.0331874703533407	0.0954637869340521	0	0	3.4436274509803924	11.727558669044544	IRF3;PRKCD;GAPDH;RHOB
583	GO_Biological_Process_2023	Regulation Of Focal Adhesion Assembly (GO:0051893)	2/54	0.0333019405604725	0.0954655629400214	0	0	7.33801775147929	24.96496084094988	RAC1;THBS1
584	GO_Biological_Process_2023	Regulation Of Lipid Metabolic Process (GO:0019216)	2/54	0.0333019405604725	0.0954655629400214	0	0	7.33801775147929	24.96496084094988	CAV1;ID2
585	GO_Biological_Process_2023	Negative Regulation Of Cell Motility (GO:2000146)	3/133	0.0337887603608929	0.0966958210327943	0	0	4.428080657206871	15.000685882553965	CITED2;HDAC1;RHOB
586	GO_Biological_Process_2023	Negative Regulation Of Multicellular Organismal Process (GO:0051241)	4/231	0.0345689321445677	0.0973685918452489	0	0	3.3975986870519135	11.432239774016129	HDAC1;ID1;ALDH1A1;CALR
587	GO_Biological_Process_2023	Cellular Response To Metal Ion (GO:0071248)	3/135	0.0350838789778442	0.0973685918452489	0	0	4.36054721977052	14.60789223848863	JUN;FOS;B2M
588	GO_Biological_Process_2023	Protein Modification Process (GO:0036211)	8/711	0.0352494423533698	0.0973685918452489	0	0	2.2284669201962437	7.454902799827595	MAP2K1;CSNK1A1;PLK2;GMFG;PRKCD;SGK1;THBS1;RBX1
589	GO_Biological_Process_2023	Regulation Of Stem Cell Population Maintenance (GO:2000036)	2/56	0.035595790317613	0.0973685918452489	0	0	7.065527065527066	23.567262638464783	SMARCB1;HDAC1
590	GO_Biological_Process_2023	Cellular Response To Peptide (GO:1901653)	2/56	0.035595790317613	0.0973685918452489	0	0	7.065527065527066	23.567262638464783	CAV1;VIM
591	GO_Biological_Process_2023	Mitotic DNA Damage Checkpoint Signaling (GO:0044773)	2/56	0.035595790317613	0.0973685918452489	0	0	7.065527065527066	23.567262638464783	CDKN1A;CCND1
592	GO_Biological_Process_2023	Regulation Of Dendritic Cell Chemotaxis (GO:2000508)	1/7	0.0365204795889454	0.0973685918452489	0	0	31.56825396825397	104.48719845726777	CALR
593	GO_Biological_Process_2023	Regulation Of Extracellular Matrix Constituent Secretion (GO:0003330)	1/7	0.0365204795889454	0.0973685918452489	0	0	31.56825396825397	104.48719845726777	TNFRSF1A
594	GO_Biological_Process_2023	NADH Metabolic Process (GO:0006734)	1/7	0.0365204795889454	0.0973685918452489	0	0	31.56825396825397	104.48719845726777	MDH1
595	GO_Biological_Process_2023	Regulation Of Heterochromatin Formation (GO:0031445)	1/7	0.0365204795889454	0.0973685918452489	0	0	31.56825396825397	104.48719845726777	TPR
596	GO_Biological_Process_2023	TRIF-dependent Toll-Like Receptor Signaling Pathway (GO:0035666)	1/7	0.0365204795889454	0.0973685918452489	0	0	31.56825396825397	104.48719845726777	IRF3
597	GO_Biological_Process_2023	Regulation Of Lymphocyte Apoptotic Process (GO:0070228)	1/7	0.0365204795889454	0.0973685918452489	0	0	31.56825396825397	104.48719845726777	LGALS3
598	GO_Biological_Process_2023	Regulation Of Myeloid Leukocyte Differentiation (GO:0002761)	1/7	0.0365204795889454	0.0973685918452489	0	0	31.56825396825397	104.48719845726777	CEBPB
599	GO_Biological_Process_2023	Regulation Of Nitric Oxide Metabolic Process (GO:0080164)	1/7	0.0365204795889454	0.0973685918452489	0	0	31.56825396825397	104.48719845726777	RAC1
600	GO_Biological_Process_2023	Cellular Response To Angiotensin (GO:1904385)	1/7	0.0365204795889454	0.0973685918452489	0	0	31.56825396825397	104.48719845726777	PRKCD
601	GO_Biological_Process_2023	Cellular Response To Interferon-Alpha (GO:0035457)	1/7	0.0365204795889454	0.0973685918452489	0	0	31.56825396825397	104.48719845726777	TPR
602	GO_Biological_Process_2023	Regulation Of Transcription From RNA Polymerase II Promoter In Response To Hypoxia (GO:0061418)	1/7	0.0365204795889454	0.0973685918452489	0	0	31.56825396825397	104.48719845726777	NFE2L2
603	GO_Biological_Process_2023	Regulation Of Vascular Wound Healing (GO:0061043)	1/7	0.0365204795889454	0.0973685918452489	0	0	31.56825396825397	104.48719845726777	TNFAIP3
604	GO_Biological_Process_2023	Cytoplasmic Sequestering Of NF-kappaB (GO:0007253)	1/7	0.0365204795889454	0.0973685918452489	0	0	31.56825396825397	104.48719845726777	TMSB4X
605	GO_Biological_Process_2023	Response To Hydroperoxide (GO:0033194)	1/7	0.0365204795889454	0.0973685918452489	0	0	31.56825396825397	104.48719845726777	PRKCD
606	GO_Biological_Process_2023	Spleen Development (GO:0048536)	1/7	0.0365204795889454	0.0973685918452489	0	0	31.56825396825397	104.48719845726777	CITED2
607	GO_Biological_Process_2023	Stress-Induced Premature Senescence (GO:0090400)	1/7	0.0365204795889454	0.0973685918452489	0	0	31.56825396825397	104.48719845726777	CDKN1A
608	GO_Biological_Process_2023	Leukocyte Aggregation (GO:0070486)	1/7	0.0365204795889454	0.0973685918452489	0	0	31.56825396825397	104.48719845726777	CD44
609	GO_Biological_Process_2023	Malate Metabolic Process (GO:0006108)	1/7	0.0365204795889454	0.0973685918452489	0	0	31.56825396825397	104.48719845726777	MDH1
610	GO_Biological_Process_2023	Mammary Gland Epithelial Cell Differentiation (GO:0060644)	1/7	0.0365204795889454	0.0973685918452489	0	0	31.56825396825397	104.48719845726777	ID2
611	GO_Biological_Process_2023	Negative Regulation Of Actin Nucleation (GO:0051126)	1/7	0.0365204795889454	0.0973685918452489	0	0	31.56825396825397	104.48719845726777	GMFG
612	GO_Biological_Process_2023	Negative Regulation Of Glial Cell Apoptotic Process (GO:0034351)	1/7	0.0365204795889454	0.0973685918452489	0	0	31.56825396825397	104.48719845726777	PRKCD
613	GO_Biological_Process_2023	Negative Regulation Of Glucose Import (GO:0046325)	1/7	0.0365204795889454	0.0973685918452489	0	0	31.56825396825397	104.48719845726777	PEA15
614	GO_Biological_Process_2023	Negative Regulation Of Leukocyte Proliferation (GO:0070664)	1/7	0.0365204795889454	0.0973685918452489	0	0	31.56825396825397	104.48719845726777	TNFAIP3
615	GO_Biological_Process_2023	Negative Regulation Of Nitric Oxide Biosynthetic Process (GO:0045019)	1/7	0.0365204795889454	0.0973685918452489	0	0	31.56825396825397	104.48719845726777	CAV1
616	GO_Biological_Process_2023	Negative Regulation Of Nitric Oxide Metabolic Process (GO:1904406)	1/7	0.0365204795889454	0.0973685918452489	0	0	31.56825396825397	104.48719845726777	CAV1
617	GO_Biological_Process_2023	Nucleobase-Containing Small Molecule Interconversion (GO:0015949)	1/7	0.0365204795889454	0.0973685918452489	0	0	31.56825396825397	104.48719845726777	GUK1
618	GO_Biological_Process_2023	Positive Regulation Of Astrocyte Differentiation (GO:0048711)	1/7	0.0365204795889454	0.0973685918452489	0	0	31.56825396825397	104.48719845726777	ID2
619	GO_Biological_Process_2023	Positive Regulation Of Dendritic Cell Chemotaxis (GO:2000510)	1/7	0.0365204795889454	0.0973685918452489	0	0	31.56825396825397	104.48719845726777	CALR
620	GO_Biological_Process_2023	Positive Regulation Of Fibroblast Migration (GO:0010763)	1/7	0.0365204795889454	0.0973685918452489	0	0	31.56825396825397	104.48719845726777	THBS1
621	GO_Biological_Process_2023	Positive Regulation Of Myotube Differentiation (GO:0010831)	1/7	0.0365204795889454	0.0973685918452489	0	0	31.56825396825397	104.48719845726777	MMP14
622	GO_Biological_Process_2023	Positive Regulation Of Natural Killer Cell Proliferation (GO:0032819)	1/7	0.0365204795889454	0.0973685918452489	0	0	31.56825396825397	104.48719845726777	IL18
623	GO_Biological_Process_2023	Protein Deubiquitination Involved In Ubiquitin-Dependent Protein Catabolic Process (GO:0071947)	1/7	0.0365204795889454	0.0973685918452489	0	0	31.56825396825397	104.48719845726777	TNFAIP3
624	GO_Biological_Process_2023	Protein Localization To Cytoplasmic Stress Granule (GO:1903608)	1/7	0.0365204795889454	0.0973685918452489	0	0	31.56825396825397	104.48719845726777	YBX1
625	GO_Biological_Process_2023	Purine-Containing Compound Metabolic Process (GO:0072521)	1/7	0.0365204795889454	0.0973685918452489	0	0	31.56825396825397	104.48719845726777	GUK1
626	GO_Biological_Process_2023	Regulation Of T-helper 2 Cell Differentiation (GO:0045628)	1/7	0.0365204795889454	0.0973685918452489	0	0	31.56825396825397	104.48719845726777	IL18
627	GO_Biological_Process_2023	Regulation Of Apoptotic Cell Clearance (GO:2000425)	1/7	0.0365204795889454	0.0973685918452489	0	0	31.56825396825397	104.48719845726777	HMGB1
628	GO_Biological_Process_2023	Regulation Of Cardiac Muscle Cell Action Potential Involved In Regulation Of Contraction (GO:0098909)	1/7	0.0365204795889454	0.0973685918452489	0	0	31.56825396825397	104.48719845726777	CAV1
629	GO_Biological_Process_2023	Myeloid Cell Differentiation (GO:0030099)	2/57	0.0367651002362134	0.0978651953906825	0	0	6.936713286713287	22.91339466186469	CEBPB;IFI16
630	GO_Biological_Process_2023	Selective Autophagy (GO:0061912)	2/58	0.0379490840914887	0.1003795173839536	0	0	6.8125	22.28716126217046	MAP1LC3B;CALR
631	GO_Biological_Process_2023	Memory (GO:0007613)	2/58	0.0379490840914887	0.1003795173839536	0	0	6.8125	22.28716126217046	PLK2;SGK1
632	GO_Biological_Process_2023	Positive Regulation Of Type II Interferon Production (GO:0032729)	2/58	0.0379490840914887	0.1003795173839536	0	0	6.8125	22.28716126217046	IL18;ISG15
633	GO_Biological_Process_2023	Regulation Of Bone Mineralization (GO:0030500)	2/58	0.0379490840914887	0.1003795173839536	0	0	6.8125	22.28716126217046	CCL3;ISG15
634	GO_Biological_Process_2023	Positive Regulation Of Protein Binding (GO:0032092)	2/59	0.0391475567115874	0.1031186422565473	0	0	6.692645074224021	21.686962659624147	CAV1;B2M
635	GO_Biological_Process_2023	Protein Localization To Cell Periphery (GO:1990778)	3/142	0.039816531968801	0.1031186422565473	0	0	4.139484528881749	13.343516930829416	CAV1;RAB13;TNFRSF1A
636	GO_Biological_Process_2023	Negative Regulation Of Peptidase Activity (GO:0010466)	2/60	0.0403603344703366	0.1031186422565473	0	0	6.576923076923077	21.111316660657067	GAPDH;CTSB
637	GO_Biological_Process_2023	Actin Filament Organization (GO:0007015)	3/144	0.0412253697255301	0.1031186422565473	0	0	4.080355298492047	13.011034824574196	MARCKS;GSN;RAC1
638	GO_Biological_Process_2023	Regulation Of Cell Adhesion (GO:0030155)	3/144	0.0412253697255301	0.1031186422565473	0	0	4.080355298492047	13.011034824574196	CXCL8;IL18;PLAUR
639	GO_Biological_Process_2023	Negative Regulation Of Intrinsic Apoptotic Signaling Pathway (GO:2001243)	2/61	0.0415872352159843	0.1031186422565473	0	0	6.465123859191656	20.55884822707698	PLAUR;NFE2L2
640	GO_Biological_Process_2023	Positive Regulation Of Cell Junction Assembly (GO:1901890)	2/61	0.0415872352159843	0.1031186422565473	0	0	6.465123859191656	20.55884822707698	CAV1;RAC1
641	GO_Biological_Process_2023	Regulation Of Dendritic Cell Antigen Processing And Presentation (GO:0002604)	1/8	0.0416286945782245	0.1031186422565473	0	0	27.057142857142857	86.01372572734715	THBS1
642	GO_Biological_Process_2023	DNA Topological Change (GO:0006265)	1/8	0.0416286945782245	0.1031186422565473	0	0	27.057142857142857	86.01372572734715	HMGB1
643	GO_Biological_Process_2023	Regulation Of Endothelial Cell Development (GO:1901550)	1/8	0.0416286945782245	0.1031186422565473	0	0	27.057142857142857	86.01372572734715	TNFRSF1A
644	GO_Biological_Process_2023	Regulation Of Epidermis Development (GO:0045682)	1/8	0.0416286945782245	0.1031186422565473	0	0	27.057142857142857	86.01372572734715	NME2
645	GO_Biological_Process_2023	Golgi Ribbon Formation (GO:0090161)	1/8	0.0416286945782245	0.1031186422565473	0	0	27.057142857142857	86.01372572734715	OPTN
646	GO_Biological_Process_2023	MyD88-independent Toll-Like Receptor Signaling Pathway (GO:0002756)	1/8	0.0416286945782245	0.1031186422565473	0	0	27.057142857142857	86.01372572734715	IRF3
647	GO_Biological_Process_2023	Regulation Of Gap Junction Assembly (GO:1903596)	1/8	0.0416286945782245	0.1031186422565473	0	0	27.057142857142857	86.01372572734715	CAV1
648	GO_Biological_Process_2023	Regulation Of Interleukin-23 Production (GO:0032667)	1/8	0.0416286945782245	0.1031186422565473	0	0	27.057142857142857	86.01372572734715	RAC1
649	GO_Biological_Process_2023	Regulation Of Nephron Tubule Epithelial Cell Differentiation (GO:0072182)	1/8	0.0416286945782245	0.1031186422565473	0	0	27.057142857142857	86.01372572734715	CTNNB1
650	GO_Biological_Process_2023	Regulation Of Organ Growth (GO:0046620)	1/8	0.0416286945782245	0.1031186422565473	0	0	27.057142857142857	86.01372572734715	SOD1
651	GO_Biological_Process_2023	Regulation Of Pinocytosis (GO:0048548)	1/8	0.0416286945782245	0.1031186422565473	0	0	27.057142857142857	86.01372572734715	CAV1
652	GO_Biological_Process_2023	Regulation Of Podosome Assembly (GO:0071801)	1/8	0.0416286945782245	0.1031186422565473	0	0	27.057142857142857	86.01372572734715	GSN
653	GO_Biological_Process_2023	Regulation Of Sister Chromatid Cohesion (GO:0007063)	1/8	0.0416286945782245	0.1031186422565473	0	0	27.057142857142857	86.01372572734715	CTNNB1
654	GO_Biological_Process_2023	Regulation Of Toll-Like Receptor 3 Signaling Pathway (GO:0034139)	1/8	0.0416286945782245	0.1031186422565473	0	0	27.057142857142857	86.01372572734715	TNFAIP3
655	GO_Biological_Process_2023	Cellular Response To Muramyl Dipeptide (GO:0071225)	1/8	0.0416286945782245	0.1031186422565473	0	0	27.057142857142857	86.01372572734715	VIM
656	GO_Biological_Process_2023	Cellular Response To Platelet-Derived Growth Factor Stimulus (GO:0036120)	1/8	0.0416286945782245	0.1031186422565473	0	0	27.057142857142857	86.01372572734715	HDAC1
657	GO_Biological_Process_2023	Regulation Of Tumor Necrosis Factor Superfamily Cytokine Production (GO:1903555)	1/8	0.0416286945782245	0.1031186422565473	0	0	27.057142857142857	86.01372572734715	ZFP36
658	GO_Biological_Process_2023	Response To Magnesium Ion (GO:0032026)	1/8	0.0416286945782245	0.1031186422565473	0	0	27.057142857142857	86.01372572734715	THBS1
659	GO_Biological_Process_2023	Embryonic Digestive Tract Morphogenesis (GO:0048557)	1/8	0.0416286945782245	0.1031186422565473	0	0	27.057142857142857	86.01372572734715	ID2
660	GO_Biological_Process_2023	Sequestering Of Actin Monomers (GO:0042989)	1/8	0.0416286945782245	0.1031186422565473	0	0	27.057142857142857	86.01372572734715	TMSB4X
661	GO_Biological_Process_2023	Endothelial Cell Chemotaxis (GO:0035767)	1/8	0.0416286945782245	0.1031186422565473	0	0	27.057142857142857	86.01372572734715	RAB13
662	GO_Biological_Process_2023	Sphingosine-1-Phosphate Receptor Signaling Pathway (GO:0003376)	1/8	0.0416286945782245	0.1031186422565473	0	0	27.057142857142857	86.01372572734715	RAC1
663	GO_Biological_Process_2023	Sympathetic Ganglion Development (GO:0061549)	1/8	0.0416286945782245	0.1031186422565473	0	0	27.057142857142857	86.01372572734715	CTNNB1
664	GO_Biological_Process_2023	Formation Of Translation Preinitiation Complex (GO:0001731)	1/8	0.0416286945782245	0.1031186422565473	0	0	27.057142857142857	86.01372572734715	EIF2S2
665	GO_Biological_Process_2023	Intestinal Epithelial Cell Differentiation (GO:0060575)	1/8	0.0416286945782245	0.1031186422565473	0	0	27.057142857142857	86.01372572734715	IL6ST
666	GO_Biological_Process_2023	Modification-Dependent Macromolecule Catabolic Process (GO:0043632)	1/8	0.0416286945782245	0.1031186422565473	0	0	27.057142857142857	86.01372572734715	ISG15
667	GO_Biological_Process_2023	ncRNA Export From Nucleus (GO:0097064)	1/8	0.0416286945782245	0.1031186422565473	0	0	27.057142857142857	86.01372572734715	NPM1
668	GO_Biological_Process_2023	Negative Regulation Of Alpha-Beta T Cell Differentiation (GO:0046639)	1/8	0.0416286945782245	0.1031186422565473	0	0	27.057142857142857	86.01372572734715	HMGB1
669	GO_Biological_Process_2023	Nucleic Acid Transport (GO:0050657)	1/8	0.0416286945782245	0.1031186422565473	0	0	27.057142857142857	86.01372572734715	YBX1
670	GO_Biological_Process_2023	Positive Regulation Of ATP Biosynthetic Process (GO:2001171)	1/8	0.0416286945782245	0.1031186422565473	0	0	27.057142857142857	86.01372572734715	TMSB4X
671	GO_Biological_Process_2023	Positive Regulation Of NK T Cell Activation (GO:0051135)	1/8	0.0416286945782245	0.1031186422565473	0	0	27.057142857142857	86.01372572734715	IL18
672	GO_Biological_Process_2023	Positive Regulation Of Adaptive Immune Response (GO:0002821)	1/8	0.0416286945782245	0.1031186422565473	0	0	27.057142857142857	86.01372572734715	IL6ST
673	GO_Biological_Process_2023	Positive Regulation Of Blood Pressure (GO:0045777)	1/8	0.0416286945782245	0.1031186422565473	0	0	27.057142857142857	86.01372572734715	ID2
674	GO_Biological_Process_2023	Positive Regulation Of Ligase Activity (GO:0051351)	1/8	0.0416286945782245	0.1031186422565473	0	0	27.057142857142857	86.01372572734715	TMSB4X
675	GO_Biological_Process_2023	Regulation Of DNA-templated Transcription Initiation (GO:2000142)	1/8	0.0416286945782245	0.1031186422565473	0	0	27.057142857142857	86.01372572734715	JUN
676	GO_Biological_Process_2023	Regulation Of RNA Biosynthetic Process (GO:2001141)	1/8	0.0416286945782245	0.1031186422565473	0	0	27.057142857142857	86.01372572734715	CXCL8
677	GO_Biological_Process_2023	mRNA Export From Nucleus (GO:0006406)	2/62	0.0428280783250437	0.1057771536835027	0	0	6.357051282051282	20.028280106449948	MAGOH;TPR
678	GO_Biological_Process_2023	Regulation Of T Cell Activation (GO:0050863)	2/62	0.0428280783250437	0.1057771536835027	0	0	6.357051282051282	20.028280106449948	LGALS3;B2M
679	GO_Biological_Process_2023	Protein Polymerization (GO:0051258)	2/63	0.0440826846387589	0.1086426209431334	0	0	6.252522068095838	19.51842443655105	GSN;RAC1
680	GO_Biological_Process_2023	Defense Response To Symbiont (GO:0140546)	3/148	0.0441178442828109	0.1086426209431334	0	0	3.966990291262136	12.380544083296783	IFI16;IRF3;ISG15
681	GO_Biological_Process_2023	Skeletal System Development (GO:0001501)	3/149	0.0448564556375416	0.1087955654943532	0	0	3.939619630269983	12.22971300687116	MMP14;ETS2;CD44
682	GO_Biological_Process_2023	Negative Regulation Of Protein Phosphorylation (GO:0001933)	3/149	0.0448564556375416	0.1087955654943532	0	0	3.939619630269983	12.22971300687116	CDKN1A;CAV1;PRKCD
683	GO_Biological_Process_2023	Positive Regulation Of Macroautophagy (GO:0016239)	2/64	0.0453508764781676	0.1087955654943532	0	0	6.15136476426799	19.02817518064944	BAG3;OPTN
684	GO_Biological_Process_2023	RNA Export From Nucleus (GO:0006405)	2/65	0.046632477637007	0.1087955654943532	0	0	6.053418803418803	18.55650131381512	MAGOH;TPR
685	GO_Biological_Process_2023	Canonical Wnt Signaling Pathway (GO:0060070)	2/65	0.046632477637007	0.1087955654943532	0	0	6.053418803418803	18.55650131381512	CAV1;CTNNB1
686	GO_Biological_Process_2023	Regulation Of Translational Initiation (GO:0006446)	2/65	0.046632477637007	0.1087955654943532	0	0	6.053418803418803	18.55650131381512	NPM1;TPR
687	GO_Biological_Process_2023	Regulation Of Cellular Response To Oxidative Stress (GO:1900407)	1/9	0.0467100817864843	0.1087955654943532	0	0	23.673809523809524	72.5317052519737	NFE2L2
688	GO_Biological_Process_2023	Regulation Of Ceramide Biosynthetic Process (GO:2000303)	1/9	0.0467100817864843	0.1087955654943532	0	0	23.673809523809524	72.5317052519737	PRKCD
689	GO_Biological_Process_2023	B Cell Homeostasis (GO:0001782)	1/9	0.0467100817864843	0.1087955654943532	0	0	23.673809523809524	72.5317052519737	TNFAIP3
690	GO_Biological_Process_2023	Regulation Of Endoplasmic Reticulum Unfolded Protein Response (GO:1900101)	1/9	0.0467100817864843	0.1087955654943532	0	0	23.673809523809524	72.5317052519737	HSPA5
691	GO_Biological_Process_2023	Actin-Mediated Cell Contraction (GO:0070252)	1/9	0.0467100817864843	0.1087955654943532	0	0	23.673809523809524	72.5317052519737	GSN
692	GO_Biological_Process_2023	Adherens Junction Assembly (GO:0034333)	1/9	0.0467100817864843	0.1087955654943532	0	0	23.673809523809524	72.5317052519737	CTNNB1
693	GO_Biological_Process_2023	Regulation Of Natural Killer Cell Proliferation (GO:0032817)	1/9	0.0467100817864843	0.1087955654943532	0	0	23.673809523809524	72.5317052519737	IL18
694	GO_Biological_Process_2023	Regulation Of Receptor Binding (GO:1900120)	1/9	0.0467100817864843	0.1087955654943532	0	0	23.673809523809524	72.5317052519737	B2M
695	GO_Biological_Process_2023	Regulation Of Tau-Protein Kinase Activity (GO:1902947)	1/9	0.0467100817864843	0.1087955654943532	0	0	23.673809523809524	72.5317052519737	EGR1
696	GO_Biological_Process_2023	Response To Laminar Fluid Shear Stress (GO:0034616)	1/9	0.0467100817864843	0.1087955654943532	0	0	23.673809523809524	72.5317052519737	NFE2L2
697	GO_Biological_Process_2023	Response To Platelet-Derived Growth Factor (GO:0036119)	1/9	0.0467100817864843	0.1087955654943532	0	0	23.673809523809524	72.5317052519737	HDAC1
698	GO_Biological_Process_2023	Response To Type I Interferon (GO:0034340)	1/9	0.0467100817864843	0.1087955654943532	0	0	23.673809523809524	72.5317052519737	ISG15
699	GO_Biological_Process_2023	Granulocyte Migration (GO:0097530)	1/9	0.0467100817864843	0.1087955654943532	0	0	23.673809523809524	72.5317052519737	CCL3
700	GO_Biological_Process_2023	Vasoconstriction (GO:0042310)	1/9	0.0467100817864843	0.1087955654943532	0	0	23.673809523809524	72.5317052519737	EDN1
701	GO_Biological_Process_2023	Intestinal Cholesterol Absorption (GO:0030299)	1/9	0.0467100817864843	0.1087955654943532	0	0	23.673809523809524	72.5317052519737	LIMA1
702	GO_Biological_Process_2023	Motor Neuron Axon Guidance (GO:0008045)	1/9	0.0467100817864843	0.1087955654943532	0	0	23.673809523809524	72.5317052519737	RAC1
703	GO_Biological_Process_2023	Myelin Assembly (GO:0032288)	1/9	0.0467100817864843	0.1087955654943532	0	0	23.673809523809524	72.5317052519737	CD9
704	GO_Biological_Process_2023	Myelin Maintenance (GO:0043217)	1/9	0.0467100817864843	0.1087955654943532	0	0	23.673809523809524	72.5317052519737	SOD1
705	GO_Biological_Process_2023	Negative Regulation Of Bone Resorption (GO:0045779)	1/9	0.0467100817864843	0.1087955654943532	0	0	23.673809523809524	72.5317052519737	TNFAIP3
706	GO_Biological_Process_2023	Negative Regulation Of Extracellular Matrix Organization (GO:1903054)	1/9	0.0467100817864843	0.1087955654943532	0	0	23.673809523809524	72.5317052519737	TNFRSF1A
707	GO_Biological_Process_2023	Negative Regulation Of Muscle Cell Apoptotic Process (GO:0010656)	1/9	0.0467100817864843	0.1087955654943532	0	0	23.673809523809524	72.5317052519737	BAG3
708	GO_Biological_Process_2023	Negative Regulation Of Protein Autophosphorylation (GO:0031953)	1/9	0.0467100817864843	0.1087955654943532	0	0	23.673809523809524	72.5317052519737	CAV1
709	GO_Biological_Process_2023	Negative Regulation Of Receptor Binding (GO:1900121)	1/9	0.0467100817864843	0.1087955654943532	0	0	23.673809523809524	72.5317052519737	B2M
710	GO_Biological_Process_2023	Negative Regulation Of Toll-Like Receptor 4 Signaling Pathway (GO:0034144)	1/9	0.0467100817864843	0.1087955654943532	0	0	23.673809523809524	72.5317052519737	TNFAIP3
711	GO_Biological_Process_2023	Positive Regulation Of ATP Metabolic Process (GO:1903580)	1/9	0.0467100817864843	0.1087955654943532	0	0	23.673809523809524	72.5317052519737	TMSB4X
712	GO_Biological_Process_2023	Positive Regulation Of miRNA-mediated Gene Silencing (GO:2000637)	1/9	0.0467100817864843	0.1087955654943532	0	0	23.673809523809524	72.5317052519737	ZFP36
713	GO_Biological_Process_2023	Positive Regulation Of Tissue Remodeling (GO:0034105)	1/9	0.0467100817864843	0.1087955654943532	0	0	23.673809523809524	72.5317052519737	IL18
714	GO_Biological_Process_2023	Positive Regulation Of Transcription Of Nucleolar Large rRNA By RNA Polymerase I (GO:1901838)	1/9	0.0467100817864843	0.1087955654943532	0	0	23.673809523809524	72.5317052519737	SMARCB1
715	GO_Biological_Process_2023	Protein K11-linked Deubiquitination (GO:0035871)	1/9	0.0467100817864843	0.1087955654943532	0	0	23.673809523809524	72.5317052519737	TNFAIP3
716	GO_Biological_Process_2023	Protein Localization To Nuclear Envelope (GO:0090435)	1/9	0.0467100817864843	0.1087955654943532	0	0	23.673809523809524	72.5317052519737	LMNA
717	GO_Biological_Process_2023	Regulation Of PERK-mediated Unfolded Protein Response (GO:1903897)	1/9	0.0467100817864843	0.1087955654943532	0	0	23.673809523809524	72.5317052519737	HSPA5
718	GO_Biological_Process_2023	Regulation Of RNA Polymerase II Regulatory Region Sequence-Specific DNA Binding (GO:1903025)	1/9	0.0467100817864843	0.1087955654943532	0	0	23.673809523809524	72.5317052519737	TMSB4X
719	GO_Biological_Process_2023	Regulation Of Animal Organ Morphogenesis (GO:2000027)	1/9	0.0467100817864843	0.1087955654943532	0	0	23.673809523809524	72.5317052519737	CITED2
720	GO_Biological_Process_2023	Negative Regulation Of Endopeptidase Activity (GO:0010951)	2/66	0.0479273133468445	0.1114758730688743	0	0	5.958533653846154	18.102440675710863	IFI16;GAPDH
721	GO_Biological_Process_2023	Protein Phosphorylation (GO:0006468)	6/500	0.0500409395743879	0.1151040934161367	0	0	2.3562753036437245	7.056841463757872	MAP2K1;CSNK1A1;PLK2;GMFG;PRKCD;SGK1
722	GO_Biological_Process_2023	CRD-mediated mRNA Stabilization (GO:0070934)	1/10	0.0517647805964337	0.1151040934161367	0	0	21.04232804232804	62.30728596638391	YBX1
723	GO_Biological_Process_2023	T Cell Chemotaxis (GO:0010818)	1/10	0.0517647805964337	0.1151040934161367	0	0	21.04232804232804	62.30728596638391	CCL3
724	GO_Biological_Process_2023	Actin Filament Depolymerization (GO:0030042)	1/10	0.0517647805964337	0.1151040934161367	0	0	21.04232804232804	62.30728596638391	GSN
725	GO_Biological_Process_2023	Regulation Of Lamellipodium Morphogenesis (GO:2000392)	1/10	0.0517647805964337	0.1151040934161367	0	0	21.04232804232804	62.30728596638391	CD44
726	GO_Biological_Process_2023	Regulation Of Mitotic Sister Chromatid Separation (GO:0010965)	1/10	0.0517647805964337	0.1151040934161367	0	0	21.04232804232804	62.30728596638391	TPR
727	GO_Biological_Process_2023	Regulation Of Nuclear-Transcribed mRNA Catabolic Process, Nonsense-Mediated Decay (GO:2000622)	1/10	0.0517647805964337	0.1151040934161367	0	0	21.04232804232804	62.30728596638391	MAGOH
728	GO_Biological_Process_2023	Regulation Of Peroxisome Proliferator Activated Receptor Signaling Pathway (GO:0035358)	1/10	0.0517647805964337	0.1151040934161367	0	0	21.04232804232804	62.30728596638391	CITED2
729	GO_Biological_Process_2023	Regulation Of Respiratory Burst (GO:0060263)	1/10	0.0517647805964337	0.1151040934161367	0	0	21.04232804232804	62.30728596638391	RAC1
730	GO_Biological_Process_2023	Cellular Response To Increased Oxygen Levels (GO:0036295)	1/10	0.0517647805964337	0.1151040934161367	0	0	21.04232804232804	62.30728596638391	CAV1
731	GO_Biological_Process_2023	Regulation Of Toll-Like Receptor 2 Signaling Pathway (GO:0034135)	1/10	0.0517647805964337	0.1151040934161367	0	0	21.04232804232804	62.30728596638391	TNFAIP3
732	GO_Biological_Process_2023	Regulation Of Toll-Like Receptor 9 Signaling Pathway (GO:0034163)	1/10	0.0517647805964337	0.1151040934161367	0	0	21.04232804232804	62.30728596638391	HMGB1
733	GO_Biological_Process_2023	Removal Of Superoxide Radicals (GO:0019430)	1/10	0.0517647805964337	0.1151040934161367	0	0	21.04232804232804	62.30728596638391	SOD1
734	GO_Biological_Process_2023	Response To Sterol (GO:0036314)	1/10	0.0517647805964337	0.1151040934161367	0	0	21.04232804232804	62.30728596638391	CCL3
735	GO_Biological_Process_2023	Sarcoplasmic Reticulum Calcium Ion Transport (GO:0070296)	1/10	0.0517647805964337	0.1151040934161367	0	0	21.04232804232804	62.30728596638391	CCL3
736	GO_Biological_Process_2023	Epithelial Cell Apoptotic Process (GO:1904019)	1/10	0.0517647805964337	0.1151040934161367	0	0	21.04232804232804	62.30728596638391	GSN
737	GO_Biological_Process_2023	Induction Of Positive Chemotaxis (GO:0050930)	1/10	0.0517647805964337	0.1151040934161367	0	0	21.04232804232804	62.30728596638391	CXCL8
738	GO_Biological_Process_2023	Monocyte Differentiation (GO:0030224)	1/10	0.0517647805964337	0.1151040934161367	0	0	21.04232804232804	62.30728596638391	IFI16
739	GO_Biological_Process_2023	Negative Regulation Of Centrosome Duplication (GO:0010826)	1/10	0.0517647805964337	0.1151040934161367	0	0	21.04232804232804	62.30728596638391	NPM1
740	GO_Biological_Process_2023	Negative Regulation Of Hemostasis (GO:1900047)	1/10	0.0517647805964337	0.1151040934161367	0	0	21.04232804232804	62.30728596638391	EDN1
741	GO_Biological_Process_2023	Negative Regulation Of Sprouting Angiogenesis (GO:1903671)	1/10	0.0517647805964337	0.1151040934161367	0	0	21.04232804232804	62.30728596638391	THBS1
742	GO_Biological_Process_2023	Negative Regulation Of Transmembrane Transport (GO:0034763)	1/10	0.0517647805964337	0.1151040934161367	0	0	21.04232804232804	62.30728596638391	THBS1
743	GO_Biological_Process_2023	Nuclear Pore Complex Assembly (GO:0051292)	1/10	0.0517647805964337	0.1151040934161367	0	0	21.04232804232804	62.30728596638391	TPR
744	GO_Biological_Process_2023	Nucleoside Triphosphate Metabolic Process (GO:0009141)	1/10	0.0517647805964337	0.1151040934161367	0	0	21.04232804232804	62.30728596638391	NME2
745	GO_Biological_Process_2023	Positive Regulation Of B Cell Differentiation (GO:0045579)	1/10	0.0517647805964337	0.1151040934161367	0	0	21.04232804232804	62.30728596638391	MMP14
746	GO_Biological_Process_2023	Positive Regulation Of Actin Nucleation (GO:0051127)	1/10	0.0517647805964337	0.1151040934161367	0	0	21.04232804232804	62.30728596638391	GSN
747	GO_Biological_Process_2023	Positive Regulation Of Epidermal Growth Factor-Activated Receptor Activity (GO:0045741)	1/10	0.0517647805964337	0.1151040934161367	0	0	21.04232804232804	62.30728596638391	AREG
748	GO_Biological_Process_2023	Positive Regulation Of Interleukin-13 Production (GO:0032736)	1/10	0.0517647805964337	0.1151040934161367	0	0	21.04232804232804	62.30728596638391	IL18
749	GO_Biological_Process_2023	Positive Regulation Of Macrophage Differentiation (GO:0045651)	1/10	0.0517647805964337	0.1151040934161367	0	0	21.04232804232804	62.30728596638391	ID2
750	GO_Biological_Process_2023	Positive Regulation Of Post-Transcriptional Gene Silencing By RNA (GO:1900370)	1/10	0.0517647805964337	0.1151040934161367	0	0	21.04232804232804	62.30728596638391	ZFP36
751	GO_Biological_Process_2023	Positive Regulation Of Toll-Like Receptor 4 Signaling Pathway (GO:0034145)	1/10	0.0517647805964337	0.1151040934161367	0	0	21.04232804232804	62.30728596638391	NINJ1
752	GO_Biological_Process_2023	Positive Regulation Of Transforming Growth Factor Beta Production (GO:0071636)	1/10	0.0517647805964337	0.1151040934161367	0	0	21.04232804232804	62.30728596638391	THBS1
753	GO_Biological_Process_2023	Receptor-Mediated Endocytosis Of Virus By Host Cell (GO:0019065)	1/10	0.0517647805964337	0.1151040934161367	0	0	21.04232804232804	62.30728596638391	CAV1
754	GO_Biological_Process_2023	Regulation Of Endopeptidase Activity (GO:0052548)	2/69	0.0518895018620151	0.1151040934161367	0	0	5.690872560275546	16.83723628035471	HDAC1;GAPDH
755	GO_Biological_Process_2023	Phagocytosis (GO:0006909)	2/69	0.0518895018620151	0.1151040934161367	0	0	5.690872560275546	16.83723628035471	GSN;HMGB1
756	GO_Biological_Process_2023	Positive Regulation Of Signal Transduction (GO:0009967)	4/266	0.0531406145052376	0.1171601430887354	0	0	2.9384822631342615	8.623898222925417	SMARCB1;CITED2;TNFAIP3;IL6ST
757	GO_Biological_Process_2023	Protein K48-linked Ubiquitination (GO:0070936)	2/70	0.0532355569669746	0.1171601430887354	0	0	5.606900452488688	16.445200179837933	TNFAIP3;RBX1
758	GO_Biological_Process_2023	Regulation Of G Protein-Coupled Receptor Signaling Pathway (GO:0008277)	2/70	0.0532355569669746	0.1171601430887354	0	0	5.606900452488688	16.445200179837933	EDN1;CXCL8
759	GO_Biological_Process_2023	Regulation Of Notch Signaling Pathway (GO:0008593)	2/70	0.0532355569669746	0.1171601430887354	0	0	5.606900452488688	16.445200179837933	MMP14;IL6ST
760	GO_Biological_Process_2023	Regulation Of Actin Filament-Based Process (GO:0032970)	2/70	0.0532355569669746	0.1171601430887354	0	0	5.606900452488688	16.445200179837933	PRKCD;RAC1
761	GO_Biological_Process_2023	Regulation Of Cellular Biosynthetic Process (GO:0031326)	2/70	0.0532355569669746	0.1171601430887354	0	0	5.606900452488688	16.445200179837933	CXCL8;RAC1
762	GO_Biological_Process_2023	Chromatin Organization (GO:0006325)	4/268	0.0543382301868462	0.1172927871027869	0	0	2.91592394533571	8.492707934456769	NPM1;SMARCB1;HDAC1;DEK
763	GO_Biological_Process_2023	Regulation Of Hydrolase Activity (GO:0051336)	2/71	0.0545939943115493	0.1172927871027869	0	0	5.52536231884058	16.066822028177423	CAV1;SOD1
764	GO_Biological_Process_2023	Cell-Cell Junction Assembly (GO:0007043)	2/71	0.0545939943115493	0.1172927871027869	0	0	5.52536231884058	16.066822028177423	CD9;CTNNB1
765	GO_Biological_Process_2023	Negative Regulation Of Supramolecular Fiber Organization (GO:1902904)	2/71	0.0545939943115493	0.1172927871027869	0	0	5.52536231884058	16.066822028177423	LIMA1;PRKCD
766	GO_Biological_Process_2023	Positive Regulation Of Cell-Substrate Adhesion (GO:0010811)	2/71	0.0545939943115493	0.1172927871027869	0	0	5.52536231884058	16.066822028177423	RAC1;CALR
767	GO_Biological_Process_2023	Cellular Response To Hypoxia (GO:0071456)	2/72	0.0559646476436865	0.1172927871027869	0	0	5.446153846153846	15.701452587756265	LMNA;NDRG1
768	GO_Biological_Process_2023	Regulation Of Cytoplasmic Transport (GO:1903649)	1/11	0.0567929297122617	0.1172927871027869	0	0	18.937142857142856	54.31822944685532	MAP2K1
769	GO_Biological_Process_2023	Regulation Of Epithelial Cell Apoptotic Process (GO:1904035)	1/11	0.0567929297122617	0.1172927871027869	0	0	18.937142857142856	54.31822944685532	ZFP36
770	GO_Biological_Process_2023	Regulation Of Fatty Acid Metabolic Process (GO:0019217)	1/11	0.0567929297122617	0.1172927871027869	0	0	18.937142857142856	54.31822944685532	CAV1
771	GO_Biological_Process_2023	Regulation Of Homotypic Cell-Cell Adhesion (GO:0034110)	1/11	0.0567929297122617	0.1172927871027869	0	0	18.937142857142856	54.31822944685532	PLAUR
772	GO_Biological_Process_2023	Regulation Of Response To Oxidative Stress (GO:1902882)	1/11	0.0567929297122617	0.1172927871027869	0	0	18.937142857142856	54.31822944685532	NFE2L2
773	GO_Biological_Process_2023	Cellular Response To Fluid Shear Stress (GO:0071498)	1/11	0.0567929297122617	0.1172927871027869	0	0	18.937142857142856	54.31822944685532	NFE2L2
774	GO_Biological_Process_2023	Regulation Of Stress-Activated Protein Kinase Signaling Cascade (GO:0070302)	1/11	0.0567929297122617	0.1172927871027869	0	0	18.937142857142856	54.31822944685532	MAP2K1
775	GO_Biological_Process_2023	Cellular Response To Nitrogen Levels (GO:0043562)	1/11	0.0567929297122617	0.1172927871027869	0	0	18.937142857142856	54.31822944685532	MAP1LC3B
776	GO_Biological_Process_2023	Cellular Response To Nitrogen Starvation (GO:0006995)	1/11	0.0567929297122617	0.1172927871027869	0	0	18.937142857142856	54.31822944685532	MAP1LC3B
777	GO_Biological_Process_2023	Cellular Response To Superoxide (GO:0071451)	1/11	0.0567929297122617	0.1172927871027869	0	0	18.937142857142856	54.31822944685532	SOD1
778	GO_Biological_Process_2023	Cellular Response To Thyroid Hormone Stimulus (GO:0097067)	1/11	0.0567929297122617	0.1172927871027869	0	0	18.937142857142856	54.31822944685532	CTSB
779	GO_Biological_Process_2023	Regulation Of Ventricular Cardiac Muscle Cell Action Potential (GO:0098911)	1/11	0.0567929297122617	0.1172927871027869	0	0	18.937142857142856	54.31822944685532	CAV1
780	GO_Biological_Process_2023	Response To Nitric Oxide (GO:0071731)	1/11	0.0567929297122617	0.1172927871027869	0	0	18.937142857142856	54.31822944685532	TXN
781	GO_Biological_Process_2023	Ganglion Development (GO:0061548)	1/11	0.0567929297122617	0.1172927871027869	0	0	18.937142857142856	54.31822944685532	CTNNB1
782	GO_Biological_Process_2023	Inner Ear Receptor Cell Stereocilium Organization (GO:0060122)	1/11	0.0567929297122617	0.1172927871027869	0	0	18.937142857142856	54.31822944685532	SOD1
783	GO_Biological_Process_2023	Intestinal Lipid Absorption (GO:0098856)	1/11	0.0567929297122617	0.1172927871027869	0	0	18.937142857142856	54.31822944685532	LIMA1
784	GO_Biological_Process_2023	Intrinsic Apoptotic Signaling Pathway In Response To Oxidative Stress (GO:0008631)	1/11	0.0567929297122617	0.1172927871027869	0	0	18.937142857142856	54.31822944685532	PRKCD
785	GO_Biological_Process_2023	Maintenance Of Protein Localization In Endoplasmic Reticulum (GO:0035437)	1/11	0.0567929297122617	0.1172927871027869	0	0	18.937142857142856	54.31822944685532	HSPA5
786	GO_Biological_Process_2023	Negative Regulation Of CD4-positive, Alpha-Beta T Cell Activation (GO:2000515)	1/11	0.0567929297122617	0.1172927871027869	0	0	18.937142857142856	54.31822944685532	HMGB1
787	GO_Biological_Process_2023	Negative Regulation Of RNA Metabolic Process (GO:0051253)	1/11	0.0567929297122617	0.1172927871027869	0	0	18.937142857142856	54.31822944685532	PTBP1
788	GO_Biological_Process_2023	Negative Regulation Of Bone Remodeling (GO:0046851)	1/11	0.0567929297122617	0.1172927871027869	0	0	18.937142857142856	54.31822944685532	TNFAIP3
789	GO_Biological_Process_2023	Negative Regulation Of Cell Division (GO:0051782)	1/11	0.0567929297122617	0.1172927871027869	0	0	18.937142857142856	54.31822944685532	TXNIP
790	GO_Biological_Process_2023	Negative Regulation Of Fibrinolysis (GO:0051918)	1/11	0.0567929297122617	0.1172927871027869	0	0	18.937142857142856	54.31822944685532	THBS1
791	GO_Biological_Process_2023	Negative Regulation Of Glucose Transmembrane Transport (GO:0010829)	1/11	0.0567929297122617	0.1172927871027869	0	0	18.937142857142856	54.31822944685532	PEA15
792	GO_Biological_Process_2023	Negative Regulation Of Myotube Differentiation (GO:0010832)	1/11	0.0567929297122617	0.1172927871027869	0	0	18.937142857142856	54.31822944685532	HDAC1
793	GO_Biological_Process_2023	Negative Regulation Of Nitrogen Compound Metabolic Process (GO:0051172)	1/11	0.0567929297122617	0.1172927871027869	0	0	18.937142857142856	54.31822944685532	EDN1
794	GO_Biological_Process_2023	Negative Regulation Of Nuclear-Transcribed mRNA Catabolic Process, Deadenylation-Dependent Decay (GO:1900152)	1/11	0.0567929297122617	0.1172927871027869	0	0	18.937142857142856	54.31822944685532	YBX1
795	GO_Biological_Process_2023	Negative Regulation Of Potassium Ion Transmembrane Transport (GO:1901380)	1/11	0.0567929297122617	0.1172927871027869	0	0	18.937142857142856	54.31822944685532	CAV1
796	GO_Biological_Process_2023	Negative Regulation Of Voltage-Gated Potassium Channel Activity (GO:1903817)	1/11	0.0567929297122617	0.1172927871027869	0	0	18.937142857142856	54.31822944685532	CAV1
797	GO_Biological_Process_2023	Nucleoside Phosphate Biosynthetic Process (GO:1901293)	1/11	0.0567929297122617	0.1172927871027869	0	0	18.937142857142856	54.31822944685532	NME2
798	GO_Biological_Process_2023	Nucleotide-Binding Oligomerization Domain Containing Signaling Pathway (GO:0070423)	1/11	0.0567929297122617	0.1172927871027869	0	0	18.937142857142856	54.31822944685532	TNFAIP3
799	GO_Biological_Process_2023	Phasic Smooth Muscle Contraction (GO:0014821)	1/11	0.0567929297122617	0.1172927871027869	0	0	18.937142857142856	54.31822944685532	EDN1
800	GO_Biological_Process_2023	Positive Regulation Of Coagulation (GO:0050820)	1/11	0.0567929297122617	0.1172927871027869	0	0	18.937142857142856	54.31822944685532	THBS1
801	GO_Biological_Process_2023	Positive Regulation Of Hemostasis (GO:1900048)	1/11	0.0567929297122617	0.1172927871027869	0	0	18.937142857142856	54.31822944685532	THBS1
802	GO_Biological_Process_2023	Positive Regulation Of Mitotic Cell Cycle Spindle Assembly Checkpoint (GO:0090267)	1/11	0.0567929297122617	0.1172927871027869	0	0	18.937142857142856	54.31822944685532	TPR
803	GO_Biological_Process_2023	Positive Regulation Of Platelet Aggregation (GO:1901731)	1/11	0.0567929297122617	0.1172927871027869	0	0	18.937142857142856	54.31822944685532	IL6ST
804	GO_Biological_Process_2023	Positive Regulation Of Spindle Checkpoint (GO:0090232)	1/11	0.0567929297122617	0.1172927871027869	0	0	18.937142857142856	54.31822944685532	TPR
805	GO_Biological_Process_2023	Regulation Of CD4-positive, Alpha-Beta T Cell Differentiation (GO:0043370)	1/11	0.0567929297122617	0.1172927871027869	0	0	18.937142857142856	54.31822944685532	HMGB1
806	GO_Biological_Process_2023	Regulation Of RNA Export From Nucleus (GO:0046831)	1/11	0.0567929297122617	0.1172927871027869	0	0	18.937142857142856	54.31822944685532	TPR
807	GO_Biological_Process_2023	Regulation Of T Cell Apoptotic Process (GO:0070232)	1/11	0.0567929297122617	0.1172927871027869	0	0	18.937142857142856	54.31822944685532	LGALS3
808	GO_Biological_Process_2023	Regulation Of T Cell Mediated Immunity (GO:0002709)	1/11	0.0567929297122617	0.1172927871027869	0	0	18.937142857142856	54.31822944685532	HMGB1
809	GO_Biological_Process_2023	Regulation Of Actin Filament Depolymerization (GO:0030834)	1/11	0.0567929297122617	0.1172927871027869	0	0	18.937142857142856	54.31822944685532	LIMA1
810	GO_Biological_Process_2023	Regulation Of Astrocyte Differentiation (GO:0048710)	1/11	0.0567929297122617	0.1172927871027869	0	0	18.937142857142856	54.31822944685532	ID2
811	GO_Biological_Process_2023	Regulation Of Cell Communication By Electrical Coupling Involved In Cardiac Conduction (GO:1901844)	1/11	0.0567929297122617	0.1172927871027869	0	0	18.937142857142856	54.31822944685532	CAV1
812	GO_Biological_Process_2023	Cellular Response To Decreased Oxygen Levels (GO:0036294)	2/73	0.0573473521146423	0.1181468175629671	0	0	5.369176598049838	15.34848181974582	LMNA;NDRG1
813	GO_Biological_Process_2023	Ubiquitin-Dependent ERAD Pathway (GO:0030433)	2/73	0.0573473521146423	0.1181468175629671	0	0	5.369176598049838	15.34848181974582	HSPA5;CALR
814	GO_Biological_Process_2023	Negative Regulation Of Neuron Apoptotic Process (GO:0043524)	2/74	0.0587419442365898	0.1207233339274033	0	0	5.2943376068376065	15.007336023342026	IL6ST;SOD1
815	GO_Biological_Process_2023	Positive Regulation Of Lymphocyte Proliferation (GO:0050671)	2/74	0.0587419442365898	0.1207233339274033	0	0	5.2943376068376065	15.007336023342026	IL18;IL6ST
816	GO_Biological_Process_2023	Regulation Of Plasma Membrane Bounded Cell Projection Assembly (GO:0120032)	2/75	0.0601482618971476	0.1214884605201856	0	0	5.221548998946259	14.677475214215242	CAV1;RAC1
817	GO_Biological_Process_2023	Regulation Of Stress Fiber Assembly (GO:0051492)	2/75	0.0601482618971476	0.1214884605201856	0	0	5.221548998946259	14.677475214215242	CCN2;RAC1
818	GO_Biological_Process_2023	Nucleosome Organization (GO:0034728)	2/75	0.0601482618971476	0.1214884605201856	0	0	5.221548998946259	14.677475214215242	NPM1;SMARCB1
819	GO_Biological_Process_2023	Wnt Signaling Pathway (GO:0016055)	2/76	0.0615661443346643	0.1214884605201856	0	0	5.150727650727651	14.358390727688093	CSNK1A1;CTNNB1
820	GO_Biological_Process_2023	Regulation Of Chemokine (C-X-C Motif) Ligand 2 Production (GO:2000341)	1/12	0.0617946671578523	0.1214884605201856	0	0	17.214718614718613	47.92471292911524	HMGB1
821	GO_Biological_Process_2023	Regulation Of Chromosome Separation (GO:1905818)	1/12	0.0617946671578523	0.1214884605201856	0	0	17.214718614718613	47.92471292911524	TPR
822	GO_Biological_Process_2023	DNA Conformation Change (GO:0071103)	1/12	0.0617946671578523	0.1214884605201856	0	0	17.214718614718613	47.92471292911524	HMGB1
823	GO_Biological_Process_2023	V(D)J Recombination (GO:0033151)	1/12	0.0617946671578523	0.1214884605201856	0	0	17.214718614718613	47.92471292911524	HMGB1
824	GO_Biological_Process_2023	Cell Projection Assembly (GO:0030031)	1/12	0.0617946671578523	0.1214884605201856	0	0	17.214718614718613	47.92471292911524	GSN
825	GO_Biological_Process_2023	Regulation Of Retinoic Acid Receptor Signaling Pathway (GO:0048385)	1/12	0.0617946671578523	0.1214884605201856	0	0	17.214718614718613	47.92471292911524	CALR
826	GO_Biological_Process_2023	Regulation Of Sensory Perception (GO:0051931)	1/12	0.0617946671578523	0.1214884605201856	0	0	17.214718614718613	47.92471292911524	CCL3
827	GO_Biological_Process_2023	Relaxation Of Cardiac Muscle (GO:0055119)	1/12	0.0617946671578523	0.1214884605201856	0	0	17.214718614718613	47.92471292911524	GSN
828	GO_Biological_Process_2023	Response To Iron Ion (GO:0010039)	1/12	0.0617946671578523	0.1214884605201856	0	0	17.214718614718613	47.92471292911524	B2M
829	GO_Biological_Process_2023	Response To Muramyl Dipeptide (GO:0032495)	1/12	0.0617946671578523	0.1214884605201856	0	0	17.214718614718613	47.92471292911524	VIM
830	GO_Biological_Process_2023	Response To Thyroid Hormone (GO:0097066)	1/12	0.0617946671578523	0.1214884605201856	0	0	17.214718614718613	47.92471292911524	CTSB
831	GO_Biological_Process_2023	Myelination In Peripheral Nervous System (GO:0022011)	1/12	0.0617946671578523	0.1214884605201856	0	0	17.214718614718613	47.92471292911524	SOD1
832	GO_Biological_Process_2023	Negative Regulation Of Alcohol Biosynthetic Process (GO:1902931)	1/12	0.0617946671578523	0.1214884605201856	0	0	17.214718614718613	47.92471292911524	SOD1
833	GO_Biological_Process_2023	Negative Regulation Of Cardiac Muscle Hypertrophy (GO:0010614)	1/12	0.0617946671578523	0.1214884605201856	0	0	17.214718614718613	47.92471292911524	LMNA
834	GO_Biological_Process_2023	Negative Regulation Of Coagulation (GO:0050819)	1/12	0.0617946671578523	0.1214884605201856	0	0	17.214718614718613	47.92471292911524	EDN1
835	GO_Biological_Process_2023	Negative Regulation Of Hippo Signaling (GO:0035331)	1/12	0.0617946671578523	0.1214884605201856	0	0	17.214718614718613	47.92471292911524	MAP2K3
836	GO_Biological_Process_2023	Negative Regulation Of Intrinsic Apoptotic Signaling Pathway In Response To DNA Damage By P53 Class Mediator (GO:1902166)	1/12	0.0617946671578523	0.1214884605201856	0	0	17.214718614718613	47.92471292911524	CD44
837	GO_Biological_Process_2023	Negative Regulation Of Potassium Ion Transport (GO:0043267)	1/12	0.0617946671578523	0.1214884605201856	0	0	17.214718614718613	47.92471292911524	CAV1
838	GO_Biological_Process_2023	Nucleotide Metabolic Process (GO:0009117)	1/12	0.0617946671578523	0.1214884605201856	0	0	17.214718614718613	47.92471292911524	GUK1
839	GO_Biological_Process_2023	Positive Regulation By Symbiont Of Entry Into Host (GO:0075294)	1/12	0.0617946671578523	0.1214884605201856	0	0	17.214718614718613	47.92471292911524	HMGB1
840	GO_Biological_Process_2023	Positive Regulation Of T-helper 1 Type Immune Response (GO:0002827)	1/12	0.0617946671578523	0.1214884605201856	0	0	17.214718614718613	47.92471292911524	IL18
841	GO_Biological_Process_2023	Positive Regulation Of T-helper Cell Differentiation (GO:0045624)	1/12	0.0617946671578523	0.1214884605201856	0	0	17.214718614718613	47.92471292911524	IL18
842	GO_Biological_Process_2023	Positive Regulation Of Calcium-Mediated Signaling (GO:0050850)	1/12	0.0617946671578523	0.1214884605201856	0	0	17.214718614718613	47.92471292911524	CCL4
843	GO_Biological_Process_2023	Positive Regulation Of Histone H3-K4 Methylation (GO:0051571)	1/12	0.0617946671578523	0.1214884605201856	0	0	17.214718614718613	47.92471292911524	CTNNB1
844	GO_Biological_Process_2023	Positive Regulation Of Neuroinflammatory Response (GO:0150078)	1/12	0.0617946671578523	0.1214884605201856	0	0	17.214718614718613	47.92471292911524	IL18
845	GO_Biological_Process_2023	Positive Regulation Of Nuclear-Transcribed mRNA poly(A) Tail Shortening (GO:0060213)	1/12	0.0617946671578523	0.1214884605201856	0	0	17.214718614718613	47.92471292911524	ZFP36
846	GO_Biological_Process_2023	Positive Regulation Of Purine Nucleotide Biosynthetic Process (GO:1900373)	1/12	0.0617946671578523	0.1214884605201856	0	0	17.214718614718613	47.92471292911524	TMSB4X
847	GO_Biological_Process_2023	Positive Regulation Of Vascular Endothelial Cell Proliferation (GO:1905564)	1/12	0.0617946671578523	0.1214884605201856	0	0	17.214718614718613	47.92471292911524	HMGB1
848	GO_Biological_Process_2023	Positive Regulation Of Vasoconstriction (GO:0045907)	1/12	0.0617946671578523	0.1214884605201856	0	0	17.214718614718613	47.92471292911524	CAV1
849	GO_Biological_Process_2023	Positive Regulation Of Viral Entry Into Host Cell (GO:0046598)	1/12	0.0617946671578523	0.1214884605201856	0	0	17.214718614718613	47.92471292911524	HMGB1
850	GO_Biological_Process_2023	Regulation Of T Cell Differentiation In Thymus (GO:0033081)	1/12	0.0617946671578523	0.1214884605201856	0	0	17.214718614718613	47.92471292911524	SOD1
851	GO_Biological_Process_2023	Regulation Of Actomyosin Structure Organization (GO:0110020)	1/12	0.0617946671578523	0.1214884605201856	0	0	17.214718614718613	47.92471292911524	RAC1
852	GO_Biological_Process_2023	Regulation Of Cell Communication By Electrical Coupling (GO:0010649)	1/12	0.0617946671578523	0.1214884605201856	0	0	17.214718614718613	47.92471292911524	CAV1
853	GO_Biological_Process_2023	Heart Development (GO:0007507)	3/171	0.0626328204451138	0.1228482337853285	0	0	3.4199029126213594	9.474724229755411	CDKN1A;CITED2;ID2
854	GO_Biological_Process_2023	Metal Ion Transport (GO:0030001)	3/171	0.0626328204451138	0.1228482337853285	0	0	3.4199029126213594	9.474724229755411	CAV1;CCL3;SGK1
855	GO_Biological_Process_2023	Negative Regulation Of Blood Vessel Morphogenesis (GO:2000181)	2/77	0.0629954321258737	0.1231274355187531	0	0	5.081794871794872	14.049603020278573	CTNNB1;THBS1
856	GO_Biological_Process_2023	Negative Regulation Of Transforming Growth Factor Beta Receptor Signaling Pathway (GO:0030512)	2/77	0.0629954321258737	0.1231274355187531	0	0	5.081794871794872	14.049603020278573	HDAC1;CAV1
857	GO_Biological_Process_2023	Positive Regulation Of JNK Cascade (GO:0046330)	2/77	0.0629954321258737	0.1231274355187531	0	0	5.081794871794872	14.049603020278573	HMGB1;CCN2
858	GO_Biological_Process_2023	Neuron Differentiation (GO:0030182)	3/173	0.0643896564590972	0.1249704335132289	0	0	3.3793260993717875	9.268823305756865	MAP2K1;ID2;CTNNB1
859	GO_Biological_Process_2023	Regulation Of Cyclin-Dependent Protein Serine/Threonine Kinase Activity (GO:0000079)	2/79	0.0658875927865998	0.1249704335132289	0	0	4.949300699300699	13.461133424663409	CDKN1A;CCND1
860	GO_Biological_Process_2023	Regulation Of Neuron Differentiation (GO:0045664)	2/79	0.0658875927865998	0.1249704335132289	0	0	4.949300699300699	13.461133424663409	ID2;CALR
861	GO_Biological_Process_2023	Response To Insulin (GO:0032868)	2/79	0.0658875927865998	0.1249704335132289	0	0	4.949300699300699	13.461133424663409	PKM;RAB13
862	GO_Biological_Process_2023	Positive Regulation Of Cytoskeleton Organization (GO:0051495)	2/79	0.0658875927865998	0.1249704335132289	0	0	4.949300699300699	13.461133424663409	EDN1;GSN
863	GO_Biological_Process_2023	Positive Regulation Of Endocytosis (GO:0045807)	2/79	0.0658875927865998	0.1249704335132289	0	0	4.949300699300699	13.461133424663409	CALR;B2M
864	GO_Biological_Process_2023	Positive Regulation Of I-kappaB kinase/NF-kappaB Signaling (GO:0043123)	3/175	0.0661691945268384	0.1249704335132289	0	0	3.3396929329419733	9.069070628188772	PLK2;GAPDH;TNFRSF1A
865	GO_Biological_Process_2023	Regulation Of Intrinsic Apoptotic Signaling Pathway In Response To DNA Damage By P53 Class Mediator (GO:1902165)	1/13	0.066770130249167	0.1249704335132289	0	0	15.77936507936508	42.70684291496826	CD44
866	GO_Biological_Process_2023	Acute-Phase Response (GO:0006953)	1/13	0.066770130249167	0.1249704335132289	0	0	15.77936507936508	42.70684291496826	CEBPB
867	GO_Biological_Process_2023	Regulation Of Nitric-Oxide Synthase Biosynthetic Process (GO:0051769)	1/13	0.066770130249167	0.1249704335132289	0	0	15.77936507936508	42.70684291496826	EDN1
868	GO_Biological_Process_2023	Branching Involved In Blood Vessel Morphogenesis (GO:0001569)	1/13	0.066770130249167	0.1249704335132289	0	0	15.77936507936508	42.70684291496826	CTNNB1
869	GO_Biological_Process_2023	Regulation Of Transcription Of Nucleolar Large rRNA By RNA Polymerase I (GO:1901836)	1/13	0.066770130249167	0.1249704335132289	0	0	15.77936507936508	42.70684291496826	SMARCB1
870	GO_Biological_Process_2023	Regulation Of Trophoblast Cell Migration (GO:1901163)	1/13	0.066770130249167	0.1249704335132289	0	0	15.77936507936508	42.70684291496826	CALR
871	GO_Biological_Process_2023	Relaxation Of Muscle (GO:0090075)	1/13	0.066770130249167	0.1249704335132289	0	0	15.77936507936508	42.70684291496826	GSN
872	GO_Biological_Process_2023	Response To UV-A (GO:0070141)	1/13	0.066770130249167	0.1249704335132289	0	0	15.77936507936508	42.70684291496826	CCND1
873	GO_Biological_Process_2023	Cytoplasmic Sequestering Of Transcription Factor (GO:0042994)	1/13	0.066770130249167	0.1249704335132289	0	0	15.77936507936508	42.70684291496826	TMSB4X
874	GO_Biological_Process_2023	Thymus Development (GO:0048538)	1/13	0.066770130249167	0.1249704335132289	0	0	15.77936507936508	42.70684291496826	SOD1
875	GO_Biological_Process_2023	Interleukin-6-Mediated Signaling Pathway (GO:0070102)	1/13	0.066770130249167	0.1249704335132289	0	0	15.77936507936508	42.70684291496826	IL6ST
876	GO_Biological_Process_2023	Killing By Host Of Symbiont Cells (GO:0051873)	1/13	0.066770130249167	0.1249704335132289	0	0	15.77936507936508	42.70684291496826	GAPDH
877	GO_Biological_Process_2023	Membrane Depolarization (GO:0051899)	1/13	0.066770130249167	0.1249704335132289	0	0	15.77936507936508	42.70684291496826	CAV1
878	GO_Biological_Process_2023	Myeloid Dendritic Cell Activation (GO:0001773)	1/13	0.066770130249167	0.1249704335132289	0	0	15.77936507936508	42.70684291496826	HMGB1
879	GO_Biological_Process_2023	ncRNA Transcription (GO:0098781)	1/13	0.066770130249167	0.1249704335132289	0	0	15.77936507936508	42.70684291496826	CAVIN1
880	GO_Biological_Process_2023	Negative Regulation Of DNA Damage Response, Signal Transduction By P53 Class Mediator (GO:0043518)	1/13	0.066770130249167	0.1249704335132289	0	0	15.77936507936508	42.70684291496826	CD44
881	GO_Biological_Process_2023	Negative Regulation Of NLRP3 Inflammasome Complex Assembly (GO:1900226)	1/13	0.066770130249167	0.1249704335132289	0	0	15.77936507936508	42.70684291496826	CSNK1A1
882	GO_Biological_Process_2023	Negative Regulation Of Bone Mineralization (GO:0030502)	1/13	0.066770130249167	0.1249704335132289	0	0	15.77936507936508	42.70684291496826	CCL3
883	GO_Biological_Process_2023	Negative Regulation Of Cell Migration Involved In Sprouting Angiogenesis (GO:0090051)	1/13	0.066770130249167	0.1249704335132289	0	0	15.77936507936508	42.70684291496826	THBS1
884	GO_Biological_Process_2023	Negative Regulation Of Endoplasmic Reticulum Unfolded Protein Response (GO:1900102)	1/13	0.066770130249167	0.1249704335132289	0	0	15.77936507936508	42.70684291496826	HSPA5
885	GO_Biological_Process_2023	Negative Regulation Of Fibroblast Growth Factor Receptor Signaling Pathway (GO:0040037)	1/13	0.066770130249167	0.1249704335132289	0	0	15.77936507936508	42.70684291496826	THBS1
886	GO_Biological_Process_2023	Negative Regulation Of Interleukin-12 Production (GO:0032695)	1/13	0.066770130249167	0.1249704335132289	0	0	15.77936507936508	42.70684291496826	THBS1
887	GO_Biological_Process_2023	Negative Regulation Of Translational Initiation (GO:0045947)	1/13	0.066770130249167	0.1249704335132289	0	0	15.77936507936508	42.70684291496826	TPR
888	GO_Biological_Process_2023	Negative Regulation Of Viral Transcription (GO:0032897)	1/13	0.066770130249167	0.1249704335132289	0	0	15.77936507936508	42.70684291496826	ZFP36
889	GO_Biological_Process_2023	Positive Regulation Of Granulocyte Macrophage Colony-Stimulating Factor Production (GO:0032725)	1/13	0.066770130249167	0.1249704335132289	0	0	15.77936507936508	42.70684291496826	IL18
890	GO_Biological_Process_2023	Positive Regulation Of Heterochromatin Formation (GO:0031453)	1/13	0.066770130249167	0.1249704335132289	0	0	15.77936507936508	42.70684291496826	TPR
891	GO_Biological_Process_2023	Positive Regulation Of Keratinocyte Differentiation (GO:0045618)	1/13	0.066770130249167	0.1249704335132289	0	0	15.77936507936508	42.70684291496826	NME2
892	GO_Biological_Process_2023	Positive Regulation Of Macrophage Chemotaxis (GO:0010759)	1/13	0.066770130249167	0.1249704335132289	0	0	15.77936507936508	42.70684291496826	THBS1
893	GO_Biological_Process_2023	Positive Regulation Of Type 2 Immune Response (GO:0002830)	1/13	0.066770130249167	0.1249704335132289	0	0	15.77936507936508	42.70684291496826	IL18
894	GO_Biological_Process_2023	Regulation Of IRE1-mediated Unfolded Protein Response (GO:1903894)	1/13	0.066770130249167	0.1249704335132289	0	0	15.77936507936508	42.70684291496826	HSPA5
895	GO_Biological_Process_2023	Regulation Of Cell Fate Commitment (GO:0010453)	1/13	0.066770130249167	0.1249704335132289	0	0	15.77936507936508	42.70684291496826	HDAC1
896	GO_Biological_Process_2023	Positive Regulation Of Hydrolase Activity (GO:0051345)	3/176	0.0670674174904906	0.1253869109604825	0	0	3.320219989898423	8.971423447110114	CCL3L1;CCL4;CCL3
897	GO_Biological_Process_2023	Negative Regulation Of Protein Serine/Threonine Kinase Activity (GO:0071901)	2/80	0.0673501534642248	0.1257752865918765	0	0	4.88560157790927	13.180620693409884	CDKN1A;PRKCD
898	GO_Biological_Process_2023	Regulation Of Interleukin-8 Production (GO:0032677)	2/81	0.068823495104352	0.1282411125444426	0	0	4.823515092502435	12.908739777816177	TMSB4X;HMGB1
899	GO_Biological_Process_2023	Negative Regulation Of NF-kappaB Transcription Factor Activity (GO:0032088)	2/81	0.068823495104352	0.1282411125444426	0	0	4.823515092502435	12.908739777816177	TMSB4X;TNFAIP3
900	GO_Biological_Process_2023	Regulation Of Phosphorylation (GO:0042325)	2/82	0.0703074648657578	0.1297449052006012	0	0	4.7629807692307695	12.645129524308606	CDKN1A;THBS1
901	GO_Biological_Process_2023	Organelle Organization (GO:0006996)	5/418	0.0715840324438133	0.1297449052006012	0	0	2.335123342842759	6.157447607119477	CSNK1A1;CAV1;CCL3;TNFAIP3;OPTN
902	GO_Biological_Process_2023	Regulation Of Histone H3-K4 Methylation (GO:0051569)	1/14	0.0717194556475595	0.1297449052006012	0	0	14.564835164835165	38.37824191326997	CTNNB1
903	GO_Biological_Process_2023	Regulation Of Macrophage Differentiation (GO:0045649)	1/14	0.0717194556475595	0.1297449052006012	0	0	14.564835164835165	38.37824191326997	ID2
904	GO_Biological_Process_2023	Regulation Of Nuclear-Transcribed mRNA poly(A) Tail Shortening (GO:0060211)	1/14	0.0717194556475595	0.1297449052006012	0	0	14.564835164835165	38.37824191326997	ZFP36
905	GO_Biological_Process_2023	Regulation Of Sensory Perception Of Pain (GO:0051930)	1/14	0.0717194556475595	0.1297449052006012	0	0	14.564835164835165	38.37824191326997	CCL3
906	GO_Biological_Process_2023	Hyaluronan Metabolic Process (GO:0030212)	1/14	0.0717194556475595	0.1297449052006012	0	0	14.564835164835165	38.37824191326997	CD44
907	GO_Biological_Process_2023	Mammary Gland Epithelium Development (GO:0061180)	1/14	0.0717194556475595	0.1297449052006012	0	0	14.564835164835165	38.37824191326997	ID2
908	GO_Biological_Process_2023	miRNA-mediated Gene Silencing By Inhibition Of Translation (GO:0035278)	1/14	0.0717194556475595	0.1297449052006012	0	0	14.564835164835165	38.37824191326997	ZFP36
909	GO_Biological_Process_2023	Negative Regulation Of Androgen Receptor Signaling Pathway (GO:0060766)	1/14	0.0717194556475595	0.1297449052006012	0	0	14.564835164835165	38.37824191326997	HDAC1
910	GO_Biological_Process_2023	Negative Regulation Of mRNA Splicing, Via Spliceosome (GO:0048025)	1/14	0.0717194556475595	0.1297449052006012	0	0	14.564835164835165	38.37824191326997	PTBP1
911	GO_Biological_Process_2023	Negative Regulation Of Nucleocytoplasmic Transport (GO:0046823)	1/14	0.0717194556475595	0.1297449052006012	0	0	14.564835164835165	38.37824191326997	TPR
912	GO_Biological_Process_2023	Negative Regulation Of Receptor Signaling Pathway Via STAT (GO:1904893)	1/14	0.0717194556475595	0.1297449052006012	0	0	14.564835164835165	38.37824191326997	CAV1
913	GO_Biological_Process_2023	Negative Regulation Of Transcription Regulatory Region DNA Binding (GO:2000678)	1/14	0.0717194556475595	0.1297449052006012	0	0	14.564835164835165	38.37824191326997	TMSB4X
914	GO_Biological_Process_2023	Nuclear Pore Organization (GO:0006999)	1/14	0.0717194556475595	0.1297449052006012	0	0	14.564835164835165	38.37824191326997	TPR
915	GO_Biological_Process_2023	Odontogenesis Of Dentin-Containing Tooth (GO:0042475)	1/14	0.0717194556475595	0.1297449052006012	0	0	14.564835164835165	38.37824191326997	HDAC1
916	GO_Biological_Process_2023	Positive Regulation Of Acute Inflammatory Response (GO:0002675)	1/14	0.0717194556475595	0.1297449052006012	0	0	14.564835164835165	38.37824191326997	IL6ST
917	GO_Biological_Process_2023	Positive Regulation Of Endothelial Cell Chemotaxis (GO:2001028)	1/14	0.0717194556475595	0.1297449052006012	0	0	14.564835164835165	38.37824191326997	TMSB4X
918	GO_Biological_Process_2023	Positive Regulation Of Heterotypic Cell-Cell Adhesion (GO:0034116)	1/14	0.0717194556475595	0.1297449052006012	0	0	14.564835164835165	38.37824191326997	CD44
919	GO_Biological_Process_2023	Positive Regulation Of Histone Acetylation (GO:0035066)	1/14	0.0717194556475595	0.1297449052006012	0	0	14.564835164835165	38.37824191326997	DEK
920	GO_Biological_Process_2023	Positive Regulation Of Nuclear-Transcribed mRNA Catabolic Process, Deadenylation-Dependent Decay (GO:1900153)	1/14	0.0717194556475595	0.1297449052006012	0	0	14.564835164835165	38.37824191326997	ZFP36
921	GO_Biological_Process_2023	Positive Regulation Of Transcription From RNA Polymerase II Promoter Involved In Cellular Response To Chemical Stimulus (GO:1901522)	1/14	0.0717194556475595	0.1297449052006012	0	0	14.564835164835165	38.37824191326997	NFE2L2
922	GO_Biological_Process_2023	Positive Regulation Of Transporter Activity (GO:0032411)	1/14	0.0717194556475595	0.1297449052006012	0	0	14.564835164835165	38.37824191326997	SGK1
923	GO_Biological_Process_2023	Post-Translational Protein Targeting To Endoplasmic Reticulum Membrane (GO:0006620)	1/14	0.0717194556475595	0.1297449052006012	0	0	14.564835164835165	38.37824191326997	HSPA5
924	GO_Biological_Process_2023	Prostanoid Biosynthetic Process (GO:0046457)	1/14	0.0717194556475595	0.1297449052006012	0	0	14.564835164835165	38.37824191326997	EDN1
925	GO_Biological_Process_2023	Regulation Of ATP Biosynthetic Process (GO:2001169)	1/14	0.0717194556475595	0.1297449052006012	0	0	14.564835164835165	38.37824191326997	TMSB4X
926	GO_Biological_Process_2023	Regulation Of Cell Fate Specification (GO:0042659)	1/14	0.0717194556475595	0.1297449052006012	0	0	14.564835164835165	38.37824191326997	HDAC1
927	GO_Biological_Process_2023	Positive Regulation Of Ubiquitin-Dependent Protein Catabolic Process (GO:2000060)	2/83	0.0718019112290265	0.1297541003567646	0	0	4.703941120607787	12.389447964712948	CSNK1A1;RBX1
928	GO_Biological_Process_2023	Positive Regulation Of Protein Ubiquitination (GO:0031398)	2/84	0.073306683915409	0.1323307953995058	0	0	4.646341463414634	12.14137108679982	CAV1;RBX1
929	GO_Biological_Process_2023	Integrin-Mediated Signaling Pathway (GO:0007229)	2/85	0.0748216339575046	0.1330537690222449	0	0	4.590129749768304	11.900591687612158	NME2;ISG15
930	GO_Biological_Process_2023	Negative Regulation Of Cell Cycle (GO:0045786)	2/85	0.0748216339575046	0.1330537690222449	0	0	4.590129749768304	11.900591687612158	CDKN1A;RHOB
931	GO_Biological_Process_2023	Nuclear-Transcribed mRNA Catabolic Process (GO:0000956)	2/85	0.0748216339575046	0.1330537690222449	0	0	4.590129749768304	11.900591687612158	ZFP36;MAGOH
932	GO_Biological_Process_2023	Negative Regulation Of Angiogenesis (GO:0016525)	2/86	0.0763466136014558	0.1330537690222449	0	0	4.535256410256411	11.666818322795091	CTNNB1;THBS1
933	GO_Biological_Process_2023	3'-UTR-mediated mRNA Destabilization (GO:0061158)	1/15	0.0766427792936723	0.1330537690222449	0	0	13.523809523809524	34.73725554308256	ZFP36
934	GO_Biological_Process_2023	Regulation Of Cholesterol Biosynthetic Process (GO:0045540)	1/15	0.0766427792936723	0.1330537690222449	0	0	13.523809523809524	34.73725554308256	SOD1
935	GO_Biological_Process_2023	DNA Alkylation (GO:0006305)	1/15	0.0766427792936723	0.1330537690222449	0	0	13.523809523809524	34.73725554308256	FOS
936	GO_Biological_Process_2023	Regulation Of Granulocyte Macrophage Colony-Stimulating Factor Production (GO:0032645)	1/15	0.0766427792936723	0.1330537690222449	0	0	13.523809523809524	34.73725554308256	IL18
937	GO_Biological_Process_2023	Regulation Of Hormone Secretion (GO:0046883)	1/15	0.0766427792936723	0.1330537690222449	0	0	13.523809523809524	34.73725554308256	EDN1
938	GO_Biological_Process_2023	Regulation Of Interleukin-13 Production (GO:0032656)	1/15	0.0766427792936723	0.1330537690222449	0	0	13.523809523809524	34.73725554308256	IL18
939	GO_Biological_Process_2023	Regulation Of mRNA Metabolic Process (GO:1903311)	1/15	0.0766427792936723	0.1330537690222449	0	0	13.523809523809524	34.73725554308256	MAGOH
940	GO_Biological_Process_2023	Regulation Of miRNA-mediated Gene Silencing (GO:0060964)	1/15	0.0766427792936723	0.1330537690222449	0	0	13.523809523809524	34.73725554308256	ZFP36
941	GO_Biological_Process_2023	Regulation Of Multicellular Organism Growth (GO:0040014)	1/15	0.0766427792936723	0.1330537690222449	0	0	13.523809523809524	34.73725554308256	SOD1
942	GO_Biological_Process_2023	Cellular Response To Corticosteroid Stimulus (GO:0071384)	1/15	0.0766427792936723	0.1330537690222449	0	0	13.523809523809524	34.73725554308256	ZFP36
943	GO_Biological_Process_2023	Regulation Of Systemic Arterial Blood Pressure By Hormone (GO:0001990)	1/15	0.0766427792936723	0.1330537690222449	0	0	13.523809523809524	34.73725554308256	EDN1
944	GO_Biological_Process_2023	Dendritic Cell Chemotaxis (GO:0002407)	1/15	0.0766427792936723	0.1330537690222449	0	0	13.523809523809524	34.73725554308256	HMGB1
945	GO_Biological_Process_2023	Retrograde Axonal Transport (GO:0008090)	1/15	0.0766427792936723	0.1330537690222449	0	0	13.523809523809524	34.73725554308256	SOD1
946	GO_Biological_Process_2023	Digestive Tract Morphogenesis (GO:0048546)	1/15	0.0766427792936723	0.1330537690222449	0	0	13.523809523809524	34.73725554308256	ID2
947	GO_Biological_Process_2023	Epiboly Involved In Wound Healing (GO:0090505)	1/15	0.0766427792936723	0.1330537690222449	0	0	13.523809523809524	34.73725554308256	CD44
948	GO_Biological_Process_2023	Sympathetic Nervous System Development (GO:0048485)	1/15	0.0766427792936723	0.1330537690222449	0	0	13.523809523809524	34.73725554308256	CTNNB1
949	GO_Biological_Process_2023	Vasodilation (GO:0042311)	1/15	0.0766427792936723	0.1330537690222449	0	0	13.523809523809524	34.73725554308256	SOD1
950	GO_Biological_Process_2023	Negative Regulation Of DNA Replication (GO:0008156)	1/15	0.0766427792936723	0.1330537690222449	0	0	13.523809523809524	34.73725554308256	S100A11
951	GO_Biological_Process_2023	Negative Regulation Of Cation Transmembrane Transport (GO:1904063)	1/15	0.0766427792936723	0.1330537690222449	0	0	13.523809523809524	34.73725554308256	CAV1
952	GO_Biological_Process_2023	Negative Regulation Of Cell-Substrate Junction Organization (GO:0150118)	1/15	0.0766427792936723	0.1330537690222449	0	0	13.523809523809524	34.73725554308256	THBS1
953	GO_Biological_Process_2023	Negative Regulation Of Focal Adhesion Assembly (GO:0051895)	1/15	0.0766427792936723	0.1330537690222449	0	0	13.523809523809524	34.73725554308256	THBS1
954	GO_Biological_Process_2023	Negative Regulation Of Immune Effector Process (GO:0002698)	1/15	0.0766427792936723	0.1330537690222449	0	0	13.523809523809524	34.73725554308256	LGALS3
955	GO_Biological_Process_2023	Negative Regulation Of mRNA Processing (GO:0050686)	1/15	0.0766427792936723	0.1330537690222449	0	0	13.523809523809524	34.73725554308256	PTBP1
956	GO_Biological_Process_2023	Negative Regulation Of Phagocytosis (GO:0050765)	1/15	0.0766427792936723	0.1330537690222449	0	0	13.523809523809524	34.73725554308256	HMGB1
957	GO_Biological_Process_2023	Negative Regulation Of Protein Processing (GO:0010955)	1/15	0.0766427792936723	0.1330537690222449	0	0	13.523809523809524	34.73725554308256	THBS1
958	GO_Biological_Process_2023	Negative Regulation Of Synaptic Transmission (GO:0050805)	1/15	0.0766427792936723	0.1330537690222449	0	0	13.523809523809524	34.73725554308256	PLK2
959	GO_Biological_Process_2023	Negative Regulation Of Type I Interferon-Mediated Signaling Pathway (GO:0060339)	1/15	0.0766427792936723	0.1330537690222449	0	0	13.523809523809524	34.73725554308256	ISG15
960	GO_Biological_Process_2023	Positive Regulation Of Collagen Biosynthetic Process (GO:0032967)	1/15	0.0766427792936723	0.1330537690222449	0	0	13.523809523809524	34.73725554308256	VIM
961	GO_Biological_Process_2023	Positive Regulation Of Cyclin-Dependent Protein Serine/Threonine Kinase Activity (GO:0045737)	1/15	0.0766427792936723	0.1330537690222449	0	0	13.523809523809524	34.73725554308256	CCND1
962	GO_Biological_Process_2023	Positive Regulation Of Endothelial Cell Apoptotic Process (GO:2000353)	1/15	0.0766427792936723	0.1330537690222449	0	0	13.523809523809524	34.73725554308256	THBS1
963	GO_Biological_Process_2023	Positive Regulation Of Sprouting Angiogenesis (GO:1903672)	1/15	0.0766427792936723	0.1330537690222449	0	0	13.523809523809524	34.73725554308256	PKM
964	GO_Biological_Process_2023	Positive Regulation Of Transcription By RNA Polymerase III (GO:0045945)	1/15	0.0766427792936723	0.1330537690222449	0	0	13.523809523809524	34.73725554308256	DEK
965	GO_Biological_Process_2023	Regulation Of Amyloid-Beta Clearance (GO:1900221)	1/15	0.0766427792936723	0.1330537690222449	0	0	13.523809523809524	34.73725554308256	HDAC1
966	GO_Biological_Process_2023	Defense Response To Virus (GO:0051607)	3/189	0.0792452094838819	0.1372921450898076	0	0	3.0861259004071404	7.82397204756696	IFI16;IRF3;ISG15
967	GO_Biological_Process_2023	Regulation Of Double-Strand Break Repair (GO:2000779)	2/88	0.0794260771120826	0.1372921450898076	0	0	4.4293381037567086	11.219196885441304	SMARCB1;DEK
968	GO_Biological_Process_2023	Negative Regulation Of Neuron Death (GO:1901215)	2/88	0.0794260771120826	0.1372921450898076	0	0	4.4293381037567086	11.219196885441304	IL6ST;SOD1
969	GO_Biological_Process_2023	Positive Regulation Of Cell Adhesion (GO:0045785)	2/88	0.0794260771120826	0.1372921450898076	0	0	4.4293381037567086	11.219196885441304	CITED2;RAC1
970	GO_Biological_Process_2023	ERAD Pathway (GO:0036503)	2/89	0.0809802717438836	0.1372921450898076	0	0	4.378205128205129	11.004836242108508	HSPA5;CALR
971	GO_Biological_Process_2023	Regulation Of Vesicle-Mediated Transport (GO:0060627)	2/89	0.0809802717438836	0.1372921450898076	0	0	4.378205128205129	11.004836242108508	MAP2K1;RAB13
972	GO_Biological_Process_2023	Positive Regulation Of DNA Repair (GO:0045739)	2/89	0.0809802717438836	0.1372921450898076	0	0	4.378205128205129	11.004836242108508	SMARCB1;HMGB1
973	GO_Biological_Process_2023	Protein Ubiquitination (GO:0016567)	5/434	0.0810564920104303	0.1372921450898076	0	0	2.246186157077246	5.643787408338682	SPOP;CTNNB1;ISG15;RBX1;NFE2L2
974	GO_Biological_Process_2023	Regulation Of Establishment Of Endothelial Barrier (GO:1903140)	1/16	0.0815402364397426	0.1372921450898076	0	0	12.6215873015873	31.638011389100345	TNFRSF1A
975	GO_Biological_Process_2023	Regulation Of Interleukin-1 Production (GO:0032652)	1/16	0.0815402364397426	0.1372921450898076	0	0	12.6215873015873	31.638011389100345	HMGB1
976	GO_Biological_Process_2023	Regulation Of Nucleocytoplasmic Transport (GO:0046822)	1/16	0.0815402364397426	0.1372921450898076	0	0	12.6215873015873	31.638011389100345	TPR
977	GO_Biological_Process_2023	Regulation Of Secretion (GO:0051046)	1/16	0.0815402364397426	0.1372921450898076	0	0	12.6215873015873	31.638011389100345	SGK1
978	GO_Biological_Process_2023	Regulation Of Steroid Biosynthetic Process (GO:0050810)	1/16	0.0815402364397426	0.1372921450898076	0	0	12.6215873015873	31.638011389100345	EGR1
979	GO_Biological_Process_2023	Extrinsic Apoptotic Signaling Pathway In Absence Of Ligand (GO:0097192)	1/16	0.0815402364397426	0.1372921450898076	0	0	12.6215873015873	31.638011389100345	MCL1
980	GO_Biological_Process_2023	Heart Process (GO:0003015)	1/16	0.0815402364397426	0.1372921450898076	0	0	12.6215873015873	31.638011389100345	SOD1
981	GO_Biological_Process_2023	Mitophagy (GO:0000423)	1/16	0.0815402364397426	0.1372921450898076	0	0	12.6215873015873	31.638011389100345	MAP1LC3B
982	GO_Biological_Process_2023	Negative Regulation Of Inflammatory Response To Antigenic Stimulus (GO:0002862)	1/16	0.0815402364397426	0.1372921450898076	0	0	12.6215873015873	31.638011389100345	PLK2
983	GO_Biological_Process_2023	Negative Regulation Of Intrinsic Apoptotic Signaling Pathway By P53 Class Mediator (GO:1902254)	1/16	0.0815402364397426	0.1372921450898076	0	0	12.6215873015873	31.638011389100345	CD44
984	GO_Biological_Process_2023	Negative Regulation Of Receptor Signaling Pathway Via JAK-STAT (GO:0046426)	1/16	0.0815402364397426	0.1372921450898076	0	0	12.6215873015873	31.638011389100345	CAV1
985	GO_Biological_Process_2023	Negative Regulation Of Viral-Induced Cytoplasmic Pattern Recognition Receptor Signaling Pathway (GO:0039532)	1/16	0.0815402364397426	0.1372921450898076	0	0	12.6215873015873	31.638011389100345	TNFAIP3
986	GO_Biological_Process_2023	Nuclear Migration (GO:0007097)	1/16	0.0815402364397426	0.1372921450898076	0	0	12.6215873015873	31.638011389100345	LMNA
987	GO_Biological_Process_2023	Positive Regulation Of Cardiac Muscle Tissue Growth (GO:0055023)	1/16	0.0815402364397426	0.1372921450898076	0	0	12.6215873015873	31.638011389100345	EDN1
988	GO_Biological_Process_2023	Positive Regulation Of Collagen Metabolic Process (GO:0010714)	1/16	0.0815402364397426	0.1372921450898076	0	0	12.6215873015873	31.638011389100345	VIM
989	GO_Biological_Process_2023	Positive Regulation Of Positive Chemotaxis (GO:0050927)	1/16	0.0815402364397426	0.1372921450898076	0	0	12.6215873015873	31.638011389100345	CXCL8
990	GO_Biological_Process_2023	Positive Regulation Of Smooth Muscle Cell Migration (GO:0014911)	1/16	0.0815402364397426	0.1372921450898076	0	0	12.6215873015873	31.638011389100345	S100A11
991	GO_Biological_Process_2023	Protein Kinase A Signaling (GO:0010737)	1/16	0.0815402364397426	0.1372921450898076	0	0	12.6215873015873	31.638011389100345	RAB13
992	GO_Biological_Process_2023	Protein Localization To Endoplasmic Reticulum (GO:0070972)	1/16	0.0815402364397426	0.1372921450898076	0	0	12.6215873015873	31.638011389100345	HSPA5
993	GO_Biological_Process_2023	Protein Localization To Mitochondrion (GO:0070585)	1/16	0.0815402364397426	0.1372921450898076	0	0	12.6215873015873	31.638011389100345	ISG15
994	GO_Biological_Process_2023	Regulation Of Golgi Organization (GO:1903358)	1/16	0.0815402364397426	0.1372921450898076	0	0	12.6215873015873	31.638011389100345	MAP2K1
995	GO_Biological_Process_2023	Regulation Of Blood Vessel Endothelial Cell Proliferation Involved In Sprouting Angiogenesis (GO:1903587)	1/16	0.0815402364397426	0.1372921450898076	0	0	12.6215873015873	31.638011389100345	THBS1
996	GO_Biological_Process_2023	Modification-Dependent Protein Catabolic Process (GO:0019941)	3/192	0.082184092642447	0.1379606840454291	0	0	3.0366774541531822	7.588029932051446	PSMD14;ISG15;RBX1
997	GO_Biological_Process_2023	Neuron Projection Development (GO:0031175)	3/192	0.082184092642447	0.1379606840454291	0	0	3.0366774541531822	7.588029932051446	RAB13;HMGB1;SGK1
998	GO_Biological_Process_2023	Protein Localization To Membrane (GO:0072657)	3/192	0.082184092642447	0.1379606840454291	0	0	3.0366774541531822	7.588029932051446	CAV1;RAB13;TNFRSF1A
999	GO_Biological_Process_2023	Regulation Of Peptidyl-Tyrosine Phosphorylation (GO:0050730)	2/90	0.0825439175414011	0.1382878618550745	0	0	4.328234265734266	10.79645486428892	PRKCD;CD44
1000	GO_Biological_Process_2023	Positive Regulation Of Proteasomal Protein Catabolic Process (GO:1901800)	2/90	0.0825439175414011	0.1382878618550745	0	0	4.328234265734266	10.79645486428892	CSNK1A1;RBX1
1001	GO_Biological_Process_2023	Regulation Of Signal Transduction (GO:0009966)	3/193	0.0831741400326253	0.1392046235875376	0	0	3.020541645375575	7.511539738981007	IGFBP4;IGFBP2;IGFBP7
1002	GO_Biological_Process_2023	Positive Regulation Of MAP Kinase Activity (GO:0043406)	2/91	0.0841168729401121	0.139742391260026	0	0	4.279386343993085	10.59382674432107	EDN1;THBS1
1003	GO_Biological_Process_2023	Regulation Of Actin Cytoskeleton Organization (GO:0032956)	2/91	0.0841168729401121	0.139742391260026	0	0	4.279386343993085	10.59382674432107	PRKCD;RAC1
1004	GO_Biological_Process_2023	Protein Transport (GO:0015031)	4/313	0.085080912905177	0.139742391260026	0	0	2.4855638048099498	6.124808409547756	NPM1;RAB13;TXNIP;OPTN
1005	GO_Biological_Process_2023	Endomembrane System Organization (GO:0010256)	3/196	0.0861751608053005	0.139742391260026	0	0	2.973137481764676	7.288269841659508	CSNK1A1;LMNA;OPTN
1006	GO_Biological_Process_2023	Regulation Of Establishment Of Cell Polarity (GO:2000114)	1/17	0.0864119616795748	0.139742391260026	0	0	11.832142857142856	28.97253011271759	GSN
1007	GO_Biological_Process_2023	Rac Protein Signal Transduction (GO:0016601)	1/17	0.0864119616795748	0.139742391260026	0	0	11.832142857142856	28.97253011271759	RAC1
1008	GO_Biological_Process_2023	Regulation Of Inflammatory Response To Antigenic Stimulus (GO:0002861)	1/17	0.0864119616795748	0.139742391260026	0	0	11.832142857142856	28.97253011271759	PLK2
1009	GO_Biological_Process_2023	T Cell Migration (GO:0072678)	1/17	0.0864119616795748	0.139742391260026	0	0	11.832142857142856	28.97253011271759	CCL3
1010	GO_Biological_Process_2023	Regulation Of Mitotic Cell Cycle Spindle Assembly Checkpoint (GO:0090266)	1/17	0.0864119616795748	0.139742391260026	0	0	11.832142857142856	28.97253011271759	TPR
1011	GO_Biological_Process_2023	Regulation Of Receptor Recycling (GO:0001919)	1/17	0.0864119616795748	0.139742391260026	0	0	11.832142857142856	28.97253011271759	OPTN
1012	GO_Biological_Process_2023	Regulation Of Single Stranded Viral RNA Replication Via Double Stranded DNA Intermediate (GO:0045091)	1/17	0.0864119616795748	0.139742391260026	0	0	11.832142857142856	28.97253011271759	CXCL8
1013	GO_Biological_Process_2023	Cellular Response To dsRNA (GO:0071359)	1/17	0.0864119616795748	0.139742391260026	0	0	11.832142857142856	28.97253011271759	NPM1
1014	GO_Biological_Process_2023	Cellular Response To Glucocorticoid Stimulus (GO:0071385)	1/17	0.0864119616795748	0.139742391260026	0	0	11.832142857142856	28.97253011271759	ZFP36
1015	GO_Biological_Process_2023	Regulation Of Viral Transcription (GO:0046782)	1/17	0.0864119616795748	0.139742391260026	0	0	11.832142857142856	28.97253011271759	ZFP36
1016	GO_Biological_Process_2023	Response To Interferon-Alpha (GO:0035455)	1/17	0.0864119616795748	0.139742391260026	0	0	11.832142857142856	28.97253011271759	TPR
1017	GO_Biological_Process_2023	Embryonic Digit Morphogenesis (GO:0042733)	1/17	0.0864119616795748	0.139742391260026	0	0	11.832142857142856	28.97253011271759	HDAC1
1018	GO_Biological_Process_2023	Embryonic Heart Tube Development (GO:0035050)	1/17	0.0864119616795748	0.139742391260026	0	0	11.832142857142856	28.97253011271759	CITED2
1019	GO_Biological_Process_2023	Facultative Heterochromatin Formation (GO:0140718)	1/17	0.0864119616795748	0.139742391260026	0	0	11.832142857142856	28.97253011271759	HDAC1
1020	GO_Biological_Process_2023	Negative Regulation Of Cellular Senescence (GO:2000773)	1/17	0.0864119616795748	0.139742391260026	0	0	11.832142857142856	28.97253011271759	YBX1
1021	GO_Biological_Process_2023	Negative Regulation Of Interleukin-8 Production (GO:0032717)	1/17	0.0864119616795748	0.139742391260026	0	0	11.832142857142856	28.97253011271759	TMSB4X
1022	GO_Biological_Process_2023	Negative Regulation Of Oxidative Stress-Induced Intrinsic Apoptotic Signaling Pathway (GO:1902176)	1/17	0.0864119616795748	0.139742391260026	0	0	11.832142857142856	28.97253011271759	NFE2L2
1023	GO_Biological_Process_2023	Negative Regulation Of Striated Muscle Cell Differentiation (GO:0051154)	1/17	0.0864119616795748	0.139742391260026	0	0	11.832142857142856	28.97253011271759	HDAC1
1024	GO_Biological_Process_2023	Negative Regulation Of Vascular Associated Smooth Muscle Cell Proliferation (GO:1904706)	1/17	0.0864119616795748	0.139742391260026	0	0	11.832142857142856	28.97253011271759	CDKN1A
1025	GO_Biological_Process_2023	Nicotinamide Nucleotide Metabolic Process (GO:0046496)	1/17	0.0864119616795748	0.139742391260026	0	0	11.832142857142856	28.97253011271759	MDH1
1026	GO_Biological_Process_2023	Nuclear Envelope Organization (GO:0006998)	1/17	0.0864119616795748	0.139742391260026	0	0	11.832142857142856	28.97253011271759	LMNA
1027	GO_Biological_Process_2023	Positive Chemotaxis (GO:0050918)	1/17	0.0864119616795748	0.139742391260026	0	0	11.832142857142856	28.97253011271759	LGALS3
1028	GO_Biological_Process_2023	Positive Regulation Of Alpha-Beta T Cell Proliferation (GO:0046641)	1/17	0.0864119616795748	0.139742391260026	0	0	11.832142857142856	28.97253011271759	IL18
1029	GO_Biological_Process_2023	Positive Regulation Of Cell Cycle Phase Transition (GO:1901989)	1/17	0.0864119616795748	0.139742391260026	0	0	11.832142857142856	28.97253011271759	NPM1
1030	GO_Biological_Process_2023	Positive Regulation Of Glial Cell Differentiation (GO:0045687)	1/17	0.0864119616795748	0.139742391260026	0	0	11.832142857142856	28.97253011271759	ID2
1031	GO_Biological_Process_2023	Positive Regulation Of Heart Rate (GO:0010460)	1/17	0.0864119616795748	0.139742391260026	0	0	11.832142857142856	28.97253011271759	EDN1
1032	GO_Biological_Process_2023	Positive Regulation Of Macrophage Activation (GO:0043032)	1/17	0.0864119616795748	0.139742391260026	0	0	11.832142857142856	28.97253011271759	THBS1
1033	GO_Biological_Process_2023	Positive Regulation Of Macrophage Derived Foam Cell Differentiation (GO:0010744)	1/17	0.0864119616795748	0.139742391260026	0	0	11.832142857142856	28.97253011271759	IL18
1034	GO_Biological_Process_2023	Positive Regulation Of Peptidyl-Lysine Acetylation (GO:2000758)	1/17	0.0864119616795748	0.139742391260026	0	0	11.832142857142856	28.97253011271759	DEK
1035	GO_Biological_Process_2023	Prostaglandin Biosynthetic Process (GO:0001516)	1/17	0.0864119616795748	0.139742391260026	0	0	11.832142857142856	28.97253011271759	EDN1
1036	GO_Biological_Process_2023	rRNA Transcription (GO:0009303)	1/17	0.0864119616795748	0.139742391260026	0	0	11.832142857142856	28.97253011271759	CAVIN1
1037	GO_Biological_Process_2023	Regulation Of Endothelial Cell Proliferation (GO:0001936)	2/93	0.0872901524128051	0.1408908427298116	0	0	4.18491124260355	10.204979820739752	CAV1;THBS1
1038	GO_Biological_Process_2023	Positive Regulation Of Cellular Component Biogenesis (GO:0044089)	2/93	0.0872901524128051	0.1408908427298116	0	0	4.18491124260355	10.204979820739752	LGALS3;TPR
1039	GO_Biological_Process_2023	Regulation Of mRNA Splicing, Via Spliceosome (GO:0048024)	2/94	0.0888901994044787	0.1422615549774164	0	0	4.139214046822742	10.018360731365734	PTBP1;MAGOH
1040	GO_Biological_Process_2023	Positive Regulation Of Transmembrane Receptor Protein Serine/Threonine Kinase Signaling Pathway (GO:0090100)	2/95	0.0904990018193803	0.1422615549774164	0	0	4.09449958643507	9.83669319355052	CITED2;THBS1
1041	GO_Biological_Process_2023	3'-UTR-mediated mRNA Stabilization (GO:0070935)	1/18	0.0912580888842393	0.1422615549774164	0	0	11.135574229691876	26.659273431080635	ZFP36
1042	GO_Biological_Process_2023	Regulation Of Collagen Biosynthetic Process (GO:0032965)	1/18	0.0912580888842393	0.1422615549774164	0	0	11.135574229691876	26.659273431080635	VIM
1043	GO_Biological_Process_2023	Regulation Of Defense Response To Virus (GO:0050688)	1/18	0.0912580888842393	0.1422615549774164	0	0	11.135574229691876	26.659273431080635	TNFAIP3
1044	GO_Biological_Process_2023	Regulation Of Epidermal Cell Differentiation (GO:0045604)	1/18	0.0912580888842393	0.1422615549774164	0	0	11.135574229691876	26.659273431080635	ZFP36
1045	GO_Biological_Process_2023	T-helper Cell Differentiation (GO:0042093)	1/18	0.0912580888842393	0.1422615549774164	0	0	11.135574229691876	26.659273431080635	HMGB1
1046	GO_Biological_Process_2023	Actin Filament Capping (GO:0051693)	1/18	0.0912580888842393	0.1422615549774164	0	0	11.135574229691876	26.659273431080635	GSN
1047	GO_Biological_Process_2023	Regulation Of Lymphocyte Proliferation (GO:0050670)	1/18	0.0912580888842393	0.1422615549774164	0	0	11.135574229691876	26.659273431080635	LGALS3
1048	GO_Biological_Process_2023	Barbed-End Actin Filament Capping (GO:0051016)	1/18	0.0912580888842393	0.1422615549774164	0	0	11.135574229691876	26.659273431080635	GSN
1049	GO_Biological_Process_2023	Cardiac Muscle Cell Contraction (GO:0086003)	1/18	0.0912580888842393	0.1422615549774164	0	0	11.135574229691876	26.659273431080635	GSN
1050	GO_Biological_Process_2023	Regulation Of Vascular Endothelial Cell Proliferation (GO:1905562)	1/18	0.0912580888842393	0.1422615549774164	0	0	11.135574229691876	26.659273431080635	HMGB1
1051	GO_Biological_Process_2023	Response To Axon Injury (GO:0048678)	1/18	0.0912580888842393	0.1422615549774164	0	0	11.135574229691876	26.659273431080635	SOD1
1052	GO_Biological_Process_2023	Response To Cholesterol (GO:0070723)	1/18	0.0912580888842393	0.1422615549774164	0	0	11.135574229691876	26.659273431080635	CCL3
1053	GO_Biological_Process_2023	Response To Ethanol (GO:0045471)	1/18	0.0912580888842393	0.1422615549774164	0	0	11.135574229691876	26.659273431080635	SOD1
1054	GO_Biological_Process_2023	Dendritic Cell Migration (GO:0036336)	1/18	0.0912580888842393	0.1422615549774164	0	0	11.135574229691876	26.659273431080635	HMGB1
1055	GO_Biological_Process_2023	Detection Of Mechanical Stimulus (GO:0050982)	1/18	0.0912580888842393	0.1422615549774164	0	0	11.135574229691876	26.659273431080635	CTNNB1
1056	GO_Biological_Process_2023	Maintenance Of Protein Localization In Organelle (GO:0072595)	1/18	0.0912580888842393	0.1422615549774164	0	0	11.135574229691876	26.659273431080635	HSPA5
1057	GO_Biological_Process_2023	Mitochondrial Fusion (GO:0008053)	1/18	0.0912580888842393	0.1422615549774164	0	0	11.135574229691876	26.659273431080635	MCL1
1058	GO_Biological_Process_2023	Myoblast Fusion (GO:0007520)	1/18	0.0912580888842393	0.1422615549774164	0	0	11.135574229691876	26.659273431080635	CD9
1059	GO_Biological_Process_2023	Negative Regulation Of T Cell Receptor Signaling Pathway (GO:0050860)	1/18	0.0912580888842393	0.1422615549774164	0	0	11.135574229691876	26.659273431080635	LGALS3
1060	GO_Biological_Process_2023	Negative Regulation Of Nervous System Development (GO:0051961)	1/18	0.0912580888842393	0.1422615549774164	0	0	11.135574229691876	26.659273431080635	B2M
1061	GO_Biological_Process_2023	Negative Regulation Of Signal Transduction By P53 Class Mediator (GO:1901797)	1/18	0.0912580888842393	0.1422615549774164	0	0	11.135574229691876	26.659273431080635	CD44
1062	GO_Biological_Process_2023	Negative Regulation Of Viral Entry Into Host Cell (GO:0046597)	1/18	0.0912580888842393	0.1422615549774164	0	0	11.135574229691876	26.659273431080635	GSN
1063	GO_Biological_Process_2023	Neuron Fate Commitment (GO:0048663)	1/18	0.0912580888842393	0.1422615549774164	0	0	11.135574229691876	26.659273431080635	ID2
1064	GO_Biological_Process_2023	Nucleosome Disassembly (GO:0006337)	1/18	0.0912580888842393	0.1422615549774164	0	0	11.135574229691876	26.659273431080635	SMARCB1
1065	GO_Biological_Process_2023	Peptide Antigen Assembly With MHC Protein Complex (GO:0002501)	1/18	0.0912580888842393	0.1422615549774164	0	0	11.135574229691876	26.659273431080635	CALR
1066	GO_Biological_Process_2023	Positive Regulation Of Cation Transmembrane Transport (GO:1904064)	1/18	0.0912580888842393	0.1422615549774164	0	0	11.135574229691876	26.659273431080635	EDN1
1067	GO_Biological_Process_2023	Positive Regulation Of Cyclin-Dependent Protein Kinase Activity (GO:1904031)	1/18	0.0912580888842393	0.1422615549774164	0	0	11.135574229691876	26.659273431080635	CCND1
1068	GO_Biological_Process_2023	Positive Regulation Of Epidermal Cell Differentiation (GO:0045606)	1/18	0.0912580888842393	0.1422615549774164	0	0	11.135574229691876	26.659273431080635	NME2
1069	GO_Biological_Process_2023	Positive Regulation Of Focal Adhesion Assembly (GO:0051894)	1/18	0.0912580888842393	0.1422615549774164	0	0	11.135574229691876	26.659273431080635	RAC1
1070	GO_Biological_Process_2023	Positive Regulation Of Interleukin-4 Production (GO:0032753)	1/18	0.0912580888842393	0.1422615549774164	0	0	11.135574229691876	26.659273431080635	CEBPB
1071	GO_Biological_Process_2023	Positive Regulation Of Monocyte Chemotaxis (GO:0090026)	1/18	0.0912580888842393	0.1422615549774164	0	0	11.135574229691876	26.659273431080635	HMGB1
1072	GO_Biological_Process_2023	Positive Regulation Of Natural Killer Cell Activation (GO:0032816)	1/18	0.0912580888842393	0.1422615549774164	0	0	11.135574229691876	26.659273431080635	IL18
1073	GO_Biological_Process_2023	Positive Regulation Of Neuroblast Proliferation (GO:0002052)	1/18	0.0912580888842393	0.1422615549774164	0	0	11.135574229691876	26.659273431080635	CTNNB1
1074	GO_Biological_Process_2023	Regulation Of Adaptive Immune Response (GO:0002819)	1/18	0.0912580888842393	0.1422615549774164	0	0	11.135574229691876	26.659273431080635	IL6ST
1075	GO_Biological_Process_2023	Organic Substance Transport (GO:0071702)	3/201	0.0912781354536076	0.1422615549774164	0	0	2.8973227419829364	6.93573866284728	CAV1;CCL3;TXNIP
1076	GO_Biological_Process_2023	Regulation Of Defense Response (GO:0031347)	2/97	0.093742331727151	0.1458136342646015	0	0	4.007894736842105	9.487510113331576	TMSB4X;NFE2L2
1077	GO_Biological_Process_2023	Intracellular Protein Transport (GO:0006886)	4/325	0.0944627326491042	0.1458136342646015	0	0	2.3911795247694094	5.642107374514984	NPM1;BAG3;TPR;CALR
1078	GO_Biological_Process_2023	Positive Regulation Of Protein-Containing Complex Assembly (GO:0031334)	2/98	0.0953765915314341	0.1458136342646015	0	0	3.9659455128205128	9.319663017587718	LGALS3;ISG15
1079	GO_Biological_Process_2023	Arp2/3 Complex-Mediated Actin Nucleation (GO:0034314)	1/19	0.0960787512596211	0.1458136342646015	0	0	10.516402116402116	24.63558791711873	ARPC1B
1080	GO_Biological_Process_2023	Regulation Of Early Endosome To Late Endosome Transport (GO:2000641)	1/19	0.0960787512596211	0.1458136342646015	0	0	10.516402116402116	24.63558791711873	MAP2K1
1081	GO_Biological_Process_2023	Regulation Of Fibroblast Growth Factor Receptor Signaling Pathway (GO:0040036)	1/19	0.0960787512596211	0.1458136342646015	0	0	10.516402116402116	24.63558791711873	THBS1
1082	GO_Biological_Process_2023	NADP Metabolic Process (GO:0006739)	1/19	0.0960787512596211	0.1458136342646015	0	0	10.516402116402116	24.63558791711873	MDH1
1083	GO_Biological_Process_2023	Regulation Of Granulocyte Chemotaxis (GO:0071622)	1/19	0.0960787512596211	0.1458136342646015	0	0	10.516402116402116	24.63558791711873	THBS1
1084	GO_Biological_Process_2023	Regulation Of Neuroinflammatory Response (GO:0150077)	1/19	0.0960787512596211	0.1458136342646015	0	0	10.516402116402116	24.63558791711873	IL18
1085	GO_Biological_Process_2023	Regulation Of Smooth Muscle Cell Migration (GO:0014910)	1/19	0.0960787512596211	0.1458136342646015	0	0	10.516402116402116	24.63558791711873	S100A11
1086	GO_Biological_Process_2023	Regulation Of Tissue Remodeling (GO:0034103)	1/19	0.0960787512596211	0.1458136342646015	0	0	10.516402116402116	24.63558791711873	IL18
1087	GO_Biological_Process_2023	Regulation Of Transcription Involved In G1/S Transition Of Mitotic Cell Cycle (GO:0000083)	1/19	0.0960787512596211	0.1458136342646015	0	0	10.516402116402116	24.63558791711873	ID2
1088	GO_Biological_Process_2023	Release Of Cytochrome C From Mitochondria (GO:0001836)	1/19	0.0960787512596211	0.1458136342646015	0	0	10.516402116402116	24.63558791711873	MCL1
1089	GO_Biological_Process_2023	Cortical Actin Cytoskeleton Organization (GO:0030866)	1/19	0.0960787512596211	0.1458136342646015	0	0	10.516402116402116	24.63558791711873	RAB13
1090	GO_Biological_Process_2023	Dopaminergic Neuron Differentiation (GO:0071542)	1/19	0.0960787512596211	0.1458136342646015	0	0	10.516402116402116	24.63558791711873	CTNNB1
1091	GO_Biological_Process_2023	Embryonic Digestive Tract Development (GO:0048566)	1/19	0.0960787512596211	0.1458136342646015	0	0	10.516402116402116	24.63558791711873	ID2
1092	GO_Biological_Process_2023	Establishment Of Skin Barrier (GO:0061436)	1/19	0.0960787512596211	0.1458136342646015	0	0	10.516402116402116	24.63558791711873	IL18
1093	GO_Biological_Process_2023	Inositol Phosphate-Mediated Signaling (GO:0048016)	1/19	0.0960787512596211	0.1458136342646015	0	0	10.516402116402116	24.63558791711873	EDN1
1094	GO_Biological_Process_2023	Intrinsic Apoptotic Signaling Pathway In Response To DNA Damage By P53 Class Mediator (GO:0042771)	1/19	0.0960787512596211	0.1458136342646015	0	0	10.516402116402116	24.63558791711873	IFI16
1095	GO_Biological_Process_2023	Negative Regulation Of RNA Splicing (GO:0033119)	1/19	0.0960787512596211	0.1458136342646015	0	0	10.516402116402116	24.63558791711873	PTBP1
1096	GO_Biological_Process_2023	Negative Regulation Of Cyclin-Dependent Protein Serine/Threonine Kinase Activity (GO:0045736)	1/19	0.0960787512596211	0.1458136342646015	0	0	10.516402116402116	24.63558791711873	CDKN1A
1097	GO_Biological_Process_2023	Neuron Apoptotic Process (GO:0051402)	1/19	0.0960787512596211	0.1458136342646015	0	0	10.516402116402116	24.63558791711873	GAPDH
1098	GO_Biological_Process_2023	Pore Complex Assembly (GO:0046931)	1/19	0.0960787512596211	0.1458136342646015	0	0	10.516402116402116	24.63558791711873	TPR
1099	GO_Biological_Process_2023	Positive Regulation Of calcineurin-NFAT Signaling Cascade (GO:0070886)	1/19	0.0960787512596211	0.1458136342646015	0	0	10.516402116402116	24.63558791711873	PTBP1
1100	GO_Biological_Process_2023	Positive Regulation Of Calcineurin-Mediated Signaling (GO:0106058)	1/19	0.0960787512596211	0.1458136342646015	0	0	10.516402116402116	24.63558791711873	PTBP1
1101	GO_Biological_Process_2023	Positive Regulation Of Histone Methylation (GO:0031062)	1/19	0.0960787512596211	0.1458136342646015	0	0	10.516402116402116	24.63558791711873	CTNNB1
1102	GO_Biological_Process_2023	Positive Regulation Of Hormone Secretion (GO:0046887)	1/19	0.0960787512596211	0.1458136342646015	0	0	10.516402116402116	24.63558791711873	EDN1
1103	GO_Biological_Process_2023	Regulation Of Acute Inflammatory Response (GO:0002673)	1/19	0.0960787512596211	0.1458136342646015	0	0	10.516402116402116	24.63558791711873	IL6ST
1104	GO_Biological_Process_2023	Regulation Of Behavior (GO:0050795)	1/19	0.0960787512596211	0.1458136342646015	0	0	10.516402116402116	24.63558791711873	CCL3
1105	GO_Biological_Process_2023	Cellular Response To Insulin Stimulus (GO:0032869)	2/99	0.0970190713725817	0.1471075792873594	0	0	3.9248612212529737	9.156103503103052	PKM;RAB13
1106	GO_Biological_Process_2023	Hemopoiesis (GO:0030097)	2/101	0.1003281684201744	0.1495719136579645	0	0	3.845182595182595	8.841262108597789	CEBPB;IFI16
1107	GO_Biological_Process_2023	DNA Methylation (GO:0006306)	1/20	0.1008740813042086	0.1495719136579645	0	0	9.962406015037594	22.852586421851232	FOS
1108	GO_Biological_Process_2023	Fc-gamma Receptor Signaling Pathway Involved In Phagocytosis (GO:0038096)	1/20	0.1008740813042086	0.1495719136579645	0	0	9.962406015037594	22.852586421851232	PRKCD
1109	GO_Biological_Process_2023	Regulation Of Macrophage Chemotaxis (GO:0010758)	1/20	0.1008740813042086	0.1495719136579645	0	0	9.962406015037594	22.852586421851232	THBS1
1110	GO_Biological_Process_2023	Regulation Of Mitotic Spindle Assembly (GO:1901673)	1/20	0.1008740813042086	0.1495719136579645	0	0	9.962406015037594	22.852586421851232	TPR
1111	GO_Biological_Process_2023	Cell Projection Organization (GO:0030030)	1/20	0.1008740813042086	0.1495719136579645	0	0	9.962406015037594	22.852586421851232	GSN
1112	GO_Biological_Process_2023	Regulation Of Smooth Muscle Contraction (GO:0006940)	1/20	0.1008740813042086	0.1495719136579645	0	0	9.962406015037594	22.852586421851232	CAV1
1113	GO_Biological_Process_2023	Stress-Activated Protein Kinase Signaling Cascade (GO:0031098)	1/20	0.1008740813042086	0.1495719136579645	0	0	9.962406015037594	22.852586421851232	MAP2K3
1114	GO_Biological_Process_2023	Transport Along Microtubule (GO:0010970)	1/20	0.1008740813042086	0.1495719136579645	0	0	9.962406015037594	22.852586421851232	BAG3
1115	GO_Biological_Process_2023	Long-Term Memory (GO:0007616)	1/20	0.1008740813042086	0.1495719136579645	0	0	9.962406015037594	22.852586421851232	SGK1
1116	GO_Biological_Process_2023	Long-Term Synaptic Potentiation (GO:0060291)	1/20	0.1008740813042086	0.1495719136579645	0	0	9.962406015037594	22.852586421851232	PLK2
1117	GO_Biological_Process_2023	Negative Regulation Of Cyclin-Dependent Protein Kinase Activity (GO:1904030)	1/20	0.1008740813042086	0.1495719136579645	0	0	9.962406015037594	22.852586421851232	CDKN1A
1118	GO_Biological_Process_2023	Negative Regulation Of Phosphate Metabolic Process (GO:0045936)	1/20	0.1008740813042086	0.1495719136579645	0	0	9.962406015037594	22.852586421851232	CDKN1A
1119	GO_Biological_Process_2023	Negative Regulation Of Phosphoprotein Phosphatase Activity (GO:0032515)	1/20	0.1008740813042086	0.1495719136579645	0	0	9.962406015037594	22.852586421851232	LGALS3
1120	GO_Biological_Process_2023	Negative Regulation Of Reproductive Process (GO:2000242)	1/20	0.1008740813042086	0.1495719136579645	0	0	9.962406015037594	22.852586421851232	CALR
1121	GO_Biological_Process_2023	Negative Regulation Of Stem Cell Population Maintenance (GO:1902455)	1/20	0.1008740813042086	0.1495719136579645	0	0	9.962406015037594	22.852586421851232	HDAC1
1122	GO_Biological_Process_2023	Negative Regulation Of Viral Life Cycle (GO:1903901)	1/20	0.1008740813042086	0.1495719136579645	0	0	9.962406015037594	22.852586421851232	GSN
1123	GO_Biological_Process_2023	Nuclear-Transcribed mRNA poly(A) Tail Shortening (GO:0000289)	1/20	0.1008740813042086	0.1495719136579645	0	0	9.962406015037594	22.852586421851232	ZFP36
1124	GO_Biological_Process_2023	Positive Regulation Of Leukocyte Activation (GO:0002696)	1/20	0.1008740813042086	0.1495719136579645	0	0	9.962406015037594	22.852586421851232	THBS1
1125	GO_Biological_Process_2023	Positive Regulation Of Lipid Catabolic Process (GO:0050996)	1/20	0.1008740813042086	0.1495719136579645	0	0	9.962406015037594	22.852586421851232	PRKCD
1126	GO_Biological_Process_2023	Positive Regulation Of Protein Processing (GO:0010954)	1/20	0.1008740813042086	0.1495719136579645	0	0	9.962406015037594	22.852586421851232	GSN
1127	GO_Biological_Process_2023	Positive Regulation Of Vascular Associated Smooth Muscle Cell Proliferation (GO:1904707)	1/20	0.1008740813042086	0.1495719136579645	0	0	9.962406015037594	22.852586421851232	JUN
1128	GO_Biological_Process_2023	Protein Deacylation (GO:0035601)	1/20	0.1008740813042086	0.1495719136579645	0	0	9.962406015037594	22.852586421851232	HDAC1
1129	GO_Biological_Process_2023	protein-DNA Complex Disassembly (GO:0032986)	1/20	0.1008740813042086	0.1495719136579645	0	0	9.962406015037594	22.852586421851232	SMARCB1
1130	GO_Biological_Process_2023	Pulmonary Valve Development (GO:0003177)	1/20	0.1008740813042086	0.1495719136579645	0	0	9.962406015037594	22.852586421851232	TNFRSF1A
1131	GO_Biological_Process_2023	Macroautophagy (GO:0016236)	2/104	0.105350226617484	0.1551360259632156	0	0	3.731523378582202	8.397662714069831	MAP1LC3B;CALR
1132	GO_Biological_Process_2023	Positive Regulation Of Kinase Activity (GO:0033674)	2/104	0.105350226617484	0.1551360259632156	0	0	3.731523378582202	8.397662714069831	MAP2K3;CDKN1A
1133	GO_Biological_Process_2023	Skin Epidermis Development (GO:0098773)	1/21	0.1056442108825237	0.1551360259632156	0	0	9.463809523809523	21.271599601670488	IL18
1134	GO_Biological_Process_2023	Modulation By Symbiont Of Entry Into Host (GO:0052372)	1/21	0.1056442108825237	0.1551360259632156	0	0	9.463809523809523	21.271599601670488	CXCL8
1135	GO_Biological_Process_2023	Negative Regulation Of Biomineral Tissue Development (GO:0070168)	1/21	0.1056442108825237	0.1551360259632156	0	0	9.463809523809523	21.271599601670488	CCL3
1136	GO_Biological_Process_2023	Negative Regulation Of Osteoclast Differentiation (GO:0045671)	1/21	0.1056442108825237	0.1551360259632156	0	0	9.463809523809523	21.271599601670488	CCL3
1137	GO_Biological_Process_2023	Positive Regulation Of G2/M Transition Of Mitotic Cell Cycle (GO:0010971)	1/21	0.1056442108825237	0.1551360259632156	0	0	9.463809523809523	21.271599601670488	CCND1
1138	GO_Biological_Process_2023	Positive Regulation Of T Cell Cytokine Production (GO:0002726)	1/21	0.1056442108825237	0.1551360259632156	0	0	9.463809523809523	21.271599601670488	IL18
1139	GO_Biological_Process_2023	Positive Regulation Of Blood Coagulation (GO:0030194)	1/21	0.1056442108825237	0.1551360259632156	0	0	9.463809523809523	21.271599601670488	THBS1
1140	GO_Biological_Process_2023	Positive Regulation Of Heart Contraction (GO:0045823)	1/21	0.1056442108825237	0.1551360259632156	0	0	9.463809523809523	21.271599601670488	EDN1
1141	GO_Biological_Process_2023	Positive Regulation Of Interferon-Alpha Production (GO:0032727)	1/21	0.1056442108825237	0.1551360259632156	0	0	9.463809523809523	21.271599601670488	IRF3
1142	GO_Biological_Process_2023	Cellular Response To Organonitrogen Compound (GO:0071417)	2/105	0.10703931566247	0.1569099059143027	0	0	3.695108289768484	8.256937765374259	EGR1;CTNNB1
1143	GO_Biological_Process_2023	Positive Regulation Of Stress-Activated MAPK Cascade (GO:0032874)	2/105	0.10703931566247	0.1569099059143027	0	0	3.695108289768484	8.256937765374259	CCN2;HMGB1
1144	GO_Biological_Process_2023	Response To Calcium Ion (GO:0051592)	2/106	0.1087357314476375	0.1591123636363942	0	0	3.659393491124261	8.119589708070714	CAV1;THBS1
1145	GO_Biological_Process_2023	Positive Regulation Of Cell Growth (GO:0030307)	2/106	0.1087357314476375	0.1591123636363942	0	0	3.659393491124261	8.119589708070714	EDN1;MMP14
1146	GO_Biological_Process_2023	Fc Receptor Mediated Stimulatory Signaling Pathway (GO:0002431)	1/22	0.1103892711343678	0.1591123636363942	0	0	9.012698412698413	19.8616650141474	PRKCD
1147	GO_Biological_Process_2023	NAD Metabolic Process (GO:0019674)	1/22	0.1103892711343678	0.1591123636363942	0	0	9.012698412698413	19.8616650141474	MDH1
1148	GO_Biological_Process_2023	Regulation Of Histone Acetylation (GO:0035065)	1/22	0.1103892711343678	0.1591123636363942	0	0	9.012698412698413	19.8616650141474	DEK
1149	GO_Biological_Process_2023	Regulation Of Neural Precursor Cell Proliferation (GO:2000177)	1/22	0.1103892711343678	0.1591123636363942	0	0	9.012698412698413	19.8616650141474	ID2
1150	GO_Biological_Process_2023	Blood Vessel Endothelial Cell Migration (GO:0043534)	1/22	0.1103892711343678	0.1591123636363942	0	0	9.012698412698413	19.8616650141474	ID1
1151	GO_Biological_Process_2023	Cellular Response To Interferon-Beta (GO:0035458)	1/22	0.1103892711343678	0.1591123636363942	0	0	9.012698412698413	19.8616650141474	IFI16
1152	GO_Biological_Process_2023	Cellular Response To Low-Density Lipoprotein Particle Stimulus (GO:0071404)	1/22	0.1103892711343678	0.1591123636363942	0	0	9.012698412698413	19.8616650141474	CD9
1153	GO_Biological_Process_2023	Mammary Gland Development (GO:0030879)	1/22	0.1103892711343678	0.1591123636363942	0	0	9.012698412698413	19.8616650141474	CAV1
1154	GO_Biological_Process_2023	Negative Regulation Of G Protein-Coupled Receptor Signaling Pathway (GO:0045744)	1/22	0.1103892711343678	0.1591123636363942	0	0	9.012698412698413	19.8616650141474	CXCL8
1155	GO_Biological_Process_2023	Negative Regulation Of Cell Development (GO:0010721)	1/22	0.1103892711343678	0.1591123636363942	0	0	9.012698412698413	19.8616650141474	B2M
1156	GO_Biological_Process_2023	Negative Regulation Of Extrinsic Apoptotic Signaling Pathway In Absence Of Ligand (GO:2001240)	1/22	0.1103892711343678	0.1591123636363942	0	0	9.012698412698413	19.8616650141474	MCL1
1157	GO_Biological_Process_2023	Negative Regulation Of Myeloid Cell Differentiation (GO:0045638)	1/22	0.1103892711343678	0.1591123636363942	0	0	9.012698412698413	19.8616650141474	ZFP36
1158	GO_Biological_Process_2023	Negative Regulation Of Signal Transduction In Absence Of Ligand (GO:1901099)	1/22	0.1103892711343678	0.1591123636363942	0	0	9.012698412698413	19.8616650141474	MCL1
1159	GO_Biological_Process_2023	Placenta Development (GO:0001890)	1/22	0.1103892711343678	0.1591123636363942	0	0	9.012698412698413	19.8616650141474	SOD1
1160	GO_Biological_Process_2023	Positive Regulation Of Cholesterol Efflux (GO:0010875)	1/22	0.1103892711343678	0.1591123636363942	0	0	9.012698412698413	19.8616650141474	CAV1
1161	GO_Biological_Process_2023	Positive Regulation Of Viral Life Cycle (GO:1903902)	1/22	0.1103892711343678	0.1591123636363942	0	0	9.012698412698413	19.8616650141474	HMGB1
1162	GO_Biological_Process_2023	Protein Neddylation (GO:0045116)	1/22	0.1103892711343678	0.1591123636363942	0	0	9.012698412698413	19.8616650141474	RBX1
1163	GO_Biological_Process_2023	Regulation Of Cellular Response To Stress (GO:0080135)	2/107	0.1104393507887673	0.1591123636363942	0	0	3.6243589743589744	7.985509427901102	NPM1;NFE2L2
1164	GO_Biological_Process_2023	Regulation Of Proteasomal Ubiquitin-Dependent Protein Catabolic Process (GO:0032434)	2/109	0.1138677126604194	0.1636299521264126	0	0	3.556254493170381	7.726737864147891	CSNK1A1;RBX1
1165	GO_Biological_Process_2023	Cell-Matrix Adhesion (GO:0007160)	2/109	0.1138677126604194	0.1636299521264126	0	0	3.556254493170381	7.726737864147891	RAC1;CD44
1166	GO_Biological_Process_2023	Positive Regulation Of Wnt Signaling Pathway (GO:0030177)	2/109	0.1138677126604194	0.1636299521264126	0	0	3.556254493170381	7.726737864147891	CAV1;TNFAIP3
1167	GO_Biological_Process_2023	Regulation Of Centrosome Cycle (GO:0046605)	1/23	0.1151093925447775	0.163869653053983	0	0	8.602597402597402	18.59771757676144	NPM1
1168	GO_Biological_Process_2023	Regulation Of Interleukin-4 Production (GO:0032673)	1/23	0.1151093925447775	0.163869653053983	0	0	8.602597402597402	18.59771757676144	CEBPB
1169	GO_Biological_Process_2023	Actin Nucleation (GO:0045010)	1/23	0.1151093925447775	0.163869653053983	0	0	8.602597402597402	18.59771757676144	ARPC1B
1170	GO_Biological_Process_2023	Adaptive Immune Response Based On Somatic Recombination Of Immune Receptors Built From Immunoglobulin Superfamily Domains (GO:0002460)	1/23	0.1151093925447775	0.163869653053983	0	0	8.602597402597402	18.59771757676144	IL18
1171	GO_Biological_Process_2023	Cell-Cell Signaling By Wnt (GO:0198738)	1/23	0.1151093925447775	0.163869653053983	0	0	8.602597402597402	18.59771757676144	CSNK1A1
1172	GO_Biological_Process_2023	Cellular Response To Interleukin-6 (GO:0071354)	1/23	0.1151093925447775	0.163869653053983	0	0	8.602597402597402	18.59771757676144	IL6ST
1173	GO_Biological_Process_2023	Hepaticobiliary System Development (GO:0061008)	1/23	0.1151093925447775	0.163869653053983	0	0	8.602597402597402	18.59771757676144	CITED2
1174	GO_Biological_Process_2023	Negative Regulation Of Protein Depolymerization (GO:1901880)	1/23	0.1151093925447775	0.163869653053983	0	0	8.602597402597402	18.59771757676144	LIMA1
1175	GO_Biological_Process_2023	Positive Regulation Of Cell-Substrate Junction Organization (GO:0150117)	1/23	0.1151093925447775	0.163869653053983	0	0	8.602597402597402	18.59771757676144	RAC1
1176	GO_Biological_Process_2023	Positive Regulation Of Lamellipodium Assembly (GO:0010592)	1/23	0.1151093925447775	0.163869653053983	0	0	8.602597402597402	18.59771757676144	RAC1
1177	GO_Biological_Process_2023	Positive Regulation Of Oxidoreductase Activity (GO:0051353)	1/23	0.1151093925447775	0.163869653053983	0	0	8.602597402597402	18.59771757676144	EDN1
1178	GO_Biological_Process_2023	Regulation Of JNK Cascade (GO:0046328)	2/110	0.1155922141300536	0.1644174241697201	0	0	3.5231481481481484	7.601849819751346	CCN2;HMGB1
1179	GO_Biological_Process_2023	Protein Localization (GO:0008104)	4/351	0.1163796356596657	0.1653971601705588	0	0	2.209074984460643	4.7514943261076645	NPM1;CAV1;ID1;CTNNB1
1180	GO_Biological_Process_2023	Negative Regulation Of Transmembrane Receptor Protein Serine/Threonine Kinase Signaling Pathway (GO:0090101)	2/111	0.1173234370195654	0.1665972937187224	0	0	3.490649258997883	7.479835625427661	HDAC1;CAV1
1181	GO_Biological_Process_2023	Calcium Ion Transport (GO:0006816)	2/112	0.1190612634256587	0.1668708390371399	0	0	3.458741258741259	7.360606415962068	CAV1;CCL3
1182	GO_Biological_Process_2023	Protein Deubiquitination (GO:0016579)	2/112	0.1190612634256587	0.1668708390371399	0	0	3.458741258741259	7.360606415962068	PSMD14;TNFAIP3
1183	GO_Biological_Process_2023	Regulation Of Cell Growth (GO:0001558)	3/227	0.1197237163436247	0.1668708390371399	0	0	2.557645631067961	5.428778190105151	MMP14;CDKN1A;SGK1
1184	GO_Biological_Process_2023	Regulation Of Cysteine-Type Endopeptidase Activity (GO:2000116)	1/24	0.1198047049497415	0.1668708390371399	0	0	8.228157349896481	17.45926389427172	IFI16
1185	GO_Biological_Process_2023	ERK1 And ERK2 Cascade (GO:0070371)	1/24	0.1198047049497415	0.1668708390371399	0	0	8.228157349896481	17.45926389427172	MAP2K1
1186	GO_Biological_Process_2023	Fc-gamma Receptor Signaling Pathway (GO:0038094)	1/24	0.1198047049497415	0.1668708390371399	0	0	8.228157349896481	17.45926389427172	PRKCD
1187	GO_Biological_Process_2023	Regulation Of Heterotypic Cell-Cell Adhesion (GO:0034114)	1/24	0.1198047049497415	0.1668708390371399	0	0	8.228157349896481	17.45926389427172	CD44
1188	GO_Biological_Process_2023	Acylglycerol Homeostasis (GO:0055090)	1/24	0.1198047049497415	0.1668708390371399	0	0	8.228157349896481	17.45926389427172	IL18
1189	GO_Biological_Process_2023	Regulation Of Neuroblast Proliferation (GO:1902692)	1/24	0.1198047049497415	0.1668708390371399	0	0	8.228157349896481	17.45926389427172	CTNNB1
1190	GO_Biological_Process_2023	Regulation Of Proteolysis Involved In Protein Catabolic Process (GO:1903050)	1/24	0.1198047049497415	0.1668708390371399	0	0	8.228157349896481	17.45926389427172	PSMD14
1191	GO_Biological_Process_2023	Regulation Of Ruffle Assembly (GO:1900027)	1/24	0.1198047049497415	0.1668708390371399	0	0	8.228157349896481	17.45926389427172	CAV1
1192	GO_Biological_Process_2023	Response To Hexose (GO:0009746)	1/24	0.1198047049497415	0.1668708390371399	0	0	8.228157349896481	17.45926389427172	THBS1
1193	GO_Biological_Process_2023	Gliogenesis (GO:0042063)	1/24	0.1198047049497415	0.1668708390371399	0	0	8.228157349896481	17.45926389427172	CD9
1194	GO_Biological_Process_2023	Mononuclear Cell Differentiation (GO:1903131)	1/24	0.1198047049497415	0.1668708390371399	0	0	8.228157349896481	17.45926389427172	IFI16
1195	GO_Biological_Process_2023	Negative Regulation Of Antigen Receptor-Mediated Signaling Pathway (GO:0050858)	1/24	0.1198047049497415	0.1668708390371399	0	0	8.228157349896481	17.45926389427172	LGALS3
1196	GO_Biological_Process_2023	Negative Regulation Of Cell Junction Assembly (GO:1901889)	1/24	0.1198047049497415	0.1668708390371399	0	0	8.228157349896481	17.45926389427172	THBS1
1197	GO_Biological_Process_2023	Negative Regulation Of Ossification (GO:0030279)	1/24	0.1198047049497415	0.1668708390371399	0	0	8.228157349896481	17.45926389427172	CCL3
1198	GO_Biological_Process_2023	Positive Regulation Of ERBB Signaling Pathway (GO:1901186)	1/24	0.1198047049497415	0.1668708390371399	0	0	8.228157349896481	17.45926389427172	PLAUR
1199	GO_Biological_Process_2023	Positive Regulation Of Interleukin-17 Production (GO:0032740)	1/24	0.1198047049497415	0.1668708390371399	0	0	8.228157349896481	17.45926389427172	IL18
1200	GO_Biological_Process_2023	Positive Regulation Of Vascular Endothelial Growth Factor Production (GO:0010575)	1/24	0.1198047049497415	0.1668708390371399	0	0	8.228157349896481	17.45926389427172	IL6ST
1201	GO_Biological_Process_2023	Protein K48-linked Deubiquitination (GO:0071108)	1/24	0.1198047049497415	0.1668708390371399	0	0	8.228157349896481	17.45926389427172	TNFAIP3
1202	GO_Biological_Process_2023	Protein Kinase B Signaling (GO:0043491)	1/24	0.1198047049497415	0.1668708390371399	0	0	8.228157349896481	17.45926389427172	CCL3
1203	GO_Biological_Process_2023	Regulation Of Actin Nucleation (GO:0051125)	1/24	0.1198047049497415	0.1668708390371399	0	0	8.228157349896481	17.45926389427172	GSN
1204	GO_Biological_Process_2023	Positive Regulation Of Cellular Component Organization (GO:0051130)	2/113	0.1208055764999824	0.1681252711954113	0	0	3.4274081774081773	7.244076806119736	LGALS3;AKR1B1
1205	GO_Biological_Process_2023	Regulation Of Cytoskeleton Organization (GO:0051493)	2/114	0.1225562604002483	0.1701381197774971	0	0	3.3966346153846154	7.130164726715683	PRKCD;RAC1
1206	GO_Biological_Process_2023	Regulation Of Interleukin-6 Production (GO:0032675)	2/114	0.1225562604002483	0.1701381197774971	0	0	3.3966346153846154	7.130164726715683	TNFAIP3;HMGB1
1207	GO_Biological_Process_2023	Protein Modification By Small Protein Removal (GO:0070646)	2/114	0.1225562604002483	0.1701381197774971	0	0	3.3966346153846154	7.130164726715683	PSMD14;TNFAIP3
1208	GO_Biological_Process_2023	Regulation Of Hippo Signaling (GO:0035330)	1/25	0.1244753374689266	0.1706828625800407	0	0	7.884920634920635	16.42939655103013	MAP2K3
1209	GO_Biological_Process_2023	Regulation Of Keratinocyte Proliferation (GO:0010837)	1/25	0.1244753374689266	0.1706828625800407	0	0	7.884920634920635	16.42939655103013	ZFP36
1210	GO_Biological_Process_2023	Regulation Of Monocyte Chemotaxis (GO:0090025)	1/25	0.1244753374689266	0.1706828625800407	0	0	7.884920634920635	16.42939655103013	HMGB1
1211	GO_Biological_Process_2023	Regulation Of Protein Processing (GO:0070613)	1/25	0.1244753374689266	0.1706828625800407	0	0	7.884920634920635	16.42939655103013	PLAUR
1212	GO_Biological_Process_2023	Cellular Response To Steroid Hormone Stimulus (GO:0071383)	1/25	0.1244753374689266	0.1706828625800407	0	0	7.884920634920635	16.42939655103013	AKR1B1
1213	GO_Biological_Process_2023	Sterol Transport (GO:0015918)	1/25	0.1244753374689266	0.1706828625800407	0	0	7.884920634920635	16.42939655103013	CAV1
1214	GO_Biological_Process_2023	Ventricular Cardiac Muscle Tissue Development (GO:0003229)	1/25	0.1244753374689266	0.1706828625800407	0	0	7.884920634920635	16.42939655103013	ID2
1215	GO_Biological_Process_2023	Wound Healing, Spreading Of Cells (GO:0044319)	1/25	0.1244753374689266	0.1706828625800407	0	0	7.884920634920635	16.42939655103013	CD44
1216	GO_Biological_Process_2023	Lamellipodium Assembly (GO:0030032)	1/25	0.1244753374689266	0.1706828625800407	0	0	7.884920634920635	16.42939655103013	RAC1
1217	GO_Biological_Process_2023	Negative Regulation Of Intrinsic Apoptotic Signaling Pathway In Response To DNA Damage (GO:1902230)	1/25	0.1244753374689266	0.1706828625800407	0	0	7.884920634920635	16.42939655103013	CD44
1218	GO_Biological_Process_2023	Peptide Hormone Secretion (GO:0030072)	1/25	0.1244753374689266	0.1706828625800407	0	0	7.884920634920635	16.42939655103013	EDN1
1219	GO_Biological_Process_2023	Positive Regulation Of Release Of Cytochrome C From Mitochondria (GO:0090200)	1/25	0.1244753374689266	0.1706828625800407	0	0	7.884920634920635	16.42939655103013	PLAUR
1220	GO_Biological_Process_2023	Regulation Of B Cell Activation (GO:0050864)	1/25	0.1244753374689266	0.1706828625800407	0	0	7.884920634920635	16.42939655103013	TNFAIP3
1221	GO_Biological_Process_2023	Regulation Of Biomineral Tissue Development (GO:0070167)	1/25	0.1244753374689266	0.1706828625800407	0	0	7.884920634920635	16.42939655103013	CEBPB
1222	GO_Biological_Process_2023	Regulation Of Cell Cycle Phase Transition (GO:1901987)	1/25	0.1244753374689266	0.1706828625800407	0	0	7.884920634920635	16.42939655103013	CDKN1A
1223	GO_Biological_Process_2023	Positive Regulation Of GTPase Activity (GO:0043547)	3/234	0.1278864602863303	0.1733679896041237	0	0	2.479258605472198	5.098874084334988	CCL3L1;CCL4;CCL3
1224	GO_Biological_Process_2023	Regulation Of Epidermal Growth Factor-Activated Receptor Activity (GO:0007176)	1/26	0.129121418613924	0.1733679896041237	0	0	7.569142857142857	15.494051230927994	AREG
1225	GO_Biological_Process_2023	Regulation Of Interferon-Alpha Production (GO:0032647)	1/26	0.129121418613924	0.1733679896041237	0	0	7.569142857142857	15.494051230927994	IRF3
1226	GO_Biological_Process_2023	Wnt Signaling Pathway, Planar Cell Polarity Pathway (GO:0060071)	1/26	0.129121418613924	0.1733679896041237	0	0	7.569142857142857	15.494051230927994	RAC1
1227	GO_Biological_Process_2023	Acute Inflammatory Response (GO:0002526)	1/26	0.129121418613924	0.1733679896041237	0	0	7.569142857142857	15.494051230927994	CEBPB
1228	GO_Biological_Process_2023	Regulation Of Nucleotide-Excision Repair (GO:2000819)	1/26	0.129121418613924	0.1733679896041237	0	0	7.569142857142857	15.494051230927994	SMARCB1
1229	GO_Biological_Process_2023	Regulation Of Transcription By RNA Polymerase III (GO:0006359)	1/26	0.129121418613924	0.1733679896041237	0	0	7.569142857142857	15.494051230927994	DEK
1230	GO_Biological_Process_2023	Regulation Of Vascular Endothelial Growth Factor Production (GO:0010574)	1/26	0.129121418613924	0.1733679896041237	0	0	7.569142857142857	15.494051230927994	IL6ST
1231	GO_Biological_Process_2023	Regulation Of Vasoconstriction (GO:0019229)	1/26	0.129121418613924	0.1733679896041237	0	0	7.569142857142857	15.494051230927994	CAV1
1232	GO_Biological_Process_2023	Response To Glucocorticoid (GO:0051384)	1/26	0.129121418613924	0.1733679896041237	0	0	7.569142857142857	15.494051230927994	ZFP36
1233	GO_Biological_Process_2023	Spindle Assembly Checkpoint Signaling (GO:0071173)	1/26	0.129121418613924	0.1733679896041237	0	0	7.569142857142857	15.494051230927994	TPR
1234	GO_Biological_Process_2023	Histone H3-K4 Methylation (GO:0051568)	1/26	0.129121418613924	0.1733679896041237	0	0	7.569142857142857	15.494051230927994	DPY30
1235	GO_Biological_Process_2023	miRNA-mediated Gene Silencing (GO:0035195)	1/26	0.129121418613924	0.1733679896041237	0	0	7.569142857142857	15.494051230927994	ZFP36
1236	GO_Biological_Process_2023	Mitotic Spindle Assembly Checkpoint Signaling (GO:0007094)	1/26	0.129121418613924	0.1733679896041237	0	0	7.569142857142857	15.494051230927994	TPR
1237	GO_Biological_Process_2023	Mitotic Spindle Checkpoint Signaling (GO:0071174)	1/26	0.129121418613924	0.1733679896041237	0	0	7.569142857142857	15.494051230927994	TPR
1238	GO_Biological_Process_2023	Negative Regulation Of Insulin Receptor Signaling Pathway (GO:0046627)	1/26	0.129121418613924	0.1733679896041237	0	0	7.569142857142857	15.494051230927994	PRKCD
1239	GO_Biological_Process_2023	Negative Regulation Of Interleukin-1 Beta Production (GO:0032691)	1/26	0.129121418613924	0.1733679896041237	0	0	7.569142857142857	15.494051230927994	TNFAIP3
1240	GO_Biological_Process_2023	Negative Regulation Of Protein Polymerization (GO:0032272)	1/26	0.129121418613924	0.1733679896041237	0	0	7.569142857142857	15.494051230927994	PRKCD
1241	GO_Biological_Process_2023	Negative Regulation Of Receptor-Mediated Endocytosis (GO:0048261)	1/26	0.129121418613924	0.1733679896041237	0	0	7.569142857142857	15.494051230927994	RAC1
1242	GO_Biological_Process_2023	Organelle Fusion (GO:0048284)	1/26	0.129121418613924	0.1733679896041237	0	0	7.569142857142857	15.494051230927994	MCL1
1243	GO_Biological_Process_2023	Plasma Membrane Invagination (GO:0099024)	1/26	0.129121418613924	0.1733679896041237	0	0	7.569142857142857	15.494051230927994	GSN
1244	GO_Biological_Process_2023	Positive Regulation Of Microtubule Polymerization Or Depolymerization (GO:0031112)	1/26	0.129121418613924	0.1733679896041237	0	0	7.569142857142857	15.494051230927994	RAC1
1245	GO_Biological_Process_2023	Positive Regulation Of Nuclear Division (GO:0051785)	1/26	0.129121418613924	0.1733679896041237	0	0	7.569142857142857	15.494051230927994	EDN1
1246	GO_Biological_Process_2023	Protein Localization To Cell Surface (GO:0034394)	1/26	0.129121418613924	0.1733679896041237	0	0	7.569142857142857	15.494051230927994	CTNNB1
1247	GO_Biological_Process_2023	Regulation Of Actin Filament Bundle Assembly (GO:0032231)	1/26	0.129121418613924	0.1733679896041237	0	0	7.569142857142857	15.494051230927994	RAC1
1248	GO_Biological_Process_2023	Regulation Of Cardiac Muscle Cell Contraction (GO:0086004)	1/26	0.129121418613924	0.1733679896041237	0	0	7.569142857142857	15.494051230927994	CAV1
1249	GO_Biological_Process_2023	Positive Regulation Of Cell Cycle Process (GO:0090068)	2/118	0.1296204235854356	0.1738987602822204	0	0	3.2788461538461537	6.699157856416836	EDN1;TPR
1250	GO_Biological_Process_2023	Regulation Of Extrinsic Apoptotic Signaling Pathway In Absence Of Ligand (GO:2001239)	1/27	0.1337430762062543	0.1774423566438991	0	0	7.277655677655678	14.6414399447917	MCL1
1251	GO_Biological_Process_2023	Cell Surface Receptor Signaling Pathway Involved In Cell-Cell Signaling (GO:1905114)	1/27	0.1337430762062543	0.1774423566438991	0	0	7.277655677655678	14.6414399447917	CSNK1A1
1252	GO_Biological_Process_2023	Cellular Response To Epidermal Growth Factor Stimulus (GO:0071364)	1/27	0.1337430762062543	0.1774423566438991	0	0	7.277655677655678	14.6414399447917	ZFP36
1253	GO_Biological_Process_2023	Chaperone Cofactor-Dependent Protein Refolding (GO:0051085)	1/27	0.1337430762062543	0.1774423566438991	0	0	7.277655677655678	14.6414399447917	HSPA5
1254	GO_Biological_Process_2023	Clathrin-Dependent Endocytosis (GO:0072583)	1/27	0.1337430762062543	0.1774423566438991	0	0	7.277655677655678	14.6414399447917	CLTB
1255	GO_Biological_Process_2023	Ventricular Septum Morphogenesis (GO:0060412)	1/27	0.1337430762062543	0.1774423566438991	0	0	7.277655677655678	14.6414399447917	CITED2
1256	GO_Biological_Process_2023	Myeloid Cell Development (GO:0061515)	1/27	0.1337430762062543	0.1774423566438991	0	0	7.277655677655678	14.6414399447917	CEBPB
1257	GO_Biological_Process_2023	Negative Regulation Of NIK/NF-kappaB Signaling (GO:1901223)	1/27	0.1337430762062543	0.1774423566438991	0	0	7.277655677655678	14.6414399447917	TMSB4X
1258	GO_Biological_Process_2023	Negative Regulation Of Notch Signaling Pathway (GO:0045746)	1/27	0.1337430762062543	0.1774423566438991	0	0	7.277655677655678	14.6414399447917	MMP14
1259	GO_Biological_Process_2023	Negative Regulation Of Cellular Response To Insulin Stimulus (GO:1900077)	1/27	0.1337430762062543	0.1774423566438991	0	0	7.277655677655678	14.6414399447917	PRKCD
1260	GO_Biological_Process_2023	Negative Regulation Of Neurogenesis (GO:0050768)	1/27	0.1337430762062543	0.1774423566438991	0	0	7.277655677655678	14.6414399447917	B2M
1261	GO_Biological_Process_2023	Peptide Cross-Linking (GO:0018149)	1/27	0.1337430762062543	0.1774423566438991	0	0	7.277655677655678	14.6414399447917	THBS1
1262	GO_Biological_Process_2023	Positive Regulation Of Nitric Oxide Biosynthetic Process (GO:0045429)	1/27	0.1337430762062543	0.1774423566438991	0	0	7.277655677655678	14.6414399447917	EDN1
1263	GO_Biological_Process_2023	Regulation Of Androgen Receptor Signaling Pathway (GO:0060765)	1/27	0.1337430762062543	0.1774423566438991	0	0	7.277655677655678	14.6414399447917	HDAC1
1264	GO_Biological_Process_2023	Regulation Of Chemotaxis (GO:0050920)	1/28	0.1383404373758099	0.1813892990455302	0	0	7.007760141093474	13.861613711094853	THBS1
1265	GO_Biological_Process_2023	Golgi To Plasma Membrane Protein Transport (GO:0043001)	1/28	0.1383404373758099	0.1813892990455302	0	0	7.007760141093474	13.861613711094853	OPTN
1266	GO_Biological_Process_2023	Determination Of Bilateral Symmetry (GO:0009855)	1/28	0.1383404373758099	0.1813892990455302	0	0	7.007760141093474	13.861613711094853	CITED2
1267	GO_Biological_Process_2023	Negative Regulation Of Mitotic Metaphase/Anaphase Transition (GO:0045841)	1/28	0.1383404373758099	0.1813892990455302	0	0	7.007760141093474	13.861613711094853	TPR
1268	GO_Biological_Process_2023	Negative Regulation Of Signaling (GO:0023057)	1/28	0.1383404373758099	0.1813892990455302	0	0	7.007760141093474	13.861613711094853	OPTN
1269	GO_Biological_Process_2023	Negative Regulation Of Type II Interferon Production (GO:0032689)	1/28	0.1383404373758099	0.1813892990455302	0	0	7.007760141093474	13.861613711094853	HMGB1
1270	GO_Biological_Process_2023	Negative Regulation Of Wound Healing (GO:0061045)	1/28	0.1383404373758099	0.1813892990455302	0	0	7.007760141093474	13.861613711094853	EDN1
1271	GO_Biological_Process_2023	Nuclear-Transcribed mRNA Catabolic Process, Nonsense-Mediated Decay (GO:0000184)	1/28	0.1383404373758099	0.1813892990455302	0	0	7.007760141093474	13.861613711094853	MAGOH
1272	GO_Biological_Process_2023	Positive Regulation Of Fibroblast Proliferation (GO:0048146)	1/28	0.1383404373758099	0.1813892990455302	0	0	7.007760141093474	13.861613711094853	CDKN1A
1273	GO_Biological_Process_2023	Positive Regulation Of Nitric Oxide Metabolic Process (GO:1904407)	1/28	0.1383404373758099	0.1813892990455302	0	0	7.007760141093474	13.861613711094853	EDN1
1274	GO_Biological_Process_2023	Protein Depolymerization (GO:0051261)	1/28	0.1383404373758099	0.1813892990455302	0	0	7.007760141093474	13.861613711094853	GSN
1275	GO_Biological_Process_2023	Protein Localization To Golgi Apparatus (GO:0034067)	1/28	0.1383404373758099	0.1813892990455302	0	0	7.007760141093474	13.861613711094853	OPTN
1276	GO_Biological_Process_2023	Regulation Of DNA Damage Response, Signal Transduction By P53 Class Mediator (GO:0043516)	1/28	0.1383404373758099	0.1813892990455302	0	0	7.007760141093474	13.861613711094853	CD44
1277	GO_Biological_Process_2023	Regulation Of Bone Resorption (GO:0045124)	1/28	0.1383404373758099	0.1813892990455302	0	0	7.007760141093474	13.861613711094853	TNFAIP3
1278	GO_Biological_Process_2023	Regulation Of Cardiac Muscle Cell Action Potential (GO:0098901)	1/28	0.1383404373758099	0.1813892990455302	0	0	7.007760141093474	13.861613711094853	CAV1
1279	GO_Biological_Process_2023	Positive Regulation Of Epithelial Cell Proliferation (GO:0050679)	2/123	0.1385804931203584	0.1815620991897195	0	0	3.1425619834710745	6.210657643483072	NME2;AREG
1280	GO_Biological_Process_2023	Regulation Of Developmental Growth (GO:0048638)	1/29	0.1429136286904141	0.1857877172975384	0	0	6.757142857142857	13.146121612489974	SOD1
1281	GO_Biological_Process_2023	Regulation Of Establishment Of Planar Polarity (GO:0090175)	1/29	0.1429136286904141	0.1857877172975384	0	0	6.757142857142857	13.146121612489974	RAC1
1282	GO_Biological_Process_2023	Regulation Of Muscle Contraction (GO:0006937)	1/29	0.1429136286904141	0.1857877172975384	0	0	6.757142857142857	13.146121612489974	CAV1
1283	GO_Biological_Process_2023	Regulation Of Spindle Assembly (GO:0090169)	1/29	0.1429136286904141	0.1857877172975384	0	0	6.757142857142857	13.146121612489974	TPR
1284	GO_Biological_Process_2023	Response To Interferon-Beta (GO:0035456)	1/29	0.1429136286904141	0.1857877172975384	0	0	6.757142857142857	13.146121612489974	IFI16
1285	GO_Biological_Process_2023	Defense Response To Fungus (GO:0050832)	1/29	0.1429136286904141	0.1857877172975384	0	0	6.757142857142857	13.146121612489974	GAPDH
1286	GO_Biological_Process_2023	Heterotypic Cell-Cell Adhesion (GO:0034113)	1/29	0.1429136286904141	0.1857877172975384	0	0	6.757142857142857	13.146121612489974	NINJ1
1287	GO_Biological_Process_2023	Negative Regulation Of Plasma Membrane Bounded Cell Projection Assembly (GO:0120033)	1/29	0.1429136286904141	0.1857877172975384	0	0	6.757142857142857	13.146121612489974	PRKCD
1288	GO_Biological_Process_2023	Positive Regulation Of Microtubule Polymerization (GO:0031116)	1/29	0.1429136286904141	0.1857877172975384	0	0	6.757142857142857	13.146121612489974	RAC1
1289	GO_Biological_Process_2023	Positive Regulation Of Neural Precursor Cell Proliferation (GO:2000179)	1/29	0.1429136286904141	0.1857877172975384	0	0	6.757142857142857	13.146121612489974	CTNNB1
1290	GO_Biological_Process_2023	Regulation Of Anatomical Structure Morphogenesis (GO:0022603)	2/127	0.1458440285940325	0.1890635131824653	0	0	3.0413846153846156	5.8553269636628515	TNFAIP3;CTNNB1
1291	GO_Biological_Process_2023	DNA Geometric Change (GO:0032392)	1/30	0.147462775934803	0.1890635131824653	0	0	6.523809523809524	12.487742462791424	HMGB1
1292	GO_Biological_Process_2023	Regulation Of Macrophage Derived Foam Cell Differentiation (GO:0010743)	1/30	0.147462775934803	0.1890635131824653	0	0	6.523809523809524	12.487742462791424	IL18
1293	GO_Biological_Process_2023	Regulation Of Vasculature Development (GO:1901342)	1/30	0.147462775934803	0.1890635131824653	0	0	6.523809523809524	12.487742462791424	CTNNB1
1294	GO_Biological_Process_2023	Cytoplasmic Translational Initiation (GO:0002183)	1/30	0.147462775934803	0.1890635131824653	0	0	6.523809523809524	12.487742462791424	EIF2S2
1295	GO_Biological_Process_2023	Extrinsic Apoptotic Signaling Pathway Via Death Domain Receptors (GO:0008625)	1/30	0.147462775934803	0.1890635131824653	0	0	6.523809523809524	12.487742462791424	TNFRSF1A
1296	GO_Biological_Process_2023	Intrinsic Apoptotic Signaling Pathway In Response To Endoplasmic Reticulum Stress (GO:0070059)	1/30	0.147462775934803	0.1890635131824653	0	0	6.523809523809524	12.487742462791424	CEBPB
1297	GO_Biological_Process_2023	Lamellipodium Organization (GO:0097581)	1/30	0.147462775934803	0.1890635131824653	0	0	6.523809523809524	12.487742462791424	RAC1
1298	GO_Biological_Process_2023	Mitotic G2 DNA Damage Checkpoint Signaling (GO:0007095)	1/30	0.147462775934803	0.1890635131824653	0	0	6.523809523809524	12.487742462791424	CDKN1A
1299	GO_Biological_Process_2023	Negative Regulation Of Blood Coagulation (GO:0030195)	1/30	0.147462775934803	0.1890635131824653	0	0	6.523809523809524	12.487742462791424	EDN1
1300	GO_Biological_Process_2023	Negative Regulation Of Interleukin-1 Production (GO:0032692)	1/30	0.147462775934803	0.1890635131824653	0	0	6.523809523809524	12.487742462791424	TNFAIP3
1301	GO_Biological_Process_2023	Negative Regulation Of Myeloid Leukocyte Differentiation (GO:0002762)	1/30	0.147462775934803	0.1890635131824653	0	0	6.523809523809524	12.487742462791424	CCL3
1302	GO_Biological_Process_2023	Positive Regulation Of JUN Kinase Activity (GO:0043507)	1/30	0.147462775934803	0.1890635131824653	0	0	6.523809523809524	12.487742462791424	EDN1
1303	GO_Biological_Process_2023	Positive Regulation Of Cell Communication (GO:0010647)	1/30	0.147462775934803	0.1890635131824653	0	0	6.523809523809524	12.487742462791424	EDN1
1304	GO_Biological_Process_2023	Positive Regulation Of Phosphate Metabolic Process (GO:0045937)	1/30	0.147462775934803	0.1890635131824653	0	0	6.523809523809524	12.487742462791424	THBS1
1305	GO_Biological_Process_2023	Prostaglandin Metabolic Process (GO:0006693)	1/30	0.147462775934803	0.1890635131824653	0	0	6.523809523809524	12.487742462791424	EDN1
1306	GO_Biological_Process_2023	Regulation Of Arp2/3 Complex-Mediated Actin Nucleation (GO:0034315)	1/30	0.147462775934803	0.1890635131824653	0	0	6.523809523809524	12.487742462791424	GMFG
1307	GO_Biological_Process_2023	Regulation Of Cell Migration Involved In Sprouting Angiogenesis (GO:0090049)	1/30	0.147462775934803	0.1890635131824653	0	0	6.523809523809524	12.487742462791424	THBS1
1308	GO_Biological_Process_2023	Protein Homooligomerization (GO:0051260)	2/129	0.1495053291576231	0.1913896465628503	0	0	2.9931859479103573	5.688320137790887	NINJ1;B2M
1309	GO_Biological_Process_2023	Regulation Of DNA Repair (GO:0006282)	2/129	0.1495053291576231	0.1913896465628503	0	0	2.9931859479103573	5.688320137790887	SMARCB1;DEK
1310	GO_Biological_Process_2023	Golgi Organization (GO:0007030)	2/130	0.1513430075387682	0.1920752700434441	0	0	2.9696514423076925	5.607314993316763	CSNK1A1;OPTN
1311	GO_Biological_Process_2023	Regulation Of Cell Cycle Process (GO:0010564)	2/130	0.1513430075387682	0.1920752700434441	0	0	2.9696514423076925	5.607314993316763	SMARCB1;CTNNB1
1312	GO_Biological_Process_2023	Regulation Of Macrophage Activation (GO:0043030)	1/31	0.1519880043814253	0.1920752700434441	0	0	6.306031746031746	11.880271712830174	THBS1
1313	GO_Biological_Process_2023	Regulation Of Protein Localization To Cell Surface (GO:2000008)	1/31	0.1519880043814253	0.1920752700434441	0	0	6.306031746031746	11.880271712830174	CTNNB1
1314	GO_Biological_Process_2023	Regulation Of Response To Biotic Stimulus (GO:0002831)	1/31	0.1519880043814253	0.1920752700434441	0	0	6.306031746031746	11.880271712830174	NFE2L2
1315	GO_Biological_Process_2023	Response To Estradiol (GO:0032355)	1/31	0.1519880043814253	0.1920752700434441	0	0	6.306031746031746	11.880271712830174	CTNNB1
1316	GO_Biological_Process_2023	Endodermal Cell Differentiation (GO:0035987)	1/31	0.1519880043814253	0.1920752700434441	0	0	6.306031746031746	11.880271712830174	MMP14
1317	GO_Biological_Process_2023	Triglyceride Homeostasis (GO:0070328)	1/31	0.1519880043814253	0.1920752700434441	0	0	6.306031746031746	11.880271712830174	IL18
1318	GO_Biological_Process_2023	Negative Regulation Of DNA Biosynthetic Process (GO:2000279)	1/31	0.1519880043814253	0.1920752700434441	0	0	6.306031746031746	11.880271712830174	CDKN1A
1319	GO_Biological_Process_2023	Negative Regulation Of Cell-Matrix Adhesion (GO:0001953)	1/31	0.1519880043814253	0.1920752700434441	0	0	6.306031746031746	11.880271712830174	THBS1
1320	GO_Biological_Process_2023	Negative Regulation Of Chemotaxis (GO:0050922)	1/31	0.1519880043814253	0.1920752700434441	0	0	6.306031746031746	11.880271712830174	THBS1
1321	GO_Biological_Process_2023	Negative Regulation Of Developmental Growth (GO:0048640)	1/31	0.1519880043814253	0.1920752700434441	0	0	6.306031746031746	11.880271712830174	CDKN1A
1322	GO_Biological_Process_2023	Positive Regulation Of Rho Protein Signal Transduction (GO:0035025)	1/31	0.1519880043814253	0.1920752700434441	0	0	6.306031746031746	11.880271712830174	RAC1
1323	GO_Biological_Process_2023	Positive Regulation Of Cholesterol Transport (GO:0032376)	1/31	0.1519880043814253	0.1920752700434441	0	0	6.306031746031746	11.880271712830174	CAV1
1324	GO_Biological_Process_2023	Positive Regulation Of Lamellipodium Organization (GO:1902745)	1/31	0.1519880043814253	0.1920752700434441	0	0	6.306031746031746	11.880271712830174	RAC1
1325	GO_Biological_Process_2023	Positive Regulation Of Leukocyte Migration (GO:0002687)	1/31	0.1519880043814253	0.1920752700434441	0	0	6.306031746031746	11.880271712830174	LGALS3
1326	GO_Biological_Process_2023	Regulation Of Cell Morphogenesis (GO:0022604)	1/31	0.1519880043814253	0.1920752700434441	0	0	6.306031746031746	11.880271712830174	CD44
1327	GO_Biological_Process_2023	'De Novo' Post-Translational Protein Folding (GO:0051084)	1/32	0.156489438561413	0.1962848081282645	0	0	6.102304147465437	11.318350870830448	HSPA5
1328	GO_Biological_Process_2023	Regulation Of Cholesterol Efflux (GO:0010874)	1/32	0.156489438561413	0.1962848081282645	0	0	6.102304147465437	11.318350870830448	CAV1
1329	GO_Biological_Process_2023	Regulation Of Metaphase/Anaphase Transition Of Cell Cycle (GO:1902099)	1/32	0.156489438561413	0.1962848081282645	0	0	6.102304147465437	11.318350870830448	SMARCB1
1330	GO_Biological_Process_2023	Regulation Of Transcription By RNA Polymerase I (GO:0006356)	1/32	0.156489438561413	0.1962848081282645	0	0	6.102304147465437	11.318350870830448	DEK
1331	GO_Biological_Process_2023	Gluconeogenesis (GO:0006094)	1/32	0.156489438561413	0.1962848081282645	0	0	6.102304147465437	11.318350870830448	MDH1
1332	GO_Biological_Process_2023	Histone Lysine Methylation (GO:0034968)	1/32	0.156489438561413	0.1962848081282645	0	0	6.102304147465437	11.318350870830448	DPY30
1333	GO_Biological_Process_2023	Left/Right Pattern Formation (GO:0060972)	1/32	0.156489438561413	0.1962848081282645	0	0	6.102304147465437	11.318350870830448	CITED2
1334	GO_Biological_Process_2023	Negative Regulation Of G1/S Transition Of Mitotic Cell Cycle (GO:2000134)	1/32	0.156489438561413	0.1962848081282645	0	0	6.102304147465437	11.318350870830448	CDKN1A
1335	GO_Biological_Process_2023	Phosphatidylinositol 3-Kinase Signaling (GO:0014065)	1/32	0.156489438561413	0.1962848081282645	0	0	6.102304147465437	11.318350870830448	EDN1
1336	GO_Biological_Process_2023	Positive Regulation Of Telomere Maintenance Via Telomerase (GO:0032212)	1/32	0.156489438561413	0.1962848081282645	0	0	6.102304147465437	11.318350870830448	CTNNB1
1337	GO_Biological_Process_2023	Actin Filament Bundle Assembly (GO:0051017)	1/33	0.1609672024230656	0.1998090292105707	0	0	5.911309523809524	10.79732987706831	LIMA1
1338	GO_Biological_Process_2023	Actin Filament Bundle Organization (GO:0061572)	1/33	0.1609672024230656	0.1998090292105707	0	0	5.911309523809524	10.79732987706831	LIMA1
1339	GO_Biological_Process_2023	Regulation Of Lamellipodium Assembly (GO:0010591)	1/33	0.1609672024230656	0.1998090292105707	0	0	5.911309523809524	10.79732987706831	RAC1
1340	GO_Biological_Process_2023	Regulation Of Potassium Ion Transmembrane Transport (GO:1901379)	1/33	0.1609672024230656	0.1998090292105707	0	0	5.911309523809524	10.79732987706831	CAV1
1341	GO_Biological_Process_2023	Cardiac Muscle Contraction (GO:0060048)	1/33	0.1609672024230656	0.1998090292105707	0	0	5.911309523809524	10.79732987706831	GSN
1342	GO_Biological_Process_2023	Regulation Of Type I Interferon-Mediated Signaling Pathway (GO:0060338)	1/33	0.1609672024230656	0.1998090292105707	0	0	5.911309523809524	10.79732987706831	ISG15
1343	GO_Biological_Process_2023	Vasculogenesis (GO:0001570)	1/33	0.1609672024230656	0.1998090292105707	0	0	5.911309523809524	10.79732987706831	CAV1
1344	GO_Biological_Process_2023	Negative Regulation Of Epithelial Cell Migration (GO:0010633)	1/33	0.1609672024230656	0.1998090292105707	0	0	5.911309523809524	10.79732987706831	THBS1
1345	GO_Biological_Process_2023	Positive Regulation Of Notch Signaling Pathway (GO:0045747)	1/33	0.1609672024230656	0.1998090292105707	0	0	5.911309523809524	10.79732987706831	IL6ST
1346	GO_Biological_Process_2023	Positive Regulation Of Interleukin-12 Production (GO:0032735)	1/33	0.1609672024230656	0.1998090292105707	0	0	5.911309523809524	10.79732987706831	HMGB1
1347	GO_Biological_Process_2023	Positive Regulation Of Ion Transmembrane Transporter Activity (GO:0032414)	1/33	0.1609672024230656	0.1998090292105707	0	0	5.911309523809524	10.79732987706831	EDN1
1348	GO_Biological_Process_2023	Positive Regulation Of Telomerase Activity (GO:0051973)	1/33	0.1609672024230656	0.1998090292105707	0	0	5.911309523809524	10.79732987706831	CTNNB1
1349	GO_Biological_Process_2023	Regulation Of G0 To G1 Transition (GO:0070316)	1/33	0.1609672024230656	0.1998090292105707	0	0	5.911309523809524	10.79732987706831	SMARCB1
1350	GO_Biological_Process_2023	Regulation Of NLRP3 Inflammasome Complex Assembly (GO:1900225)	1/33	0.1609672024230656	0.1998090292105707	0	0	5.911309523809524	10.79732987706831	CSNK1A1
1351	GO_Biological_Process_2023	Protein Localization To Plasma Membrane (GO:0072659)	2/137	0.1643287756045597	0.2035302421549043	0	0	2.8146723646723646	5.0829777800563765	RAB13;TNFRSF1A
1352	GO_Biological_Process_2023	Regulation Of Interleukin-17 Production (GO:0032660)	1/34	0.1654214192350236	0.2035302421549043	0	0	5.731890331890332	10.313155296299051	IL18
1353	GO_Biological_Process_2023	Regulation Of Metal Ion Transport (GO:0010959)	1/34	0.1654214192350236	0.2035302421549043	0	0	5.731890331890332	10.313155296299051	B2M
1354	GO_Biological_Process_2023	Apoptotic Mitochondrial Changes (GO:0008637)	1/34	0.1654214192350236	0.2035302421549043	0	0	5.731890331890332	10.313155296299051	MCL1
1355	GO_Biological_Process_2023	Cellular Response To Vascular Endothelial Growth Factor Stimulus (GO:0035924)	1/34	0.1654214192350236	0.2035302421549043	0	0	5.731890331890332	10.313155296299051	MAP2K3
1356	GO_Biological_Process_2023	Semaphorin-Plexin Signaling Pathway (GO:0071526)	1/34	0.1654214192350236	0.2035302421549043	0	0	5.731890331890332	10.313155296299051	RAC1
1357	GO_Biological_Process_2023	Superoxide Metabolic Process (GO:0006801)	1/34	0.1654214192350236	0.2035302421549043	0	0	5.731890331890332	10.313155296299051	SOD1
1358	GO_Biological_Process_2023	Negative Regulation Of Interleukin-6 Production (GO:0032715)	1/34	0.1654214192350236	0.2035302421549043	0	0	5.731890331890332	10.313155296299051	TNFAIP3
1359	GO_Biological_Process_2023	Negative Regulation Of Mitotic Cell Cycle (GO:0045930)	1/34	0.1654214192350236	0.2035302421549043	0	0	5.731890331890332	10.313155296299051	CTNNB1
1360	GO_Biological_Process_2023	Regulation Of DNA Biosynthetic Process (GO:2000278)	1/34	0.1654214192350236	0.2035302421549043	0	0	5.731890331890332	10.313155296299051	CDKN1A
1361	GO_Biological_Process_2023	Regulation Of T Cell Receptor Signaling Pathway (GO:0050856)	1/34	0.1654214192350236	0.2035302421549043	0	0	5.731890331890332	10.313155296299051	LGALS3
1362	GO_Biological_Process_2023	Regulation Of calcineurin-NFAT Signaling Cascade (GO:0070884)	1/34	0.1654214192350236	0.2035302421549043	0	0	5.731890331890332	10.313155296299051	PTBP1
1363	GO_Biological_Process_2023	Adherens Junction Organization (GO:0034332)	1/35	0.1698522116392294	0.2076109030021777	0	0	5.563025210084033	9.862278864903406	CTNNB1
1364	GO_Biological_Process_2023	Regulation Of mRNA Processing (GO:0050684)	1/35	0.1698522116392294	0.2076109030021777	0	0	5.563025210084033	9.862278864903406	MAGOH
1365	GO_Biological_Process_2023	Endoderm Formation (GO:0001706)	1/35	0.1698522116392294	0.2076109030021777	0	0	5.563025210084033	9.862278864903406	MMP14
1366	GO_Biological_Process_2023	Skeletal Muscle Organ Development (GO:0060538)	1/35	0.1698522116392294	0.2076109030021777	0	0	5.563025210084033	9.862278864903406	CAV1
1367	GO_Biological_Process_2023	Hexose Biosynthetic Process (GO:0019319)	1/35	0.1698522116392294	0.2076109030021777	0	0	5.563025210084033	9.862278864903406	MDH1
1368	GO_Biological_Process_2023	Intrinsic Apoptotic Signaling Pathway By P53 Class Mediator (GO:0072332)	1/35	0.1698522116392294	0.2076109030021777	0	0	5.563025210084033	9.862278864903406	IFI16
1369	GO_Biological_Process_2023	Negative Regulation Of Cell Cycle G1/S Phase Transition (GO:1902807)	1/35	0.1698522116392294	0.2076109030021777	0	0	5.563025210084033	9.862278864903406	CDKN1A
1370	GO_Biological_Process_2023	Positive Regulation Of Mitotic Nuclear Division (GO:0045840)	1/35	0.1698522116392294	0.2076109030021777	0	0	5.563025210084033	9.862278864903406	EDN1
1371	GO_Biological_Process_2023	Positive Regulation Of Telomere Maintenance Via Telomere Lengthening (GO:1904358)	1/35	0.1698522116392294	0.2076109030021777	0	0	5.563025210084033	9.862278864903406	CTNNB1
1372	GO_Biological_Process_2023	Regulation Of Erythrocyte Differentiation (GO:0045646)	1/36	0.1742597016514327	0.2116311569537635	0	0	5.403809523809524	9.441582225640868	ZFP36
1373	GO_Biological_Process_2023	Regulation Of Glucose Import (GO:0046324)	1/36	0.1742597016514327	0.2116311569537635	0	0	5.403809523809524	9.441582225640868	PEA15
1374	GO_Biological_Process_2023	Regulation Of Intracellular Protein Transport (GO:0033157)	1/36	0.1742597016514327	0.2116311569537635	0	0	5.403809523809524	9.441582225640868	TPR
1375	GO_Biological_Process_2023	Blood Vessel Diameter Maintenance (GO:0097746)	1/36	0.1742597016514327	0.2116311569537635	0	0	5.403809523809524	9.441582225640868	EDN1
1376	GO_Biological_Process_2023	Substrate Adhesion-Dependent Cell Spreading (GO:0034446)	1/36	0.1742597016514327	0.2116311569537635	0	0	5.403809523809524	9.441582225640868	RAC1
1377	GO_Biological_Process_2023	Histone Deacetylation (GO:0016575)	1/36	0.1742597016514327	0.2116311569537635	0	0	5.403809523809524	9.441582225640868	HDAC1
1378	GO_Biological_Process_2023	Negative Regulation Of T Cell Proliferation (GO:0042130)	1/36	0.1742597016514327	0.2116311569537635	0	0	5.403809523809524	9.441582225640868	CEBPB
1379	GO_Biological_Process_2023	Protein Destabilization (GO:0031648)	1/36	0.1742597016514327	0.2116311569537635	0	0	5.403809523809524	9.441582225640868	GSN
1380	GO_Biological_Process_2023	Vesicle-Mediated Transport (GO:0016192)	4/411	0.1742770588867903	0.2116311569537635	0	0	1.8776316423375248	3.280427054018853	RAB13;CCL3;DPY30;RHOB
1381	GO_Biological_Process_2023	Regulation Of Defense Response To Virus By Host (GO:0050691)	1/37	0.1786440106564406	0.2156846694534564	0	0	5.253439153439153	9.048314619475114	TNFAIP3
1382	GO_Biological_Process_2023	RNA Stabilization (GO:0043489)	1/37	0.1786440106564406	0.2156846694534564	0	0	5.253439153439153	9.048314619475114	YBX1
1383	GO_Biological_Process_2023	Ventricular Septum Development (GO:0003281)	1/37	0.1786440106564406	0.2156846694534564	0	0	5.253439153439153	9.048314619475114	CITED2
1384	GO_Biological_Process_2023	Mitochondrion Disassembly (GO:0061726)	1/37	0.1786440106564406	0.2156846694534564	0	0	5.253439153439153	9.048314619475114	MAP1LC3B
1385	GO_Biological_Process_2023	Muscle Cell Differentiation (GO:0042692)	1/37	0.1786440106564406	0.2156846694534564	0	0	5.253439153439153	9.048314619475114	NINJ1
1386	GO_Biological_Process_2023	Muscle Tissue Development (GO:0060537)	1/37	0.1786440106564406	0.2156846694534564	0	0	5.253439153439153	9.048314619475114	CAV1
1387	GO_Biological_Process_2023	Negative Regulation Of Transferase Activity (GO:0051348)	1/37	0.1786440106564406	0.2156846694534564	0	0	5.253439153439153	9.048314619475114	ZFP36
1388	GO_Biological_Process_2023	Positive Regulation Of Signaling (GO:0023056)	1/37	0.1786440106564406	0.2156846694534564	0	0	5.253439153439153	9.048314619475114	EDN1
1389	GO_Biological_Process_2023	Neuron Projection Morphogenesis (GO:0048812)	2/146	0.1813001362665141	0.2187340492942044	0	0	2.637553418803418	4.503889935880162	CTNNB1;SGK1
1390	GO_Biological_Process_2023	Connective Tissue Development (GO:0061448)	1/38	0.1830052594401388	0.2198422779950665	0	0	5.111196911196911	8.680041017660667	CD44
1391	GO_Biological_Process_2023	Establishment Of Protein Localization To Plasma Membrane (GO:0061951)	1/38	0.1830052594401388	0.2198422779950665	0	0	5.111196911196911	8.680041017660667	OPTN
1392	GO_Biological_Process_2023	Negative Regulation Of Type I Interferon Production (GO:0032480)	1/38	0.1830052594401388	0.2198422779950665	0	0	5.111196911196911	8.680041017660667	RBX1
1393	GO_Biological_Process_2023	Positive Regulation Of Bone Mineralization (GO:0030501)	1/38	0.1830052594401388	0.2198422779950665	0	0	5.111196911196911	8.680041017660667	ISG15
1394	GO_Biological_Process_2023	Positive Regulation Of Myoblast Differentiation (GO:0045663)	1/38	0.1830052594401388	0.2198422779950665	0	0	5.111196911196911	8.680041017660667	SMARCB1
1395	GO_Biological_Process_2023	Positive Regulation Of Protein Tyrosine Kinase Activity (GO:0061098)	1/38	0.1830052594401388	0.2198422779950665	0	0	5.111196911196911	8.680041017660667	AREG
1396	GO_Biological_Process_2023	Regulation Of Mitochondrial Membrane Potential (GO:0051881)	1/39	0.1873435681263354	0.2229774050730052	0	0	4.976441102756892	8.334598723356978	SOD1
1397	GO_Biological_Process_2023	Anterograde Axonal Transport (GO:0008089)	1/39	0.1873435681263354	0.2229774050730052	0	0	4.976441102756892	8.334598723356978	SOD1
1398	GO_Biological_Process_2023	Regulation Of Mitotic Spindle Organization (GO:0060236)	1/39	0.1873435681263354	0.2229774050730052	0	0	4.976441102756892	8.334598723356978	TPR
1399	GO_Biological_Process_2023	Axonal Transport (GO:0098930)	1/39	0.1873435681263354	0.2229774050730052	0	0	4.976441102756892	8.334598723356978	SOD1
1400	GO_Biological_Process_2023	Regulation Of Protein Tyrosine Kinase Activity (GO:0061097)	1/39	0.1873435681263354	0.2229774050730052	0	0	4.976441102756892	8.334598723356978	CAV1
1401	GO_Biological_Process_2023	Digestive Tract Development (GO:0048565)	1/39	0.1873435681263354	0.2229774050730052	0	0	4.976441102756892	8.334598723356978	CXCL8
1402	GO_Biological_Process_2023	Negative Regulation Of Cell-Substrate Adhesion (GO:0010812)	1/39	0.1873435681263354	0.2229774050730052	0	0	4.976441102756892	8.334598723356978	THBS1
1403	GO_Biological_Process_2023	Negative Regulation Of Lymphocyte Proliferation (GO:0050672)	1/39	0.1873435681263354	0.2229774050730052	0	0	4.976441102756892	8.334598723356978	CEBPB
1404	GO_Biological_Process_2023	Negative Regulation Of Transport (GO:0051051)	1/39	0.1873435681263354	0.2229774050730052	0	0	4.976441102756892	8.334598723356978	LGALS3
1405	GO_Biological_Process_2023	Neuron Projection Extension (GO:1990138)	1/39	0.1873435681263354	0.2229774050730052	0	0	4.976441102756892	8.334598723356978	CTNNB1
1406	GO_Biological_Process_2023	Nuclear-Transcribed mRNA Catabolic Process, Deadenylation-Dependent Decay (GO:0000288)	1/39	0.1873435681263354	0.2229774050730052	0	0	4.976441102756892	8.334598723356978	ZFP36
1407	GO_Biological_Process_2023	Odontogenesis (GO:0042476)	1/39	0.1873435681263354	0.2229774050730052	0	0	4.976441102756892	8.334598723356978	HDAC1
1408	GO_Biological_Process_2023	Positive Regulation Of Intracellular Transport (GO:0032388)	1/39	0.1873435681263354	0.2229774050730052	0	0	4.976441102756892	8.334598723356978	TPR
1409	GO_Biological_Process_2023	Neuron Development (GO:0048666)	2/150	0.1889268673112085	0.2247023804829054	0	0	2.565748440748441	4.275551102231249	RAB13;HMGB1
1410	GO_Biological_Process_2023	Regulation Of Cytokine-Mediated Signaling Pathway (GO:0001959)	1/40	0.1916590561899075	0.2265061573153453	0	0	4.848595848595848	8.010060876808517	TNFAIP3
1411	GO_Biological_Process_2023	Regulation Of Cytosolic Calcium Ion Concentration (GO:0051480)	1/40	0.1916590561899075	0.2265061573153453	0	0	4.848595848595848	8.010060876808517	CAV1
1412	GO_Biological_Process_2023	Regulation Of Microtubule Polymerization (GO:0031113)	1/40	0.1916590561899075	0.2265061573153453	0	0	4.848595848595848	8.010060876808517	RAC1
1413	GO_Biological_Process_2023	Aortic Valve Development (GO:0003176)	1/40	0.1916590561899075	0.2265061573153453	0	0	4.848595848595848	8.010060876808517	TNFRSF1A
1414	GO_Biological_Process_2023	Negative Regulation Of Mitotic Cell Cycle Phase Transition (GO:1901991)	1/40	0.1916590561899075	0.2265061573153453	0	0	4.848595848595848	8.010060876808517	CDKN1A
1415	GO_Biological_Process_2023	Negative Regulation Of Secretion By Cell (GO:1903531)	1/40	0.1916590561899075	0.2265061573153453	0	0	4.848595848595848	8.010060876808517	TNFRSF1A
1416	GO_Biological_Process_2023	Positive Regulation Of Myeloid Leukocyte Differentiation (GO:0002763)	1/40	0.1916590561899075	0.2265061573153453	0	0	4.848595848595848	8.010060876808517	ID2
1417	GO_Biological_Process_2023	Positive Regulation Of Wound Healing (GO:0090303)	1/40	0.1916590561899075	0.2265061573153453	0	0	4.848595848595848	8.010060876808517	THBS1
1418	GO_Biological_Process_2023	Protein Deacetylation (GO:0006476)	1/40	0.1916590561899075	0.2265061573153453	0	0	4.848595848595848	8.010060876808517	HDAC1
1419	GO_Biological_Process_2023	Regulation Of Heart Rate By Cardiac Conduction (GO:0086091)	1/41	0.1959518426091527	0.2297980699689154	0	0	4.727142857142857	7.7047056216813425	CAV1
1420	GO_Biological_Process_2023	Acylglycerol Metabolic Process (GO:0006639)	1/41	0.1959518426091527	0.2297980699689154	0	0	4.727142857142857	7.7047056216813425	CAV1
1421	GO_Biological_Process_2023	Regulation Of Release Of Cytochrome C From Mitochondria (GO:0090199)	1/41	0.1959518426091527	0.2297980699689154	0	0	4.727142857142857	7.7047056216813425	PLAUR
1422	GO_Biological_Process_2023	Response To Amino Acid Starvation (GO:1990928)	1/41	0.1959518426091527	0.2297980699689154	0	0	4.727142857142857	7.7047056216813425	CDKN1A
1423	GO_Biological_Process_2023	Stem Cell Differentiation (GO:0048863)	1/41	0.1959518426091527	0.2297980699689154	0	0	4.727142857142857	7.7047056216813425	CTNNB1
1424	GO_Biological_Process_2023	Heart Contraction (GO:0060047)	1/41	0.1959518426091527	0.2297980699689154	0	0	4.727142857142857	7.7047056216813425	SOD1
1425	GO_Biological_Process_2023	Negative Regulation Of mRNA Catabolic Process (GO:1902373)	1/41	0.1959518426091527	0.2297980699689154	0	0	4.727142857142857	7.7047056216813425	YBX1
1426	GO_Biological_Process_2023	Negative Regulation Of Proteolysis (GO:0045861)	1/41	0.1959518426091527	0.2297980699689154	0	0	4.727142857142857	7.7047056216813425	CTSB
1427	GO_Biological_Process_2023	Non-Canonical Wnt Signaling Pathway (GO:0035567)	1/41	0.1959518426091527	0.2297980699689154	0	0	4.727142857142857	7.7047056216813425	RAC1
1428	GO_Biological_Process_2023	Positive Regulation Of Ossification (GO:0045778)	1/41	0.1959518426091527	0.2297980699689154	0	0	4.727142857142857	7.7047056216813425	ISG15
1429	GO_Biological_Process_2023	Regulation Of Amide Metabolic Process (GO:0034248)	1/41	0.1959518426091527	0.2297980699689154	0	0	4.727142857142857	7.7047056216813425	PRKCD
1430	GO_Biological_Process_2023	Epithelium Development (GO:0060429)	2/154	0.1965975506135531	0.2302349207139892	0	0	2.497722672064777	4.062787031476061	LGALS3;CTSB
1431	GO_Biological_Process_2023	DNA Metabolic Process (GO:0006259)	3/288	0.196598930508308	0.2302349207139892	0	0	2.0039856923863058	3.259662107873045	NPM1;SMARCB1;HMGB1
1432	GO_Biological_Process_2023	DNA Recombination (GO:0006310)	1/42	0.2002220456345367	0.2331752573118875	0	0	4.611614401858304	7.416989951698654	HMGB1
1433	GO_Biological_Process_2023	Branching Morphogenesis Of An Epithelial Tube (GO:0048754)	1/42	0.2002220456345367	0.2331752573118875	0	0	4.611614401858304	7.416989951698654	CTNNB1
1434	GO_Biological_Process_2023	Cellular Response To Amino Acid Starvation (GO:0034198)	1/42	0.2002220456345367	0.2331752573118875	0	0	4.611614401858304	7.416989951698654	CDKN1A
1435	GO_Biological_Process_2023	Skeletal Muscle Tissue Development (GO:0007519)	1/42	0.2002220456345367	0.2331752573118875	0	0	4.611614401858304	7.416989951698654	CAV1
1436	GO_Biological_Process_2023	Substantia Nigra Development (GO:0021762)	1/42	0.2002220456345367	0.2331752573118875	0	0	4.611614401858304	7.416989951698654	HSPA5
1437	GO_Biological_Process_2023	Keratinocyte Differentiation (GO:0030216)	1/42	0.2002220456345367	0.2331752573118875	0	0	4.611614401858304	7.416989951698654	TXNIP
1438	GO_Biological_Process_2023	Negative Regulation Of I-kappaB kinase/NF-kappaB Signaling (GO:0043124)	1/42	0.2002220456345367	0.2331752573118875	0	0	4.611614401858304	7.416989951698654	TNFAIP3
1439	GO_Biological_Process_2023	Positive Regulation Of Calcium Ion Transmembrane Transport (GO:1904427)	1/42	0.2002220456345367	0.2331752573118875	0	0	4.611614401858304	7.416989951698654	CAV1
1440	GO_Biological_Process_2023	Regulation Of Filopodium Assembly (GO:0051489)	1/43	0.2044697829355108	0.2364798799881736	0	0	4.501587301587302	7.145527417540153	PRKCD
1441	GO_Biological_Process_2023	SCF-dependent Proteasomal Ubiquitin-Dependent Protein Catabolic Process (GO:0031146)	1/43	0.2044697829355108	0.2364798799881736	0	0	4.501587301587302	7.145527417540153	RBX1
1442	GO_Biological_Process_2023	Regulation Of Primary Metabolic Process (GO:0080090)	1/43	0.2044697829355108	0.2364798799881736	0	0	4.501587301587302	7.145527417540153	ID2
1443	GO_Biological_Process_2023	mRNA Catabolic Process (GO:0006402)	1/43	0.2044697829355108	0.2364798799881736	0	0	4.501587301587302	7.145527417540153	ZFP36
1444	GO_Biological_Process_2023	mRNA Destabilization (GO:0061157)	1/43	0.2044697829355108	0.2364798799881736	0	0	4.501587301587302	7.145527417540153	ZFP36
1445	GO_Biological_Process_2023	Positive Regulation Of Cell-Matrix Adhesion (GO:0001954)	1/43	0.2044697829355108	0.2364798799881736	0	0	4.501587301587302	7.145527417540153	RAC1
1446	GO_Biological_Process_2023	Positive Regulation Of Receptor-Mediated Endocytosis (GO:0048260)	1/43	0.2044697829355108	0.2364798799881736	0	0	4.501587301587302	7.145527417540153	B2M
1447	GO_Biological_Process_2023	Regulation Of JUN Kinase Activity (GO:0043506)	1/43	0.2044697829355108	0.2364798799881736	0	0	4.501587301587302	7.145527417540153	EDN1
1448	GO_Biological_Process_2023	Regulation Of Cell-Cell Adhesion (GO:0022407)	1/43	0.2044697829355108	0.2364798799881736	0	0	4.501587301587302	7.145527417540153	CITED2
1449	GO_Biological_Process_2023	Regulation Of Cellular Component Size (GO:0032535)	1/43	0.2044697829355108	0.2364798799881736	0	0	4.501587301587302	7.145527417540153	RAC1
1450	GO_Biological_Process_2023	Regulation Of Insulin Receptor Signaling Pathway (GO:0046626)	1/44	0.208695171624001	0.239713563570856	0	0	4.396677740863788	6.889069059482109	PRKCD
1451	GO_Biological_Process_2023	Autophagosome Maturation (GO:0097352)	1/44	0.208695171624001	0.239713563570856	0	0	4.396677740863788	6.889069059482109	MAP1LC3B
1452	GO_Biological_Process_2023	Cellular Response To Ketone (GO:1901655)	1/44	0.208695171624001	0.239713563570856	0	0	4.396677740863788	6.889069059482109	AKR1B1
1453	GO_Biological_Process_2023	Response To Unfolded Protein (GO:0006986)	1/44	0.208695171624001	0.239713563570856	0	0	4.396677740863788	6.889069059482109	OPTN
1454	GO_Biological_Process_2023	Embryonic Organ Morphogenesis (GO:0048562)	1/44	0.208695171624001	0.239713563570856	0	0	4.396677740863788	6.889069059482109	ID2
1455	GO_Biological_Process_2023	Negative Regulation Of Immune System Process (GO:0002683)	1/44	0.208695171624001	0.239713563570856	0	0	4.396677740863788	6.889069059482109	TNFAIP3
1456	GO_Biological_Process_2023	Positive Regulation Of Cytokine-Mediated Signaling Pathway (GO:0001961)	1/44	0.208695171624001	0.239713563570856	0	0	4.396677740863788	6.889069059482109	EDN1
1457	GO_Biological_Process_2023	Positive Regulation Of Leukocyte Cell-Cell Adhesion (GO:1903039)	1/44	0.208695171624001	0.239713563570856	0	0	4.396677740863788	6.889069059482109	CD44
1458	GO_Biological_Process_2023	Positive Regulation Of Osteoblast Differentiation (GO:0045669)	1/44	0.208695171624001	0.239713563570856	0	0	4.396677740863788	6.889069059482109	IL6ST
1459	GO_Biological_Process_2023	Regulation Of Cell-Substrate Adhesion (GO:0010810)	1/44	0.208695171624001	0.239713563570856	0	0	4.396677740863788	6.889069059482109	RAC1
1460	GO_Biological_Process_2023	Regulation Of Intracellular Signal Transduction (GO:1902531)	3/297	0.2088397358703925	0.2397154257732021	0	0	1.941747572815534	3.0411420100715305	TMSB4X;SGK1;OPTN
1461	GO_Biological_Process_2023	Regulation Of Cellular Metabolic Process (GO:0031323)	1/45	0.2128983280990478	0.2430432241130723	0	0	4.296536796536796	6.646487038527603	RSL1D1
1462	GO_Biological_Process_2023	Regulation Of Stem Cell Differentiation (GO:2000736)	1/45	0.2128983280990478	0.2430432241130723	0	0	4.296536796536796	6.646487038527603	HDAC1
1463	GO_Biological_Process_2023	Regulation Of Telomerase Activity (GO:0051972)	1/45	0.2128983280990478	0.2430432241130723	0	0	4.296536796536796	6.646487038527603	CTNNB1
1464	GO_Biological_Process_2023	Determination Of Left/Right Symmetry (GO:0007368)	1/45	0.2128983280990478	0.2430432241130723	0	0	4.296536796536796	6.646487038527603	CITED2
1465	GO_Biological_Process_2023	Epidermal Growth Factor Receptor Signaling Pathway (GO:0007173)	1/45	0.2128983280990478	0.2430432241130723	0	0	4.296536796536796	6.646487038527603	AREG
1466	GO_Biological_Process_2023	Establishment Of Protein Localization To Extracellular Region (GO:0035592)	1/45	0.2128983280990478	0.2430432241130723	0	0	4.296536796536796	6.646487038527603	RAB13
1467	GO_Biological_Process_2023	Triglyceride Metabolic Process (GO:0006641)	1/45	0.2128983280990478	0.2430432241130723	0	0	4.296536796536796	6.646487038527603	CAV1
1468	GO_Biological_Process_2023	Positive Regulation Of mRNA Catabolic Process (GO:0061014)	1/45	0.2128983280990478	0.2430432241130723	0	0	4.296536796536796	6.646487038527603	ZFP36
1469	GO_Biological_Process_2023	Nitrogen Compound Transport (GO:0071705)	2/163	0.2139908848218619	0.2441242951335118	0	0	2.3570234113712374	3.634110218198892	EDN1;TXNIP
1470	GO_Biological_Process_2023	Regulation Of Epidermal Growth Factor Receptor Signaling Pathway (GO:0042058)	1/46	0.2170793682680234	0.2463072399089819	0	0	4.200846560846561	6.416760522811149	PLAUR
1471	GO_Biological_Process_2023	Cardiac Conduction (GO:0061337)	1/46	0.2170793682680234	0.2463072399089819	0	0	4.200846560846561	6.416760522811149	CAV1
1472	GO_Biological_Process_2023	Response To Glucose (GO:0009749)	1/46	0.2170793682680234	0.2463072399089819	0	0	4.200846560846561	6.416760522811149	THBS1
1473	GO_Biological_Process_2023	Development Of Primary Male Sexual Characteristics (GO:0046546)	1/46	0.2170793682680234	0.2463072399089819	0	0	4.200846560846561	6.416760522811149	AKR1B1
1474	GO_Biological_Process_2023	Intracellular Protein Transmembrane Transport (GO:0065002)	1/46	0.2170793682680234	0.2463072399089819	0	0	4.200846560846561	6.416760522811149	HSPA5
1475	GO_Biological_Process_2023	Male Gonad Development (GO:0008584)	1/46	0.2170793682680234	0.2463072399089819	0	0	4.200846560846561	6.416760522811149	AKR1B1
1476	GO_Biological_Process_2023	Mitotic G2/M Transition Checkpoint (GO:0044818)	1/46	0.2170793682680234	0.2463072399089819	0	0	4.200846560846561	6.416760522811149	CDKN1A
1477	GO_Biological_Process_2023	Negative Regulation Of Cellular Metabolic Process (GO:0031324)	1/46	0.2170793682680234	0.2463072399089819	0	0	4.200846560846561	6.416760522811149	YBX1
1478	GO_Biological_Process_2023	Regulation Of Nucleic Acid-Templated Transcription (GO:1903506)	4/452	0.2185445711349649	0.2478020593599298	0	0	1.7022058823529411	2.588655636548791	CEBPB;BHLHE40;CALR;YBX1
1479	GO_Biological_Process_2023	Golgi To Plasma Membrane Transport (GO:0006893)	1/47	0.2212384074017957	0.249506932893619	0	0	4.109316770186336	6.1989634907193745	OPTN
1480	GO_Biological_Process_2023	Bicellular Tight Junction Assembly (GO:0070830)	1/47	0.2212384074017957	0.249506932893619	0	0	4.109316770186336	6.1989634907193745	RAB13
1481	GO_Biological_Process_2023	Regulation Of Signal Transduction By P53 Class Mediator (GO:1901796)	1/47	0.2212384074017957	0.249506932893619	0	0	4.109316770186336	6.1989634907193745	SGK1
1482	GO_Biological_Process_2023	Epithelial To Mesenchymal Transition (GO:0001837)	1/47	0.2212384074017957	0.249506932893619	0	0	4.109316770186336	6.1989634907193745	CTNNB1
1483	GO_Biological_Process_2023	Negative Regulation Of Hydrolase Activity (GO:0051346)	1/47	0.2212384074017957	0.249506932893619	0	0	4.109316770186336	6.1989634907193745	CTSB
1484	GO_Biological_Process_2023	Negative Regulation Of Tumor Necrosis Factor Production (GO:0032720)	1/47	0.2212384074017957	0.249506932893619	0	0	4.109316770186336	6.1989634907193745	TNFAIP3
1485	GO_Biological_Process_2023	Positive Regulation Of Epithelial To Mesenchymal Transition (GO:0010718)	1/47	0.2212384074017957	0.249506932893619	0	0	4.109316770186336	6.1989634907193745	CTNNB1
1486	GO_Biological_Process_2023	Protein Monoubiquitination (GO:0006513)	1/47	0.2212384074017957	0.249506932893619	0	0	4.109316770186336	6.1989634907193745	RBX1
1487	GO_Biological_Process_2023	Membrane Organization (GO:0061024)	2/167	0.2217697846925316	0.2499381242804943	0	0	2.2994172494172496	3.463187824791579	LMNA;AAK1
1488	GO_Biological_Process_2023	Double-Strand Break Repair (GO:0006302)	2/168	0.2237183301975648	0.2519648352863103	0	0	2.285449490268767	3.422157727596387	PSMD14;HMGB1
1489	GO_Biological_Process_2023	Cellular Response To Mechanical Stimulus (GO:0071260)	1/48	0.2253755601748829	0.2534908212027355	0	0	4.021681864235056	5.9922541460255765	TNFRSF1A
1490	GO_Biological_Process_2023	Regulation Of Tumor Necrosis Factor-Mediated Signaling Pathway (GO:0010803)	1/48	0.2253755601748829	0.2534908212027355	0	0	4.021681864235056	5.9922541460255765	TNFAIP3
1491	GO_Biological_Process_2023	Regulation Of Mitotic Metaphase/Anaphase Transition (GO:0030071)	1/49	0.2294909406653386	0.2572568900372814	0	0	3.937698412698413	5.795865707171542	SMARCB1
1492	GO_Biological_Process_2023	Autophagy Of Mitochondrion (GO:0000422)	1/49	0.2294909406653386	0.2572568900372814	0	0	3.937698412698413	5.795865707171542	MAP1LC3B
1493	GO_Biological_Process_2023	Erythrocyte Differentiation (GO:0030218)	1/49	0.2294909406653386	0.2572568900372814	0	0	3.937698412698413	5.795865707171542	ID2
1494	GO_Biological_Process_2023	Negative Regulation Of Tumor Necrosis Factor Superfamily Cytokine Production (GO:1903556)	1/49	0.2294909406653386	0.2572568900372814	0	0	3.937698412698413	5.795865707171542	TNFAIP3
1495	GO_Biological_Process_2023	Regulation Of Cell Communication (GO:0010646)	1/49	0.2294909406653386	0.2572568900372814	0	0	3.937698412698413	5.795865707171542	IGFBP7
1496	GO_Biological_Process_2023	Generation Of Neurons (GO:0048699)	2/172	0.2315257138248398	0.2593644770101913	0	0	2.2312217194570136	3.2644209252018577	MAP2K1;RAC1
1497	GO_Biological_Process_2023	Blood Circulation (GO:0008015)	1/50	0.2335846623503299	0.2609736700609615	0	0	3.857142857142857	5.6090983677319475	SOD1
1498	GO_Biological_Process_2023	Dicarboxylic Acid Metabolic Process (GO:0043648)	1/50	0.2335846623503299	0.2609736700609615	0	0	3.857142857142857	5.6090983677319475	MDH1
1499	GO_Biological_Process_2023	Ribosome Assembly (GO:0042255)	1/50	0.2335846623503299	0.2609736700609615	0	0	3.857142857142857	5.6090983677319475	NPM1
1500	GO_Biological_Process_2023	Plasma Membrane Bounded Cell Projection Morphogenesis (GO:0120039)	1/50	0.2335846623503299	0.2609736700609615	0	0	3.857142857142857	5.6090983677319475	SGK1
1501	GO_Biological_Process_2023	Regulation Of Stress-Activated MAPK Cascade (GO:0032872)	1/51	0.2376568381629201	0.2644661696079741	0	0	3.779809523809524	5.4313122580067175	MAP2K1
1502	GO_Biological_Process_2023	Regulation Of Telomere Maintenance Via Telomerase (GO:0032210)	1/51	0.2376568381629201	0.2644661696079741	0	0	3.779809523809524	5.4313122580067175	CTNNB1
1503	GO_Biological_Process_2023	Negative Regulation Of MAP Kinase Activity (GO:0043407)	1/51	0.2376568381629201	0.2644661696079741	0	0	3.779809523809524	5.4313122580067175	PRKCD
1504	GO_Biological_Process_2023	Positive Regulation Of Ras Protein Signal Transduction (GO:0046579)	1/51	0.2376568381629201	0.2644661696079741	0	0	3.779809523809524	5.4313122580067175	RAC1
1505	GO_Biological_Process_2023	Positive Regulation Of Protein Localization To Cell Periphery (GO:1904377)	1/51	0.2376568381629201	0.2644661696079741	0	0	3.779809523809524	5.4313122580067175	LGALS3
1506	GO_Biological_Process_2023	Positive Regulation Of Protein Localization To Plasma Membrane (GO:1903078)	1/51	0.2376568381629201	0.2644661696079741	0	0	3.779809523809524	5.4313122580067175	LGALS3
1507	GO_Biological_Process_2023	Extracellular Matrix Organization (GO:0030198)	2/176	0.2393509963490456	0.2661748149054042	0	0	2.1794871794871793	3.1162835137443325	MMP14;GSN
1508	GO_Biological_Process_2023	Rho Protein Signal Transduction (GO:0007266)	1/52	0.2417075803979169	0.2679072123775986	0	0	3.7055088702147527	5.261921269428735	RHOB
1509	GO_Biological_Process_2023	Regulation Of Protein Localization To Nucleus (GO:1900180)	1/52	0.2417075803979169	0.2679072123775986	0	0	3.7055088702147527	5.261921269428735	TPR
1510	GO_Biological_Process_2023	Cartilage Development (GO:0051216)	1/52	0.2417075803979169	0.2679072123775986	0	0	3.7055088702147527	5.261921269428735	CD44
1511	GO_Biological_Process_2023	Sprouting Angiogenesis (GO:0002040)	1/52	0.2417075803979169	0.2679072123775986	0	0	3.7055088702147527	5.261921269428735	THBS1
1512	GO_Biological_Process_2023	Positive Regulation Of B Cell Activation (GO:0050871)	1/52	0.2417075803979169	0.2679072123775986	0	0	3.7055088702147527	5.261921269428735	MMP14
1513	GO_Biological_Process_2023	Regulation Of Proteasomal Protein Catabolic Process (GO:0061136)	1/53	0.2457370008212327	0.2712975315188988	0	0	3.634065934065934	5.100387616495913	PSMD14
1514	GO_Biological_Process_2023	Regulation Of Receptor Signaling Pathway Via JAK-STAT (GO:0046425)	1/53	0.2457370008212327	0.2712975315188988	0	0	3.634065934065934	5.100387616495913	CAV1
1515	GO_Biological_Process_2023	Cellular Response To Alcohol (GO:0097306)	1/53	0.2457370008212327	0.2712975315188988	0	0	3.634065934065934	5.100387616495913	CTNNB1
1516	GO_Biological_Process_2023	Tight Junction Assembly (GO:0120192)	1/53	0.2457370008212327	0.2712975315188988	0	0	3.634065934065934	5.100387616495913	RAB13
1517	GO_Biological_Process_2023	Gonad Development (GO:0008406)	1/53	0.2457370008212327	0.2712975315188988	0	0	3.634065934065934	5.100387616495913	AKR1B1
1518	GO_Biological_Process_2023	Protein Homotetramerization (GO:0051289)	1/53	0.2457370008212327	0.2712975315188988	0	0	3.634065934065934	5.100387616495913	B2M
1519	GO_Biological_Process_2023	Endosomal Transport (GO:0016197)	2/180	0.247190016286068	0.2727221429682475	0	0	2.130077787381158	2.976992330679549	RAB13;DPY30
1520	GO_Biological_Process_2023	ERBB Signaling Pathway (GO:0038127)	1/54	0.2497452105751793	0.2742781389224464	0	0	3.565318957771788	4.946217041895164	AREG
1521	GO_Biological_Process_2023	Regulation Of Exocytosis (GO:0017157)	1/54	0.2497452105751793	0.2742781389224464	0	0	3.565318957771788	4.946217041895164	RAB13
1522	GO_Biological_Process_2023	Apical Junction Assembly (GO:0043297)	1/54	0.2497452105751793	0.2742781389224464	0	0	3.565318957771788	4.946217041895164	RAB13
1523	GO_Biological_Process_2023	Regulation Of Myoblast Differentiation (GO:0045661)	1/54	0.2497452105751793	0.2742781389224464	0	0	3.565318957771788	4.946217041895164	SMARCB1
1524	GO_Biological_Process_2023	Ribosomal Large Subunit Biogenesis (GO:0042273)	1/54	0.2497452105751793	0.2742781389224464	0	0	3.565318957771788	4.946217041895164	NPM1
1525	GO_Biological_Process_2023	Mesenchymal Cell Differentiation (GO:0048762)	1/54	0.2497452105751793	0.2742781389224464	0	0	3.565318957771788	4.946217041895164	CTNNB1
1526	GO_Biological_Process_2023	Nucleosome Assembly (GO:0006334)	1/54	0.2497452105751793	0.2742781389224464	0	0	3.565318957771788	4.946217041895164	NPM1
1527	GO_Biological_Process_2023	Response To Peptide Hormone (GO:0043434)	1/55	0.2537323203064243	0.2782924140967125	0	0	3.4991181657848323	4.798954572574761	CAV1
1528	GO_Biological_Process_2023	Neuron Migration (GO:0001764)	1/55	0.2537323203064243	0.2782924140967125	0	0	3.4991181657848323	4.798954572574761	RAC1
1529	GO_Biological_Process_2023	Proteolysis (GO:0006508)	3/330	0.2550072315664174	0.2795079263639752	0	0	1.74285205308631	2.3815434988331905	MMP14;PSMB5;CTSB
1530	GO_Biological_Process_2023	Regulation Of Mitotic Nuclear Division (GO:0007088)	1/56	0.2576984399548785	0.2817211758828756	0	0	3.4353246753246753	4.658180762204601	EDN1
1531	GO_Biological_Process_2023	Pattern Recognition Receptor Signaling Pathway (GO:0002221)	1/56	0.2576984399548785	0.2817211758828756	0	0	3.4353246753246753	4.658180762204601	IRF3
1532	GO_Biological_Process_2023	Positive Regulation Of DNA-templated Transcription Initiation (GO:2000144)	1/56	0.2576984399548785	0.2817211758828756	0	0	3.4353246753246753	4.658180762204601	JUN
1533	GO_Biological_Process_2023	Regulation Of Cation Channel Activity (GO:2001257)	1/56	0.2576984399548785	0.2817211758828756	0	0	3.4353246753246753	4.658180762204601	EDN1
1534	GO_Biological_Process_2023	RNA Catabolic Process (GO:0006401)	1/57	0.2616436790521454	0.2854758944505191	0	0	3.373809523809524	4.523508345839324	ZFP36
1535	GO_Biological_Process_2023	Signal Transduction In Response To DNA Damage (GO:0042770)	1/57	0.2616436790521454	0.2854758944505191	0	0	3.373809523809524	4.523508345839324	NDRG1
1536	GO_Biological_Process_2023	Endosome To Lysosome Transport (GO:0008333)	1/57	0.2616436790521454	0.2854758944505191	0	0	3.373809523809524	4.523508345839324	RHOB
1537	GO_Biological_Process_2023	Regulation Of Neuron Death (GO:1901214)	1/58	0.2655681464347367	0.2890056986184643	0	0	3.314452798663325	4.394579268842185	EGR1
1538	GO_Biological_Process_2023	Regulation Of Phagocytosis (GO:0050764)	1/58	0.2655681464347367	0.2890056986184643	0	0	3.314452798663325	4.394579268842185	CALR
1539	GO_Biological_Process_2023	Peptidyl-Threonine Phosphorylation (GO:0018107)	1/58	0.2655681464347367	0.2890056986184643	0	0	3.314452798663325	4.394579268842185	PRKCD
1540	GO_Biological_Process_2023	Positive Regulation Of Mitochondrion Organization (GO:0010822)	1/58	0.2655681464347367	0.2890056986184643	0	0	3.314452798663325	4.394579268842185	PLAUR
1541	GO_Biological_Process_2023	Anterior/Posterior Pattern Specification (GO:0009952)	1/59	0.2694719504191045	0.2917394840883397	0	0	3.257142857142857	4.271062030014721	BHLHE40
1542	GO_Biological_Process_2023	Glucose Metabolic Process (GO:0006006)	1/59	0.2694719504191045	0.2917394840883397	0	0	3.257142857142857	4.271062030014721	MDH1
1543	GO_Biological_Process_2023	Microtubule Cytoskeleton Organization Involved In Mitosis (GO:1902850)	1/59	0.2694719504191045	0.2917394840883397	0	0	3.257142857142857	4.271062030014721	PLK2
1544	GO_Biological_Process_2023	Mitotic Cytokinesis (GO:0000281)	1/59	0.2694719504191045	0.2917394840883397	0	0	3.257142857142857	4.271062030014721	RHOB
1545	GO_Biological_Process_2023	Negative Regulation Of Cytokine-Mediated Signaling Pathway (GO:0001960)	1/59	0.2694719504191045	0.2917394840883397	0	0	3.257142857142857	4.271062030014721	ISG15
1546	GO_Biological_Process_2023	Positive Regulation Of Proteolysis (GO:0045862)	1/59	0.2694719504191045	0.2917394840883397	0	0	3.257142857142857	4.271062030014721	ASPH
1547	GO_Biological_Process_2023	protein-DNA Complex Assembly (GO:0065004)	1/59	0.2694719504191045	0.2917394840883397	0	0	3.257142857142857	4.271062030014721	NPM1
1548	GO_Biological_Process_2023	Regulation Of Cell Death (GO:0010941)	1/59	0.2694719504191045	0.2917394840883397	0	0	3.257142857142857	4.271062030014721	CCN2
1549	GO_Biological_Process_2023	Positive Regulation Of Phagocytosis (GO:0050766)	1/60	0.2733551988363283	0.2955620041576547	0	0	3.201775625504439	4.152649308026699	CALR
1550	GO_Biological_Process_2023	protein-DNA Complex Organization (GO:0071824)	1/60	0.2733551988363283	0.2955620041576547	0	0	3.201775625504439	4.152649308026699	HDAC1
1551	GO_Biological_Process_2023	Autophagosome Organization (GO:1905037)	1/61	0.2772179988502112	0.29915996401017	0	0	3.148253968253968	4.039055837681037	MAP1LC3B
1552	GO_Biological_Process_2023	Negative Regulation Of Autophagy (GO:0010507)	1/61	0.2772179988502112	0.29915996401017	0	0	3.148253968253968	4.039055837681037	MCL1
1553	GO_Biological_Process_2023	Positive Regulation Of Interleukin-8 Production (GO:0032757)	1/61	0.2772179988502112	0.29915996401017	0	0	3.148253968253968	4.039055837681037	HMGB1
1554	GO_Biological_Process_2023	Phosphatidylinositol-Mediated Signaling (GO:0048015)	1/62	0.2810604571300454	0.3027221493944035	0	0	3.0964871194379393	3.930016499856184	EDN1
1555	GO_Biological_Process_2023	Positive Regulation Of Apoptotic Signaling Pathway (GO:2001235)	1/62	0.2810604571300454	0.3027221493944035	0	0	3.0964871194379393	3.930016499856184	CAV1
1556	GO_Biological_Process_2023	Protein-Containing Complex Disassembly (GO:0032984)	1/62	0.2810604571300454	0.3027221493944035	0	0	3.0964871194379393	3.930016499856184	MAP1LC3B
1557	GO_Biological_Process_2023	Positive Regulation Of Mitotic Cell Cycle Phase Transition (GO:1901992)	1/63	0.2848826797803083	0.3064453200715696	0	0	3.046390168970814	3.825284606937049	CCND1
1558	GO_Biological_Process_2023	Regulation Of Cellular Catabolic Process (GO:0031329)	1/63	0.2848826797803083	0.3064453200715696	0	0	3.046390168970814	3.825284606937049	IFI16
1559	GO_Biological_Process_2023	Regulation Of Secretion By Cell (GO:1903530)	1/64	0.2886847723269296	0.3095424317086067	0	0	2.997883597883598	3.724630357914596	RAB13
1560	GO_Biological_Process_2023	Cellular Response To Virus (GO:0098586)	1/64	0.2886847723269296	0.3095424317086067	0	0	2.997883597883598	3.724630357914596	IRF3
1561	GO_Biological_Process_2023	Endocytic Recycling (GO:0032456)	1/64	0.2886847723269296	0.3095424317086067	0	0	2.997883597883598	3.724630357914596	RAB13
1562	GO_Biological_Process_2023	Negative Regulation Of Cell Death (GO:0060548)	1/64	0.2886847723269296	0.3095424317086067	0	0	2.997883597883598	3.724630357914596	CCN2
1563	GO_Biological_Process_2023	Positive Regulation Of T Cell Differentiation (GO:0045582)	1/64	0.2886847723269296	0.3095424317086067	0	0	2.997883597883598	3.724630357914596	SMARCB1
1564	GO_Biological_Process_2023	Autophagosome Assembly (GO:0000045)	1/65	0.2924668398597496	0.3129973774376516	0	0	2.950892857142857	3.627839443007288	MAP1LC3B
1565	GO_Biological_Process_2023	Positive Regulation Of DNA Biosynthetic Process (GO:2000573)	1/65	0.2924668398597496	0.3129973774376516	0	0	2.950892857142857	3.627839443007288	CTNNB1
1566	GO_Biological_Process_2023	Regulation Of Cell-Matrix Adhesion (GO:0001952)	1/65	0.2924668398597496	0.3129973774376516	0	0	2.950892857142857	3.627839443007288	THBS1
1567	GO_Biological_Process_2023	Regulation Of Endocytosis (GO:0030100)	1/66	0.2962289867656527	0.3166195097552579	0	0	2.9053479853479853	3.534711786822226	LGALS3
1568	GO_Biological_Process_2023	Peptidyl-Threonine Modification (GO:0018210)	1/66	0.2962289867656527	0.3166195097552579	0	0	2.9053479853479853	3.534711786822226	PRKCD
1569	GO_Biological_Process_2023	Activation Of Cysteine-Type Endopeptidase Activity Involved In Apoptotic Process (GO:0006919)	1/67	0.299971317013411	0.3200075691040014	0	0	2.8611832611832613	3.4450604053391833	BEX3
1570	GO_Biological_Process_2023	Negative Regulation Of Cellular Catabolic Process (GO:0031330)	1/67	0.299971317013411	0.3200075691040014	0	0	2.8611832611832613	3.4450604053391833	MCL1
1571	GO_Biological_Process_2023	Protein Secretion (GO:0009306)	1/67	0.299971317013411	0.3200075691040014	0	0	2.8611832611832613	3.4450604053391833	RAB13
1572	GO_Biological_Process_2023	Skin Development (GO:0043588)	1/68	0.3036939339663183	0.3235671710683074	0	0	2.8183368869936034	3.3587103743546707	TXNIP
1573	GO_Biological_Process_2023	Intermediate Filament Organization (GO:0045109)	1/68	0.3036939339663183	0.3235671710683074	0	0	2.8183368869936034	3.3587103743546707	VIM
1574	GO_Biological_Process_2023	Protein Modification By Small Protein Conjugation (GO:0032446)	3/364	0.3039177275848868	0.3236000185141937	0	0	1.575962133232929	1.8769681382521528	ISG15;RBX1;NFE2L2
1575	GO_Biological_Process_2023	Positive Regulation Of Phosphatidylinositol 3-Kinase Signaling (GO:0014068)	1/69	0.307396940524649	0.3270968713577643	0	0	2.776750700280112	3.2754978898915463	IL18
1576	GO_Biological_Process_2023	Positive Regulation Of Protein Polymerization (GO:0032273)	1/70	0.3110804389804444	0.3303875213237526	0	0	2.7363699102829537	3.195269416588392	RAC1
1577	GO_Biological_Process_2023	Positive Regulation Of Protein Transport (GO:0051222)	1/70	0.3110804389804444	0.3303875213237526	0	0	2.7363699102829537	3.195269416588392	TPR
1578	GO_Biological_Process_2023	Regulation Of Actin Filament Polymerization (GO:0030833)	1/70	0.3110804389804444	0.3303875213237526	0	0	2.7363699102829537	3.195269416588392	PRKCD
1579	GO_Biological_Process_2023	Myeloid Leukocyte Differentiation (GO:0002573)	1/71	0.3147445311450474	0.3338561535295664	0	0	2.697142857142857	3.117880909948564	IFI16
1580	GO_Biological_Process_2023	Negative Regulation Of Cellular Response To Growth Factor Stimulus (GO:0090288)	1/71	0.3147445311450474	0.3338561535295664	0	0	2.697142857142857	3.117880909948564	THBS1
1581	GO_Biological_Process_2023	Positive Regulation Of Secretion By Cell (GO:1903532)	1/73	0.3220149011977404	0.3409210791089714	0	0	2.621957671957672	2.9710908892199424	EDN1
1582	GO_Biological_Process_2023	Protein Tetramerization (GO:0051262)	1/73	0.3220149011977404	0.3409210791089714	0	0	2.621957671957672	2.9710908892199424	B2M
1583	GO_Biological_Process_2023	Regulation Of Rho Protein Signal Transduction (GO:0035023)	1/73	0.3220149011977404	0.3409210791089714	0	0	2.621957671957672	2.9710908892199424	RAC1
1584	GO_Biological_Process_2023	Import Into Nucleus (GO:0051170)	1/74	0.3256213800324266	0.3445218008292615	0	0	2.5859099804305283	2.901442673624927	TPR
1585	GO_Biological_Process_2023	Defense Response To Gram-negative Bacterium (GO:0050829)	1/75	0.3292088545824774	0.3474406854215322	0	0	2.550836550836551	2.834139889441226	OPTN
1586	GO_Biological_Process_2023	Negative Regulation Of Phosphorylation (GO:0042326)	1/75	0.3292088545824774	0.3474406854215322	0	0	2.550836550836551	2.834139889441226	CDKN1A
1587	GO_Biological_Process_2023	Positive Regulation Of Neurogenesis (GO:0050769)	1/75	0.3292088545824774	0.3474406854215322	0	0	2.550836550836551	2.834139889441226	CTNNB1
1588	GO_Biological_Process_2023	Regulation Of DNA Replication (GO:0006275)	1/75	0.3292088545824774	0.3474406854215322	0	0	2.550836550836551	2.834139889441226	S100A11
1589	GO_Biological_Process_2023	Positive Regulation Of Interleukin-6 Production (GO:0032755)	1/76	0.3327774239489931	0.3509859999763909	0	0	2.5166984126984127	2.769076475621896	HMGB1
1590	GO_Biological_Process_2023	Regulation Of Immune Response (GO:0050776)	1/77	0.3363271868901672	0.3536179889748028	0	0	2.483458646616542	2.706152425654923	NFE2L2
1591	GO_Biological_Process_2023	Embryonic Organ Development (GO:0048568)	1/77	0.3363271868901672	0.3536179889748028	0	0	2.483458646616542	2.706152425654923	CXCL8
1592	GO_Biological_Process_2023	Monoatomic Cation Homeostasis (GO:0055080)	1/77	0.3363271868901672	0.3536179889748028	0	0	2.483458646616542	2.706152425654923	CAV1
1593	GO_Biological_Process_2023	Positive Regulation Of Endothelial Cell Proliferation (GO:0001938)	1/77	0.3363271868901672	0.3536179889748028	0	0	2.483458646616542	2.706152425654923	HMGB1
1594	GO_Biological_Process_2023	Positive Regulation Of Synaptic Transmission (GO:0050806)	1/77	0.3363271868901672	0.3536179889748028	0	0	2.483458646616542	2.706152425654923	PLK2
1595	GO_Biological_Process_2023	Cellular Response To Nutrient Levels (GO:0031669)	1/78	0.3398582415356282	0.3568830751754844	0	0	2.451082251082251	2.64527337243436	MAP1LC3B
1596	GO_Biological_Process_2023	Negative Regulation Of Protein Modification Process (GO:0031400)	1/78	0.3398582415356282	0.3568830751754844	0	0	2.451082251082251	2.64527337243436	CDKN1A
1597	GO_Biological_Process_2023	Vesicle Fusion (GO:0006906)	1/79	0.3433706855673141	0.3596706056816901	0	0	2.4195360195360194	2.5863502031619676	RAB13
1598	GO_Biological_Process_2023	Positive Regulation Of Protein Localization To Membrane (GO:1905477)	1/79	0.3433706855673141	0.3596706056816901	0	0	2.4195360195360194	2.5863502031619676	LGALS3
1599	GO_Biological_Process_2023	Positive Regulation Of Protein Modification By Small Protein Conjugation Or Removal (GO:1903322)	1/79	0.3433706855673141	0.3596706056816901	0	0	2.4195360195360194	2.5863502031619676	CAV1
1600	GO_Biological_Process_2023	Protein Import Into Nucleus (GO:0006606)	1/79	0.3433706855673141	0.3596706056816901	0	0	2.4195360195360194	2.5863502031619676	TPR
1601	GO_Biological_Process_2023	Positive Regulation Of Immune Response (GO:0050778)	1/80	0.3468646161229741	0.3631035962785441	0	0	2.38878842676311	2.529298706870077	IL6ST
1602	GO_Biological_Process_2023	Cytoskeleton-Dependent Cytokinesis (GO:0061640)	1/81	0.3503401298474933	0.3660563225883154	0	0	2.3588095238095237	2.4740392486081637	RHOB
1603	GO_Biological_Process_2023	Histone Modification (GO:0016570)	1/81	0.3503401298474933	0.3660563225883154	0	0	2.3588095238095237	2.4740392486081637	HDAC1
1604	GO_Biological_Process_2023	Positive Regulation Of Growth (GO:0045927)	1/81	0.3503401298474933	0.3660563225883154	0	0	2.3588095238095237	2.4740392486081637	MMP14
1605	GO_Biological_Process_2023	Regulation Of Epithelial To Mesenchymal Transition (GO:0010717)	1/83	0.3572362910427614	0.3723339093093293	0	0	2.3010452961672474	2.3685990076974717	CTNNB1
1606	GO_Biological_Process_2023	Vesicle-Mediated Transport To The Plasma Membrane (GO:0098876)	1/83	0.3572362910427614	0.3723339093093293	0	0	2.3010452961672474	2.3685990076974717	RAB13
1607	GO_Biological_Process_2023	Regulation Of NIK/NF-kappaB Signaling (GO:1901222)	1/83	0.3572362910427614	0.3723339093093293	0	0	2.3010452961672474	2.3685990076974717	TMSB4X
1608	GO_Biological_Process_2023	Regulation Of Cell Division (GO:0051302)	1/83	0.3572362910427614	0.3723339093093293	0	0	2.3010452961672474	2.3685990076974717	TXNIP
1609	GO_Biological_Process_2023	Ribosomal Small Subunit Biogenesis (GO:0042274)	1/84	0.3606571293184515	0.3754326541694868	0	0	2.2732071141709698	2.318279247019639	NPM1
1610	GO_Biological_Process_2023	Positive Regulation Of Double-Strand Break Repair (GO:2000781)	1/84	0.3606571293184515	0.3754326541694868	0	0	2.2732071141709698	2.318279247019639	SMARCB1
1611	GO_Biological_Process_2023	Regulation Of Kinase Activity (GO:0043549)	1/85	0.364059932456824	0.3773352946415908	0	0	2.246031746031746	2.269473074663769	SOD1
1612	GO_Biological_Process_2023	Regulation Of Osteoblast Differentiation (GO:0045667)	1/85	0.364059932456824	0.3773352946415908	0	0	2.246031746031746	2.269473074663769	IL6ST
1613	GO_Biological_Process_2023	Defense Response To Gram-positive Bacterium (GO:0050830)	1/85	0.364059932456824	0.3773352946415908	0	0	2.246031746031746	2.269473074663769	IL18
1614	GO_Biological_Process_2023	Establishment Of Protein Localization To Organelle (GO:0072594)	1/85	0.364059932456824	0.3773352946415908	0	0	2.246031746031746	2.269473074663769	TPR
1615	GO_Biological_Process_2023	mRNA Metabolic Process (GO:0016071)	1/85	0.364059932456824	0.3773352946415908	0	0	2.246031746031746	2.269473074663769	ZFP36
1616	GO_Biological_Process_2023	Mitotic Spindle Organization (GO:0007052)	1/85	0.364059932456824	0.3773352946415908	0	0	2.246031746031746	2.269473074663769	PLK2
1617	GO_Biological_Process_2023	Positive Regulation Of Canonical Wnt Signaling Pathway (GO:0090263)	1/85	0.364059932456824	0.3773352946415908	0	0	2.246031746031746	2.269473074663769	CAV1
1618	GO_Biological_Process_2023	Exocytosis (GO:0006887)	1/86	0.3674447946028771	0.3806083511729617	0	0	2.219495798319328	2.22211966490254	CCL3
1619	GO_Biological_Process_2023	Positive Regulation Of Plasma Membrane Bounded Cell Projection Assembly (GO:0120034)	1/88	0.3741610703355911	0.387325996884436	0	0	2.168253968253968	2.1315430541870413	RAC1
1620	GO_Biological_Process_2023	Sensory Perception Of Mechanical Stimulus (GO:0050954)	1/89	0.3774926697867455	0.3902929760988732	0	0	2.143506493506494	2.0882128749369477	SOD1
1621	GO_Biological_Process_2023	Sodium Ion Transport (GO:0006814)	1/89	0.3774926697867455	0.3902929760988732	0	0	2.143506493506494	2.0882128749369477	SGK1
1622	GO_Biological_Process_2023	Regulation Of Phosphatidylinositol 3-Kinase Signaling (GO:0014066)	1/90	0.3808067001974504	0.393476793734519	0	0	2.1193151417870517	2.0461211625404925	IL18
1623	GO_Biological_Process_2023	rRNA Metabolic Process (GO:0016072)	1/91	0.3841032532502064	0.396394557354213	0	0	2.0956613756613756	2.0052207489993443	CAVIN1
1624	GO_Biological_Process_2023	Regulation Of RNA Metabolic Process (GO:0051252)	1/91	0.3841032532502064	0.396394557354213	0	0	2.0956613756613756	2.0052207489993443	PTBP1
1625	GO_Biological_Process_2023	Sensory Perception Of Sound (GO:0007605)	1/92	0.3873824203534316	0.3995327914715281	0	0	2.0725274725274727	1.96546672933473	SOD1
1626	GO_Biological_Process_2023	Vesicle Organization (GO:0016050)	1/94	0.3938889592186841	0.4057443394408681	0	0	2.027752176139273	1.889228798205254	CAV1
1627	GO_Biological_Process_2023	Muscle Contraction (GO:0006936)	1/94	0.3938889592186841	0.4057443394408681	0	0	2.027752176139273	1.889228798205254	ASPH
1628	GO_Biological_Process_2023	Recombinational Repair (GO:0000725)	1/95	0.3971165113308563	0.4088179186628889	0	0	2.0060790273556233	1.8526652610121757	PSMD14
1629	GO_Biological_Process_2023	Regulation Of Macroautophagy (GO:0016241)	1/96	0.4003270378587071	0.4118702101159827	0	0	1.984862155388471	1.8170886473975003	GAPDH
1630	GO_Biological_Process_2023	Cellular Component Assembly (GO:0022607)	2/260	0.4017446738818048	0.4130753023297281	0	0	1.463625521765057	1.33473650934618	LIMA1;GSN
1631	GO_Biological_Process_2023	Nervous System Development (GO:0007399)	3/433	0.4036534932012899	0.4147836446682372	0	0	1.3184014450214496	1.196051759455897	MARCKS;GSN;NINJ1
1632	GO_Biological_Process_2023	RNA Splicing (GO:0008380)	1/98	0.4066973697706775	0.4176555352758274	0	0	1.943740795287187	1.7487562515727495	MAGOH
1633	GO_Biological_Process_2023	Protein Complex Oligomerization (GO:0051259)	1/100	0.4130006611337857	0.4238690995846749	0	0	1.9042809042809044	1.6839671916127796	NINJ1
1634	GO_Biological_Process_2023	Protein Catabolic Process (GO:0030163)	1/102	0.419237610792961	0.429744176833616	0	0	1.8663837812352664	1.6224799513447534	CTSB
1635	GO_Biological_Process_2023	Regulation Of RNA Splicing (GO:0043484)	1/102	0.419237610792961	0.429744176833616	0	0	1.8663837812352664	1.6224799513447534	PTBP1
1636	GO_Biological_Process_2023	Lysosomal Transport (GO:0007041)	1/105	0.4284701556782165	0.4389397990668107	0	0	1.8122710622710625	1.535961689955308	RHOB
1637	GO_Biological_Process_2023	Plasma Membrane Bounded Cell Projection Assembly (GO:0120031)	2/275	0.4293269107377336	0.4395489800410129	0	0	1.3821499013806706	1.168658356720255	GSN;RAC1
1638	GO_Biological_Process_2023	Positive Regulation Of DNA Metabolic Process (GO:0051054)	1/108	0.4375572906338494	0.4477019990195031	0	0	1.7611927013796174	1.4557096563585978	HMGB1
1639	GO_Biological_Process_2023	Cellular Response To Salt (GO:1902075)	1/109	0.4405544154241179	0.4496711836069663	0	0	1.7447971781305114	1.430247428878137	EGR1
1640	GO_Biological_Process_2023	Extracellular Structure Organization (GO:0043062)	1/109	0.4405544154241179	0.4496711836069663	0	0	1.7447971781305114	1.430247428878137	MMP14
1641	GO_Biological_Process_2023	Negative Regulation Of Developmental Process (GO:0051093)	1/109	0.4405544154241179	0.4496711836069663	0	0	1.7447971781305114	1.430247428878137	HDAC1
1642	GO_Biological_Process_2023	Regulation Of Wnt Signaling Pathway (GO:0030111)	1/109	0.4405544154241179	0.4496711836069663	0	0	1.7447971781305114	1.430247428878137	TNFAIP3
1643	GO_Biological_Process_2023	Response To Lipid (GO:0033993)	1/110	0.4435357190987624	0.4521249965026951	0	0	1.72870249017038	1.4053952629762632	CTNNB1
1644	GO_Biological_Process_2023	External Encapsulating Structure Organization (GO:0045229)	1/110	0.4435357190987624	0.4521249965026951	0	0	1.72870249017038	1.4053952629762632	MMP14
1645	GO_Biological_Process_2023	Central Nervous System Development (GO:0007417)	2/283	0.4437672893520789	0.4521249965026951	0	0	1.342252942786751	1.090520083802044	MARCKS;GSN
1646	GO_Biological_Process_2023	T Cell Activation (GO:0042110)	1/111	0.4465012843506939	0.4543584064660884	0	0	1.712900432900433	1.3811338904949129	CD44
1647	GO_Biological_Process_2023	Double-Strand Break Repair Via Homologous Recombination (GO:0000724)	1/111	0.4465012843506939	0.4543584064660884	0	0	1.712900432900433	1.3811338904949129	PSMD14
1648	GO_Biological_Process_2023	Protein Maturation (GO:0051604)	1/117	0.4639687479998428	0.4715609638762039	0	0	1.6238095238095238	1.246985172015424	MMP14
1649	GO_Biological_Process_2023	Protein Processing (GO:0016485)	1/117	0.4639687479998428	0.4715609638762039	0	0	1.6238095238095238	1.246985172015424	MMP14
1650	GO_Biological_Process_2023	Gene Expression (GO:0010467)	2/296	0.4668013891190709	0.4738909894359572	0	0	1.2820512820512822	0.9767325676162548	MAGOH;TPR
1651	GO_Biological_Process_2023	Ribonucleoprotein Complex Biogenesis (GO:0022613)	1/118	0.4668264248945745	0.4738909894359572	0	0	1.6098494098494098	1.2263796929893611	NPM1
1652	GO_Biological_Process_2023	Enzyme-Linked Receptor Protein Signaling Pathway (GO:0007167)	1/124	0.4836583063672189	0.490383905548867	0	0	1.5308555942702284	1.1119776819108949	IL6ST
1653	GO_Biological_Process_2023	Negative Regulation Of Growth (GO:0045926)	1/124	0.4836583063672189	0.490383905548867	0	0	1.5308555942702284	1.1119776819108949	CDKN1A
1654	GO_Biological_Process_2023	Negative Regulation Of Cell Growth (GO:0030308)	1/125	0.4864119839564093	0.4928778834410263	0	0	1.5184331797235022	1.0943337457663809	CDKN1A
1655	GO_Biological_Process_2023	Protein-Containing Complex Organization (GO:0043933)	1/126	0.489151113799786	0.4953541170544934	0	0	1.506209523809524	1.077066046556529	TPR
1656	GO_Biological_Process_2023	Organelle Assembly (GO:0070925)	2/322	0.5111500560429959	0.517319640304227	0	0	1.1763221153846153	0.7894204553259379	MAP1LC3B;GSN
1657	GO_Biological_Process_2023	Non-Membrane-Bounded Organelle Assembly (GO:0140694)	1/135	0.5131610659251391	0.5190416812765128	0	0	1.404406538734897	0.9369716108758144	NPM1
1658	GO_Biological_Process_2023	Positive Regulation Of Transferase Activity (GO:0051347)	1/143	0.5335627785844479	0.5393518864895233	0	0	1.3247484909456742	0.8321785756785223	CTNNB1
1659	GO_Biological_Process_2023	Axon Guidance (GO:0007411)	1/149	0.5483061322838418	0.5539213155662668	0	0	1.2706563706563707	0.7635647480697524	RAC1
1660	GO_Biological_Process_2023	protein-RNA Complex Assembly (GO:0022618)	1/150	0.5507180722491736	0.5560230025056376	0	0	1.2620645573665707	0.7528622307290838	EIF2S2
1661	GO_Biological_Process_2023	Regulation Of Cellular Component Organization (GO:0051128)	1/153	0.5578776089361108	0.5629126054066533	0	0	1.236967418546366	0.721913580473614	SGK1
1662	GO_Biological_Process_2023	Ribosome Biogenesis (GO:0042254)	1/155	0.5625877281524873	0.5673238846131817	0	0	1.2207792207792207	0.7022022131818262	NPM1
1663	GO_Biological_Process_2023	Regulation Of Macromolecule Metabolic Process (GO:0060255)	1/162	0.5786850709226294	0.5828557741364861	0	0	1.167287784679089	0.6385027626778955	YBX1
1664	GO_Biological_Process_2023	Mitochondrion Organization (GO:0007005)	1/162	0.5786850709226294	0.5828557741364861	0	0	1.167287784679089	0.6385027626778955	MCL1
1665	GO_Biological_Process_2023	RNA Splicing, Via Transesterification Reactions With Bulged Adenosine As Nucleophile (GO:0000377)	1/180	0.6174334870529027	0.6215101787441284	0	0	1.048949188613993	0.5057864416706279	MAGOH
1666	GO_Biological_Process_2023	RNA Processing (GO:0006396)	1/183	0.6235390542633639	0.6272795404916984	0	0	1.0315018315018316	0.4872235759500092	MAGOH
1667	GO_Biological_Process_2023	Endocytosis (GO:0006897)	1/189	0.6354620883439773	0.6388908406192146	0	0	0.9982776089159068	0.4526219095334873	CAV1
1668	GO_Biological_Process_2023	Transcription By RNA Polymerase II (GO:0006366)	1/192	0.6412825558470499	0.644356408721092	0	0	0.9824482672650212	0.4364871408470824	DEK
1669	GO_Biological_Process_2023	Golgi Vesicle Transport (GO:0048193)	1/197	0.6507794457248229	0.6535072637607953	0	0	0.9571428571428572	0.4111737234880546	RAB13
1670	GO_Biological_Process_2023	DNA-templated Transcription (GO:0006351)	1/199	0.6545080824190038	0.6568582012068638	0	0	0.9473785473785474	0.4015666188274303	DEK
1671	GO_Biological_Process_2023	mRNA Splicing, Via Spliceosome (GO:0000398)	1/211	0.676065989915458	0.6780877183542005	0	0	0.8926984126984127	0.3494598176612417	MAGOH
1672	GO_Biological_Process_2023	mRNA Processing (GO:0006397)	1/214	0.6812438633963052	0.6828726592442342	0	0	0.8799910574558462	0.3377713155345154	MAGOH
1673	GO_Biological_Process_2023	Cilium Organization (GO:0044782)	1/228	0.7043436644685898	0.705605929100254	0	0	0.8251311097126075	0.2891992802941139	GSN
1674	GO_Biological_Process_2023	Cilium Assembly (GO:0060271)	1/243	0.7272552349500135	0.7281235994096553	0	0	0.773396300669028	0.2463095394893366	GSN
1675	GO_Biological_Process_2023	Transmembrane Receptor Protein Tyrosine Kinase Signaling Pathway (GO:0007169)	1/284	0.7812895489388891	0.7817557121542464	0	0	0.659969712266532	0.162886766037842	RAC1
1676	GO_Biological_Process_2023	DNA Repair (GO:0006281)	1/291	0.7893901674190049	0.7893901674190049	0	0	0.6438095238095238	0.1522574575228198	NPM1
1677	MSigDB_Hallmark_2020	TNF-alpha Signaling via NF-kB	27/200	9.791314773795758e-31	4.6998310914219634e-29	0	0	38.960049754884025	2692.086535678172	CEBPB;CDKN1A;TNFAIP3;CXCL2;AREG;ETS2;ZFP36;CCND1;CCL4;MCL1;MAP2K3;EGR1;EDN1;JUN;PLK2;IL18;PLAUR;FOS;RHOB;MARCKS;ID2;NINJ1;BHLHE40;IL6ST;SGK1;CD44;NFE2L2
1678	MSigDB_Hallmark_2020	Apoptosis	15/161	6.867920932709094e-15	1.6483010238501825e-13	0	0	22.29564955592353	727.103827392956	JUN;CDKN1A;GSN;CAV1;IL18;RHOB;SOD1;LGALS3;CCND1;LMNA;PEA15;TXNIP;CTNNB1;CD44;MCL1
1679	MSigDB_Hallmark_2020	Hypoxia	15/200	1.7200260263240442e-13	2.064031231588853e-12	0	0	17.56073656073656	516.1322932262999	JUN;CDKN1A;CAVIN1;HSPA5;CITED2;CAV1;PLAUR;TNFAIP3;MIF;FOS;NDRG1;ZFP36;BHLHE40;CCN2;GAPDH
1680	MSigDB_Hallmark_2020	Epithelial Mesenchymal Transition	15/200	1.7200260263240442e-13	2.064031231588853e-12	0	0	17.56073656073656	516.1322932262999	IL32;JUN;CXCL8;IGFBP4;IGFBP2;PLAUR;TNFAIP3;AREG;THBS1;RHOB;MMP14;ID2;VIM;CCN2;CD44
1681	MSigDB_Hallmark_2020	Estrogen Response Late	11/200	9.2198819489092e-09	8.851086670952831e-08	0	0	12.072124756335285	223.3572885283143	ZFP36;CCND1;IGFBP4;CAV1;ID2;CD9;FOS;IL6ST;SGK1;AREG;CD44
1682	MSigDB_Hallmark_2020	mTORC1 Signaling	10/200	1.1053074546895795e-07	8.842459637516635e-07	0	0	10.802631578947368	173.03625140183897	MAP2K3;CDKN1A;PSMB5;HSPA5;PSMD14;BHLHE40;CD9;CALR;EIF2S2;GAPDH
1683	MSigDB_Hallmark_2020	UV Response Up	8/158	1.988672907368486e-06	1.3636614221955328e-05	0	0	10.745034013605444	141.0612688078827	MMP14;IGFBP2;PRKCD;CLTB;FOS;IL6ST;CXCL2;RHOB
1684	MSigDB_Hallmark_2020	TGF-beta Signaling	5/54	9.782333221590265e-06	5.444649900287559e-05	0	0	20.04950495049505	231.26968689706868	HDAC1;ID2;ID1;CTNNB1;THBS1
1685	MSigDB_Hallmark_2020	Complement	8/200	1.134302062559908e-05	5.444649900287559e-05	0	0	8.376700680272108	95.3847193702063	LGALS3;MMP14;CEBPB;HSPA5;PRKCD;PLAUR;TNFAIP3;CTSB
1686	MSigDB_Hallmark_2020	Glycolysis	8/200	1.134302062559908e-05	5.444649900287559e-05	0	0	8.376700680272108	95.3847193702063	PKM;HSPA5;MDH1;CITED2;MIF;TXN;CD44;SOD1
1687	MSigDB_Hallmark_2020	Cholesterol Homeostasis	5/74	4.581582053787233e-05	0.00019992358052889743	0	0	14.223704979193572	142.10734524716528	LGALS3;PLAUR;CD9;CTNNB1;S100A11
1688	MSigDB_Hallmark_2020	Coagulation	6/138	9.376237210994492e-05	0.0003184574550039827	0	0	8.982727272727272	83.31252221954237	MMP14;GSN;CD9;RAC1;THBS1;CTSB
1689	MSigDB_Hallmark_2020	Estrogen Response Early	7/200	9.511449100679848e-05	0.0003184574550039827	0	0	7.217616580310881	66.83822750435584	CCND1;IGFBP4;BHLHE40;FOS;IL6ST;AREG;CD44
1690	MSigDB_Hallmark_2020	p53 Pathway	7/200	9.511449100679848e-05	0.0003184574550039827	0	0	7.217616580310881	66.83822750435584	JUN;CDKN1A;PLK2;NINJ1;TXNIP;FOS;NDRG1
1691	MSigDB_Hallmark_2020	IL-6/JAK/STAT3 Signaling	5/87	9.951795468874458e-05	0.0003184574550039827	0	0	11.96087901473074	110.22156314446649	JUN;CD9;IL6ST;CD44;TNFRSF1A
1692	MSigDB_Hallmark_2020	PI3K/AKT/mTOR Signaling	5/105	0.0002411942335242499	0.0007235827005727497	0	0	9.799009900990098	81.62485097458836	MAP2K3;CDKN1A;CALR;RAC1;TNFRSF1A
1693	MSigDB_Hallmark_2020	Unfolded Protein Response	5/113	0.00033907679327739863	0.0009573932986655962	0	0	9.069490282361569	72.45873312393279	NPM1;CEBPB;HSPA5;BAG3;CALR
1694	MSigDB_Hallmark_2020	Inflammatory Response	6/200	0.0006906224202832534	0.001841659787422	0	0	6.092783505154639	44.342774529727265	EDN1;MMP14;CDKN1A;CXCL8;IL18;PLAUR
1695	MSigDB_Hallmark_2020	UV Response Dn	5/144	0.0010209564548176	0.0025792584121709	0	0	7.035757532587791	48.455370409006946	CITED2;CAV1;ID1;BHLHE40;SPOP
1696	MSigDB_Hallmark_2020	Androgen Response	4/100	0.001978777674223	0.0047490664181354	0	0	8.087418300653594	50.34641073488114	CCND1;SGK1;B2M;NDRG1
1697	MSigDB_Hallmark_2020	Interferon Gamma Response	5/200	0.0042646169761717	0.0089000702111409	0	0	5.001015486164001	27.29255645895313	CDKN1A;TNFAIP3;TXNIP;ISG15;B2M
1698	MSigDB_Hallmark_2020	Myc Targets V1	5/200	0.0042646169761717	0.0089000702111409	0	0	5.001015486164001	27.29255645895313	RSL1D1;NPM1;PSMD14;DEK;EIF2S2
1699	MSigDB_Hallmark_2020	Xenobiotic Metabolism	5/200	0.0042646169761717	0.0089000702111409	0	0	5.001015486164001	27.29255645895313	IGFBP4;ID2;NINJ1;ETS2;TNFRSF1A
1700	MSigDB_Hallmark_2020	Notch Signaling	2/32	0.0124436553616253	0.0248873107232506	0	0	12.733333333333333	55.855331969041785	CCND1;RBX1
1701	MSigDB_Hallmark_2020	Interferon Alpha Response	3/97	0.0148858828411401	0.0285808950549891	0	0	6.135096054534187	25.812447153850343	TXNIP;ISG15;B2M
1702	MSigDB_Hallmark_2020	IL-2/STAT5 Signaling	4/199	0.0215206547621635	0.0362032873068968	0	0	3.9615887380593264	15.207517544568688	BHLHE40;NDRG1;CD44;RHOB
1703	MSigDB_Hallmark_2020	Bile Acid Metabolism	3/112	0.0217430537485994	0.0362032873068968	0	0	5.286808586443396	20.240340172235275	ALDH1A1;OPTN;SOD1
1704	MSigDB_Hallmark_2020	Myogenesis	4/200	0.0218728194145835	0.0362032873068968	0	0	3.941176470588235	15.06518858152958	CDKN1A;GSN;BHLHE40;IGFBP7
1705	MSigDB_Hallmark_2020	Allograft Rejection	4/200	0.0218728194145835	0.0362032873068968	0	0	3.941176470588235	15.06518858152958	NPM1;CCL4;IL18;B2M
1706	MSigDB_Hallmark_2020	Reactive Oxygen Species Pathway	2/49	0.0278373679750829	0.0445397887601327	0	0	8.120703764320785	29.08329347621452	TXN;SOD1
1707	MSigDB_Hallmark_2020	Fatty Acid Metabolism	3/158	0.0517792714013123	0.080174355718161	0	0	3.709176323207015	10.98200083049705	MDH1;ALDH1A1;MIF
1708	MSigDB_Hallmark_2020	G2-M Checkpoint	3/200	0.090247543166112	0.1237680591992394	0	0	2.912177812823419	7.004366885624175	MARCKS;CCND1;EWSR1
1709	MSigDB_Hallmark_2020	heme Metabolism	3/200	0.090247543166112	0.1237680591992394	0	0	2.912177812823419	7.004366885624175	MAP2K3;OPTN;CTSB
1710	MSigDB_Hallmark_2020	KRAS Signaling Up	3/200	0.090247543166112	0.1237680591992394	0	0	2.912177812823419	7.004366885624175	ID2;PLAUR;TNFAIP3
1711	MSigDB_Hallmark_2020	KRAS Signaling Dn	3/200	0.090247543166112	0.1237680591992394	0	0	2.912177812823419	7.004366885624175	EDN1;IGFBP2;SGK1
1712	MSigDB_Hallmark_2020	Pperoxisome	2/104	0.105350226617484	0.140466968823312	0	0	3.731523378582202	8.397662714069831	ALDH1A1;SOD1
1713	MSigDB_Hallmark_2020	Hedgehog Signaling	1/36	0.1742597016514327	0.226066639980237	0	0	5.403809523809524	9.441582225640868	ETS2
1714	MSigDB_Hallmark_2020	DNA Repair	2/150	0.1889268673112085	0.2386444639720528	0	0	2.565748440748441	4.275551102231249	GUK1;RBX1
1715	MSigDB_Hallmark_2020	Wnt-beta Catenin Signaling	1/42	0.2002220456345367	0.2464271330886605	0	0	4.611614401858304	7.416989951698654	CTNNB1
1716	MSigDB_Hallmark_2020	Apical Surface	1/44	0.208695171624001	0.2504342059488013	0	0	4.396677740863788	6.889069059482109	PLAUR
1717	MSigDB_Hallmark_2020	Myc Targets V2	1/58	0.2655681464347367	0.3109090494845698	0	0	3.314452798663325	4.394579268842185	NPM1
1718	MSigDB_Hallmark_2020	Mitotic Spindle	2/199	0.284494637264486	0.3124982499605549	0	0	1.922784068723155	2.4170181687200243	MARCKS;GSN
1719	MSigDB_Hallmark_2020	Adipogenesis	2/200	0.2864567291305087	0.3124982499605549	0	0	1.912975912975913	2.3915408635892965	CAVIN1;SOD1
1720	MSigDB_Hallmark_2020	E2F Targets	2/200	0.2864567291305087	0.3124982499605549	0	0	1.912975912975913	2.3915408635892965	CDKN1A;DEK
1721	MSigDB_Hallmark_2020	Protein Secretion	1/96	0.4003270378587071	0.4270155070492876	0	0	1.984862155388471	1.8170886473975003	SOD1
1722	MSigDB_Hallmark_2020	Spermatogenesis	1/135	0.5131610659251391	0.5354724166175364	0	0	1.404406538734897	0.9369716108758144	PEBP1
1723	MSigDB_Hallmark_2020	Apical Junction	1/200	0.6563575850020138	0.6563575850020138	0	0	0.9425699928212492	0.3968686613882323	LIMA1
1724	MSigDB_Hallmark_2020	Oxidative Phosphorylation	1/200	0.6563575850020138	0.6563575850020138	0	0	0.9425699928212492	0.3968686613882323	MDH1
1725	Jensen_DISEASES	Arthritis	12/186	3.0130765598397e-10	6.387722306860166e-08	0	0	14.46808510638298	317.18222759550923	ZFP36;JUN;MMP14;CCL4;IL18;CCL3;HMGB1;FOS;B2M;CD44;CTSB;TNFRSF1A
1726	Jensen_DISEASES	Lung disease	10/119	7.468164610624461e-10	7.91625448726193e-08	0	0	18.907683486238533	397.3487814316457	EDN1;JUN;CAV1;CCL4;IL18;CCL3;HMGB1;B2M;CXCL2;TNFRSF1A
1727	Jensen_DISEASES	Cancer	10/300	4.442169721079431e-06	0.0003139133269562798	0	0	7.041666666666667	86.78408869245865	JUN;NPM1;CCND1;EWSR1;PRKCD;TPR;TXNIP;DEK;FOS;ETS2
1728	Jensen_DISEASES	Toxic encephalopathy	6/126	5.657110503256827e-05	0.0029982685667261	0	0	9.887	96.69498076874328	JUN;HSPA5;FOS;GAPDH;NFE2L2;SOD1
1729	Jensen_DISEASES	Esophageal carcinoma	2/7	0.0005742868349656288	0.0226757349241015	0	0	76.49615384615385	570.8434889415518	CTNNB1;NFE2L2
1730	Jensen_DISEASES	Peritonitis	3/32	0.0006417660827575905	0.0226757349241015	0	0	19.95145631067961	146.66887497828816	CCL3;HMGB1;B2M
1731	Jensen_DISEASES	Immune system cancer	5/137	0.0008163861419960243	0.0247248374433081	0	0	7.411491149114911	52.7003201829402	CCND1;TNFAIP3;CTNNB1;SGK1;B2M
1732	Jensen_DISEASES	Lymphoid leukemia	5/152	0.0012988541811112	0.031448008841232	0	0	6.65016501650165	44.19881088011786	CCND1;TNFAIP3;CTNNB1;SGK1;B2M
1733	Jensen_DISEASES	Myoepithelioma	2/11	0.0014833966434543	0.031448008841232	0	0	42.48931623931624	276.75079580563613	SMARCB1;EWSR1
1734	Jensen_DISEASES	Intestinal benign neoplasm	2/11	0.0014833966434543	0.031448008841232	0	0	42.48931623931624	276.75079580563613	CCND1;CTNNB1
1735	Jensen_DISEASES	Influenza	4/99	0.001907307575408	0.0367590187260461	0	0	8.17296181630547	51.179599156913525	IRF3;CCL4;CCL3;ISG15
1736	Jensen_DISEASES	Hyperglycemia	4/108	0.0026185212405393	0.0462605419161951	0	0	7.462292609351433	44.364415569121995	EDN1;JUN;TXNIP;AKR1B1
1737	Jensen_DISEASES	Herpes simplex	2/18	0.0040279205020307	0.0656860881869638	0	0	23.891826923076923	131.7515999978486	IRF3;GUK1
1738	Jensen_DISEASES	Connective tissue disease	2/24	0.0071173283306092	0.1005915737392771	0	0	17.37062937062937	85.90163342914845	TNFAIP3;CTNNB1
1739	Jensen_DISEASES	Severe acute respiratory syndrome	2/24	0.0071173283306092	0.1005915737392771	0	0	17.37062937062937	85.90163342914845	IRF3;ISG15
1740	Jensen_DISEASES	Familial adenomatous polyposis	2/25	0.0077096444199907	0.1021527885648769	0	0	16.61454849498328	80.8344838642323	CCND1;CTNNB1
1741	Jensen_DISEASES	Cardiomyopathy	3/80	0.0088477979138262	0.1055105115369811	0	0	7.496028243601059	35.438123234028275	MAP2K1;BAG3;LMNA
1742	Jensen_DISEASES	Amyloidosis	2/27	0.0089584396588002	0.1055105115369811	0	0	15.283846153846154	72.06576799296013	B2M;TNFRSF1A
1743	Jensen_DISEASES	Lipodystrophy	2/28	0.0096144411799949	0.1072769226399431	0	0	14.695266272189349	68.25200286531897	CAV1;LMNA
1744	Jensen_DISEASES	DOID:9917	2/30	0.0109884720954769	0.116477804212056	0	0	13.64423076923077	61.54787719458521	SPOP;CTNNB1
1745	Jensen_DISEASES	Dilated cardiomyopathy	2/32	0.0124436553616253	0.1256216636506935	0	0	12.733333333333333	55.855331969041785	BAG3;LMNA
1746	Jensen_DISEASES	Hyperparathyroidism	2/38	0.0172779045718736	0.1526214903848836	0	0	10.607905982905985	43.05034899550448	CCND1;B2M
1747	Jensen_DISEASES	Schistosomiasis	2/38	0.0172779045718736	0.1526214903848836	0	0	10.607905982905985	43.05034899550448	GAPDH;CTSB
1748	Jensen_DISEASES	Diabetic retinopathy	2/38	0.0172779045718736	0.1526214903848836	0	0	10.607905982905985	43.05034899550448	EDN1;AKR1B1
1749	Jensen_DISEASES	Keratitis	2/39	0.0181496261158733	0.1539088294626063	0	0	10.32068607068607	41.37671741304582	CCL3;THBS1
1750	Jensen_DISEASES	Hypertension	5/289	0.0189072600444013	0.1541668895928112	0	0	3.4182819690419746	13.564458304161732	EDN1;CAV1;FOS;SGK1;B2M
1751	Jensen_DISEASES	Emery-Dreifuss muscular dystrophy	1/5	0.026223005581082	0.1634895117987378	0	0	47.357142857142854	172.43295370979877	LMNA
1752	Jensen_DISEASES	Acute promyelocytic leukemia	1/5	0.026223005581082	0.1634895117987378	0	0	47.357142857142854	172.43295370979877	NPM1
1753	Jensen_DISEASES	Adjustment disorder	1/5	0.026223005581082	0.1634895117987378	0	0	47.357142857142854	172.43295370979877	PRKCD
1754	Jensen_DISEASES	Myelofibrosis	1/5	0.026223005581082	0.1634895117987378	0	0	47.357142857142854	172.43295370979877	CALR
1755	Jensen_DISEASES	Hallermann-Streiff syndrome	1/5	0.026223005581082	0.1634895117987378	0	0	47.357142857142854	172.43295370979877	OPTN
1756	Jensen_DISEASES	Hypersensitivity reaction type II disease	1/5	0.026223005581082	0.1634895117987378	0	0	47.357142857142854	172.43295370979877	IFI16
1757	Jensen_DISEASES	Congenital generalized lipodystrophy	1/5	0.026223005581082	0.1634895117987378	0	0	47.357142857142854	172.43295370979877	CAV1
1758	Jensen_DISEASES	Encephalitis	2/49	0.0278373679750829	0.1634895117987378	0	0	8.120703764320785	29.08329347621452	IRF3;CCL3
1759	Jensen_DISEASES	Charcot-Marie-Tooth disease	2/51	0.0299759378394035	0.1634895117987378	0	0	7.788461538461538	27.31694072931825	LMNA;NDRG1
1760	Jensen_DISEASES	Ewing sarcoma	1/6	0.031385296805751	0.1634895117987378	0	0	37.883809523809525	131.13161496811227	EWSR1
1761	Jensen_DISEASES	Myopathy	1/6	0.031385296805751	0.1634895117987378	0	0	37.883809523809525	131.13161496811227	BAG3
1762	Jensen_DISEASES	Boutonneuse fever	1/6	0.031385296805751	0.1634895117987378	0	0	37.883809523809525	131.13161496811227	ISG15
1763	Jensen_DISEASES	Cerebrovascular disease	4/225	0.0318390647856219	0.1634895117987378	0	0	3.490905864608287	12.0333664755371	EDN1;LMNA;FOS;NFE2L2
1764	Jensen_DISEASES	Sleep apnea	1/7	0.0365204795889454	0.1634895117987378	0	0	31.56825396825397	104.48719845726777	EDN1
1765	Jensen_DISEASES	Argentine hemorrhagic fever	1/7	0.0365204795889454	0.1634895117987378	0	0	31.56825396825397	104.48719845726777	GUK1
1766	Jensen_DISEASES	Atrial heart septal defect	1/7	0.0365204795889454	0.1634895117987378	0	0	31.56825396825397	104.48719845726777	CITED2
1767	Jensen_DISEASES	Onchocerciasis	1/7	0.0365204795889454	0.1634895117987378	0	0	31.56825396825397	104.48719845726777	CALR
1768	Jensen_DISEASES	Yaws	1/7	0.0365204795889454	0.1634895117987378	0	0	31.56825396825397	104.48719845726777	TPR
1769	Jensen_DISEASES	Pelger-Huet anomaly	1/7	0.0365204795889454	0.1634895117987378	0	0	31.56825396825397	104.48719845726777	LMNA
1770	Jensen_DISEASES	Lacrimal duct obstruction	1/7	0.0365204795889454	0.1634895117987378	0	0	31.56825396825397	104.48719845726777	OPTN
1771	Jensen_DISEASES	Small intestine cancer	1/8	0.0416286945782245	0.1634895117987378	0	0	27.057142857142857	86.01372572734715	CTNNB1
1772	Jensen_DISEASES	Adenoma	1/8	0.0416286945782245	0.1634895117987378	0	0	27.057142857142857	86.01372572734715	CTNNB1
1773	Jensen_DISEASES	Necrotizing fasciitis	1/8	0.0416286945782245	0.1634895117987378	0	0	27.057142857142857	86.01372572734715	AAK1
1774	Jensen_DISEASES	Follicular adenoma	1/8	0.0416286945782245	0.1634895117987378	0	0	27.057142857142857	86.01372572734715	LGALS3
1775	Jensen_DISEASES	Hemorrhagic disease	1/8	0.0416286945782245	0.1634895117987378	0	0	27.057142857142857	86.01372572734715	CALR
1776	Jensen_DISEASES	Parathyroid adenoma	1/9	0.0467100817864843	0.1634895117987378	0	0	23.673809523809524	72.5317052519737	CCND1
1777	Jensen_DISEASES	estrogen-receptor positive breast cancer	1/9	0.0467100817864843	0.1634895117987378	0	0	23.673809523809524	72.5317052519737	YPEL3
1778	Jensen_DISEASES	Pilomatrixoma	1/9	0.0467100817864843	0.1634895117987378	0	0	23.673809523809524	72.5317052519737	CTNNB1
1779	Jensen_DISEASES	Common variable immunodeficiency	1/9	0.0467100817864843	0.1634895117987378	0	0	23.673809523809524	72.5317052519737	PRKCD
1780	Jensen_DISEASES	Connective tissue cancer	1/9	0.0467100817864843	0.1634895117987378	0	0	23.673809523809524	72.5317052519737	SMARCB1
1781	Jensen_DISEASES	Acute pancreatitis	1/10	0.0517647805964337	0.1634895117987378	0	0	21.04232804232804	62.30728596638391	IL18
1782	Jensen_DISEASES	Endophthalmitis	1/10	0.0517647805964337	0.1634895117987378	0	0	21.04232804232804	62.30728596638391	OPTN
1783	Jensen_DISEASES	Fibrous dysplasia	1/10	0.0517647805964337	0.1634895117987378	0	0	21.04232804232804	62.30728596638391	FOS
1784	Jensen_DISEASES	Axenfeld-Rieger syndrome	1/10	0.0517647805964337	0.1634895117987378	0	0	21.04232804232804	62.30728596638391	OPTN
1785	Jensen_DISEASES	Bone cancer	1/10	0.0517647805964337	0.1634895117987378	0	0	21.04232804232804	62.30728596638391	CTNNB1
1786	Jensen_DISEASES	Langerhans-cell histiocytosis	1/10	0.0517647805964337	0.1634895117987378	0	0	21.04232804232804	62.30728596638391	MAP2K1
1787	Jensen_DISEASES	Human immunodeficiency virus infectious disease	2/69	0.0518895018620151	0.1634895117987378	0	0	5.690872560275546	16.83723628035471	CCL4;CCL3
1788	Jensen_DISEASES	Myocarditis	1/11	0.0567929297122617	0.1634895117987378	0	0	18.937142857142856	54.31822944685532	CCL3
1789	Jensen_DISEASES	Keratopathy	1/11	0.0567929297122617	0.1634895117987378	0	0	18.937142857142856	54.31822944685532	AKR1B1
1790	Jensen_DISEASES	Hypoglycemia	2/74	0.0587419442365898	0.1634895117987378	0	0	5.2943376068376065	15.007336023342026	IGFBP2;FOS
1791	Jensen_DISEASES	Lung cancer	5/400	0.0617050817302085	0.1634895117987378	0	0	2.4437899486151147	6.806905615636926	MAP2K1;TNFAIP3;CTNNB1;ETS2;NFE2L2
1792	Jensen_DISEASES	Adenocarcinoma in situ	1/12	0.0617946671578523	0.1634895117987378	0	0	17.214718614718613	47.92471292911524	ASPH
1793	Jensen_DISEASES	Motion sickness	1/12	0.0617946671578523	0.1634895117987378	0	0	17.214718614718613	47.92471292911524	FOS
1794	Jensen_DISEASES	Mulibrey nanism	1/12	0.0617946671578523	0.1634895117987378	0	0	17.214718614718613	47.92471292911524	SPOP
1795	Jensen_DISEASES	Esophageal cancer	1/12	0.0617946671578523	0.1634895117987378	0	0	17.214718614718613	47.92471292911524	CSNK1A1
1796	Jensen_DISEASES	Lateral sclerosis	1/12	0.0617946671578523	0.1634895117987378	0	0	17.214718614718613	47.92471292911524	SOD1
1797	Jensen_DISEASES	Lupus erythematosus	2/77	0.0629954321258737	0.1634895117987378	0	0	5.081794871794872	14.049603020278573	HMGB1;CALR
1798	Jensen_DISEASES	Megalocornea	1/13	0.066770130249167	0.1634895117987378	0	0	15.77936507936508	42.70684291496826	OPTN
1799	Jensen_DISEASES	Acanthosis nigricans	1/13	0.066770130249167	0.1634895117987378	0	0	15.77936507936508	42.70684291496826	LMNA
1800	Jensen_DISEASES	Thrombotic thrombocytopenic purpura	1/13	0.066770130249167	0.1634895117987378	0	0	15.77936507936508	42.70684291496826	THBS1
1801	Jensen_DISEASES	Neonatal jaundice	1/13	0.066770130249167	0.1634895117987378	0	0	15.77936507936508	42.70684291496826	PKM
1802	Jensen_DISEASES	Nephrocalcinosis	1/13	0.066770130249167	0.1634895117987378	0	0	15.77936507936508	42.70684291496826	DPY30
1803	Jensen_DISEASES	Upper respiratory tract disease	1/13	0.066770130249167	0.1634895117987378	0	0	15.77936507936508	42.70684291496826	NFE2L2
1804	Jensen_DISEASES	Holt-Oram syndrome	1/13	0.066770130249167	0.1634895117987378	0	0	15.77936507936508	42.70684291496826	CEBPB
1805	Jensen_DISEASES	Cardiofaciocutaneous syndrome	1/13	0.066770130249167	0.1634895117987378	0	0	15.77936507936508	42.70684291496826	MAP2K1
1806	Jensen_DISEASES	Renal tubular acidosis	1/13	0.066770130249167	0.1634895117987378	0	0	15.77936507936508	42.70684291496826	DPY30
1807	Jensen_DISEASES	Craniopharyngioma	1/13	0.066770130249167	0.1634895117987378	0	0	15.77936507936508	42.70684291496826	CTNNB1
1808	Jensen_DISEASES	Cystitis	1/13	0.066770130249167	0.1634895117987378	0	0	15.77936507936508	42.70684291496826	FOS
1809	Jensen_DISEASES	Endometrial cancer	4/292	0.069841833189308	0.1634895117987378	0	0	2.6696623093681917	7.105365287659097	CCND1;SPOP;CTNNB1;NFE2L2
1810	Jensen_DISEASES	Heart conduction disease	2/82	0.0703074648657578	0.1634895117987378	0	0	4.7629807692307695	12.645129524308606	CDKN1A;CAV1
1811	Jensen_DISEASES	Neurodegenerative disease	4/293	0.0705326207972094	0.1634895117987378	0	0	2.6602890291064525	7.054235132456273	LMNA;NDRG1;OPTN;SOD1
1812	Jensen_DISEASES	Skin atrophy	1/14	0.0717194556475595	0.1634895117987378	0	0	14.564835164835165	38.37824191326997	LMNA
1813	Jensen_DISEASES	Stomach cancer	1/14	0.0717194556475595	0.1634895117987378	0	0	14.564835164835165	38.37824191326997	CTNNB1
1814	Jensen_DISEASES	Biliary tract cancer	1/14	0.0717194556475595	0.1634895117987378	0	0	14.564835164835165	38.37824191326997	CTNNB1
1815	Jensen_DISEASES	Pericarditis	1/14	0.0717194556475595	0.1634895117987378	0	0	14.564835164835165	38.37824191326997	TNFRSF1A
1816	Jensen_DISEASES	LEOPARD syndrome	1/14	0.0717194556475595	0.1634895117987378	0	0	14.564835164835165	38.37824191326997	MAP2K1
1817	Jensen_DISEASES	Corneal edema	1/14	0.0717194556475595	0.1634895117987378	0	0	14.564835164835165	38.37824191326997	OPTN
1818	Jensen_DISEASES	Pancreatitis	2/84	0.073306683915409	0.1653299679794331	0	0	4.646341463414634	12.14137108679982	HMGB1;CTSB
1819	Jensen_DISEASES	Bowen-Conradi syndrome	1/15	0.0766427792936723	0.1692528042735265	0	0	13.523809523809524	34.73725554308256	RSL1D1
1820	Jensen_DISEASES	Sclerocornea	1/15	0.0766427792936723	0.1692528042735265	0	0	13.523809523809524	34.73725554308256	OPTN
1821	Jensen_DISEASES	Neuropathy	2/89	0.0809802717438836	0.1694757855414259	0	0	4.378205128205129	11.004836242108508	LMNA;NDRG1
1822	Jensen_DISEASES	Down syndrome	2/89	0.0809802717438836	0.1694757855414259	0	0	4.378205128205129	11.004836242108508	ETS2;SOD1
1823	Jensen_DISEASES	Neurilemmoma	1/16	0.0815402364397426	0.1694757855414259	0	0	12.6215873015873	31.638011389100345	SMARCB1
1824	Jensen_DISEASES	Toxoplasmosis	1/16	0.0815402364397426	0.1694757855414259	0	0	12.6215873015873	31.638011389100345	CD9
1825	Jensen_DISEASES	Atrioventricular block	1/16	0.0815402364397426	0.1694757855414259	0	0	12.6215873015873	31.638011389100345	LMNA
1826	Jensen_DISEASES	Corneal dystrophy	1/16	0.0815402364397426	0.1694757855414259	0	0	12.6215873015873	31.638011389100345	OPTN
1827	Jensen_DISEASES	Testicular cancer	1/17	0.0864119616795748	0.1696234803339802	0	0	11.832142857142856	28.97253011271759	CTNNB1
1828	Jensen_DISEASES	Papilloma	1/17	0.0864119616795748	0.1696234803339802	0	0	11.832142857142856	28.97253011271759	CCND1
1829	Jensen_DISEASES	relapsing-remitting multiple sclerosis	1/17	0.0864119616795748	0.1696234803339802	0	0	11.832142857142856	28.97253011271759	PTBP1
1830	Jensen_DISEASES	Coffin-Siris syndrome	1/17	0.0864119616795748	0.1696234803339802	0	0	11.832142857142856	28.97253011271759	SMARCB1
1831	Jensen_DISEASES	Conjunctivitis	1/17	0.0864119616795748	0.1696234803339802	0	0	11.832142857142856	28.97253011271759	TNFRSF1A
1832	Jensen_DISEASES	Macroglobulinemia	1/17	0.0864119616795748	0.1696234803339802	0	0	11.832142857142856	28.97253011271759	B2M
1833	Jensen_DISEASES	Ductal carcinoma in situ	1/18	0.0912580888842393	0.1712098658713162	0	0	11.135574229691876	26.659273431080635	CCND1
1834	Jensen_DISEASES	Thyroid cancer	1/18	0.0912580888842393	0.1712098658713162	0	0	11.135574229691876	26.659273431080635	CTNNB1
1835	Jensen_DISEASES	Autistic disorder	1/18	0.0912580888842393	0.1712098658713162	0	0	11.135574229691876	26.659273431080635	MARCKS
1836	Jensen_DISEASES	Congenital muscular dystrophy	1/18	0.0912580888842393	0.1712098658713162	0	0	11.135574229691876	26.659273431080635	LMNA
1837	Jensen_DISEASES	Lymphatic system disease	1/18	0.0912580888842393	0.1712098658713162	0	0	11.135574229691876	26.659273431080635	B2M
1838	Jensen_DISEASES	Coronary artery disease	3/205	0.0954496447526271	0.1724621390039696	0	0	2.839373257714121	6.670132004115892	LGALS3;EDN1;IL18
1839	Jensen_DISEASES	Spinocerebellar ataxia type 2	1/19	0.0960787512596211	0.1724621390039696	0	0	10.516402116402116	24.63558791711873	EIF2S2
1840	Jensen_DISEASES	Galactosemia	1/19	0.0960787512596211	0.1724621390039696	0	0	10.516402116402116	24.63558791711873	AKR1B1
1841	Jensen_DISEASES	Pellagra	1/19	0.0960787512596211	0.1724621390039696	0	0	10.516402116402116	24.63558791711873	GAPDH
1842	Jensen_DISEASES	Carpal tunnel syndrome	1/19	0.0960787512596211	0.1724621390039696	0	0	10.516402116402116	24.63558791711873	B2M
1843	Jensen_DISEASES	Parkinson's disease	2/99	0.0970190713725817	0.1724621390039696	0	0	3.9248612212529737	9.156103503103052	AAK1;CTSB
1844	Jensen_DISEASES	Paget's disease of bone	1/20	0.1008740813042086	0.1724621390039696	0	0	9.962406015037594	22.852586421851232	OPTN
1845	Jensen_DISEASES	Withdrawal disorder	1/20	0.1008740813042086	0.1724621390039696	0	0	9.962406015037594	22.852586421851232	FOS
1846	Jensen_DISEASES	Portal hypertension	1/20	0.1008740813042086	0.1724621390039696	0	0	9.962406015037594	22.852586421851232	EDN1
1847	Jensen_DISEASES	Progeria	1/20	0.1008740813042086	0.1724621390039696	0	0	9.962406015037594	22.852586421851232	LMNA
1848	Jensen_DISEASES	Conn's syndrome	1/20	0.1008740813042086	0.1724621390039696	0	0	9.962406015037594	22.852586421851232	ASPH
1849	Jensen_DISEASES	Spinal cord disease	1/21	0.1056442108825237	0.1749732242741799	0	0	9.463809523809523	21.271599601670488	SOD1
1850	Jensen_DISEASES	Syphilis	1/21	0.1056442108825237	0.1749732242741799	0	0	9.463809523809523	21.271599601670488	TPR
1851	Jensen_DISEASES	Autonomic neuropathy	1/21	0.1056442108825237	0.1749732242741799	0	0	9.463809523809523	21.271599601670488	AKR1B1
1852	Jensen_DISEASES	Brain edema	1/21	0.1056442108825237	0.1749732242741799	0	0	9.463809523809523	21.271599601670488	NFE2L2
1853	Jensen_DISEASES	Polycythemia vera	1/23	0.1151093925447775	0.1853912222579942	0	0	8.602597402597402	18.59771757676144	CALR
1854	Jensen_DISEASES	Echinococcosis	1/24	0.1198047049497415	0.1853912222579942	0	0	8.228157349896481	17.45926389427172	MDH1
1855	Jensen_DISEASES	Amblyopia	1/24	0.1198047049497415	0.1853912222579942	0	0	8.228157349896481	17.45926389427172	OPTN
1856	Jensen_DISEASES	Aniridia	1/24	0.1198047049497415	0.1853912222579942	0	0	8.228157349896481	17.45926389427172	OPTN
1857	Jensen_DISEASES	Goiter	1/24	0.1198047049497415	0.1853912222579942	0	0	8.228157349896481	17.45926389427172	LGALS3
1858	Jensen_DISEASES	Hypotrichosis	1/24	0.1198047049497415	0.1853912222579942	0	0	8.228157349896481	17.45926389427172	SMARCB1
1859	Jensen_DISEASES	Colitis	1/24	0.1198047049497415	0.1853912222579942	0	0	8.228157349896481	17.45926389427172	CXCL2
1860	Jensen_DISEASES	Corneal disease	1/24	0.1198047049497415	0.1853912222579942	0	0	8.228157349896481	17.45926389427172	BHLHE40
1861	Jensen_DISEASES	Cutis laxa	1/24	0.1198047049497415	0.1853912222579942	0	0	8.228157349896481	17.45926389427172	GSN
1862	Jensen_DISEASES	Ulcerative colitis	2/115	0.1243132003508584	0.1858364193198059	0	0	3.3664057181756295	7.018791266749542	TNFAIP3;AKR1B1
1863	Jensen_DISEASES	Essential tremor	1/25	0.1244753374689266	0.1858364193198059	0	0	7.884920634920635	16.42939655103013	VIM
1864	Jensen_DISEASES	Peripheral neuropathy	1/25	0.1244753374689266	0.1858364193198059	0	0	7.884920634920635	16.42939655103013	NDRG1
1865	Jensen_DISEASES	Primary biliary cirrhosis	1/25	0.1244753374689266	0.1858364193198059	0	0	7.884920634920635	16.42939655103013	TNFRSF1A
1866	Jensen_DISEASES	Lyme disease	1/25	0.1244753374689266	0.1858364193198059	0	0	7.884920634920635	16.42939655103013	YBX1
1867	Jensen_DISEASES	Glaucoma	1/26	0.129121418613924	0.190095421848277	0	0	7.569142857142857	15.494051230927994	CAV1
1868	Jensen_DISEASES	Retinal detachment	1/26	0.129121418613924	0.190095421848277	0	0	7.569142857142857	15.494051230927994	OPTN
1869	Jensen_DISEASES	Sudden infant death syndrome	1/27	0.1337430762062543	0.1942022750392185	0	0	7.277655677655678	14.6414399447917	FOS
1870	Jensen_DISEASES	Hyperhomocysteinemia	1/27	0.1337430762062543	0.1942022750392185	0	0	7.277655677655678	14.6414399447917	HSPA5
1871	Jensen_DISEASES	ENSP00000256078	1/28	0.1383404373758099	0.1985071928480809	0	0	7.007760141093474	13.861613711094853	CTNNB1
1872	Jensen_DISEASES	Allergic hypersensitivity disease	2/123	0.1385804931203584	0.1985071928480809	0	0	3.1425619834710745	6.210657643483072	LGALS3;IL18
1873	Jensen_DISEASES	Werner syndrome	1/29	0.1429136286904141	0.2019845952157853	0	0	6.757142857142857	13.146121612489974	LMNA
1874	Jensen_DISEASES	Polyneuropathy	1/29	0.1429136286904141	0.2019845952157853	0	0	6.757142857142857	13.146121612489974	GSN
1875	Jensen_DISEASES	Ataxia telangiectasia	1/30	0.147462775934803	0.2043275065240408	0	0	6.523809523809524	12.487742462791424	CDKN1A
1876	Jensen_DISEASES	Hemochromatosis	1/30	0.147462775934803	0.2043275065240408	0	0	6.523809523809524	12.487742462791424	B2M
1877	Jensen_DISEASES	limb-girdle muscular dystrophy	1/30	0.147462775934803	0.2043275065240408	0	0	6.523809523809524	12.487742462791424	LMNA
1878	Jensen_DISEASES	Chagas disease	1/32	0.156489438561413	0.2154270193183089	0	0	6.102304147465437	11.318350870830448	CALR
1879	Jensen_DISEASES	Arthropathy	1/33	0.1609672024230656	0.2187503007287815	0	0	5.911309523809524	10.79732987706831	B2M
1880	Jensen_DISEASES	Hyperopia	1/33	0.1609672024230656	0.2187503007287815	0	0	5.911309523809524	10.79732987706831	OPTN
1881	Jensen_DISEASES	Brain ischemia	1/35	0.1698522116392294	0.2279029675159281	0	0	5.563025210084033	9.862278864903406	FOS
1882	Jensen_DISEASES	Psoriasis	1/35	0.1698522116392294	0.2279029675159281	0	0	5.563025210084033	9.862278864903406	TNFAIP3
1883	Jensen_DISEASES	Exanthem	1/36	0.1742597016514327	0.2280435601858255	0	0	5.403809523809524	9.441582225640868	TNFRSF1A
1884	Jensen_DISEASES	Uveitis	1/36	0.1742597016514327	0.2280435601858255	0	0	5.403809523809524	9.441582225640868	OPTN
1885	Jensen_DISEASES	Bilirubin metabolic disorder	1/36	0.1742597016514327	0.2280435601858255	0	0	5.403809523809524	9.441582225640868	PKM
1886	Jensen_DISEASES	Leukopenia	1/36	0.1742597016514327	0.2280435601858255	0	0	5.403809523809524	9.441582225640868	B2M
1887	Jensen_DISEASES	Acute cystitis	1/37	0.1786440106564406	0.2295304864191843	0	0	5.253439153439153	9.048314619475114	B2M
1888	Jensen_DISEASES	Spina bifida	1/37	0.1786440106564406	0.2295304864191843	0	0	5.253439153439153	9.048314619475114	CITED2
1889	Jensen_DISEASES	Periodontal disease	1/37	0.1786440106564406	0.2295304864191843	0	0	5.253439153439153	9.048314619475114	IL18
1890	Jensen_DISEASES	Neurofibromatosis	1/38	0.1830052594401388	0.2309352083411276	0	0	5.111196911196911	8.680041017660667	SMARCB1
1891	Jensen_DISEASES	post-traumatic stress disorder	1/38	0.1830052594401388	0.2309352083411276	0	0	5.111196911196911	8.680041017660667	FOS
1892	Jensen_DISEASES	Congenital diaphragmatic hernia	1/38	0.1830052594401388	0.2309352083411276	0	0	5.111196911196911	8.680041017660667	EDN1
1893	Jensen_DISEASES	Alopecia	1/39	0.1873435681263354	0.2322622014197842	0	0	4.976441102756892	8.334598723356978	LMNA
1894	Jensen_DISEASES	Amnestic disorder	1/39	0.1873435681263354	0.2322622014197842	0	0	4.976441102756892	8.334598723356978	FOS
1895	Jensen_DISEASES	Frontotemporal dementia	1/39	0.1873435681263354	0.2322622014197842	0	0	4.976441102756892	8.334598723356978	SOD1
1896	Jensen_DISEASES	Intellectual disability	3/296	0.2074709609017823	0.2542722780706219	0	0	1.9484741045097584	3.06448972496717	MAP2K1;SMARCB1;CTNNB1
1897	Jensen_DISEASES	Meningitis	1/44	0.208695171624001	0.2542722780706219	0	0	4.396677740863788	6.889069059482109	CCL3
1898	Jensen_DISEASES	Angelman syndrome	1/44	0.208695171624001	0.2542722780706219	0	0	4.396677740863788	6.889069059482109	IGFBP2
1899	Jensen_DISEASES	Hepatitis	1/46	0.2170793682680234	0.2629761489875484	0	0	4.200846560846561	6.416760522811149	AKR1B1
1900	Jensen_DISEASES	Skin cancer	4/454	0.2207806243845248	0.2659402975540867	0	0	1.6944662309368193	2.5596364920028676	MAP2K1;CTNNB1;RAC1;EIF2S2
1901	Jensen_DISEASES	Dental caries	1/49	0.2294909406653386	0.2748705052036825	0	0	3.937698412698413	5.795865707171542	SGK1
1902	Jensen_DISEASES	Irritable bowel syndrome	1/50	0.2335846623503299	0.2782019574060109	0	0	3.857142857142857	5.6090983677319475	FOS
1903	Jensen_DISEASES	Metabolic acidosis	1/51	0.2376568381629201	0.279906942725217	0	0	3.779809523809524	5.4313122580067175	DPY30
1904	Jensen_DISEASES	Ovarian cancer	1/51	0.2376568381629201	0.279906942725217	0	0	3.779809523809524	5.4313122580067175	CTNNB1
1905	Jensen_DISEASES	Polycystic kidney disease	1/53	0.2457370008212327	0.2878245534480736	0	0	3.634065934065934	5.100387616495913	CTNNB1
1906	Jensen_DISEASES	Hyperinsulinism	1/54	0.2497452105751793	0.290912003527132	0	0	3.565318957771788	4.946217041895164	EDN1
1907	Jensen_DISEASES	Prader-Willi syndrome	1/58	0.2655681464347367	0.3076527160883289	0	0	3.314452798663325	4.394579268842185	IGFBP2
1908	Jensen_DISEASES	Muscular atrophy	1/61	0.2772179988502112	0.3194033465013303	0	0	3.148253968253968	4.039055837681037	SOD1
1909	Jensen_DISEASES	Melanoma	4/505	0.2795973320647643	0.3203484780191916	0	0	1.5179836405620133	1.9345256540043252	MAP2K1;CTNNB1;RAC1;SGK1
1910	Jensen_DISEASES	Congenital heart disease	1/62	0.2810604571300454	0.3203484780191916	0	0	3.0964871194379393	3.930016499856184	CITED2
1911	Jensen_DISEASES	Eosinophilia	1/66	0.2962289867656527	0.335831792482986	0	0	2.9053479853479853	3.534711786822226	CCL3
1912	Jensen_DISEASES	Gout	1/69	0.307396940524649	0.346639103144817	0	0	2.776750700280112	3.2754978898915463	SGK1
1913	Jensen_DISEASES	Multiple sclerosis	2/219	0.3235880131384093	0.3629664485996972	0	0	1.743796526054591	1.9674979579824112	TNFAIP3;TNFRSF1A
1914	Jensen_DISEASES	Cataract	1/74	0.3256213800324266	0.3633249082467076	0	0	2.5859099804305283	2.901442673624927	VIM
1915	Jensen_DISEASES	Myopia	1/75	0.3292088545824774	0.365404592520865	0	0	2.550836550836551	2.834139889441226	OPTN
1916	Jensen_DISEASES	Huntington's disease	1/76	0.3327774239489931	0.3674417389436799	0	0	2.5166984126984127	2.769076475621896	SOD1
1917	Jensen_DISEASES	Brain disease	1/77	0.3363271868901672	0.3694371172057795	0	0	2.483458646616542	2.706152425654923	JUN
1918	Jensen_DISEASES	Acquired immunodeficiency syndrome	1/78	0.3398582415356282	0.3713914804409958	0	0	2.451082251082251	2.64527337243436	IL32
1919	Jensen_DISEASES	Blindness	1/81	0.3503401298474933	0.3808826027059926	0	0	2.3588095238095237	2.4740392486081637	OPTN
1920	Jensen_DISEASES	Systemic lupus erythematosus	1/83	0.3572362910427614	0.3863984372503338	0	0	2.3010452961672474	2.3685990076974717	TNFAIP3
1921	Jensen_DISEASES	Fatty liver disease	1/85	0.364059932456824	0.3917802318824705	0	0	2.246031746031746	2.269473074663769	HSPA5
1922	Jensen_DISEASES	Celiac disease	1/88	0.3741610703355911	0.400616903591643	0	0	2.168253968253968	2.1315430541870413	TMSB4X
1923	Jensen_DISEASES	Thrombocytopenia	1/95	0.3971165113308563	0.423058795990661	0	0	2.0060790273556233	1.8526652610121757	B2M
1924	Jensen_DISEASES	Breast cancer	3/434	0.4050799373868647	0.4293847336300767	0	0	1.3152749307323226	1.188575621330512	SMARCB1;CCND1;CTNNB1
1925	Jensen_DISEASES	Pain agnosia	1/101	0.4161273852933388	0.4389005257820291	0	0	1.8851428571428572	1.6528251110148593	FOS
1926	Jensen_DISEASES	Alcohol dependence	1/103	0.4223314239251286	0.4432389201590459	0	0	1.8479925303454716	1.592904712202544	ALDH1A1
1927	Jensen_DISEASES	Large intestine cancer	1/122	0.4781070014725404	0.499303863606791	0	0	1.5563164108618657	1.1484381250330276	CTNNB1
1928	Jensen_DISEASES	Rheumatoid arthritis	2/310	0.4909758671478049	0.5102298227222287	0	0	1.222902097902098	0.8699240066673678	GSN;TNFAIP3
1929	Jensen_DISEASES	Osteoporosis	1/130	0.499963672425482	0.5170356027034254	0	0	1.4592100406053894	1.011553348464968	CTNNB1
1930	Jensen_DISEASES	Pancreatic cancer	1/137	0.5183428842553988	0.5334402498162356	0	0	1.3836134453781512	0.9091977385922756	CTNNB1
1931	Jensen_DISEASES	Liver cancer	3/597	0.6169319521599848	0.6318336901348637	0	0	0.94635677159949	0.4570870551766434	TPR;CTNNB1;NFE2L2
1932	Jensen_DISEASES	Alzheimer's disease	1/195	0.6470109521397635	0.6594534704501435	0	0	0.9671084928816888	0.4210713561076919	HMGB1
1933	Jensen_DISEASES	Crohn's disease	1/248	0.7344944648092313	0.7450374475576892	0	0	0.7575477154424523	0.2337586343802614	TNFAIP3
1934	Jensen_DISEASES	Acquired metabolic disease	1/338	0.8365916406584114	0.8445591800932534	0	0	0.5526918185671895	0.0986108387835657	IGFBP4
1935	Jensen_DISEASES	Carcinoma	48/11318	0.9926827414382344	0.9955964108649422	0	0	0.6332833583208396	0.0046509349505697	CDKN1A;SMARCB1;HDAC1;TNFAIP3;AKR1B1;YBX1;NDRG1;THBS1;ETS2;LIMA1;MAP1LC3B;CCND1;IFI16;BAG3;TPR;SPOP;RAC1;B2M;CTSB;MAP2K3;EGR1;MAP2K1;JUN;GSN;HSPA5;MDH1;CSNK1A1;PLK2;PRKCD;PLAUR;TNFRSF1A;MMP14;PKM;IRF3;ASPH;EWSR1;BHLHE40;ALDH1A1;AAK1;TXNIP;CTNNB1;VIM;IL6ST;SGK1;RGL2;OPTN;CD44;NFE2L2
1936	Jensen_DISEASES	Kidney cancer	6/2584	0.9955964108649422	0.9955964108649422	0	0	0.4030100853374709	0.0017786098471298	MAP2K1;CCND1;TPR;TNFAIP3;B2M;THBS1
