# Supplementary material for: SenSet defines cell-type specific senescence signatures in the aged human lung
Source: EMBO J. 2026 Apr 10;45(10):3589–638. doi: 10.1038/s44318-026-00762-8 (PMC13187336; doi:10.1038/s44318-026-00762-8)
Supplement: Supplementary file 3 — Source data Fig. 4 [file 44318_2026_762_MOESM3_ESM.zip]

Archive with 20 entries (11 files):
- Figure 4/
- Figure 4/4E/
- Figure 4/4E/4E.csv
- Figure 4/4B/
- Figure 4/4B/B_rank.csv
- Figure 4/4B/B_GSEA.csv
- Figure 4/4C/
- Figure 4/4C/4C.csv
- Figure 4/4D/
- Figure 4/4D/4D.csv
- Figure 4/4A/
- Figure 4/4A/A_GSEA.csv
- Figure 4/4A/A_rank.csv
- Figure 4/4F/
- Figure 4/4F/F.csv
- Figure 4/4H/
- Figure 4/4H/4H.ai
- Figure 4/4G/
- Figure 4/4G/G_GSEA.csv
- Figure 4/4G/G_rank.csv
