# Supplementary material for: SenSet defines cell-type specific senescence signatures in the aged human lung
Source: EMBO J. 2026 Apr 10;45(10):3589–638. doi: 10.1038/s44318-026-00762-8 (PMC13187336; doi:10.1038/s44318-026-00762-8)
Supplement: Supplementary file 3 — Source data Fig. 4 [file 44318_2026_762_MOESM3_ESM.zip › Figure 4/4B/B_rank.csv]

Gene	Score
FTH1	2.020351
FTL	1.9769081
MT2A	1.9620132
LGALS1	1.8540611
MT-CO1	1.8016518
TMSB10	1.7617949
MT-CO3	1.708807
MT-CO2	1.6974511
RPL41	1.6930255
RPS2	1.6846976
RPS27	1.6389091
RPS8	1.6225097
RPL37A	1.617123
RPS19	1.608505
RPL28	1.6044466
IGFBP5	1.5987234
RPL13	1.5796779
EEF1A1	1.5681813
MALAT1	1.5659178
RPL13A	1.5612992
RPS18	1.5498114
RPS12	1.5481063
RPLP1	1.5433139
RPL12	1.5302261
RPL15	1.525714
TMSB4X	1.5241938
RPL10	1.5073838
RPS28	1.5008671
TPT1	1.4971123
RPL3	1.4928514
RPS15	1.489774
RPL32	1.4805816
RPL19	1.4774448
RPS14	1.4658562
RPS15A	1.4601846
RPS17	1.4585489
RPS23	1.4492372
SERF2	1.4492282
RPS3	1.4443924
RPL29	1.4380027
RPL11	1.4307786
RPL27A	1.4238924
RPL37	1.411339
RPL7A	1.4034035
RPS6	1.3999327
RPL34	1.3979901
RPL18A	1.3962592
RPL23A	1.393034
RPS7	1.3905411
RPL35A	1.3825113
RPS16	1.3800505
RPL35	1.3747952
RPLP2	1.3741758
RPS20	1.373774
RPL36	1.3687036
RPL10A	1.3685606
RPS4X	1.3630412
RPL18	1.3610487
RPS5	1.356652
RACK1	1.3543918
RPL31	1.347081
RPL8	1.3436391
B2M	1.3434291
NEAT1	1.3369596
VIM	1.3368597
MT-CYB	1.3352821
RPS9	1.323046
HMGA1	1.3152224
GAPDH	1.3123307
ATP5E	1.3112614
RPL6	1.3101599
SH3BGRL3	1.3020215
MT-ND4	1.2857783
RPS13	1.2782184
RPS25	1.259552
RPS3A	1.2595494
RPS27A	1.256951
RPL27	1.2537143
RPL30	1.2490883
RPL14	1.2470784
RPLP0	1.2412322
RPL5	1.2234259
RPL21	1.2176296
RPS29	1.2097489
RPS11	1.2071378
PFN1	1.1954815
RPL23	1.1927984
RPL39	1.1904106
RPL9	1.1881335
RPL26	1.1859103
RPSA	1.1675215
RPL4	1.1629324
RPL24	1.1578112
GPX4	1.1557786
YBX1	1.1253694
UBA52	1.1222043
ACTG1	1.1146365
RPS24	1.1081357
SLC25A6	1.1069369
RPS27L	1.1021295
NACA	1.0982244
BEX3	1.0918374
OAZ1	1.0888388
FAU	1.0884948
CD63	1.0814621
OST4	1.0777867
RPL38	1.0643053
MT-ATP6	1.0602503
MT-ND1	1.0599155
SRP14	1.0495609
RPL7	1.0399141
CCND1	1.036323
PTMA	1.0295599
RPL22	1.0222418
COX4I1	1.0130703
TMA7	1.0045328
CFL1	0.9890116
EIF1	0.9818721
ACTB	0.9813956
HINT1	0.9715456
POLR2L	0.96972656
PPIA	0.9570452
S100A16	0.9487995
S100A11	0.94315195
RPS21	0.9416156
EEF1B2	0.93227875
TOMM7	0.9291829
RPS26	0.9127375
S100A13	0.91245794
BTF3	0.90710574
COX7C	0.9059113
PFDN5	0.8992121
UQCRQ	0.89066887
MMP2	0.8906373
ELOB	0.88646686
MYL6	0.8862048
UQCRH	0.87872386
H3F3B	0.8768992
C19orf53	0.874828
COMMD6	0.867206
ARPC2	0.8630862
RPL36AL	0.8616676
COX7A2	0.8612523
EEF2	0.86036927
H3F3A	0.8577405
EEF1D	0.85735464
TXN	0.85244095
COL6A2	0.8518082
MT-ND3	0.84755135
NDUFS5	0.84623444
DYNLL1	0.84283745
MIF	0.839954
ATP5L	0.83908725
ITGB1	0.83430755
GUK1	0.83285904
UQCR11	0.83052087
ATP5G2	0.8270204
FN1	0.8253877
COL6A1	0.8244608
PRDX5	0.81959367
PHPT1	0.81483936
MT-ND2	0.806472
GYPC	0.80599594
PSMA7	0.7978276
NEDD8	0.7969651
PKM	0.7966585
SEC61G	0.79664475
MZT2B	0.79371846
CSTB	0.7913567
CCNI	0.78884745
DCBLD2	0.78528506
CD99	0.7768148
UBL5	0.7752158
RAB13	0.77396953
RPL22L1	0.76945055
RPS10	0.76934344
SEC61B	0.76375175
NPC2	0.7623543
COX6B1	0.76034737
SUMO2	0.758754
HSPA8	0.7486739
AP2S1	0.7479628
CUTA	0.74589884
BRI3	0.745065
SFRP1	0.74296
NPM1	0.73678386
ATOX1	0.7355896
DBI	0.73160136
NOP10	0.7269361
SLC25A3	0.7215352
PHLDA2	0.72031164
HNRNPA1	0.71579325
ANAPC11	0.7141049
GSTP1	0.7136369
COL1A1	0.71266884
PABPC1	0.7071855
ATP6V1F	0.7058098
MMP1	0.70527494
NDUFB2	0.70219123
COPS9	0.70107085
MDK	0.69861084
NDUFA4	0.6977962
PSAP	0.6975225
UBB	0.6960249
RAC1	0.69549036
FKBP1A	0.6910435
EDF1	0.6901194
TUBB	0.6889217
CALR	0.6887021
CHCHD2	0.68657637
SNRPD2	0.6857723
HSPB1	0.68363994
PCBP2	0.68292457
UQCR10	0.6809962
HMGN1	0.67444026
COX5B	0.6699788
TPI1	0.66824174
CALM2	0.6670576
PRELID1	0.6657806
PTMS	0.6656977
TPM4	0.66507065
C14orf2	0.6585556
BRK1	0.65835
ATP5I	0.65586025
TUBA1B	0.65530086
KRT10	0.6540613
GNG5	0.653519
EIF3F	0.6494308
MRPL41	0.6483704
COPRS	0.6447428
SSR3	0.644527
COX8A	0.64168954
ATP5J	0.6416532
NME4	0.64006734
HLA-B	0.6389731
COX7A2L	0.63311243
MGST3	0.63133466
C12orf75	0.6295296
CLTA	0.6289472
COX6A1	0.62839913
SNX3	0.62363124
TPM2	0.62356585
CLIC1	0.6235093
EMP3	0.6232369
ALDOA	0.62286913
C12orf57	0.6203734
CDC42	0.6200562
CCDC85B	0.61933404
HSP90AA1	0.61767507
ATP5G3	0.614079
H2AFZ	0.6132598
CAV1	0.6123129
HMGA2	0.60952044
TRMT112	0.60941374
PHLDA1	0.6076068
HSBP1	0.6048644
RNF7	0.604283
RABAC1	0.6033182
USMG5	0.5959468
MYL6B	0.59561634
RHOC	0.59410435
NDUFA11	0.5919425
LDHB	0.59176385
CST3	0.5917286
TMEM258	0.5915301
UQCRB	0.590068
LAMTOR5	0.5894111
NAP1L1	0.58934224
UCHL1	0.58730996
GADD45GIP1	0.5872078
MYDGF	0.5867727
GREM1	0.5853938
DSTN	0.58474076
COX6C	0.58381426
TRAPPC1	0.5835821
TBCA	0.5817394
PFDN2	0.58081347
CDKN1A	0.5801431
CALD1	0.57983077
POMP	0.57891196
ATP6V0E1	0.5774064
SUB1	0.5770383
RWDD1	0.5740213
PPDPF	0.5705454
MARCKSL1	0.5687338
AURKAIP1	0.5667317
C19orf43	0.5655175
MAP1B	0.56521916
NDUFAF8	0.56464845
PARK7	0.5624746
ANXA2	0.56215495
BAX	0.56211567
LAMTOR1	0.56195194
C1orf122	0.5607023
METTL9	0.5585954
RPS4Y1	0.5578673
TIMM13	0.5573611
TMEM147	0.5564784
RAN	0.55634487
C4orf3	0.55577445
TNFRSF12A	0.5540885
NDUFB7	0.5537222
TMED2	0.54778224
FAAP20	0.5467001
PEBP1	0.5465176
SET	0.54519
ARL6IP4	0.5450952
SERP1	0.54429394
NDUFS8	0.54357296
MRPS21	0.54149044
CTSB	0.5409686
NDUFB10	0.54003245
MRPL51	0.5393903
PPIB	0.53846073
EIF3L	0.5381986
SSR4	0.5367513
C4orf48	0.5349424
SEM1	0.534863
ZFAS1	0.534529
HMGB1	0.53316224
GPX1	0.5330407
SRSF9	0.5321355
SERPINE2	0.531577
ATP5D	0.5315332
MYL12A	0.5297589
ATP6V1G1	0.5295621
WDR83OS	0.5292783
HSPE1	0.5278566
RPL36A	0.5277785
KDELR2	0.52761894
SSR2	0.52716714
LAMTOR4	0.5258285
NDUFS6	0.5253296
STMN1	0.5231488
PDCD5	0.52166474
MARCKS	0.52116954
RTN4	0.52042997
SNRPG	0.5203288
YWHAQ	0.51867086
EIF3K	0.51530164
S100A10	0.5145093
BEX1	0.51255584
NHP2	0.51212513
OSTC	0.511619
ARPC1A	0.511313
HLA-C	0.50975394
ARPC3	0.50940704
MORF4L1	0.5085505
MMP24-AS1	0.506873
PRDX1	0.50635767
SOD1	0.5041366
DRAP1	0.5033853
ATP5J2	0.50248367
VKORC1	0.49938288
C9orf16	0.49850345
YWHAZ	0.49817294
LSM7	0.49776784
FKBP2	0.4974565
HIGD2A	0.4935758
RPL17	0.49277985
TPM1	0.49159938
PFN2	0.49058262
GNG11	0.48931426
SF3B5	0.4885104
MTDH	0.48784912
RBX1	0.48602435
TUBA1A	0.48278877
GNAS	0.4818662
EID1	0.4812919
EVA1B	0.48049873
ST13	0.47940913
HEBP2	0.47823536
TIMP1	0.4778691
TTC3	0.4768564
MZT2A	0.47587422
EIF3H	0.47509733
YWHAE	0.47484702
SSU72	0.4741965
PSMB5	0.47393283
BASP1	0.47325996
SELENOH	0.47318542
STUB1	0.4724214
NENF	0.47183523
TIMP2	0.47086632
EIF5A	0.4697554
PDLIM7	0.4664068
IFI27L2	0.46442562
MMP14	0.46395576
SF3B6	0.46331295
NUCKS1	0.46315086
NDUFA1	0.46222773
SEC11A	0.46218985
NDUFB1	0.46177995
MRPL23	0.45852464
CD151	0.4583671
UBE2D3	0.45833147
CTTN	0.45785815
PPP1R14B	0.45617786
JTB	0.45596725
HLA-A	0.45589918
KTN1	0.45539206
NBDY	0.45520017
TMEM219	0.45507973
MRPL14	0.4550606
ISCU	0.45424998
HCFC1R1	0.4537614
AP2M1	0.45354316
SNF8	0.45309788
C19orf70	0.45268312
ZNHIT1	0.45256987
TCEAL9	0.45108676
RHOA	0.45056885
MORF4L2	0.44904536
ATPIF1	0.44800687
PSMB7	0.44671515
EIF3E	0.44414875
DYNLT1	0.44372663
LOXL1	0.44260818
SUMO1	0.44136718
YIF1A	0.44063875
TMEM230	0.44059104
MRPL52	0.43961543
MPG	0.4395232
MLF2	0.43862888
SNRPE	0.437945
PRDX2	0.4370846
C6orf1	0.43647158
NR2F2	0.4362581
COX7B	0.43619472
MT1E	0.43540463
SKP1	0.43451676
MRPL33	0.43389773
CD59	0.43248
MEG3	0.43222326
FAM96B	0.43170273
ATP5O	0.43133992
CDK4	0.43130273
LY6E	0.43114686
CALM1	0.43084627
C7orf73	0.4308347
APRT	0.43073437
SLC25A5	0.43034273
HNRNPC	0.42448533
SDF2L1	0.42407367
LSM4	0.42384866
CALU	0.42359382
POLR2J	0.42339
SQSTM1	0.4233847
NAA38	0.42262882
DAD1	0.42220113
DDT	0.42188504
FAM127A	0.42109507
ATP5G1	0.4210669
TIMP3	0.4207425
SLIRP	0.42073452
SDC1	0.41967815
SIVA1	0.41824317
CNN3	0.41624638
SPP1	0.41618466
ERH	0.41553208
PGLS	0.41340435
YWHAB	0.41338575
MYL12B	0.41215047
NDUFB4	0.4120067
REXO2	0.4106868
FIS1	0.4079818
P4HB	0.40748036
NDUFB11	0.40715548
TXNL4A	0.40683237
GLTSCR2	0.4068161
NDUFA2	0.4042096
COX14	0.40407592
COL1A2	0.40390745
DYNLRB1	0.40322787
GNB2	0.40185434
SNU13	0.40114796
AXL	0.40029472
RPS19BP1	0.39893493
UXT	0.39756507
STOML2	0.39733884
CAMTA1	0.39660013
ROMO1	0.39630485
MIEN1	0.3947299
SCAND1	0.39412665
NDUFAF3	0.39381373
EI24	0.39355958
TBCB	0.39332238
UQCC2	0.3930303
PDLIM2	0.39284664
ARF4	0.39157262
EIF4G2	0.39112258
LAMTOR2	0.390953
SDCBP	0.39058223
EIF4A2	0.38986933
COX5A	0.38956937
S100A6	0.38827652
SNRPF	0.3881519
MRPL57	0.38726574
C6orf48	0.38721603
PSMB6	0.3871392
HN1	0.38708344
NDUFB9	0.3867286
AP3S1	0.3859585
HDLBP	0.38594854
RAB32	0.3855171
ENY2	0.38502678
MTCH1	0.384253
HIF1A	0.38206798
RBM3	0.38178396
LINC00493	0.3798312
PPP1CB	0.3789507
FIBP	0.37879333
CYP1B1	0.37866104
TAGLN2	0.37830323
MRPL36	0.37646726
TMED9	0.3757701
SRPX	0.3749855
LAPTM4A	0.3745178
GABARAPL2	0.3741615
PGAM1	0.37351063
FABP5	0.3727147
ENO1	0.37006485
RANBP1	0.3693219
GTF3A	0.36869055
ERGIC3	0.3686102
BLOC1S1	0.3686016
ATP5A1	0.368441
NTAN1	0.36783624
CANX	0.36732697
GSTO1	0.3671834
MRPS15	0.3649169
TMEM167A	0.36478955
PCBP1	0.3639904
MYH9	0.3637398
HMGN2	0.36361516
RAB2A	0.36277843
BSG	0.36219049
ELOC	0.36187184
C14orf166	0.36138397
H2AFV	0.36132932
CNPY2	0.36122566
CTNNB1	0.36116236
EIF4EBP1	0.3603612
ANAPC16	0.35999292
TCEAL8	0.359873
RHEB	0.35942566
SMDT1	0.35897884
TUSC3	0.35758126
RAB34	0.35652104
ARL2	0.35643822
NDUFC2	0.3561887
SAP18	0.35600954
GRN	0.35583597
EIF5B	0.35583124
BANF1	0.35582036
SERBP1	0.35573944
YBX3	0.35549575
PDIA6	0.3550175
MRPL20	0.35472506
NME1	0.35461488
CEBPB	0.35457414
COPE	0.35449153
VAT1	0.3543856
MLLT11	0.35421842
EIF2S2	0.35397008
OAF	0.3538049
EIF2AK4	0.3537577
RAB1A	0.35355884
NDUFB8	0.3534205
ARF1	0.3533445
SNRPD1	0.35329622
UBXN1	0.3525234
ATP5H	0.35249972
SPG21	0.35223174
FRMD4A	0.3513228
NRP2	0.3511161
SAT1	0.3504687
SELENOM	0.35044962
HNRNPA2B1	0.35006112
POLR2F	0.34967348
METTL26	0.34954506
MANF	0.3490541
JOSD2	0.34866548
AP1S1	0.34766364
MRPS34	0.347517
TMEM14C	0.34695107
LMNA	0.34619805
MINOS1	0.34602052
ANXA5	0.34579954
TGFBI	0.34476095
RBM39	0.343333
RRAS	0.34269172
C11orf58	0.34225738
PSMB1	0.33998135
C1orf43	0.33914417
ARL4C	0.33891284
SEC62	0.33875805
LSM5	0.3384505
CD44	0.33789334
C1QBP	0.33786452
TSPO	0.33774498
CTSL	0.3371526
FXYD5	0.33626035
MRPL34	0.33577493
BCL7C	0.33537865
EIF3G	0.33507133
MPST	0.33468568
GTF2H5	0.33441913
VDAC2	0.33434618
RBPJ	0.33369905
NUTF2	0.33296472
CKAP4	0.33284557
CSDE1	0.33257163
ATP6V0B	0.33236498
TXNDC17	0.33203986
SNRPB	0.33199328
F2R	0.33156163
TPM3	0.33138508
UBE2S	0.3312098
ZFP36L1	0.33097768
PNKD	0.33077615
AK1	0.3297409
CIRBP	0.32929313
KLF6	0.32838422
LRP10	0.3269845
ARPC5	0.32610667
SMS	0.3260628
KDELR1	0.3260341
ACTG2	0.32567745
SCD	0.32508075
NDUFAB1	0.32483202
TMBIM6	0.32473764
CALM3	0.32459623
LARP6	0.32417813
CAPZA1	0.3240478
CSNK2B	0.3237391
HSP90B1	0.32363033
SRSF3	0.3235444
VMP1	0.3229224
UBE2I	0.32243186
CAPZB	0.32165682
C19orf24	0.32154274
GNAI2	0.32022056
PSMD8	0.31931043
ARF6	0.31862462
POLR2I	0.3181632
FKBP8	0.31745803
ZCRB1	0.31736264
PTRHD1	0.31645107
UFC1	0.31605375
MRFAP1	0.31596804
TMED3	0.31579536
NAA10	0.31565738
CYCS	0.31484246
CYB5R3	0.31372237
TCEAL4	0.31367975
PTTG1	0.31363738
HSP90AB1	0.3136059
UBE2E3	0.31236076
NDUFC1	0.31205547
RALBP1	0.311845
NDUFA3	0.31057984
SRP9	0.31051484
UBE2D2	0.30981016
CAPNS1	0.30884606
TAF10	0.30859995
NTM	0.30855444
CXXC5	0.30789524
MGST1	0.30779368
HNRNPH1	0.30748573
PRR13	0.30704784
RGS10	0.30695558
MRPS16	0.30676082
CDK2AP2	0.3065571
RAB7A	0.30655253
SPCS1	0.3054372
AES	0.30505323
EIF4B	0.3050412
ACP1	0.3049662
UQCRFS1	0.3047698
HMGN3	0.30443954
SAT2	0.30437362
CAP1	0.3042364
PHB	0.30419433
TRAPPC2L	0.30374682
ITM2B	0.303535
POLE4	0.30262476
CRELD2	0.30160958
ISOC2	0.3008734
TSR3	0.300039
PPP4C	0.29989743
SARAF	0.29905227
PYURF	0.29897803
ZNF706	0.2986294
ERP29	0.2968295
GTF3C6	0.29603004
PAFAH1B3	0.2958964
FSCN1	0.2954955
AHNAK	0.29545584
NDUFB6	0.2952088
TOMM20	0.29512975
PRSS23	0.294566
TAX1BP3	0.29416853
MME	0.29415986
PPP1CA	0.29360563
PHLDA3	0.29281572
TPGS2	0.29265705
CCNG1	0.29242322
MRPL17	0.29217196
PTRF	0.29214752
POLR1D	0.2920776
COA3	0.29199353
CHMP2A	0.2916953
LSM1	0.291489
RAD23A	0.29080504
DNPH1	0.29053837
FLNA	0.2904338
PIN1	0.29036722
TIMM8B	0.29015255
HIST1H4C	0.2897203
PDAP1	0.2896143
AK5	0.28930637
TMEM158	0.2891651
ZYX	0.2889667
AKAP12	0.28896308
PRDX6	0.28853324
BTG1	0.28849617
YWHAH	0.28811255
MFAP2	0.28808433
MRPL55	0.2876839
CD164	0.28738096
CDH13	0.28673428
UBE2L3	0.28602093
STRAP	0.28594515
CARHSP1	0.28543186
DGUOK	0.2853849
ZMAT3	0.28532284
ITGB1BP1	0.28506833
FAM89B	0.28478315
BAD	0.28417554
FADS1	0.2839856
EIF3I	0.28378817
MGLL	0.28290585
SRRM2	0.28279743
SPHK1	0.28273675
MRPL27	0.2825784
COMMD7	0.28217956
COA4	0.28156775
POLR2E	0.28149438
CHCHD1	0.2809854
LMO4	0.28025922
PLAUR	0.28022188
NDUFV2	0.2799054
HNRNPA0	0.2789514
EMC6	0.2789034
EIF3D	0.2788481
RCN2	0.27852565
SLC20A1	0.27810577
NT5E	0.27730262
SEPT11	0.2772869
CARD19	0.27703398
DCTN3	0.276858
NDUFA6	0.2766733
FHL2	0.276375
SRI	0.27631313
SUPT4H1	0.27594575
BNIP3	0.2757547
CYTOR	0.2754521
PLD3	0.27542818
A1BG	0.27529937
MRPL12	0.27493864
SELENOK	0.27299386
TRAM1	0.2729559
COTL1	0.27292916
SSNA1	0.27241856
HNRNPK	0.27206403
TMEM256	0.27188742
OAZ2	0.27182326
CD70	0.27127364
ADM	0.27104092
PAPOLA	0.2708248
HIKESHI	0.2707513
ATP2B1	0.27073863
RTF1	0.27063286
CRTAP	0.27063143
SRM	0.27050227
CSNK1A1	0.27048558
CYTL1	0.2701012
ZNF580	0.26989433
HOMER3	0.26911858
LGALS3	0.26900285
MAP4K4	0.2689119
CUEDC2	0.26885056
CIB1	0.26883355
CCDC167	0.26844817
HPCAL1	0.2684356
ZNF428	0.26829362
BUD31	0.2682231
EMC4	0.26806822
COX20	0.26806128
MRPS6	0.2680412
TMEM14A	0.2678267
CAMLG	0.26711836
LSM3	0.26699468
MLEC	0.26686
CTSC	0.26660836
CHCHD5	0.26598066
SELENOF	0.26595598
GOLIM4	0.26588613
SUMO3	0.26579398
DAB2	0.26564503
VAPA	0.2648206
MTPN	0.26463196
ARHGDIA	0.26386607
DUT	0.26380923
DDX5	0.2637976
SLC25A39	0.2637869
PABPN1	0.263704
VTI1B	0.2634135
POLR2J3	0.26265132
LSM10	0.26262033
MRPS12	0.26244366
APEX1	0.26217258
CNIH1	0.26210383
SHC1	0.26204532
CYB5A	0.26186335
SPARC	0.26172262
SERPINF1	0.26161957
EIF3M	0.2616089
PHB2	0.26144832
SNAI2	0.26144037
MRPL43	0.26134852
DPYSL2	0.2604283
H2AFY	0.25986362
BOLA3	0.2594723
NDUFS7	0.25926727
SDF4	0.2590641
MEA1	0.25897628
ALKBH7	0.2589538
ATRAID	0.25866684
COX17	0.25818422
GLRX5	0.2574128
PLP2	0.257377
PERP	0.25732505
MCRIP1	0.2571196
CTHRC1	0.25662407
PTGES3	0.25652784
NDUFB3	0.25630215
AKR1B1	0.25611484
ATP5B	0.25555697
CTDNEP1	0.25534415
CAPN2	0.2550748
RNASEH2C	0.25505126
PLEKHO1	0.25487438
ACTN4	0.25453264
PRMT2	0.25386673
ANPEP	0.25385794
SELENOS	0.25358346
LDHA	0.25343594
PTX3	0.25342128
VPS28	0.25338703
CBR1	0.2532835
FAM200B	0.25317705
RAB5C	0.25266743
IFT20	0.2525771
MAF1	0.25236782
RER1	0.25206903
LSM2	0.2519436
PDLIM4	0.25173977
SRSF2	0.2517324
EIF6	0.25160253
TOMM22	0.25127804
SEPT2	0.25125602
EIF3A	0.25041467
UROS	0.2501529
MRPL11	0.24995588
TMEM14B	0.24987885
TMEM160	0.24967054
VDAC1	0.24945562
C19orf60	0.24909998
TPST1	0.24878152
LAMP1	0.24809168
TMEM98	0.24634065
ATP5F1	0.2463255
SOX11	0.24594396
NDUFS4	0.245735
RNF181	0.24557836
TRAPPC3	0.24544254
LAGE3	0.24537578
MFGE8	0.24531174
PSME1	0.24521299
ITGAE	0.24519855
GAMT	0.24497755
INSIG1	0.24424249
CENPX	0.24346887
HTRA1	0.24333242
TUBA1C	0.24323697
NORAD	0.24306679
LOX	0.24281788
SEC22B	0.24276872
TMEM134	0.24229369
RCN1	0.24211887
TMED10	0.24210972
CCT3	0.24210936
CHPF	0.24196354
PAPPA	0.24196143
PSMA1	0.24178594
DDAH2	0.24173316
DEF8	0.24163345
GTF2A2	0.24148117
RALY	0.24141747
TKT	0.2412376
EIF1AX	0.24119994
CLIC4	0.24119347
PDIA4	0.24106245
CNN2	0.24069312
WTAP	0.24063364
SNHG8	0.24059755
GLRX	0.24051651
DNAJB6	0.2404777
LRP1	0.24046224
C7orf50	0.24041715
EIF5	0.24008359
TMEM208	0.23983335
PNISR	0.23964357
MAP1LC3B	0.23955147
PRKAR1A	0.23946422
ESD	0.23903653
HEBP1	0.23891301
ITM2C	0.23889719
PSMB2	0.23868772
TMEM261	0.23835626
TSPAN4	0.23726505
KCNMA1	0.23711535
FAM127B	0.23702967
RPL26L1	0.23702179
MAP1A	0.2368397
TPBG	0.23677522
PDCD6	0.23656726
WIPI1	0.23639093
MTCH2	0.23624286
PKIB	0.23607399
TXN2	0.23594822
APP	0.23585062
KPNB1	0.23545632
SDHC	0.23515496
TMEM50A	0.23462588
UQCRC1	0.23417595
TUFM	0.23393519
DDX17	0.2339311
SHISA5	0.23357484
HNRNPA3	0.23325135
PRRC2C	0.23311369
PSMC5	0.23299414
PPP3CA	0.23285899
DGCR6L	0.23282985
YIPF3	0.23211016
CLTC	0.23178768
CD47	0.23159564
SEC61A1	0.23129617
FAM114A1	0.23086217
ERCC1	0.23075238
CFDP1	0.23061863
PCNP	0.23059313
MT-ND5	0.2302469
ADRM1	0.22976457
PSMB3	0.22968924
FAM177A1	0.22955367
SOX4	0.22953519
LIMS1	0.22905621
GRINA	0.22905228
NQO1	0.22877172
RAB31	0.22858542
INHBA	0.22853184
NCL	0.22851741
KXD1	0.22762376
RSL24D1	0.22761802
RP4-614C10.2	0.22755274
SH3BGRL	0.22751297
ANKRD11	0.2274934
C5orf24	0.22731006
MPV17	0.22710377
BABAM1	0.22657904
AKR1A1	0.22654618
LLNLR-245B6.1	0.22654206
JUN	0.22640279
RAB10	0.22637221
HRAS	0.22623888
APOPT1	0.2256794
UBC	0.22528917
TMEM59	0.22494437
ECHS1	0.22484146
DCTN2	0.22481413
SRRM1	0.22468339
MMADHC	0.22447604
CDKN2A	0.22427118
RBM8A	0.22425506
PRDX4	0.22409931
SURF4	0.22290117
CLTB	0.2226388
COPZ1	0.22256154
C14orf1	0.22251776
DNAJC8	0.22243497
IER3IP1	0.2221598
DAZAP2	0.22204551
HNRNPU	0.2219498
CNBP	0.22189823
MDH2	0.22156435
ILK	0.2215556
ARL3	0.22147742
TADA3	0.22128052
SERPINH1	0.22125739
TLN1	0.22125061
ACTN1	0.22123331
SLC25A1	0.22113495
SPCS2	0.2207526
UBXN4	0.22065139
SNRPC	0.220621
FAM50A	0.22060159
CASP4	0.2205405
CBX6	0.22021946
RHOBTB3	0.22010867
CYC1	0.21988013
DNER	0.21962205
BAALC	0.21961768
TCEA1	0.2194105
PSMB4	0.21902588
CLPP	0.21896425
DPY30	0.2189518
HP1BP3	0.21893997
MKKS	0.21874364
SH3GLB1	0.21871397
CISD2	0.21863666
ARGLU1	0.21844652
NDUFA8	0.21820952
MEAF6	0.21810809
LRRC59	0.21807456
EIF4A1	0.21802606
LINC00998	0.21780434
EIF4H	0.2175581
NDUFA13	0.21746755
PCOLCE	0.21736997
GTF2I	0.21693088
MCFD2	0.21668717
POP7	0.21661267
MRPL18	0.21621642
NONO	0.21587206
CCDC124	0.21584867
ZC3H15	0.21582106
LYPLA1	0.21570736
MPC2	0.21563238
SPATS2	0.21560383
TCEAL3	0.2155138
C6orf62	0.21540394
SELENOW	0.21538922
TMEM50B	0.21537948
FDPS	0.21528085
UQCC3	0.21505913
CKLF	0.21504316
DAP	0.2149863
ZNF593	0.21445245
QSOX1	0.21417457
RAB4A	0.21411708
RRBP1	0.21379837
SQLE	0.2136605
SPOCD1	0.21361792
PLEC	0.2135767
SSR1	0.21300173
PPA1	0.21259242
SMAGP	0.21227771
HNRNPDL	0.21217412
SSBP1	0.21214019
LMAN2	0.21170317
ERLEC1	0.21118915
NSA2	0.21108125
TAF9	0.21095158
DTYMK	0.21087408
CHCHD10	0.2108652
TMEM165	0.21028383
DEK	0.21018526
FAM3C	0.20995365
CETN2	0.20989768
CFL2	0.20970644
SNHG18	0.2096025
MOXD1	0.20948371
BEX4	0.20930341
FKBP10	0.20914614
FCGRT	0.20906729
TCF25	0.20876798
PIN4	0.20867392
DDX46	0.2086601
FLOT1	0.2079984
CMPK1	0.20797966
COPS8	0.20776911
TCEA2	0.20763853
ARHGAP22	0.2075429
LYRM4	0.20749408
CYR61	0.20741272
SPCS3	0.2073969
UBE2B	0.2069219
CDC37	0.20683181
SNRPD3	0.20672092
DDA1	0.20660229
FAM96A	0.20656559
WNT5A	0.20634402
THBS2	0.20606667
TPP1	0.2060321
CEP170	0.20602192
HOXB2	0.20601438
PFDN1	0.20547298
BCAP31	0.2053102
SLC25A37	0.20525302
ANP32B	0.20482385
CBX3	0.20453393
ARPP19	0.20429641
PDGFC	0.20429619
UBE2N	0.20408083
OXA1L	0.20403105
UFM1	0.20395707
MSRB2	0.20373219
RNPS1	0.20348604
ARPC1B	0.20343092
FAM210B	0.20311895
ARF5	0.20275164
CDH2	0.20229375
G0S2	0.2021916
SRSF7	0.20216048
MTIF3	0.2015624
HNRNPAB	0.20145956
C20orf27	0.20145781
SOX9	0.20129277
DLG1	0.20128833
WDR1	0.20125172
PCSK1N	0.2012321
SH3KBP1	0.20089611
CTSA	0.20070654
WWTR1	0.20053071
FBL	0.20040493
CDC26	0.20033185
TALDO1	0.20030145
QPRT	0.20022102
SNRPB2	0.19973776
CD81	0.19963425
PTP4A1	0.19948106
POLD2	0.19938472
RAB11A	0.19917372
CHP1	0.19905484
RNH1	0.1990279
SNCA	0.19896495
ARPC4	0.1989485
RALA	0.19888487
NRP1	0.19875152
FABP3	0.19861408
ELOF1	0.19857642
SOD2	0.19853924
SFT2D1	0.19825579
CAPZA2	0.19814473
RBCK1	0.19813304
PTP4A2	0.1980588
MSN	0.19805726
CCL2	0.19791248
KIF5B	0.19765455
VCP	0.19709718
GLIPR1	0.19692703
IMPDH2	0.19675127
GSTK1	0.1967091
C14orf119	0.19662543
SCP2	0.19650778
COPS6	0.19620407
SVBP	0.19600461
PDZD11	0.1959536
TMEM123	0.19560108
CTD-2336O2.1	0.19517271
FBXW5	0.19468763
BOD1	0.19465679
METRN	0.19431075
KRTCAP2	0.19430918
ACTR3	0.19409898
YPEL3	0.19397642
SELENOT	0.19395691
GOPC	0.19395149
SON	0.19373745
BZW1	0.19359529
IRF2BP2	0.19348617
TP53TG1	0.19339722
CMTM6	0.19328444
SWI5	0.19273019
MRPS33	0.19251546
ARPC5L	0.19235456
PXDN	0.19235086
PFDN4	0.19195956
RBFOX2	0.19148526
LIMA1	0.19142923
GTF2F2	0.19141044
FDFT1	0.1912385
TUSC2	0.19121447
FEZ1	0.19111563
CHMP3	0.19040793
TMEM141	0.19003722
SPOCK1	0.18992382
DNAJC19	0.18976553
ABRACL	0.18972278
TP53I3	0.18967757
LSM8	0.18899308
RBM17	0.18892919
IGBP1	0.18880361
EIF4E2	0.1887691
PRNP	0.18868741
CHMP5	0.18868549
ACTR2	0.18864213
TMCO1	0.1882882
ETHE1	0.1882719
IQGAP1	0.18807362
ASPH	0.18800624
GDI2	0.18774748
MRPL40	0.18774721
LPP	0.18733172
DCXR	0.18721542
SNX6	0.18711862
NT5DC2	0.1868
UBE2R2	0.18655165
SRA1	0.18646164
APH1A	0.18637696
PSENEN	0.18576987
NUDC	0.18567696
LINC00116	0.18556051
SCG5	0.18551973
LDOC1	0.1853895
OSBPL8	0.18528332
PLIN3	0.185109
TMEM237	0.18510027
WASF2	0.18509695
ANAPC15	0.18493941
COA6	0.1844603
GLIPR2	0.1840407
PRAF2	0.18401167
TMEM54	0.1834323
APLP2	0.18333936
PAM	0.18327206
LTBP2	0.18322083
PSME2	0.18316749
ARL2BP	0.18294343
GJA1	0.18257593
MRPL54	0.1825581
ADI1	0.1824366
TWSG1	0.182232
FAM213A	0.18207636
C8orf59	0.18197426
CADM1	0.18184118
IFT22	0.18143424
TSPYL1	0.18130882
FLYWCH2	0.18125457
HSPA5	0.18120933
MRPS11	0.18098703
TMEM263	0.18091199
SEC13	0.18090796
GOLGA4	0.18065947
NDUFA12	0.18046176
VAMP5	0.1803806
EIF2S3	0.18019582
UBE2F	0.18015267
RDX	0.18010725
MPLKIP	0.17988165
ISG15	0.17978105
NBEAL1	0.17961589
NME3	0.17955537
CDC42EP3	0.17939351
ATP5C1	0.17933996
PSMD2	0.17920452
NPM3	0.17873302
IER3	0.17863087
HSPD1	0.17856368
SRSF11	0.17808393
DCTD	0.17791174
TIMM17A	0.17784727
CAST	0.17783016
MAT2A	0.17776437
NOL7	0.17754436
CAV2	0.1773591
METAP2	0.17724761
AUP1	0.17701375
VPS29	0.1770046
BCAT1	0.17676857
N4BP2L2	0.17664723
POLR2K	0.17640077
COA1	0.17637053
BNIP3L	0.17636049
TMEM179B	0.17626834
SLC35B2	0.17620519
CNIH4	0.1761663
ARL6IP5	0.17607829
SSFA2	0.17603032
MRPL15	0.17602038
ZNF511	0.17596276
DNAJC15	0.1758511
NAXE	0.17566335
CTSD	0.17549004
B4GALT1	0.17541768
LSM6	0.17492269
YWHAG	0.17482916
NDUFB5	0.17482488
MXD4	0.17476052
TUBB6	0.17453897
METTL5	0.17438799
CWC15	0.17437832
OPTN	0.1743758
CCT4	0.1742644
RRAGC	0.1739822
IRF2BPL	0.17396256
GNB1	0.17392987
TOP1	0.1739136
ENSA	0.173788
FKBP3	0.1736952
CISD1	0.17367241
CHIC2	0.17347577
IGFBP4	0.17343539
AKR7A2	0.17342456
RPAIN	0.1733473
MYL9	0.17325069
FAM229B	0.1731983
C15orf61	0.17318183
SNHG7	0.17311588
TUBB4B	0.17300108
DKK3	0.17271833
NPDC1	0.17271325
ANKRD28	0.17267886
PDXK	0.17262453
LUC7L3	0.17249328
BBX	0.17224728
REEP5	0.17146446
GPAA1	0.17141208
COMT	0.17136896
CMTM7	0.17134365
ADIPOR1	0.17114066
SEPT7	0.17112896
TNRC6B	0.17100613
MFF	0.17095757
PAFAH1B2	0.17093681
SLC38A2	0.17064393
EIF1B	0.17063417
DST	0.17034294
C20orf24	0.170334
TTYH3	0.17032036
DNAJA1	0.17017978
RAC3	0.16954944
MRPS26	0.1695027
ATF4	0.16910776
PLEKHJ1	0.1690624
QARS	0.16905168
SFPQ	0.16897804
MRPS36	0.16893366
SIGIRR	0.16874808
NCOR1	0.16872182
AP3D1	0.16868488
MT1X	0.1684471
RAI14	0.1684057
ATP6V1D	0.16825882
GHITM	0.1676629
TGFB1I1	0.1675881
CNOT7	0.16752122
GSPT1	0.16748755
TSC22D1	0.16732365
ZFAND5	0.16713098
NT5C3B	0.16705449
TSEN34	0.16667539
TM9SF3	0.1666053
MAP1LC3A	0.16644363
YTHDF2	0.16621238
GNG12	0.16601187
BLVRB	0.16579333
SEPT9	0.16568488
THOC7	0.16532978
SZRD1	0.1652996
HM13	0.16527584
BTF3L4	0.16505961
CD109	0.16486101
SNRPN	0.16461594
LEPROT	0.16457172
ASNA1	0.16453099
CAMK2N1	0.16420539
ITGA5	0.16411239
UGCG	0.1640839
PSMA4	0.16392803
EBPL	0.1637815
TEX264	0.16372946
MRPL21	0.1635949
TNFRSF1A	0.1635161
CCT6A	0.16344929
PGK1	0.16340978
EIF4E	0.16319461
PPP2R1A	0.16283226
TOMM5	0.1626907
LMAN1	0.16234213
RSL1D1	0.16214356
FAM173A	0.1620796
NELFE	0.16201231
TFPT	0.16178273
CREB3	0.16162178
CISD3	0.16138425
RNF24	0.16130084
EREG	0.16125338
CITED2	0.16112837
POPDC3	0.16084236
ZFAND6	0.1608335
PET100	0.16066696
LAMC1	0.16056168
H2AFJ	0.16052884
GPNMB	0.160511
HERPUD1	0.16041116
TMEM126B	0.1603291
JAGN1	0.16024321
CKS2	0.16018377
CORO1C	0.16014564
NUDT14	0.16000476
MAGED2	0.15994364
IMP3	0.15980813
SEC31A	0.15980238
NDUFAF2	0.15970793
STARD3NL	0.15956232
ANAPC13	0.1594945
HDDC2	0.15946925
SMARCB1	0.15927416
TMSB15A	0.15927322
ELOVL1	0.15922855
PSMB8	0.15894195
JAK1	0.15876226
FAM129B	0.15863797
NT5C	0.15844315
MAP3K20	0.15814295
CCDC90B	0.1578936
LARP1	0.1578668
CCT2	0.15781662
SYF2	0.15778774
PSMD7	0.15768053
SEC23A	0.15766728
G3BP1	0.15760422
ZFP36L2	0.15751682
DEXI	0.15746976
CHMP4B	0.15745029
TOR1AIP2	0.15741313
ODF2L	0.15737595
SRSF5	0.15737519
GCSH	0.1571947
PDIA3	0.15718168
TMEM183A	0.15696384
SURF1	0.15676664
TNC	0.15653875
IKBIP	0.15647678
CDCP1	0.15646783
DDX21	0.15634611
SDHB	0.15611112
PCBD1	0.15607171
TFG	0.1560135
IGFBP6	0.15582189
TMEM126A	0.15578903
SMIM14	0.1557646
HNRNPF	0.15573096
STC2	0.15567762
MAP4	0.15549901
ATP6V1E1	0.15527458
SVIP	0.15491733
NEK6	0.15491039
SLC52A2	0.15478459
STK25	0.15477183
PSMA5	0.15476571
PDCD2	0.15460743
IFNGR2	0.15448251
SPATS2L	0.15444517
THBS1	0.15418246
COL3A1	0.1541596
ILF2	0.15392166
DNAJC4	0.15377937
HNRNPR	0.15376759
ZNF32	0.15369245
MRPS18C	0.15340267
BGN	0.15337718
FSTL1	0.15333265
PTPN14	0.15332669
DPH3	0.15331464
SNX17	0.1532529
CHCHD3	0.15299217
IER2	0.15298024
STX10	0.15294424
ELAVL1	0.15292728
GRHPR	0.1528983
SNRNP25	0.15285118
RAD23B	0.15284303
IL32	0.15282495
GLO1	0.15282089
ORMDL1	0.15280661
PGD	0.15270138
BLOC1S2	0.1526582
ATP1B3	0.15247527
NABP2	0.15238342
ZDHHC12	0.1521784
HAX1	0.15214139
SUDS3	0.15209225
USP22	0.15201586
UBE2K	0.15198457
SMIM20	0.15179002
BCKDK	0.15158707
MAGED1	0.15145394
SYNGR1	0.1513633
MOB1A	0.1512842
CLMP	0.15095611
SPAG7	0.1505699
MIR4435-2HG	0.15054306
HLA-E	0.15044306
TPD52L2	0.15040615
SERPINB6	0.15030491
ENAH	0.15019967
IFITM3	0.15012115
DCUN1D5	0.1500437
PCBP4	0.14998662
FAM45A	0.14984876
COPA	0.1497983
RNF11	0.1497878
GAS6	0.14975482
SAR1A	0.14970061
TAF7	0.14969361
DYNC1I2	0.1496903
TMEM248	0.14966975
PTS	0.1496587
SLC16A3	0.1496426
TCP1	0.14957164
PPP1R11	0.14944646
MBOAT7	0.14907424
HMG20B	0.14903149
MVB12A	0.14894709
BRD2	0.14890018
FUNDC2	0.14884603
EHD2	0.14881548
PRRX1	0.14860587
NDUFV3	0.14839157
ZNF207	0.14830802
TIMM17B	0.14829274
SHISA4	0.14825411
EPN1	0.14821814
ZMAT2	0.14821553
UBTD1	0.14811942
TIMM10	0.14811419
TMBIM4	0.14805429
PPP1CC	0.14793175
SRP19	0.14784811
WIPI2	0.14782895
NREP	0.1478142
TRIOBP	0.14769386
RSU1	0.14764988
SMIM10L1	0.14762019
PLAU	0.14756823
SIX1	0.1475186
FUS	0.14728957
GSN	0.14715588
NCKAP1	0.14692307
ANXA11	0.14689961
C16orf45	0.14680232
ATG12	0.14677057
FXYD6	0.14675497
SDCCAG8	0.1467536
CLNS1A	0.14675069
LIMD2	0.14669669
POLDIP2	0.14653322
MAD2L2	0.14644474
IFT57	0.14643304
MAPKAP1	0.14628331
XRCC5	0.14608063
TMEM203	0.14598514
CAPRIN1	0.1457824
GTF2E2	0.14574276
LAPTM4B	0.14564815
SMIM7	0.14556667
EIF4G1	0.14545941
SOCS1	0.1452343
UBXN6	0.14513531
TECR	0.1450935
YY1	0.14508148
OCIAD1	0.14507025
ACLY	0.14503515
PTTG1IP	0.14501788
ATRX	0.14487311
PPM1G	0.14486587
HNRNPD	0.14482452
CDIPT	0.14482051
ACBD6	0.14481118
MED28	0.14469838
CTNNBIP1	0.14463627
CBX5	0.14456904
MSX1	0.14453499
AGPAT2	0.14446738
KDELR3	0.14442687
FAM32A	0.14427264
MACF1	0.14424497
ABL2	0.14423381
NDUFS3	0.14409468
GLRX3	0.14395773
CYBRD1	0.14386438
NOSIP	0.14384261
TXNL1	0.14382504
TGIF1	0.14376366
QDPR	0.14359063
SMPD1	0.14355643
RPN1	0.14355326
HDAC2	0.1435364
ATG101	0.14351887
PRKAR2A	0.14342786
CDC42SE1	0.14334029
FAM58A	0.14310718
COMMD4	0.1430589
MRPL22	0.14304203
LASP1	0.14288025
MDH1	0.14287001
PPP1R18	0.1427176
SLTM	0.14263906
TGFB1	0.14262262
VEGFB	0.14235683
PGP	0.14222735
PLPP2	0.14208682
GOLGA7	0.14197457
DTD1	0.14194992
DDR2	0.14193791
RBMX	0.14189534
GANAB	0.14186156
DENR	0.14184135
DNAJC3	0.14183764
MVP	0.14161575
ENG	0.14159533
CCM2	0.14156568
MAX	0.14143635
HYAL2	0.14124477
PABPC4	0.14119509
TGOLN2	0.1411415
REEP3	0.14099708
PSMD4	0.14098348
PRDX3	0.14091882
TAX1BP1	0.14076477
MAP7D1	0.1407435
MCL1	0.14046136
SHKBP1	0.14040345
POU2F2	0.1403964
CORO1B	0.14027798
DPM3	0.14026563
GLTP	0.14009587
MRPS7	0.14009053
CHD9	0.1400672
RBBP4	0.13997895
USF2	0.13992566
MSMO1	0.13976294
YPEL5	0.13975969
SNX9	0.1396339
CRIP2	0.13961503
THRAP3	0.13941586
TAF1D	0.13938281
CNPY3	0.13936993
VPS35	0.13933411
EMP1	0.13931818
VCL	0.13927086
IDS	0.13916835
AGTRAP	0.13912803
TIMM9	0.13908906
ITPA	0.13901874
DDX3X	0.1389336
GIPC1	0.13883956
TRA2B	0.1387688
FUT8	0.1386491
RAB6A	0.13842455
ZNHIT3	0.13842005
EGLN2	0.13836113
FAM162A	0.13817984
EMC8	0.13812293
CHID1	0.13811378
FGF5	0.13811369
NSRP1	0.13801338
CARS2	0.13799843
NUDT5	0.13796903
RABL6	0.1378183
PNRC1	0.13768688
WRB	0.13765466
FADS2	0.13763985
TRIAP1	0.13735381
HIGD1A	0.13735084
TAPBP	0.13722475
SBDS	0.13716756
FOSL2	0.13711809
SLC25A11	0.13699669
RTFDC1	0.13681117
C16orf74	0.13671598
AP2B1	0.13668847
SNRNP27	0.13660099
SPTBN1	0.13659012
RBMS1	0.13651165
FAM133B	0.13633598
PMAIP1	0.13614959
RAB18	0.1361362
LRRFIP1	0.13611782
OXLD1	0.13610533
PARP1	0.13605717
PMVK	0.13599226
CELF1	0.1359641
MRPS14	0.13591516
SF3B2	0.1359146
PPP1R7	0.13586926
G6PC3	0.13566475
ARHGAP29	0.13561802
SYPL1	0.13552958
SVIL	0.13548198
PRPF40A	0.13546252
LAMP2	0.13544916
MRPL28	0.13537851
RP11-783K16.5	0.1353721
MRPL4	0.13533863
RAP2B	0.13520697
CGGBP1	0.13518721
CPNE1	0.13512766
ZSCAN16-AS1	0.13511544
CDK6	0.13510257
DNM3OS	0.13501376
UFD1L	0.13493136
SF1	0.13491273
PDGFRA	0.13482633
TAF12	0.1348198
VPS25	0.13481046
ITGA11	0.13475505
FOSL1	0.134752
TRIP6	0.13473745
CRIPT	0.13465331
TGM2	0.13463145
TSPAN5	0.13453805
ZC3H13	0.1345292
PCLAF	0.1342474
STRADB	0.13421927
EBP	0.13421184
TMED4	0.1341289
NTMT1	0.13410878
RP11-11N9.4	0.13410652
RP11-14N7.2	0.13401535
NEXN	0.13398886
NSD3	0.13393071
FEZ2	0.13381037
FXR1	0.13362959
BET1	0.13357459
DHX29	0.1335054
LAMA4	0.13328332
C1orf56	0.133265
AKT1S1	0.13325079
GLG1	0.13318339
ARL16	0.13313007
TMEM9B	0.13292651
KHDRBS1	0.13283338
GTPBP6	0.13281018
CHMP4A	0.13279869
SMIM12	0.13269119
APOBEC3C	0.1326839
UBE2E2	0.13267705
AKIRIN1	0.13255525
PSMG3	0.13239792
SRSF6	0.13234985
MALSU1	0.13232598
C12orf10	0.13232353
COL5A1	0.13229443
RBM25	0.13223149
NRBF2	0.1321659
POLR3H	0.13216335
SNRNP70	0.13213807
MLST8	0.13209392
MCUB	0.1320767
SCOC	0.13204893
SRSF4	0.13185948
CMTM3	0.13181347
YIPF2	0.13178617
AC093673.5	0.1316732
WDR45	0.13165447
TSSC4	0.1314474
GPX8	0.13139449
CKS1B	0.13138685
RPL7L1	0.13137934
KMT2E	0.13136218
SLC35B1	0.13130721
PAIP1	0.13122036
SEPHS2	0.13118944
NFIC	0.13104914
TRPT1	0.13099393
ORAI2	0.13081732
ARF3	0.13079956
RPS6KA2	0.13055377
AHNAK2	0.13031343
CBX1	0.13030986
FRMD6	0.13021031
MLPH	0.13017437
RND3	0.1301339
HAGHL	0.13009779
ZNF106	0.13008752
PRKDC	0.1300448
BRD4	0.13003662
GLS	0.12995929
TMEM255B	0.12988588
IFT27	0.12987953
VAMP3	0.12984239
FNIP1	0.12982723
MYOF	0.12981851
EIF3J	0.12979782
FOXP1	0.12968996
AAMDC	0.12967846
KRCC1	0.12965252
CCDC80	0.12962657
NDUFV1	0.12960687
MRPL32	0.12955326
CHURC1	0.12954597
VAMP2	0.12952301
MRC2	0.12951669
YAP1	0.12949488
CCDC50	0.12947604
ARL8B	0.12945157
PTEN	0.12941216
IDH2	0.12940162
MRPS23	0.12927577
COQ4	0.12916526
FBN1	0.12904762
CTBP1	0.12889507
CENPV	0.12857744
PEA15	0.12855865
BID	0.12849252
YIF1B	0.12847729
GLMP	0.12826991
AMZ2	0.12824707
HNRNPH3	0.12819624
PTK7	0.12813045
DAXX	0.12810266
NF2	0.12802435
CHCHD7	0.12798002
DSEL	0.12797038
TJP1	0.12775224
RHOG	0.12769774
YTHDC1	0.12745275
UPF3A	0.12743762
MRPL37	0.1273092
EFEMP2	0.12724695
EBNA1BP2	0.12716845
P3H4	0.12705426
NETO2	0.12704659
RRAGA	0.12697525
UBE2L6	0.12687112
SYNCRIP	0.12682433
WSB1	0.12669958
EMILIN1	0.12667264
HDGF	0.12655796
CASC4	0.12649064
MARCH6	0.12645924
SUGCT	0.12644196
POLR2H	0.12635992
ITGB5	0.12626225
SSBP4	0.12622678
TMEM30A	0.12608945
DESI2	0.12606049
ECI2	0.12605871
MDM2	0.12599792
PSMG2	0.1259971
PGRMC1	0.12598774
SSB	0.12593931
UBE2A	0.12587437
UGP2	0.12572825
TNPO1	0.12559208
DDX18	0.12558234
NCBP2	0.12548047
CERCAM	0.12528296
C9orf78	0.12521768
ANXA6	0.12512398
AKAP9	0.12491699
TSPAN3	0.124867246
NDUFA5	0.12485497
SYAP1	0.12485479
GLRX2	0.1248332
CH17-189H20.1	0.12470262
MMAB	0.1246821
MRPS5	0.124665834
THUMPD3-AS1	0.12458522
HADHA	0.12456001
ABCF1	0.124536216
NDUFA10	0.124410875
CCDC25	0.124314554
SRSF10	0.12423911
NAP1L4	0.124200165
DUSP4	0.1241586
PHF14	0.12406245
MSANTD3	0.12399916
CCT7	0.1239799
MYO1C	0.123715535
ETV1	0.123446375
TFDP1	0.1234078
UBE2H	0.12339742
PAK2	0.12329422
IFT43	0.123260796
RSRC2	0.12313252
IRAK1	0.12308058
POP5	0.12298692
SDC4	0.12298477
SYT14	0.122781284
SMIM15	0.122532666
HSD11B1L	0.122435525
CPNE7	0.12242575
MAP2K2	0.122415304
DNAJC7	0.122297496
POLR2G	0.12228066
TCF4	0.12221709
AP006222.2	0.12219095
COMMD3	0.12214035
OSBPL1A	0.122053996
TMCO3	0.122043625
FASTK	0.12200056
HNRNPUL1	0.121961966
SLC39A1	0.12182415
SRSF8	0.12149994
MRPL9	0.12133697
ACO2	0.12130962
ZBTB38	0.12125997
DIRC3	0.12114488
BORCS7	0.121123195
NAT14	0.12105453
CSNK1E	0.120854095
TRA2A	0.120724544
SHARPIN	0.120498866
ANAPC5	0.12048812
NUDCD2	0.120474815
ILF3	0.120375335
TMED7	0.120173104
DNAJB1	0.12015817
TIAL1	0.1200947
HSPB11	0.12008374
NRBP1	0.120065644
NTPCR	0.12003729
FILIP1L	0.12003268
RAMP1	0.120017
VOPP1	0.12001695
ELK3	0.119898245
MANBAL	0.11981191
SAV1	0.11975444
JUND	0.11972256
PRKCSH	0.119719446
SCARB2	0.119712666
ARMCX3	0.11970169
IFI16	0.11950146
ZCCHC17	0.119424134
RAB1B	0.11935012
SLC39A13	0.11924539
DPP7	0.11883779
CHD4	0.11880675
B3GAT3	0.11879635
SEC24D	0.118764505
PYCR1	0.11873475
IP6K2	0.11872548
USP34	0.11859572
HSF1	0.11857591
EMC7	0.11851987
SSRP1	0.11841432
TNFRSF21	0.118339896
AHSA1	0.118291855
PSMD14	0.11827372
YKT6	0.11825726
AK6	0.118248284
DDOST	0.11821316
NET1	0.11809811
LCMT1	0.11803415
LRPAP1	0.117997974
ACBD3	0.11798388
ZDHHC16	0.11792183
CMC1	0.11783615
PPP1R15A	0.11775404
ZNF581	0.11767177
UBE2J2	0.11761895
UBE2Z	0.11759001
ORAI3	0.11746587
HINT2	0.11741082
SCAF11	0.117392585
HIST3H2A	0.11726834
TAOK3	0.117194936
RPL39L	0.117106475
PPP2CA	0.11710222
CYTH2	0.117070496
SYNC	0.11702915
TMEM60	0.116998196
EMD	0.11694728
IAH1	0.11693764
CREB3L2	0.116926625
DESI1	0.11692439
ZSWIM7	0.11685194
RITA1	0.116838135
FIBCD1	0.116777234
BUB3	0.11674334
PPIG	0.11669354
PARVA	0.11657537
WBP4	0.11655882
XRCC6	0.11655636
TM2D1	0.11648828
DHCR24	0.116474085
USP16	0.116392046
TOMM40	0.1162469
ERI3	0.11614469
GNPDA1	0.11608416
TACC1	0.11604081
HNRNPM	0.11595315
[truncated: 11,089 more rows]
