# Supplementary material for: SenSet defines cell-type specific senescence signatures in the aged human lung
Source: EMBO J. 2026 Apr 10;45(10):3589–638. doi: 10.1038/s44318-026-00762-8 (PMC13187336; doi:10.1038/s44318-026-00762-8)
Supplement: Supplementary file 3 — Source data Fig. 4 [file 44318_2026_762_MOESM3_ESM.zip › Figure 4/4B/B_GSEA.csv]

Name	Term	ES	NES	NOM p-val	FDR q-val	FWER p-val	Tag %	Gene %	Lead_genes	Set %
prerank	SenSet	0.7996223950449268	1.4006511564579984	0.0	0.0	0.0	58/97	12.51%	TMSB4X;B2M;VIM;GAPDH;YBX1;BEX3;CCND1;S100A11;TXN;MIF;GUK1;PKM;RAB13;NPM1;RAC1;CALR;CAV1;CDKN1A;PEBP1;CTSB;HMGB1;MARCKS;SOD1;RBX1;PSMB5;SELENOH;MMP14;CTNNB1;CEBPB;EIF2S2;LMNA;CD44;PLAUR;CSNK1A1;LGALS3;AKR1B1;MAP1LC3B;JUN;CLTB;DPY30;DEK;ARPC1B;YPEL3;LIMA1;ASPH;HSPA5;ISG15;OPTN;IGFBP4;TNFRSF1A;RSL1D1;CITED2;SMARCB1;THBS1;IL32;GSN;MDH1;MCL1	0.5979381443298969
prerank	Fridman	0.7482272163139857	1.3069943979131717	0.001	0.002	0.004	39/78	16.25%	IGFBP5;VIM;CCND1;S100A11;GUK1;FN1;RAB13;MMP1;RAC1;CDKN1A;MARCKS;SOD1;COL1A2;CYP1B1;EIF2S2;RRAS;CD44;SPARC;MAP1LC3B;RAB31;CDKN2A;CLTB;ISG15;OPTN;IGFBP4;TGFB1I1;CITED2;IGFBP6;THBS1;COL3A1;GSN;SMPD1;PEA15;MDM2;FILIP1L;IFI16;SMURF2;IGFBP2;RAB5B	0.5
prerank	SenMayo	0.7280771113110105	1.2768958385842668	0.002	0.003666666666666667	0.011	23/82	11.84%	IGFBP5;BEX3;MMP2;MIF;MMP1;CTSB;HMGB1;SERPINE2;TIMP2;MMP14;SPP1;AXL;CTNNB1;PLAUR;PAPPA;JUN;CCL2;IGFBP4;TNFRSF1A;EREG;IGFBP6;IL32;PLAU	0.2804878048780488
prerank	GO	0.6929150042735067	1.2076383496084766	0.031	0.02175	0.076	13/71	11.17%	B2M;HMGA1;YBX1;NPM1;CALR;HMGA2;CDKN1A;LMNA;HRAS;CDKN2A;YPEL3;RSL1D1;NEK6	0.18309859154929578
prerank	CellAge	0.6200593781331272	1.0970193126934893	0.074	0.1656	0.534	104/234	27.87%	IGFBP5;TMSB4X;GAPDH;CCND1;TXN;PKM;CAV1;CDKN1A;PEBP1;HMGB1;SOD1;GNG11;RBX1;PSMB5;SELENOH;CDK4;AXL;CEBPB;PTTG1;ZMAT3;CSNK1A1;LGALS3;AKR1B1;HRAS;CDKN2A;DPY30;DEK;CYR61;ARPC1B;YPEL3;LIMA1;ASPH;HSPA5;MXD4;TOP1;TGFB1I1;RSL1D1;SMARCB1;IGFBP6;NEK6;UBTD1;SIX1;SOCS1;ACLY;MDH1;MCL1;PMVK;CDK6;FXR1;YAP1;TFDP1;MAP2K2;FASTK;PSMD14;DHCR24;AAK1;SRSF1;SMURF2;G6PD;NINJ1;SMARCA4;PCGF2;SPIN1;TP53;RUNX1;TPR;EWSR1;NDRG…	0.4444444444444444
