# Supplementary material for: SenSet defines cell-type specific senescence signatures in the aged human lung
Source: EMBO J. 2026 Apr 10;45(10):3589–638. doi: 10.1038/s44318-026-00762-8 (PMC13187336; doi:10.1038/s44318-026-00762-8)
Supplement: Supplementary file 3 — Source data Fig. 4 [file 44318_2026_762_MOESM3_ESM.zip › Figure 4/4C/4C.csv]

log1p(X)	Timepoint
2.1972246	T1 (D49)
0.0	T1 (D49)
0.0	T1 (D49)
0.0	T1 (D49)
0.0	T1 (D49)
0.0	T1 (D49)
0.0	T1 (D49)
0.0	T1 (D49)
2.1972246	T1 (D49)
0.0	T1 (D49)
0.0	T1 (D49)
0.0	T1 (D49)
0.0	T1 (D49)
0.0	T1 (D49)
0.0	T1 (D49)
0.0	T1 (D49)
0.0	T1 (D49)
0.0	T1 (D49)
0.0	T1 (D49)
0.0	T1 (D49)
0.0	T1 (D49)
0.0	T1 (D49)
0.0	T1 (D49)
0.0	T1 (D49)
0.6931472	T1 (D49)
0.0	T1 (D49)
0.0	T1 (D49)
0.0	T1 (D49)
0.0	T1 (D49)
0.0	T1 (D49)
0.0	T1 (D49)
0.0	T1 (D49)
0.0	T1 (D49)
0.0	T1 (D49)
0.0	T1 (D49)
0.0	T1 (D49)
2.4849067	T1 (D49)
0.0	T1 (D49)
0.0	T1 (D49)
0.0	T1 (D49)
0.0	T1 (D49)
0.6931472	T1 (D49)
0.0	T1 (D49)
0.0	T1 (D49)
0.0	T1 (D49)
0.0	T1 (D49)
0.0	T1 (D49)
0.0	T1 (D49)
0.0	T1 (D49)
0.0	T1 (D49)
0.0	T1 (D49)
0.6931472	T1 (D49)
0.0	T1 (D49)
0.0	T1 (D49)
2.3025851	T1 (D49)
0.0	T1 (D49)
0.0	T1 (D49)
0.0	T1 (D49)
0.0	T1 (D49)
0.0	T1 (D49)
0.0	T1 (D49)
1.0986123	T1 (D49)
0.0	T1 (D49)
0.0	T1 (D49)
0.0	T1 (D49)
0.0	T1 (D49)
0.0	T1 (D49)
0.0	T1 (D49)
0.0	T1 (D49)
0.0	T1 (D49)
0.0	T1 (D49)
0.0	T1 (D49)
0.0	T1 (D49)
0.0	T1 (D49)
0.0	T1 (D49)
1.3862944	T1 (D49)
0.6931472	T1 (D49)
0.0	T1 (D49)
0.0	T1 (D49)
0.0	T1 (D49)
0.0	T1 (D49)
1.9459101	T1 (D49)
0.0	T1 (D49)
0.0	T1 (D49)
0.6931472	T1 (D49)
0.0	T1 (D49)
1.0986123	T1 (D49)
0.0	T1 (D49)
0.6931472	T1 (D49)
0.0	T1 (D49)
0.0	T1 (D49)
0.0	T1 (D49)
0.0	T1 (D49)
0.0	T1 (D49)
0.0	T1 (D49)
0.0	T1 (D49)
0.0	T1 (D49)
0.0	T1 (D49)
0.6931472	T1 (D49)
1.9459101	T1 (D49)
0.0	T1 (D49)
1.0986123	T1 (D49)
0.0	T1 (D49)
1.0986123	T1 (D49)
0.0	T1 (D49)
0.0	T1 (D49)
0.0	T1 (D49)
0.0	T1 (D49)
0.0	T1 (D49)
0.0	T1 (D49)
0.0	T1 (D49)
0.0	T1 (D49)
1.0986123	T1 (D49)
0.0	T1 (D49)
0.0	T1 (D49)
1.3862944	T1 (D49)
0.0	T1 (D49)
0.0	T1 (D49)
0.0	T1 (D49)
0.0	T1 (D49)
0.0	T1 (D49)
0.0	T1 (D49)
0.0	T1 (D49)
0.0	T1 (D49)
0.0	T1 (D49)
0.0	T1 (D49)
0.0	T1 (D49)
0.0	T1 (D49)
1.0986123	T1 (D49)
0.0	T1 (D49)
0.0	T1 (D49)
0.0	T1 (D49)
0.0	T1 (D49)
0.0	T1 (D49)
0.0	T1 (D49)
0.0	T1 (D49)
0.0	T1 (D49)
0.0	T1 (D49)
0.0	T1 (D49)
0.0	T1 (D49)
0.0	T1 (D49)
0.0	T1 (D49)
0.0	T1 (D49)
0.0	T1 (D49)
0.0	T1 (D49)
2.4849067	T1 (D49)
0.0	T1 (D49)
0.0	T1 (D49)
0.0	T1 (D49)
0.0	T1 (D49)
0.0	T1 (D49)
0.0	T1 (D49)
0.0	T1 (D49)
0.0	T1 (D49)
0.0	T1 (D49)
0.0	T1 (D49)
0.0	T1 (D49)
0.0	T1 (D49)
0.0	T1 (D49)
0.0	T1 (D49)
0.0	T1 (D49)
0.0	T1 (D49)
0.0	T1 (D49)
0.0	T1 (D49)
0.6931472	T1 (D49)
0.0	T1 (D49)
0.0	T1 (D49)
0.0	T1 (D49)
0.0	T1 (D49)
0.6931472	T1 (D49)
0.0	T1 (D49)
0.0	T1 (D49)
0.0	T1 (D49)
0.0	T1 (D49)
0.0	T1 (D49)
0.0	T1 (D49)
0.0	T1 (D49)
0.0	T1 (D49)
0.0	T1 (D49)
0.0	T1 (D49)
0.0	T1 (D49)
1.3862944	T1 (D49)
0.0	T1 (D49)
0.0	T1 (D49)
0.0	T1 (D49)
0.0	T1 (D49)
0.0	T1 (D49)
0.0	T1 (D49)
0.0	T1 (D49)
1.0986123	T1 (D49)
0.0	T1 (D49)
0.0	T1 (D49)
0.0	T1 (D49)
0.0	T1 (D49)
0.0	T1 (D49)
0.0	T1 (D49)
0.0	T1 (D49)
0.0	T1 (D49)
0.0	T1 (D49)
0.0	T1 (D49)
0.0	T1 (D49)
0.0	T1 (D49)
0.0	T1 (D49)
0.6931472	T1 (D49)
0.0	T1 (D49)
0.0	T1 (D49)
0.0	T1 (D49)
1.3862944	T1 (D49)
0.0	T1 (D49)
0.0	T1 (D49)
0.0	T1 (D49)
0.0	T1 (D49)
0.0	T1 (D49)
0.0	T1 (D49)
0.0	T1 (D49)
0.0	T1 (D49)
0.0	T1 (D49)
0.0	T1 (D49)
0.0	T1 (D49)
0.0	T1 (D49)
0.0	T1 (D49)
0.0	T1 (D49)
0.0	T1 (D49)
0.0	T1 (D49)
0.0	T1 (D49)
0.0	T1 (D49)
0.0	T1 (D49)
0.6931472	T1 (D49)
0.0	T1 (D49)
0.0	T1 (D49)
0.0	T1 (D49)
0.0	T1 (D49)
0.0	T1 (D49)
0.0	T1 (D49)
1.609438	T1 (D49)
0.0	T1 (D49)
0.0	T1 (D49)
0.0	T1 (D49)
0.0	T1 (D49)
0.0	T1 (D49)
0.0	T1 (D49)
0.0	T1 (D49)
0.6931472	T1 (D49)
0.0	T1 (D49)
0.0	T1 (D49)
0.0	T1 (D49)
0.0	T1 (D49)
0.0	T1 (D49)
0.0	T1 (D49)
0.0	T1 (D49)
0.6931472	T1 (D49)
0.0	T1 (D49)
0.0	T1 (D49)
0.0	T1 (D49)
0.0	T1 (D49)
0.0	T1 (D49)
0.0	T1 (D49)
0.0	T1 (D49)
0.0	T1 (D49)
0.0	T1 (D49)
0.0	T1 (D49)
0.0	T1 (D49)
0.0	T1 (D49)
0.0	T1 (D49)
0.0	T1 (D49)
0.6931472	T1 (D49)
0.0	T1 (D49)
0.0	T1 (D49)
0.0	T1 (D49)
0.0	T1 (D49)
0.0	T1 (D49)
0.0	T1 (D49)
0.6931472	T1 (D49)
0.0	T1 (D49)
0.0	T1 (D49)
0.0	T1 (D49)
0.0	T1 (D49)
0.0	T1 (D49)
0.0	T1 (D49)
0.0	T1 (D49)
0.0	T1 (D49)
0.0	T1 (D49)
0.6931472	T1 (D49)
0.0	T1 (D49)
0.0	T1 (D49)
0.0	T1 (D49)
2.0794415	T1 (D49)
0.0	T1 (D49)
0.6931472	T1 (D49)
0.0	T1 (D49)
0.0	T1 (D49)
0.0	T1 (D49)
2.5649493	T1 (D49)
0.0	T1 (D49)
0.0	T1 (D49)
0.0	T1 (D49)
1.3862944	T1 (D49)
0.0	T1 (D49)
0.0	T1 (D49)
0.6931472	T1 (D49)
0.0	T1 (D49)
0.0	T1 (D49)
0.6931472	T1 (D49)
0.0	T1 (D49)
0.0	T1 (D49)
1.0986123	T1 (D49)
0.0	T1 (D49)
0.0	T1 (D49)
0.0	T1 (D49)
0.0	T1 (D49)
0.0	T1 (D49)
0.0	T1 (D49)
0.0	T1 (D49)
0.0	T1 (D49)
0.0	T1 (D49)
0.0	T1 (D49)
0.0	T1 (D49)
0.6931472	T1 (D49)
0.0	T1 (D49)
0.0	T1 (D49)
0.0	T1 (D49)
0.6931472	T1 (D49)
0.0	T1 (D49)
0.0	T1 (D49)
0.0	T1 (D49)
0.0	T1 (D49)
0.0	T1 (D49)
0.0	T1 (D49)
0.6931472	T1 (D49)
0.0	T1 (D49)
0.0	T1 (D49)
0.0	T1 (D49)
0.0	T1 (D49)
1.3862944	T1 (D49)
0.0	T1 (D49)
0.6931472	T1 (D49)
0.0	T1 (D49)
0.0	T1 (D49)
0.0	T1 (D49)
0.0	T1 (D49)
0.0	T1 (D49)
0.0	T1 (D49)
0.0	T1 (D49)
0.0	T1 (D49)
0.0	T1 (D49)
0.0	T1 (D49)
0.0	T1 (D49)
0.0	T1 (D49)
1.609438	T1 (D49)
0.0	T1 (D49)
0.0	T1 (D49)
0.0	T1 (D49)
0.0	T1 (D49)
0.0	T1 (D49)
0.0	T1 (D49)
1.3862944	T1 (D49)
0.0	T1 (D49)
2.8332133	T1 (D49)
0.0	T1 (D49)
1.609438	T1 (D49)
0.0	T1 (D49)
0.0	T1 (D49)
0.0	T1 (D49)
0.0	T1 (D49)
0.0	T1 (D49)
0.0	T1 (D49)
0.0	T1 (D49)
0.0	T1 (D49)
0.0	T1 (D49)
0.0	T1 (D49)
0.0	T1 (D49)
0.0	T1 (D49)
0.0	T1 (D49)
0.6931472	T1 (D49)
0.0	T1 (D49)
0.0	T1 (D49)
0.0	T1 (D49)
0.0	T1 (D49)
0.0	T1 (D49)
0.0	T1 (D49)
0.0	T1 (D49)
1.609438	T1 (D49)
0.0	T1 (D49)
0.0	T1 (D49)
0.0	T1 (D49)
0.0	T1 (D49)
0.0	T1 (D49)
2.9957323	T1 (D49)
0.0	T1 (D49)
0.0	T1 (D49)
0.0	T1 (D49)
0.0	T1 (D49)
0.0	T1 (D49)
0.0	T1 (D49)
0.0	T1 (D49)
0.0	T1 (D49)
0.0	T1 (D49)
0.0	T1 (D49)
0.0	T1 (D49)
0.0	T1 (D49)
0.0	T1 (D49)
0.0	T1 (D49)
0.0	T1 (D49)
0.0	T1 (D49)
0.0	T1 (D49)
0.0	T1 (D49)
0.0	T1 (D49)
0.0	T1 (D49)
0.0	T1 (D49)
0.0	T1 (D49)
1.9459101	T1 (D49)
0.0	T1 (D49)
0.0	T1 (D49)
0.0	T1 (D49)
0.0	T1 (D49)
0.0	T1 (D49)
0.0	T1 (D49)
0.0	T1 (D49)
0.0	T1 (D49)
0.0	T1 (D49)
0.0	T1 (D49)
0.0	T1 (D49)
1.3862944	T1 (D49)
0.6931472	T1 (D49)
0.0	T1 (D49)
0.0	T1 (D49)
0.0	T1 (D49)
0.0	T1 (D49)
0.0	T1 (D49)
0.0	T1 (D49)
0.0	T1 (D49)
0.0	T1 (D49)
0.0	T1 (D49)
0.0	T1 (D49)
0.0	T1 (D49)
0.0	T1 (D49)
0.0	T1 (D49)
0.0	T1 (D49)
1.0986123	T1 (D49)
0.0	T1 (D49)
0.0	T1 (D49)
0.0	T1 (D49)
0.0	T1 (D49)
0.0	T1 (D49)
0.0	T1 (D49)
0.0	T1 (D49)
0.0	T1 (D49)
0.0	T1 (D49)
0.0	T1 (D49)
0.0	T1 (D49)
0.0	T1 (D49)
0.0	T1 (D49)
2.7080503	T1 (D49)
0.0	T1 (D49)
0.0	T1 (D49)
0.0	T1 (D49)
0.0	T1 (D49)
0.6931472	T1 (D49)
0.0	T1 (D49)
0.0	T1 (D49)
0.0	T1 (D49)
0.0	T1 (D49)
0.0	T1 (D49)
0.0	T1 (D49)
1.609438	T1 (D49)
0.0	T1 (D49)
0.0	T1 (D49)
1.7917595	T1 (D49)
0.0	T1 (D49)
0.0	T1 (D49)
0.0	T1 (D49)
0.0	T1 (D49)
0.0	T1 (D49)
0.0	T1 (D49)
0.0	T1 (D49)
0.0	T1 (D49)
0.0	T1 (D49)
0.0	T1 (D49)
0.6931472	T1 (D49)
0.0	T1 (D49)
0.0	T1 (D49)
0.0	T1 (D49)
1.3862944	T1 (D49)
0.0	T1 (D49)
0.0	T1 (D49)
0.0	T1 (D49)
0.0	T1 (D49)
0.0	T1 (D49)
1.7917595	T1 (D49)
0.0	T1 (D49)
0.6931472	T1 (D49)
0.0	T1 (D49)
0.0	T1 (D49)
0.0	T1 (D49)
0.0	T1 (D49)
0.0	T1 (D49)
0.0	T1 (D49)
0.0	T1 (D49)
0.0	T1 (D49)
0.0	T1 (D49)
0.6931472	T1 (D49)
0.0	T1 (D49)
0.0	T1 (D49)
0.0	T1 (D49)
0.0	T1 (D49)
0.0	T1 (D49)
0.0	T1 (D49)
0.0	T1 (D49)
0.0	T1 (D49)
0.0	T1 (D49)
0.0	T1 (D49)
0.0	T1 (D49)
0.0	T1 (D49)
0.0	T1 (D49)
0.0	T1 (D49)
0.0	T1 (D49)
2.1972246	T1 (D49)
1.7917595	T1 (D49)
0.0	T1 (D49)
0.0	T1 (D49)
0.0	T1 (D49)
0.0	T1 (D49)
0.0	T1 (D49)
0.0	T1 (D49)
0.0	T1 (D49)
0.0	T1 (D49)
0.0	T1 (D49)
0.0	T1 (D49)
0.0	T1 (D49)
0.0	T1 (D49)
0.0	T1 (D49)
0.0	T1 (D49)
0.0	T1 (D49)
0.0	T1 (D49)
0.6931472	T1 (D49)
0.6931472	T1 (D49)
0.0	T1 (D49)
0.0	T1 (D49)
0.0	T1 (D49)
2.1972246	T1 (D49)
0.0	T1 (D49)
0.0	T1 (D49)
0.6931472	T1 (D49)
0.0	T1 (D49)
0.0	T1 (D49)
0.0	T1 (D49)
0.0	T1 (D49)
0.0	T1 (D49)
0.0	T1 (D49)
0.0	T1 (D49)
0.0	T1 (D49)
0.0	T1 (D49)
0.0	T1 (D49)
0.0	T1 (D49)
0.0	T1 (D49)
0.0	T1 (D49)
0.0	T1 (D49)
0.0	T1 (D49)
1.3862944	T1 (D49)
0.0	T1 (D49)
2.3025851	T1 (D49)
0.0	T1 (D49)
0.0	T1 (D49)
0.6931472	T1 (D49)
0.0	T1 (D49)
0.0	T1 (D49)
0.6931472	T1 (D49)
0.0	T1 (D49)
0.0	T1 (D49)
0.0	T1 (D49)
0.0	T1 (D49)
0.0	T1 (D49)
2.0794415	T1 (D49)
0.0	T1 (D49)
0.0	T1 (D49)
0.0	T1 (D49)
0.0	T1 (D49)
0.0	T1 (D49)
0.6931472	T1 (D49)
0.0	T1 (D49)
0.0	T1 (D49)
0.0	T1 (D49)
0.6931472	T1 (D49)
0.0	T1 (D49)
0.0	T1 (D49)
0.0	T1 (D49)
1.609438	T1 (D49)
0.0	T1 (D49)
0.0	T1 (D49)
0.0	T1 (D49)
0.0	T1 (D49)
2.3978953	T1 (D49)
0.6931472	T1 (D49)
0.6931472	T1 (D49)
0.0	T1 (D49)
0.0	T1 (D49)
0.0	T1 (D49)
0.0	T1 (D49)
0.0	T1 (D49)
0.0	T1 (D49)
0.0	T1 (D49)
0.0	T1 (D49)
0.0	T1 (D49)
0.0	T1 (D49)
0.0	T1 (D49)
0.0	T1 (D49)
0.0	T1 (D49)
1.3862944	T1 (D49)
0.0	T1 (D49)
1.7917595	T1 (D49)
0.0	T1 (D49)
0.0	T1 (D49)
0.0	T1 (D49)
0.0	T1 (D49)
0.0	T1 (D49)
0.0	T1 (D49)
0.0	T1 (D49)
0.0	T1 (D49)
0.0	T1 (D49)
0.0	T1 (D49)
0.0	T1 (D49)
0.0	T1 (D49)
0.0	T1 (D49)
0.0	T1 (D49)
0.0	T1 (D49)
0.6931472	T1 (D49)
0.0	T1 (D49)
0.0	T1 (D49)
0.0	T1 (D49)
0.0	T1 (D49)
0.0	T1 (D49)
0.0	T1 (D49)
0.0	T1 (D49)
0.0	T1 (D49)
0.0	T1 (D49)
0.0	T1 (D49)
0.0	T1 (D49)
0.0	T1 (D49)
0.0	T1 (D49)
0.0	T1 (D49)
0.0	T1 (D49)
0.0	T1 (D49)
0.0	T1 (D49)
0.0	T1 (D49)
0.0	T1 (D49)
0.0	T1 (D49)
0.0	T1 (D49)
0.0	T1 (D49)
0.0	T1 (D49)
0.0	T1 (D49)
0.0	T1 (D49)
0.0	T1 (D49)
0.0	T1 (D49)
0.0	T1 (D49)
1.609438	T1 (D49)
0.0	T1 (D49)
0.0	T1 (D49)
0.6931472	T1 (D49)
0.0	T1 (D49)
0.0	T1 (D49)
0.0	T1 (D49)
0.0	T1 (D49)
0.0	T1 (D49)
1.7917595	T1 (D49)
0.6931472	T1 (D49)
0.0	T1 (D49)
0.0	T1 (D49)
0.0	T1 (D49)
0.0	T1 (D49)
0.0	T1 (D49)
0.0	T1 (D49)
0.0	T1 (D49)
0.0	T1 (D49)
0.0	T1 (D49)
0.0	T1 (D49)
0.6931472	T1 (D49)
0.0	T1 (D49)
0.0	T1 (D49)
0.0	T1 (D49)
0.0	T1 (D49)
0.0	T1 (D49)
0.6931472	T1 (D49)
0.0	T1 (D49)
0.0	T1 (D49)
0.0	T1 (D49)
0.0	T1 (D49)
0.0	T1 (D49)
0.0	T1 (D49)
0.0	T1 (D49)
1.0986123	T1 (D49)
0.0	T1 (D49)
0.0	T1 (D49)
0.0	T1 (D49)
0.0	T1 (D49)
0.0	T1 (D49)
0.0	T1 (D49)
0.0	T1 (D49)
0.0	T1 (D49)
0.0	T1 (D49)
0.0	T1 (D49)
0.0	T1 (D49)
0.0	T1 (D49)
0.0	T1 (D49)
0.0	T1 (D49)
2.1972246	T1 (D49)
0.0	T1 (D49)
0.0	T1 (D49)
0.0	T1 (D49)
0.0	T1 (D49)
0.0	T1 (D49)
0.0	T1 (D49)
0.0	T1 (D49)
0.0	T1 (D49)
0.0	T1 (D49)
0.0	T1 (D49)
0.0	T1 (D49)
0.0	T1 (D49)
0.0	T1 (D49)
0.0	T1 (D49)
0.0	T1 (D49)
0.0	T1 (D49)
0.0	T1 (D49)
0.0	T1 (D49)
0.0	T1 (D49)
0.0	T1 (D49)
0.0	T1 (D49)
0.0	T1 (D49)
0.6931472	T1 (D49)
1.609438	T1 (D49)
0.0	T1 (D49)
0.0	T1 (D49)
0.0	T1 (D49)
0.0	T1 (D49)
0.0	T1 (D49)
0.6931472	T1 (D49)
0.0	T1 (D49)
0.0	T1 (D49)
0.0	T1 (D49)
0.0	T1 (D49)
0.6931472	T1 (D49)
0.0	T1 (D49)
0.0	T1 (D49)
0.0	T1 (D49)
0.0	T1 (D49)
0.0	T1 (D49)
0.0	T1 (D49)
0.0	T1 (D49)
0.0	T1 (D49)
0.0	T1 (D49)
0.0	T1 (D49)
0.0	T1 (D49)
0.6931472	T1 (D49)
0.0	T1 (D49)
0.0	T1 (D49)
0.0	T1 (D49)
0.0	T1 (D49)
0.0	T1 (D49)
0.0	T1 (D49)
0.0	T1 (D49)
0.0	T1 (D49)
0.0	T1 (D49)
0.0	T1 (D49)
0.0	T1 (D49)
0.0	T1 (D49)
0.0	T1 (D49)
0.0	T1 (D49)
0.0	T1 (D49)
0.0	T1 (D49)
0.0	T1 (D49)
0.0	T1 (D49)
0.0	T1 (D49)
0.0	T1 (D49)
0.0	T1 (D49)
0.0	T1 (D49)
0.0	T1 (D49)
1.609438	T1 (D49)
0.0	T1 (D49)
0.0	T1 (D49)
0.0	T1 (D49)
0.0	T1 (D49)
0.0	T1 (D49)
1.7917595	T1 (D49)
0.0	T1 (D49)
0.0	T1 (D49)
0.0	T1 (D49)
0.6931472	T1 (D49)
0.0	T1 (D49)
0.0	T1 (D49)
0.0	T1 (D49)
0.0	T1 (D49)
0.0	T1 (D49)
0.0	T1 (D49)
0.0	T1 (D49)
0.0	T1 (D49)
0.0	T1 (D49)
0.0	T1 (D49)
0.0	T1 (D49)
0.6931472	T1 (D49)
0.0	T1 (D49)
0.0	T1 (D49)
0.0	T1 (D49)
0.0	T1 (D49)
0.0	T1 (D49)
0.0	T1 (D49)
0.0	T1 (D49)
1.0986123	T1 (D49)
0.0	T1 (D49)
0.0	T1 (D49)
0.0	T1 (D49)
1.609438	T1 (D49)
0.0	T1 (D49)
0.0	T1 (D49)
0.0	T1 (D49)
0.0	T1 (D49)
0.0	T1 (D49)
0.0	T1 (D49)
0.0	T1 (D49)
0.0	T1 (D49)
0.0	T1 (D49)
2.3025851	T1 (D49)
0.0	T1 (D49)
0.6931472	T1 (D49)
0.0	T1 (D49)
0.0	T1 (D49)
0.0	T1 (D49)
0.0	T1 (D49)
0.0	T1 (D49)
0.0	T1 (D49)
1.0986123	T1 (D49)
0.6931472	T1 (D49)
0.0	T1 (D49)
0.0	T1 (D49)
0.0	T1 (D49)
0.0	T1 (D49)
0.0	T1 (D49)
0.0	T1 (D49)
0.0	T1 (D49)
0.0	T1 (D49)
0.0	T1 (D49)
0.0	T1 (D49)
0.0	T1 (D49)
0.0	T1 (D49)
0.0	T1 (D49)
0.0	T1 (D49)
0.0	T1 (D49)
0.0	T1 (D49)
0.0	T1 (D49)
0.0	T1 (D49)
0.0	T1 (D49)
0.0	T1 (D49)
0.0	T1 (D49)
0.0	T1 (D49)
0.0	T1 (D49)
0.0	T1 (D49)
0.0	T1 (D49)
0.6931472	T1 (D49)
0.0	T1 (D49)
0.0	T1 (D49)
0.0	T1 (D49)
0.0	T1 (D49)
0.0	T1 (D49)
0.0	T1 (D49)
0.0	T1 (D49)
0.0	T1 (D49)
0.0	T1 (D49)
0.0	T1 (D49)
0.0	T1 (D49)
1.609438	T1 (D49)
0.0	T1 (D49)
0.0	T1 (D49)
0.0	T1 (D49)
0.0	T1 (D49)
1.0986123	T1 (D49)
0.0	T1 (D49)
0.6931472	T1 (D49)
0.0	T1 (D49)
0.6931472	T1 (D49)
0.0	T1 (D49)
0.0	T1 (D49)
0.0	T1 (D49)
0.0	T1 (D49)
0.0	T1 (D49)
0.6931472	T1 (D49)
0.0	T1 (D49)
0.0	T1 (D49)
0.0	T1 (D49)
0.6931472	T1 (D49)
0.0	T1 (D49)
0.0	T1 (D49)
0.6931472	T1 (D49)
0.0	T1 (D49)
0.0	T1 (D49)
0.0	T1 (D49)
0.0	T1 (D49)
0.0	T1 (D49)
1.0986123	T1 (D49)
0.0	T1 (D49)
0.0	T1 (D49)
0.0	T1 (D49)
0.0	T1 (D49)
1.9459101	T1 (D49)
0.0	T1 (D49)
0.6931472	T1 (D49)
0.0	T1 (D49)
0.6931472	T1 (D49)
0.6931472	T1 (D49)
0.0	T1 (D49)
0.0	T1 (D49)
0.0	T1 (D49)
0.0	T1 (D49)
0.0	T1 (D49)
0.0	T1 (D49)
0.0	T1 (D49)
0.0	T1 (D49)
0.0	T1 (D49)
0.0	T1 (D49)
1.0986123	T1 (D49)
0.0	T1 (D49)
0.6931472	T1 (D49)
0.0	T1 (D49)
0.0	T1 (D49)
0.0	T1 (D49)
0.0	T1 (D49)
0.0	T1 (D49)
0.0	T1 (D49)
0.0	T1 (D49)
0.0	T1 (D49)
0.0	T1 (D49)
0.0	T1 (D49)
0.0	T1 (D49)
0.0	T1 (D49)
0.0	T1 (D49)
0.0	T1 (D49)
0.0	T1 (D49)
0.0	T1 (D49)
0.0	T1 (D49)
0.0	T1 (D49)
0.0	T1 (D49)
0.6931472	T1 (D49)
0.0	T1 (D49)
0.0	T1 (D49)
0.0	T1 (D49)
0.6931472	T1 (D49)
0.0	T1 (D49)
0.0	T1 (D49)
0.0	T1 (D49)
0.0	T1 (D49)
0.0	T1 (D49)
2.4849067	T1 (D49)
0.0	T1 (D49)
0.0	T1 (D49)
0.0	T1 (D49)
0.0	T1 (D49)
0.0	T1 (D49)
0.0	T1 (D49)
0.0	T1 (D49)
0.0	T1 (D49)
0.0	T1 (D49)
0.0	T1 (D49)
0.0	T1 (D49)
0.0	T1 (D49)
0.0	T1 (D49)
0.0	T1 (D49)
0.0	T1 (D49)
0.0	T1 (D49)
0.0	T1 (D49)
0.0	T1 (D49)
0.0	T1 (D49)
0.0	T1 (D49)
2.944439	T1 (D49)
0.0	T1 (D49)
0.0	T1 (D49)
0.6931472	T1 (D49)
0.0	T1 (D49)
0.0	T1 (D49)
0.0	T1 (D49)
0.0	T1 (D49)
0.0	T1 (D49)
0.0	T1 (D49)
0.6931472	T1 (D49)
0.0	T1 (D49)
0.0	T1 (D49)
0.0	T1 (D49)
2.3978953	T1 (D49)
0.0	T1 (D49)
0.0	T1 (D49)
0.0	T1 (D49)
0.6931472	T1 (D49)
0.0	T1 (D49)
0.0	T1 (D49)
0.6931472	T1 (D49)
0.0	T1 (D49)
0.6931472	T1 (D49)
0.0	T1 (D49)
0.0	T1 (D49)
0.0	T1 (D49)
0.0	T1 (D49)
0.0	T1 (D49)
0.0	T1 (D49)
0.0	T1 (D49)
1.3862944	T1 (D49)
0.0	T1 (D49)
0.0	T1 (D49)
0.0	T1 (D49)
0.0	T1 (D49)
0.0	T1 (D49)
0.0	T1 (D49)
0.0	T1 (D49)
0.0	T1 (D49)
0.0	T1 (D49)
0.0	T1 (D49)
0.0	T1 (D49)
0.0	T1 (D49)
0.0	T1 (D49)
0.0	T1 (D49)
0.0	T1 (D49)
0.0	T1 (D49)
0.0	T1 (D49)
0.0	T1 (D49)
0.6931472	T1 (D49)
0.0	T1 (D49)
0.0	T1 (D49)
0.0	T1 (D49)
1.0986123	T1 (D49)
0.0	T1 (D49)
0.0	T1 (D49)
0.0	T1 (D49)
0.0	T1 (D49)
0.0	T1 (D49)
0.6931472	T1 (D49)
0.0	T1 (D49)
0.0	T1 (D49)
0.0	T1 (D49)
0.0	T1 (D49)
0.0	T1 (D49)
0.0	T1 (D49)
0.0	T1 (D49)
0.0	T1 (D49)
0.0	T1 (D49)
0.0	T1 (D49)
0.0	T1 (D49)
1.3862944	T1 (D49)
0.0	T1 (D49)
0.0	T1 (D49)
0.0	T1 (D49)
0.0	T1 (D49)
0.0	T1 (D49)
0.0	T1 (D49)
0.0	T1 (D49)
0.0	T1 (D49)
0.0	T1 (D49)
0.0	T1 (D49)
0.0	T1 (D49)
0.0	T1 (D49)
0.0	T1 (D49)
0.0	T1 (D49)
0.0	T1 (D49)
0.6931472	T1 (D49)
0.0	T1 (D49)
0.0	T1 (D49)
0.0	T1 (D49)
0.0	T1 (D49)
0.0	T1 (D49)
0.0	T1 (D49)
0.0	T1 (D49)
0.0	T1 (D49)
0.0	T1 (D49)
0.0	T1 (D49)
0.0	T1 (D49)
0.0	T1 (D49)
0.0	T1 (D49)
0.0	T1 (D49)
0.0	T1 (D49)
0.0	T1 (D49)
0.0	T1 (D49)
0.0	T1 (D49)
1.609438	T1 (D49)
0.0	T1 (D49)
0.0	T1 (D49)
0.0	T1 (D49)
0.0	T1 (D49)
0.0	T1 (D49)
0.6931472	T1 (D49)
0.0	T1 (D49)
0.0	T1 (D49)
0.0	T1 (D49)
0.0	T1 (D49)
0.0	T1 (D49)
1.0986123	T1 (D49)
0.0	T1 (D49)
0.0	T1 (D49)
0.0	T1 (D49)
0.0	T1 (D49)
0.0	T1 (D49)
0.0	T1 (D49)
0.0	T1 (D49)
0.0	T1 (D49)
0.0	T1 (D49)
0.0	T1 (D49)
0.0	T1 (D49)
0.0	T1 (D49)
0.0	T1 (D49)
0.0	T1 (D49)
2.3978953	T1 (D49)
0.0	T1 (D49)
0.0	T1 (D49)
0.0	T1 (D49)
0.6931472	T1 (D49)
0.0	T1 (D49)
0.0	T1 (D49)
0.0	T1 (D49)
0.0	T1 (D49)
0.0	T1 (D49)
0.0	T1 (D49)
0.6931472	T1 (D49)
1.609438	T1 (D49)
0.0	T1 (D49)
0.0	T1 (D49)
0.0	T1 (D49)
0.0	T1 (D49)
0.0	T1 (D49)
0.0	T1 (D49)
0.0	T1 (D49)
0.0	T1 (D49)
0.0	T1 (D49)
0.0	T1 (D49)
0.0	T1 (D49)
0.0	T1 (D49)
0.0	T1 (D49)
0.0	T1 (D49)
0.0	T1 (D49)
0.0	T1 (D49)
0.0	T1 (D49)
0.0	T1 (D49)
0.0	T1 (D49)
0.6931472	T1 (D49)
0.0	T1 (D49)
0.0	T1 (D49)
0.0	T1 (D49)
0.0	T1 (D49)
0.0	T1 (D49)
0.0	T1 (D49)
0.0	T1 (D49)
0.0	T1 (D49)
0.0	T1 (D49)
0.0	T1 (D49)
0.0	T1 (D49)
0.0	T1 (D49)
0.0	T1 (D49)
0.0	T1 (D49)
0.0	T1 (D49)
0.0	T1 (D49)
0.0	T1 (D49)
0.0	T1 (D49)
0.0	T1 (D49)
0.0	T1 (D49)
0.0	T1 (D49)
0.0	T1 (D49)
0.0	T1 (D49)
0.0	T1 (D49)
0.0	T1 (D49)
0.0	T1 (D49)
0.0	T1 (D49)
0.0	T1 (D49)
0.0	T1 (D49)
0.0	T1 (D49)
0.0	T1 (D49)
0.0	T1 (D49)
0.0	T1 (D49)
0.0	T1 (D49)
0.0	T1 (D49)
0.0	T1 (D49)
0.0	T1 (D49)
0.0	T1 (D49)
0.0	T1 (D49)
0.0	T1 (D49)
0.0	T1 (D49)
0.0	T1 (D49)
0.6931472	T1 (D49)
0.0	T1 (D49)
0.0	T1 (D49)
0.0	T1 (D49)
1.0986123	T1 (D49)
0.0	T1 (D49)
0.0	T1 (D49)
0.0	T1 (D49)
0.0	T1 (D49)
0.0	T1 (D49)
0.0	T1 (D49)
0.0	T1 (D49)
2.0794415	T1 (D49)
0.0	T1 (D49)
0.0	T1 (D49)
0.0	T1 (D49)
0.0	T1 (D49)
0.6931472	T1 (D49)
0.0	T1 (D49)
0.0	T1 (D49)
0.0	T1 (D49)
0.0	T1 (D49)
0.6931472	T1 (D49)
0.0	T1 (D49)
0.0	T1 (D49)
0.0	T1 (D49)
0.0	T1 (D49)
0.0	T1 (D49)
0.0	T1 (D49)
0.0	T1 (D49)
0.0	T1 (D49)
0.0	T1 (D49)
0.0	T1 (D49)
0.0	T1 (D49)
0.0	T1 (D49)
0.0	T1 (D49)
0.0	T1 (D49)
0.0	T1 (D49)
0.0	T1 (D49)
0.0	T1 (D49)
0.0	T1 (D49)
0.6931472	T1 (D49)
0.0	T1 (D49)
0.0	T1 (D49)
0.0	T1 (D49)
0.0	T1 (D49)
0.0	T1 (D49)
0.0	T1 (D49)
0.0	T1 (D49)
0.0	T1 (D49)
0.0	T1 (D49)
0.0	T1 (D49)
0.0	T1 (D49)
0.0	T1 (D49)
0.0	T1 (D49)
0.0	T1 (D49)
0.0	T1 (D49)
0.0	T1 (D49)
0.0	T1 (D49)
0.6931472	T1 (D49)
0.0	T1 (D49)
0.0	T1 (D49)
0.6931472	T1 (D49)
0.0	T1 (D49)
0.0	T1 (D49)
0.0	T1 (D49)
0.0	T1 (D49)
0.0	T1 (D49)
0.0	T1 (D49)
0.0	T1 (D49)
0.0	T1 (D49)
0.0	T1 (D49)
0.0	T1 (D49)
0.0	T1 (D49)
2.3978953	T1 (D49)
0.0	T1 (D49)
0.0	T1 (D49)
0.0	T1 (D49)
0.0	T1 (D49)
0.0	T1 (D49)
0.0	T1 (D49)
0.0	T1 (D49)
0.0	T1 (D49)
0.0	T1 (D49)
0.0	T1 (D49)
0.0	T1 (D49)
0.0	T1 (D49)
0.0	T1 (D49)
0.0	T1 (D49)
0.0	T1 (D49)
0.0	T1 (D49)
0.0	T1 (D49)
0.0	T1 (D49)
0.0	T1 (D49)
0.0	T1 (D49)
0.0	T1 (D49)
0.0	T1 (D49)
0.0	T1 (D49)
0.0	T1 (D49)
0.0	T1 (D49)
1.3862944	T1 (D49)
0.0	T1 (D49)
0.0	T1 (D49)
0.0	T1 (D49)
0.6931472	T1 (D49)
0.0	T1 (D49)
0.0	T1 (D49)
0.0	T1 (D49)
0.0	T1 (D49)
0.0	T1 (D49)
0.6931472	T1 (D49)
0.0	T1 (D49)
0.0	T1 (D49)
0.0	T1 (D49)
0.0	T1 (D49)
1.0986123	T1 (D49)
0.0	T1 (D49)
0.0	T1 (D49)
0.0	T1 (D49)
1.7917595	T1 (D49)
0.0	T1 (D49)
0.0	T1 (D49)
0.0	T1 (D49)
0.0	T1 (D49)
0.0	T1 (D49)
0.0	T1 (D49)
0.0	T1 (D49)
0.0	T1 (D49)
0.0	T1 (D49)
2.3025851	T1 (D49)
0.6931472	T1 (D49)
0.0	T1 (D49)
0.0	T1 (D49)
0.0	T1 (D49)
0.0	T1 (D49)
0.0	T1 (D49)
0.6931472	T1 (D49)
0.0	T1 (D49)
0.0	T1 (D49)
0.0	T1 (D49)
0.0	T1 (D49)
1.609438	T1 (D49)
0.0	T1 (D49)
0.0	T1 (D49)
0.0	T1 (D49)
0.0	T1 (D49)
0.0	T1 (D49)
0.0	T1 (D49)
0.0	T1 (D49)
0.0	T1 (D49)
0.0	T1 (D49)
0.0	T1 (D49)
0.0	T1 (D49)
0.0	T1 (D49)
0.0	T1 (D49)
0.0	T1 (D49)
0.0	T1 (D49)
0.6931472	T1 (D49)
0.0	T1 (D49)
0.0	T1 (D49)
0.0	T1 (D49)
0.0	T1 (D49)
1.609438	T1 (D49)
0.0	T1 (D49)
0.0	T1 (D49)
0.0	T1 (D49)
0.0	T1 (D49)
0.0	T1 (D49)
0.6931472	T1 (D49)
2.944439	T1 (D49)
0.0	T1 (D49)
0.0	T1 (D49)
0.0	T1 (D49)
0.0	T1 (D49)
0.0	T1 (D49)
0.0	T1 (D49)
0.0	T1 (D49)
0.0	T1 (D49)
0.0	T1 (D49)
0.0	T1 (D49)
0.0	T1 (D49)
0.0	T1 (D49)
0.0	T1 (D49)
0.0	T1 (D49)
0.0	T1 (D49)
0.0	T1 (D49)
0.0	T1 (D49)
0.0	T1 (D49)
0.0	T1 (D49)
0.0	T1 (D49)
0.0	T1 (D49)
0.0	T1 (D49)
0.0	T1 (D49)
0.6931472	T1 (D49)
0.0	T1 (D49)
0.0	T1 (D49)
0.0	T1 (D49)
0.0	T1 (D49)
0.0	T1 (D49)
0.6931472	T1 (D49)
0.0	T1 (D49)
0.0	T1 (D49)
0.0	T1 (D49)
0.0	T1 (D49)
0.0	T1 (D49)
0.0	T1 (D49)
0.0	T1 (D49)
0.0	T1 (D49)
0.0	T1 (D49)
1.7917595	T1 (D49)
0.0	T1 (D49)
0.0	T1 (D49)
0.0	T1 (D49)
0.0	T1 (D49)
0.6931472	T1 (D49)
0.0	T1 (D49)
0.0	T1 (D49)
0.0	T1 (D49)
0.0	T1 (D49)
0.0	T1 (D49)
2.1972246	T1 (D49)
1.3862944	T1 (D49)
0.0	T1 (D49)
0.0	T1 (D49)
0.0	T1 (D49)
0.0	T1 (D49)
0.0	T1 (D49)
0.0	T1 (D49)
0.0	T1 (D49)
0.0	T1 (D49)
2.1972246	T1 (D49)
0.0	T1 (D49)
2.0794415	T1 (D49)
0.0	T1 (D49)
0.6931472	T1 (D49)
0.0	T1 (D49)
1.609438	T1 (D49)
2.0794415	T1 (D49)
0.0	T1 (D49)
0.0	T1 (D49)
0.0	T1 (D49)
0.0	T1 (D49)
0.0	T1 (D49)
0.6931472	T1 (D49)
0.0	T1 (D49)
0.0	T1 (D49)
0.0	T1 (D49)
0.0	T1 (D49)
1.9459101	T1 (D49)
0.0	T1 (D49)
0.0	T1 (D49)
0.0	T1 (D49)
0.0	T1 (D49)
0.0	T1 (D49)
0.0	T1 (D49)
0.0	T1 (D49)
0.0	T1 (D49)
0.0	T1 (D49)
0.0	T1 (D49)
0.0	T1 (D49)
0.0	T1 (D49)
0.0	T1 (D49)
0.0	T1 (D49)
0.0	T1 (D49)
0.0	T1 (D49)
0.0	T1 (D49)
0.0	T1 (D49)
0.0	T1 (D49)
0.0	T1 (D49)
0.0	T1 (D49)
0.0	T1 (D49)
0.0	T1 (D49)
0.0	T1 (D49)
0.0	T1 (D49)
0.0	T1 (D49)
0.0	T1 (D49)
0.0	T1 (D49)
0.0	T1 (D49)
0.0	T1 (D49)
0.0	T1 (D49)
0.0	T1 (D49)
0.0	T1 (D49)
0.6931472	T1 (D49)
0.6931472	T1 (D49)
0.0	T1 (D49)
0.0	T1 (D49)
1.7917595	T1 (D49)
0.0	T1 (D49)
0.0	T1 (D49)
0.0	T1 (D49)
0.0	T1 (D49)
0.6931472	T1 (D49)
0.0	T1 (D49)
0.0	T1 (D49)
0.0	T1 (D49)
0.6931472	T1 (D49)
0.0	T1 (D49)
1.3862944	T1 (D49)
0.0	T1 (D49)
0.0	T1 (D49)
0.0	T1 (D49)
0.6931472	T1 (D49)
0.0	T1 (D49)
0.0	T1 (D49)
1.609438	T1 (D49)
1.0986123	T1 (D49)
0.0	T1 (D49)
2.3025851	T1 (D49)
0.0	T1 (D49)
0.0	T1 (D49)
0.0	T1 (D49)
0.0	T1 (D49)
0.0	T1 (D49)
0.0	T1 (D49)
0.0	T1 (D49)
0.0	T1 (D49)
2.7080503	T1 (D49)
0.0	T1 (D49)
0.0	T1 (D49)
2.0794415	T1 (D49)
0.0	T1 (D49)
0.0	T1 (D49)
0.0	T1 (D49)
0.0	T1 (D49)
0.6931472	T1 (D49)
0.0	T1 (D49)
1.7917595	T1 (D49)
0.0	T1 (D49)
0.6931472	T1 (D49)
0.0	T1 (D49)
0.0	T1 (D49)
0.0	T1 (D49)
0.0	T1 (D49)
1.7917595	T1 (D49)
1.3862944	T1 (D49)
0.0	T1 (D49)
0.0	T1 (D49)
0.0	T1 (D49)
0.6931472	T1 (D49)
0.0	T1 (D49)
0.0	T1 (D49)
0.0	T1 (D49)
0.0	T1 (D49)
0.6931472	T1 (D49)
0.0	T1 (D49)
0.6931472	T1 (D49)
0.6931472	T1 (D49)
0.0	T1 (D49)
0.0	T1 (D49)
0.0	T1 (D49)
0.0	T1 (D49)
0.0	T1 (D49)
0.0	T1 (D49)
0.0	T1 (D49)
0.0	T1 (D49)
0.0	T1 (D49)
0.0	T1 (D49)
0.6931472	T1 (D49)
0.0	T1 (D49)
0.0	T1 (D49)
0.0	T1 (D49)
0.0	T1 (D49)
0.0	T1 (D49)
0.6931472	T1 (D49)
0.0	T1 (D49)
0.0	T1 (D49)
0.0	T1 (D49)
0.0	T1 (D49)
0.0	T1 (D49)
0.0	T1 (D49)
0.0	T1 (D49)
0.0	T1 (D49)
0.0	T1 (D49)
0.6931472	T1 (D49)
0.0	T1 (D49)
0.0	T1 (D49)
0.0	T1 (D49)
0.0	T1 (D49)
0.0	T1 (D49)
0.0	T1 (D49)
2.0794415	T1 (D49)
0.0	T1 (D49)
0.0	T1 (D49)
0.6931472	T1 (D49)
0.0	T1 (D49)
0.0	T1 (D49)
0.0	T1 (D49)
0.0	T1 (D49)
0.0	T1 (D49)
0.0	T1 (D49)
0.0	T1 (D49)
0.0	T1 (D49)
0.0	T1 (D49)
0.0	T1 (D49)
0.0	T1 (D49)
0.0	T1 (D49)
0.0	T1 (D49)
2.0794415	T1 (D49)
0.0	T1 (D49)
0.0	T1 (D49)
0.0	T1 (D49)
1.609438	T1 (D49)
0.0	T1 (D49)
0.6931472	T1 (D49)
0.0	T1 (D49)
0.0	T1 (D49)
0.0	T1 (D49)
0.0	T1 (D49)
0.0	T1 (D49)
0.0	T1 (D49)
0.0	T1 (D49)
0.0	T1 (D49)
0.0	T1 (D49)
0.0	T1 (D49)
0.0	T1 (D49)
0.0	T1 (D49)
0.0	T1 (D49)
0.0	T1 (D49)
0.0	T1 (D49)
0.0	T1 (D49)
0.0	T1 (D49)
0.0	T1 (D49)
0.0	T1 (D49)
0.0	T1 (D49)
0.0	T1 (D49)
0.0	T1 (D49)
0.0	T1 (D49)
0.0	T1 (D49)
0.0	T1 (D49)
0.0	T1 (D49)
0.0	T1 (D49)
0.6931472	T1 (D49)
0.0	T1 (D49)
0.0	T1 (D49)
0.0	T1 (D49)
0.0	T1 (D49)
0.0	T1 (D49)
0.0	T1 (D49)
0.0	T1 (D49)
1.7917595	T1 (D49)
0.6931472	T1 (D49)
0.0	T1 (D49)
0.0	T1 (D49)
0.0	T1 (D49)
0.0	T1 (D49)
1.3862944	T1 (D49)
0.0	T1 (D49)
0.0	T1 (D49)
0.0	T1 (D49)
0.0	T1 (D49)
1.9459101	T1 (D49)
0.0	T1 (D49)
0.0	T1 (D49)
0.0	T1 (D49)
0.0	T1 (D49)
0.0	T1 (D49)
0.0	T1 (D49)
0.0	T1 (D49)
0.0	T1 (D49)
0.0	T1 (D49)
0.0	T1 (D49)
0.0	T1 (D49)
0.0	T1 (D49)
0.0	T1 (D49)
0.0	T1 (D49)
0.0	T1 (D49)
0.0	T1 (D49)
0.6931472	T1 (D49)
0.0	T1 (D49)
0.0	T1 (D49)
0.0	T1 (D49)
0.0	T1 (D49)
0.0	T1 (D49)
0.0	T1 (D49)
0.0	T1 (D49)
0.0	T1 (D49)
2.8332133	T1 (D49)
0.0	T1 (D49)
0.0	T1 (D49)
0.0	T1 (D49)
0.0	T1 (D49)
0.0	T1 (D49)
0.6931472	T1 (D49)
0.6931472	T1 (D49)
0.0	T1 (D49)
0.0	T1 (D49)
0.0	T1 (D49)
0.0	T1 (D49)
0.0	T1 (D49)
0.0	T1 (D49)
0.0	T1 (D49)
0.0	T1 (D49)
0.0	T1 (D49)
0.0	T1 (D49)
0.0	T1 (D49)
0.0	T1 (D49)
0.0	T1 (D49)
0.0	T1 (D49)
0.0	T1 (D49)
0.0	T1 (D49)
0.0	T1 (D49)
0.0	T1 (D49)
0.0	T1 (D49)
0.0	T1 (D49)
0.0	T1 (D49)
0.0	T1 (D49)
0.0	T1 (D49)
0.0	T1 (D49)
2.0794415	T1 (D49)
0.6931472	T1 (D49)
0.0	T1 (D49)
0.0	T1 (D49)
0.0	T1 (D49)
0.0	T1 (D49)
0.0	T1 (D49)
0.0	T1 (D49)
0.0	T1 (D49)
0.0	T1 (D49)
0.6931472	T1 (D49)
0.0	T1 (D49)
0.0	T1 (D49)
0.0	T1 (D49)
0.0	T1 (D49)
0.0	T1 (D49)
0.0	T1 (D49)
0.0	T1 (D49)
0.6931472	T1 (D49)
0.0	T1 (D49)
0.0	T1 (D49)
0.0	T1 (D49)
0.0	T1 (D49)
0.0	T1 (D49)
0.0	T1 (D49)
0.0	T1 (D49)
0.0	T1 (D49)
0.0	T1 (D49)
0.0	T1 (D49)
1.0986123	T1 (D49)
0.0	T1 (D49)
0.0	T1 (D49)
0.0	T1 (D49)
0.0	T1 (D49)
0.0	T1 (D49)
0.0	T1 (D49)
0.0	T1 (D49)
0.0	T1 (D49)
0.6931472	T1 (D49)
0.0	T1 (D49)
0.0	T1 (D49)
0.0	T1 (D49)
0.0	T1 (D49)
0.0	T1 (D49)
0.0	T1 (D49)
0.0	T1 (D49)
0.0	T1 (D49)
0.6931472	T1 (D49)
0.0	T1 (D49)
0.0	T1 (D49)
0.0	T1 (D49)
0.0	T1 (D49)
0.0	T1 (D49)
0.0	T1 (D49)
0.0	T1 (D49)
0.0	T1 (D49)
0.0	T1 (D49)
0.0	T1 (D49)
0.0	T1 (D49)
0.0	T1 (D49)
2.6390574	T1 (D49)
0.0	T1 (D49)
0.0	T1 (D49)
0.0	T1 (D49)
0.0	T1 (D49)
0.0	T1 (D49)
0.6931472	T1 (D49)
1.0986123	T1 (D49)
0.0	T1 (D49)
0.0	T1 (D49)
0.6931472	T1 (D49)
0.0	T1 (D49)
0.0	T1 (D49)
0.0	T1 (D49)
0.0	T1 (D49)
0.0	T1 (D49)
0.0	T1 (D49)
0.0	T1 (D49)
0.0	T1 (D49)
0.0	T1 (D49)
0.0	T1 (D49)
0.0	T1 (D49)
0.6931472	T1 (D49)
0.0	T1 (D49)
0.0	T1 (D49)
1.7917595	T1 (D49)
0.0	T1 (D49)
0.0	T1 (D49)
0.0	T1 (D49)
0.6931472	T1 (D49)
0.6931472	T1 (D49)
0.6931472	T1 (D49)
0.0	T1 (D49)
0.0	T1 (D49)
0.6931472	T1 (D49)
0.0	T1 (D49)
0.0	T1 (D49)
0.0	T1 (D49)
0.0	T1 (D49)
0.0	T1 (D49)
0.0	T1 (D49)
0.0	T1 (D49)
0.0	T1 (D49)
0.6931472	T1 (D49)
0.0	T1 (D49)
0.0	T1 (D49)
0.0	T1 (D49)
0.0	T1 (D49)
0.0	T1 (D49)
0.0	T1 (D49)
0.0	T1 (D49)
0.0	T1 (D49)
0.0	T1 (D49)
0.0	T1 (D49)
0.0	T1 (D49)
0.0	T1 (D49)
0.0	T1 (D49)
0.0	T1 (D49)
0.0	T1 (D49)
0.0	T1 (D49)
0.0	T1 (D49)
1.9459101	T1 (D49)
0.0	T1 (D49)
0.6931472	T1 (D49)
0.0	T1 (D49)
0.6931472	T1 (D49)
0.0	T1 (D49)
0.0	T1 (D49)
0.0	T1 (D49)
0.0	T1 (D49)
0.0	T1 (D49)
0.6931472	T1 (D49)
0.0	T1 (D49)
0.0	T1 (D49)
0.6931472	T1 (D49)
2.0794415	T1 (D49)
1.0986123	T1 (D49)
0.0	T1 (D49)
0.0	T1 (D49)
1.9459101	T1 (D49)
0.0	T1 (D49)
0.0	T1 (D49)
0.0	T1 (D49)
0.0	T1 (D49)
0.0	T1 (D49)
0.0	T1 (D49)
0.0	T1 (D49)
0.0	T1 (D49)
0.0	T1 (D49)
0.6931472	T1 (D49)
0.0	T1 (D49)
0.0	T1 (D49)
0.0	T1 (D49)
1.609438	T1 (D49)
0.0	T1 (D49)
0.0	T1 (D49)
0.0	T1 (D49)
0.0	T1 (D49)
0.0	T1 (D49)
0.0	T1 (D49)
0.0	T1 (D49)
0.0	T1 (D49)
0.0	T1 (D49)
0.0	T1 (D49)
0.0	T1 (D49)
0.0	T1 (D49)
0.0	T1 (D49)
0.0	T1 (D49)
0.0	T1 (D49)
1.0986123	T1 (D49)
0.0	T1 (D49)
0.0	T1 (D49)
0.0	T1 (D49)
0.0	T1 (D49)
0.0	T1 (D49)
0.0	T1 (D49)
1.3862944	T1 (D49)
0.0	T1 (D49)
0.0	T1 (D49)
0.0	T1 (D49)
0.0	T1 (D49)
0.0	T1 (D49)
0.0	T1 (D49)
0.0	T1 (D49)
0.0	T1 (D49)
0.0	T1 (D49)
0.0	T1 (D49)
1.7917595	T1 (D49)
1.0986123	T1 (D49)
0.0	T1 (D49)
0.0	T1 (D49)
1.0986123	T1 (D49)
0.0	T1 (D49)
1.3862944	T1 (D49)
2.1972246	T1 (D49)
0.0	T1 (D49)
0.6931472	T1 (D49)
0.0	T1 (D49)
0.0	T1 (D49)
0.0	T1 (D49)
2.0794415	T1 (D49)
0.0	T1 (D49)
0.0	T1 (D49)
0.0	T1 (D49)
0.0	T1 (D49)
0.0	T1 (D49)
0.0	T1 (D49)
0.0	T1 (D49)
0.0	T1 (D49)
0.0	T1 (D49)
0.0	T1 (D49)
0.0	T1 (D49)
0.0	T1 (D49)
0.0	T1 (D49)
0.0	T1 (D49)
0.0	T1 (D49)
0.0	T1 (D49)
0.0	T1 (D49)
0.0	T1 (D49)
0.0	T1 (D49)
0.0	T1 (D49)
0.0	T1 (D49)
0.0	T1 (D49)
0.0	T1 (D49)
0.0	T1 (D49)
0.0	T1 (D49)
0.0	T1 (D49)
0.0	T1 (D49)
0.0	T1 (D49)
0.0	T1 (D49)
0.0	T1 (D49)
0.0	T1 (D49)
0.0	T1 (D49)
0.0	T1 (D49)
0.0	T1 (D49)
0.0	T1 (D49)
0.0	T1 (D49)
0.0	T1 (D49)
0.0	T1 (D49)
0.0	T1 (D49)
0.0	T1 (D49)
0.0	T1 (D49)
0.0	T1 (D49)
0.0	T1 (D49)
0.0	T1 (D49)
1.0986123	T1 (D49)
0.0	T1 (D49)
0.0	T1 (D49)
0.0	T1 (D49)
0.0	T1 (D49)
0.0	T1 (D49)
0.0	T1 (D49)
0.0	T1 (D49)
0.0	T1 (D49)
0.0	T1 (D49)
0.0	T1 (D49)
0.0	T1 (D49)
0.0	T1 (D49)
0.0	T1 (D49)
0.0	T1 (D49)
0.0	T1 (D49)
0.0	T1 (D49)
0.0	T1 (D49)
0.0	T1 (D49)
0.0	T1 (D49)
0.0	T1 (D49)
0.0	T1 (D49)
0.0	T1 (D49)
0.0	T1 (D49)
0.0	T1 (D49)
0.0	T1 (D49)
0.0	T1 (D49)
0.0	T1 (D49)
0.0	T1 (D49)
0.0	T1 (D49)
1.0986123	T1 (D49)
0.0	T1 (D49)
0.0	T1 (D49)
0.0	T1 (D49)
0.0	T1 (D49)
0.0	T1 (D49)
0.0	T1 (D49)
0.0	T1 (D49)
0.6931472	T1 (D49)
0.0	T1 (D49)
0.0	T1 (D49)
0.0	T1 (D49)
0.0	T1 (D49)
0.0	T1 (D49)
0.0	T1 (D49)
2.7080503	T1 (D49)
0.0	T1 (D49)
0.0	T1 (D49)
0.0	T1 (D49)
0.0	T1 (D49)
0.0	T1 (D49)
0.0	T1 (D49)
0.0	T1 (D49)
2.8332133	T1 (D49)
0.0	T1 (D49)
0.6931472	T1 (D49)
0.0	T1 (D49)
0.0	T1 (D49)
0.0	T1 (D49)
0.0	T1 (D49)
0.0	T1 (D49)
1.0986123	T1 (D49)
0.0	T1 (D49)
0.0	T1 (D49)
0.0	T1 (D49)
0.0	T1 (D49)
0.0	T1 (D49)
0.0	T1 (D49)
[truncated: 126,434 more rows]
