# Supplementary material for: SenSet defines cell-type specific senescence signatures in the aged human lung
Source: EMBO J. 2026 Apr 10;45(10):3589–638. doi: 10.1038/s44318-026-00762-8 (PMC13187336; doi:10.1038/s44318-026-00762-8)
Supplement: Supplementary file 3 — Source data Fig. 4 [file 44318_2026_762_MOESM3_ESM.zip › Figure 4/4D/4D.csv]

log1p(X)	Timepoint
0.0	T1 (D49)
0.0	T1 (D49)
0.0	T1 (D49)
0.0	T1 (D49)
0.0	T1 (D49)
0.0	T1 (D49)
0.0	T1 (D49)
0.0	T1 (D49)
0.0	T1 (D49)
0.0	T1 (D49)
0.0	T1 (D49)
0.0	T1 (D49)
0.0	T1 (D49)
0.0	T1 (D49)
0.0	T1 (D49)
0.0	T1 (D49)
0.0	T1 (D49)
0.0	T1 (D49)
0.0	T1 (D49)
0.0	T1 (D49)
0.0	T1 (D49)
0.0	T1 (D49)
0.0	T1 (D49)
0.0	T1 (D49)
0.0	T1 (D49)
0.0	T1 (D49)
0.0	T1 (D49)
0.0	T1 (D49)
0.0	T1 (D49)
0.0	T1 (D49)
0.0	T1 (D49)
0.0	T1 (D49)
0.0	T1 (D49)
0.0	T1 (D49)
0.0	T1 (D49)
0.0	T1 (D49)
0.6931472	T1 (D49)
0.0	T1 (D49)
0.0	T1 (D49)
0.0	T1 (D49)
0.0	T1 (D49)
0.0	T1 (D49)
0.6931472	T1 (D49)
0.0	T1 (D49)
0.0	T1 (D49)
0.0	T1 (D49)
0.0	T1 (D49)
0.0	T1 (D49)
0.0	T1 (D49)
0.0	T1 (D49)
0.0	T1 (D49)
0.0	T1 (D49)
0.0	T1 (D49)
0.0	T1 (D49)
0.6931472	T1 (D49)
0.0	T1 (D49)
0.0	T1 (D49)
0.0	T1 (D49)
0.0	T1 (D49)
0.0	T1 (D49)
0.0	T1 (D49)
0.6931472	T1 (D49)
0.0	T1 (D49)
0.0	T1 (D49)
0.0	T1 (D49)
0.0	T1 (D49)
0.0	T1 (D49)
0.0	T1 (D49)
0.0	T1 (D49)
0.0	T1 (D49)
0.0	T1 (D49)
0.6931472	T1 (D49)
0.0	T1 (D49)
0.0	T1 (D49)
0.0	T1 (D49)
1.0986123	T1 (D49)
0.0	T1 (D49)
0.0	T1 (D49)
0.0	T1 (D49)
0.0	T1 (D49)
0.0	T1 (D49)
0.0	T1 (D49)
0.0	T1 (D49)
0.0	T1 (D49)
0.0	T1 (D49)
0.0	T1 (D49)
0.0	T1 (D49)
0.0	T1 (D49)
0.0	T1 (D49)
0.0	T1 (D49)
0.0	T1 (D49)
0.6931472	T1 (D49)
0.0	T1 (D49)
0.0	T1 (D49)
0.0	T1 (D49)
0.0	T1 (D49)
0.0	T1 (D49)
0.0	T1 (D49)
0.0	T1 (D49)
0.0	T1 (D49)
0.0	T1 (D49)
0.6931472	T1 (D49)
0.0	T1 (D49)
0.0	T1 (D49)
0.0	T1 (D49)
0.0	T1 (D49)
0.0	T1 (D49)
0.0	T1 (D49)
0.0	T1 (D49)
0.0	T1 (D49)
0.0	T1 (D49)
0.0	T1 (D49)
0.0	T1 (D49)
0.0	T1 (D49)
0.0	T1 (D49)
1.0986123	T1 (D49)
0.0	T1 (D49)
0.0	T1 (D49)
0.0	T1 (D49)
0.0	T1 (D49)
0.0	T1 (D49)
0.0	T1 (D49)
0.0	T1 (D49)
0.0	T1 (D49)
0.0	T1 (D49)
0.0	T1 (D49)
0.0	T1 (D49)
0.0	T1 (D49)
0.6931472	T1 (D49)
0.0	T1 (D49)
0.0	T1 (D49)
0.0	T1 (D49)
0.0	T1 (D49)
0.0	T1 (D49)
0.0	T1 (D49)
0.0	T1 (D49)
0.0	T1 (D49)
0.0	T1 (D49)
0.0	T1 (D49)
0.0	T1 (D49)
0.0	T1 (D49)
0.0	T1 (D49)
0.0	T1 (D49)
0.0	T1 (D49)
0.0	T1 (D49)
1.0986123	T1 (D49)
0.0	T1 (D49)
0.0	T1 (D49)
0.0	T1 (D49)
0.0	T1 (D49)
0.0	T1 (D49)
0.0	T1 (D49)
0.0	T1 (D49)
0.0	T1 (D49)
0.0	T1 (D49)
0.0	T1 (D49)
0.0	T1 (D49)
0.0	T1 (D49)
0.0	T1 (D49)
0.6931472	T1 (D49)
0.0	T1 (D49)
0.0	T1 (D49)
0.0	T1 (D49)
0.0	T1 (D49)
0.0	T1 (D49)
0.0	T1 (D49)
0.0	T1 (D49)
0.0	T1 (D49)
0.0	T1 (D49)
0.0	T1 (D49)
0.0	T1 (D49)
0.0	T1 (D49)
0.0	T1 (D49)
0.0	T1 (D49)
0.0	T1 (D49)
0.0	T1 (D49)
0.0	T1 (D49)
0.0	T1 (D49)
1.0986123	T1 (D49)
0.0	T1 (D49)
0.0	T1 (D49)
0.6931472	T1 (D49)
0.0	T1 (D49)
0.0	T1 (D49)
0.0	T1 (D49)
0.0	T1 (D49)
0.0	T1 (D49)
0.0	T1 (D49)
0.0	T1 (D49)
0.6931472	T1 (D49)
0.0	T1 (D49)
0.0	T1 (D49)
0.0	T1 (D49)
0.0	T1 (D49)
0.0	T1 (D49)
0.0	T1 (D49)
0.0	T1 (D49)
0.0	T1 (D49)
0.0	T1 (D49)
0.0	T1 (D49)
0.0	T1 (D49)
0.0	T1 (D49)
0.0	T1 (D49)
0.0	T1 (D49)
0.0	T1 (D49)
0.0	T1 (D49)
0.0	T1 (D49)
0.0	T1 (D49)
0.0	T1 (D49)
0.0	T1 (D49)
0.0	T1 (D49)
0.0	T1 (D49)
0.0	T1 (D49)
0.0	T1 (D49)
0.0	T1 (D49)
0.0	T1 (D49)
0.0	T1 (D49)
0.0	T1 (D49)
0.0	T1 (D49)
0.0	T1 (D49)
0.0	T1 (D49)
0.0	T1 (D49)
0.0	T1 (D49)
0.0	T1 (D49)
0.0	T1 (D49)
0.0	T1 (D49)
0.0	T1 (D49)
0.0	T1 (D49)
0.0	T1 (D49)
0.0	T1 (D49)
0.0	T1 (D49)
0.0	T1 (D49)
0.0	T1 (D49)
0.0	T1 (D49)
0.0	T1 (D49)
0.0	T1 (D49)
0.0	T1 (D49)
0.0	T1 (D49)
0.0	T1 (D49)
0.0	T1 (D49)
0.0	T1 (D49)
0.0	T1 (D49)
0.0	T1 (D49)
0.0	T1 (D49)
0.0	T1 (D49)
0.0	T1 (D49)
0.0	T1 (D49)
0.0	T1 (D49)
0.0	T1 (D49)
0.0	T1 (D49)
0.0	T1 (D49)
0.0	T1 (D49)
0.0	T1 (D49)
0.0	T1 (D49)
0.0	T1 (D49)
0.0	T1 (D49)
0.0	T1 (D49)
0.0	T1 (D49)
0.0	T1 (D49)
0.0	T1 (D49)
0.0	T1 (D49)
0.0	T1 (D49)
0.0	T1 (D49)
0.0	T1 (D49)
0.0	T1 (D49)
0.0	T1 (D49)
0.0	T1 (D49)
0.0	T1 (D49)
0.0	T1 (D49)
0.0	T1 (D49)
0.0	T1 (D49)
0.0	T1 (D49)
0.0	T1 (D49)
0.0	T1 (D49)
0.0	T1 (D49)
0.0	T1 (D49)
0.0	T1 (D49)
0.0	T1 (D49)
0.0	T1 (D49)
0.0	T1 (D49)
0.6931472	T1 (D49)
0.0	T1 (D49)
0.0	T1 (D49)
0.0	T1 (D49)
0.0	T1 (D49)
0.0	T1 (D49)
0.6931472	T1 (D49)
0.0	T1 (D49)
0.6931472	T1 (D49)
0.0	T1 (D49)
0.0	T1 (D49)
0.0	T1 (D49)
0.6931472	T1 (D49)
0.0	T1 (D49)
0.0	T1 (D49)
0.0	T1 (D49)
0.0	T1 (D49)
0.6931472	T1 (D49)
0.0	T1 (D49)
0.6931472	T1 (D49)
0.0	T1 (D49)
0.0	T1 (D49)
0.0	T1 (D49)
0.0	T1 (D49)
0.0	T1 (D49)
0.6931472	T1 (D49)
0.0	T1 (D49)
0.0	T1 (D49)
0.0	T1 (D49)
0.0	T1 (D49)
0.0	T1 (D49)
0.0	T1 (D49)
0.0	T1 (D49)
0.0	T1 (D49)
0.0	T1 (D49)
0.0	T1 (D49)
0.0	T1 (D49)
0.0	T1 (D49)
0.0	T1 (D49)
0.0	T1 (D49)
0.0	T1 (D49)
0.0	T1 (D49)
0.0	T1 (D49)
0.0	T1 (D49)
0.0	T1 (D49)
0.0	T1 (D49)
0.0	T1 (D49)
0.0	T1 (D49)
0.0	T1 (D49)
0.0	T1 (D49)
0.0	T1 (D49)
0.0	T1 (D49)
0.0	T1 (D49)
0.0	T1 (D49)
0.0	T1 (D49)
0.0	T1 (D49)
0.0	T1 (D49)
0.0	T1 (D49)
0.0	T1 (D49)
0.0	T1 (D49)
0.0	T1 (D49)
0.0	T1 (D49)
0.0	T1 (D49)
0.0	T1 (D49)
0.0	T1 (D49)
0.0	T1 (D49)
0.0	T1 (D49)
0.0	T1 (D49)
0.0	T1 (D49)
0.0	T1 (D49)
0.0	T1 (D49)
0.0	T1 (D49)
0.0	T1 (D49)
0.0	T1 (D49)
0.0	T1 (D49)
0.0	T1 (D49)
0.0	T1 (D49)
0.6931472	T1 (D49)
0.0	T1 (D49)
0.6931472	T1 (D49)
0.0	T1 (D49)
0.6931472	T1 (D49)
0.0	T1 (D49)
0.0	T1 (D49)
0.0	T1 (D49)
0.0	T1 (D49)
0.0	T1 (D49)
0.0	T1 (D49)
0.0	T1 (D49)
0.0	T1 (D49)
0.0	T1 (D49)
0.0	T1 (D49)
0.0	T1 (D49)
0.0	T1 (D49)
0.0	T1 (D49)
0.0	T1 (D49)
0.0	T1 (D49)
0.0	T1 (D49)
0.0	T1 (D49)
0.0	T1 (D49)
0.0	T1 (D49)
0.0	T1 (D49)
0.0	T1 (D49)
0.0	T1 (D49)
0.0	T1 (D49)
0.0	T1 (D49)
0.0	T1 (D49)
1.0986123	T1 (D49)
0.0	T1 (D49)
0.0	T1 (D49)
0.0	T1 (D49)
0.0	T1 (D49)
0.0	T1 (D49)
0.0	T1 (D49)
0.0	T1 (D49)
0.0	T1 (D49)
0.0	T1 (D49)
0.0	T1 (D49)
0.0	T1 (D49)
0.0	T1 (D49)
0.0	T1 (D49)
0.0	T1 (D49)
0.0	T1 (D49)
0.0	T1 (D49)
0.0	T1 (D49)
0.0	T1 (D49)
0.0	T1 (D49)
0.0	T1 (D49)
0.0	T1 (D49)
0.0	T1 (D49)
0.0	T1 (D49)
0.0	T1 (D49)
0.0	T1 (D49)
0.0	T1 (D49)
0.0	T1 (D49)
0.0	T1 (D49)
0.0	T1 (D49)
0.0	T1 (D49)
0.0	T1 (D49)
0.0	T1 (D49)
0.0	T1 (D49)
0.0	T1 (D49)
0.0	T1 (D49)
0.0	T1 (D49)
0.0	T1 (D49)
0.0	T1 (D49)
0.0	T1 (D49)
0.0	T1 (D49)
0.0	T1 (D49)
0.0	T1 (D49)
0.0	T1 (D49)
0.0	T1 (D49)
0.0	T1 (D49)
0.0	T1 (D49)
0.0	T1 (D49)
0.0	T1 (D49)
0.0	T1 (D49)
0.0	T1 (D49)
1.609438	T1 (D49)
0.0	T1 (D49)
0.0	T1 (D49)
0.0	T1 (D49)
0.0	T1 (D49)
0.0	T1 (D49)
0.0	T1 (D49)
0.0	T1 (D49)
0.0	T1 (D49)
0.0	T1 (D49)
0.0	T1 (D49)
0.0	T1 (D49)
0.0	T1 (D49)
0.6931472	T1 (D49)
1.0986123	T1 (D49)
0.0	T1 (D49)
0.0	T1 (D49)
0.0	T1 (D49)
0.0	T1 (D49)
0.6931472	T1 (D49)
0.0	T1 (D49)
0.0	T1 (D49)
0.0	T1 (D49)
0.0	T1 (D49)
0.0	T1 (D49)
0.0	T1 (D49)
0.6931472	T1 (D49)
0.0	T1 (D49)
0.0	T1 (D49)
0.0	T1 (D49)
0.0	T1 (D49)
0.0	T1 (D49)
0.6931472	T1 (D49)
0.0	T1 (D49)
0.0	T1 (D49)
0.0	T1 (D49)
0.0	T1 (D49)
0.0	T1 (D49)
0.0	T1 (D49)
0.0	T1 (D49)
0.0	T1 (D49)
0.0	T1 (D49)
0.0	T1 (D49)
0.0	T1 (D49)
0.0	T1 (D49)
0.0	T1 (D49)
0.0	T1 (D49)
0.0	T1 (D49)
0.0	T1 (D49)
0.0	T1 (D49)
0.6931472	T1 (D49)
0.0	T1 (D49)
0.0	T1 (D49)
0.0	T1 (D49)
0.0	T1 (D49)
0.0	T1 (D49)
0.0	T1 (D49)
0.0	T1 (D49)
0.0	T1 (D49)
0.0	T1 (D49)
0.0	T1 (D49)
0.0	T1 (D49)
0.0	T1 (D49)
0.0	T1 (D49)
0.0	T1 (D49)
0.0	T1 (D49)
0.0	T1 (D49)
0.0	T1 (D49)
0.0	T1 (D49)
0.0	T1 (D49)
0.0	T1 (D49)
0.0	T1 (D49)
0.0	T1 (D49)
0.0	T1 (D49)
0.0	T1 (D49)
0.0	T1 (D49)
0.0	T1 (D49)
0.0	T1 (D49)
0.0	T1 (D49)
0.0	T1 (D49)
0.0	T1 (D49)
0.0	T1 (D49)
0.0	T1 (D49)
0.0	T1 (D49)
0.0	T1 (D49)
0.0	T1 (D49)
0.0	T1 (D49)
0.0	T1 (D49)
0.0	T1 (D49)
0.0	T1 (D49)
0.0	T1 (D49)
0.0	T1 (D49)
0.0	T1 (D49)
0.0	T1 (D49)
0.0	T1 (D49)
0.0	T1 (D49)
0.0	T1 (D49)
0.0	T1 (D49)
0.0	T1 (D49)
0.0	T1 (D49)
0.0	T1 (D49)
0.0	T1 (D49)
1.3862944	T1 (D49)
0.0	T1 (D49)
0.6931472	T1 (D49)
0.0	T1 (D49)
0.0	T1 (D49)
0.0	T1 (D49)
0.0	T1 (D49)
0.0	T1 (D49)
0.0	T1 (D49)
0.0	T1 (D49)
0.0	T1 (D49)
0.0	T1 (D49)
0.0	T1 (D49)
0.0	T1 (D49)
0.0	T1 (D49)
0.0	T1 (D49)
0.0	T1 (D49)
0.0	T1 (D49)
0.6931472	T1 (D49)
0.0	T1 (D49)
0.0	T1 (D49)
0.0	T1 (D49)
0.0	T1 (D49)
0.0	T1 (D49)
0.0	T1 (D49)
0.0	T1 (D49)
0.0	T1 (D49)
0.0	T1 (D49)
0.0	T1 (D49)
0.0	T1 (D49)
0.0	T1 (D49)
0.0	T1 (D49)
0.0	T1 (D49)
0.0	T1 (D49)
0.0	T1 (D49)
0.0	T1 (D49)
0.0	T1 (D49)
0.0	T1 (D49)
0.0	T1 (D49)
0.0	T1 (D49)
0.0	T1 (D49)
0.0	T1 (D49)
0.0	T1 (D49)
0.0	T1 (D49)
0.0	T1 (D49)
0.0	T1 (D49)
1.3862944	T1 (D49)
0.6931472	T1 (D49)
0.0	T1 (D49)
0.0	T1 (D49)
0.0	T1 (D49)
0.0	T1 (D49)
0.0	T1 (D49)
0.0	T1 (D49)
0.0	T1 (D49)
0.0	T1 (D49)
0.0	T1 (D49)
0.0	T1 (D49)
0.0	T1 (D49)
0.0	T1 (D49)
0.0	T1 (D49)
0.0	T1 (D49)
0.0	T1 (D49)
0.0	T1 (D49)
0.0	T1 (D49)
0.0	T1 (D49)
0.0	T1 (D49)
1.3862944	T1 (D49)
0.0	T1 (D49)
1.0986123	T1 (D49)
0.0	T1 (D49)
0.0	T1 (D49)
0.0	T1 (D49)
0.0	T1 (D49)
0.0	T1 (D49)
0.0	T1 (D49)
0.0	T1 (D49)
0.0	T1 (D49)
0.0	T1 (D49)
0.0	T1 (D49)
0.0	T1 (D49)
0.0	T1 (D49)
0.0	T1 (D49)
0.0	T1 (D49)
0.6931472	T1 (D49)
0.0	T1 (D49)
0.0	T1 (D49)
0.0	T1 (D49)
0.0	T1 (D49)
0.0	T1 (D49)
0.0	T1 (D49)
0.0	T1 (D49)
0.0	T1 (D49)
0.0	T1 (D49)
0.6931472	T1 (D49)
0.0	T1 (D49)
0.0	T1 (D49)
0.0	T1 (D49)
0.0	T1 (D49)
0.0	T1 (D49)
0.0	T1 (D49)
0.0	T1 (D49)
0.0	T1 (D49)
0.0	T1 (D49)
0.0	T1 (D49)
0.0	T1 (D49)
0.0	T1 (D49)
0.0	T1 (D49)
0.0	T1 (D49)
0.0	T1 (D49)
0.0	T1 (D49)
0.0	T1 (D49)
0.0	T1 (D49)
0.0	T1 (D49)
0.0	T1 (D49)
0.0	T1 (D49)
0.0	T1 (D49)
0.0	T1 (D49)
0.0	T1 (D49)
0.0	T1 (D49)
0.0	T1 (D49)
0.0	T1 (D49)
0.0	T1 (D49)
0.0	T1 (D49)
0.0	T1 (D49)
0.0	T1 (D49)
0.0	T1 (D49)
0.0	T1 (D49)
0.0	T1 (D49)
0.0	T1 (D49)
0.0	T1 (D49)
0.0	T1 (D49)
0.0	T1 (D49)
0.0	T1 (D49)
0.0	T1 (D49)
0.0	T1 (D49)
0.0	T1 (D49)
0.0	T1 (D49)
0.0	T1 (D49)
0.0	T1 (D49)
0.0	T1 (D49)
0.0	T1 (D49)
0.0	T1 (D49)
0.0	T1 (D49)
0.0	T1 (D49)
0.0	T1 (D49)
0.0	T1 (D49)
0.0	T1 (D49)
0.0	T1 (D49)
0.0	T1 (D49)
0.0	T1 (D49)
0.0	T1 (D49)
0.0	T1 (D49)
0.0	T1 (D49)
0.0	T1 (D49)
0.0	T1 (D49)
0.0	T1 (D49)
0.0	T1 (D49)
0.0	T1 (D49)
0.0	T1 (D49)
0.0	T1 (D49)
0.0	T1 (D49)
0.0	T1 (D49)
0.0	T1 (D49)
0.0	T1 (D49)
0.0	T1 (D49)
0.0	T1 (D49)
0.0	T1 (D49)
0.0	T1 (D49)
0.0	T1 (D49)
0.0	T1 (D49)
0.0	T1 (D49)
0.0	T1 (D49)
0.0	T1 (D49)
0.0	T1 (D49)
0.0	T1 (D49)
0.0	T1 (D49)
0.0	T1 (D49)
0.0	T1 (D49)
0.0	T1 (D49)
0.0	T1 (D49)
0.0	T1 (D49)
0.0	T1 (D49)
0.0	T1 (D49)
0.0	T1 (D49)
0.0	T1 (D49)
0.0	T1 (D49)
0.0	T1 (D49)
0.6931472	T1 (D49)
0.0	T1 (D49)
0.0	T1 (D49)
0.0	T1 (D49)
0.0	T1 (D49)
0.0	T1 (D49)
0.0	T1 (D49)
0.0	T1 (D49)
0.0	T1 (D49)
0.0	T1 (D49)
0.0	T1 (D49)
0.0	T1 (D49)
0.0	T1 (D49)
0.0	T1 (D49)
0.0	T1 (D49)
0.0	T1 (D49)
0.0	T1 (D49)
0.0	T1 (D49)
0.0	T1 (D49)
0.0	T1 (D49)
0.0	T1 (D49)
0.0	T1 (D49)
0.0	T1 (D49)
0.0	T1 (D49)
0.0	T1 (D49)
0.0	T1 (D49)
0.0	T1 (D49)
0.0	T1 (D49)
0.0	T1 (D49)
1.0986123	T1 (D49)
0.0	T1 (D49)
0.0	T1 (D49)
0.0	T1 (D49)
0.0	T1 (D49)
0.0	T1 (D49)
0.0	T1 (D49)
0.0	T1 (D49)
0.0	T1 (D49)
0.0	T1 (D49)
0.6931472	T1 (D49)
0.0	T1 (D49)
0.0	T1 (D49)
0.0	T1 (D49)
0.0	T1 (D49)
0.0	T1 (D49)
0.0	T1 (D49)
0.0	T1 (D49)
0.0	T1 (D49)
0.0	T1 (D49)
0.0	T1 (D49)
0.0	T1 (D49)
0.0	T1 (D49)
0.0	T1 (D49)
0.0	T1 (D49)
0.0	T1 (D49)
0.0	T1 (D49)
0.0	T1 (D49)
0.0	T1 (D49)
0.0	T1 (D49)
0.0	T1 (D49)
0.0	T1 (D49)
0.6931472	T1 (D49)
0.0	T1 (D49)
0.0	T1 (D49)
0.0	T1 (D49)
0.0	T1 (D49)
0.0	T1 (D49)
0.0	T1 (D49)
0.0	T1 (D49)
0.0	T1 (D49)
0.0	T1 (D49)
0.0	T1 (D49)
0.0	T1 (D49)
0.0	T1 (D49)
0.0	T1 (D49)
0.0	T1 (D49)
0.0	T1 (D49)
0.0	T1 (D49)
0.0	T1 (D49)
0.0	T1 (D49)
0.0	T1 (D49)
0.0	T1 (D49)
0.0	T1 (D49)
0.0	T1 (D49)
0.0	T1 (D49)
0.0	T1 (D49)
0.0	T1 (D49)
0.0	T1 (D49)
0.0	T1 (D49)
0.0	T1 (D49)
0.0	T1 (D49)
0.0	T1 (D49)
0.0	T1 (D49)
0.0	T1 (D49)
0.0	T1 (D49)
0.0	T1 (D49)
0.0	T1 (D49)
0.0	T1 (D49)
0.0	T1 (D49)
0.0	T1 (D49)
0.0	T1 (D49)
0.0	T1 (D49)
0.0	T1 (D49)
0.0	T1 (D49)
0.0	T1 (D49)
0.0	T1 (D49)
0.0	T1 (D49)
0.0	T1 (D49)
0.0	T1 (D49)
0.0	T1 (D49)
0.0	T1 (D49)
0.0	T1 (D49)
0.0	T1 (D49)
0.0	T1 (D49)
0.0	T1 (D49)
0.0	T1 (D49)
0.0	T1 (D49)
0.0	T1 (D49)
0.0	T1 (D49)
0.0	T1 (D49)
0.0	T1 (D49)
0.0	T1 (D49)
0.0	T1 (D49)
0.0	T1 (D49)
0.0	T1 (D49)
0.0	T1 (D49)
0.0	T1 (D49)
0.0	T1 (D49)
0.0	T1 (D49)
0.0	T1 (D49)
0.0	T1 (D49)
0.0	T1 (D49)
0.0	T1 (D49)
0.0	T1 (D49)
0.0	T1 (D49)
0.0	T1 (D49)
0.0	T1 (D49)
0.0	T1 (D49)
0.0	T1 (D49)
0.6931472	T1 (D49)
0.0	T1 (D49)
0.0	T1 (D49)
0.0	T1 (D49)
0.0	T1 (D49)
0.0	T1 (D49)
0.0	T1 (D49)
0.0	T1 (D49)
0.0	T1 (D49)
0.0	T1 (D49)
0.0	T1 (D49)
0.0	T1 (D49)
0.0	T1 (D49)
0.0	T1 (D49)
0.0	T1 (D49)
0.0	T1 (D49)
0.0	T1 (D49)
0.0	T1 (D49)
0.0	T1 (D49)
0.0	T1 (D49)
0.0	T1 (D49)
0.0	T1 (D49)
0.0	T1 (D49)
0.0	T1 (D49)
0.0	T1 (D49)
0.0	T1 (D49)
0.0	T1 (D49)
0.0	T1 (D49)
0.0	T1 (D49)
0.0	T1 (D49)
0.0	T1 (D49)
0.0	T1 (D49)
0.0	T1 (D49)
0.0	T1 (D49)
0.0	T1 (D49)
0.0	T1 (D49)
0.0	T1 (D49)
0.0	T1 (D49)
0.0	T1 (D49)
0.0	T1 (D49)
0.0	T1 (D49)
0.0	T1 (D49)
0.0	T1 (D49)
0.6931472	T1 (D49)
0.0	T1 (D49)
0.0	T1 (D49)
0.0	T1 (D49)
0.0	T1 (D49)
0.0	T1 (D49)
0.0	T1 (D49)
0.0	T1 (D49)
0.0	T1 (D49)
0.0	T1 (D49)
0.0	T1 (D49)
0.0	T1 (D49)
0.0	T1 (D49)
0.0	T1 (D49)
0.0	T1 (D49)
0.0	T1 (D49)
0.0	T1 (D49)
0.0	T1 (D49)
0.0	T1 (D49)
0.0	T1 (D49)
0.0	T1 (D49)
0.0	T1 (D49)
0.0	T1 (D49)
0.0	T1 (D49)
0.0	T1 (D49)
0.0	T1 (D49)
0.0	T1 (D49)
0.0	T1 (D49)
0.0	T1 (D49)
0.0	T1 (D49)
0.0	T1 (D49)
0.0	T1 (D49)
0.0	T1 (D49)
0.0	T1 (D49)
0.0	T1 (D49)
0.0	T1 (D49)
0.0	T1 (D49)
0.0	T1 (D49)
0.0	T1 (D49)
0.0	T1 (D49)
0.0	T1 (D49)
0.0	T1 (D49)
0.0	T1 (D49)
0.0	T1 (D49)
0.0	T1 (D49)
0.0	T1 (D49)
0.6931472	T1 (D49)
0.0	T1 (D49)
0.0	T1 (D49)
0.0	T1 (D49)
0.0	T1 (D49)
0.0	T1 (D49)
0.0	T1 (D49)
0.0	T1 (D49)
0.0	T1 (D49)
0.0	T1 (D49)
0.0	T1 (D49)
0.0	T1 (D49)
0.0	T1 (D49)
0.0	T1 (D49)
0.0	T1 (D49)
0.0	T1 (D49)
0.0	T1 (D49)
0.0	T1 (D49)
0.0	T1 (D49)
0.0	T1 (D49)
0.0	T1 (D49)
0.0	T1 (D49)
0.0	T1 (D49)
0.0	T1 (D49)
0.0	T1 (D49)
0.0	T1 (D49)
0.0	T1 (D49)
0.0	T1 (D49)
0.0	T1 (D49)
0.0	T1 (D49)
0.0	T1 (D49)
0.0	T1 (D49)
0.0	T1 (D49)
0.0	T1 (D49)
0.0	T1 (D49)
0.0	T1 (D49)
0.0	T1 (D49)
0.0	T1 (D49)
0.0	T1 (D49)
0.0	T1 (D49)
0.0	T1 (D49)
0.0	T1 (D49)
0.0	T1 (D49)
0.0	T1 (D49)
0.0	T1 (D49)
0.0	T1 (D49)
0.0	T1 (D49)
0.0	T1 (D49)
0.0	T1 (D49)
0.0	T1 (D49)
0.0	T1 (D49)
0.0	T1 (D49)
0.0	T1 (D49)
0.0	T1 (D49)
0.0	T1 (D49)
0.0	T1 (D49)
0.0	T1 (D49)
0.0	T1 (D49)
0.0	T1 (D49)
0.0	T1 (D49)
0.6931472	T1 (D49)
0.0	T1 (D49)
0.0	T1 (D49)
0.0	T1 (D49)
0.0	T1 (D49)
0.0	T1 (D49)
0.0	T1 (D49)
0.6931472	T1 (D49)
0.0	T1 (D49)
0.0	T1 (D49)
0.0	T1 (D49)
0.0	T1 (D49)
0.0	T1 (D49)
0.0	T1 (D49)
0.0	T1 (D49)
0.0	T1 (D49)
0.0	T1 (D49)
0.0	T1 (D49)
0.0	T1 (D49)
0.0	T1 (D49)
0.0	T1 (D49)
0.0	T1 (D49)
0.0	T1 (D49)
0.0	T1 (D49)
0.0	T1 (D49)
0.6931472	T1 (D49)
0.0	T1 (D49)
0.0	T1 (D49)
0.0	T1 (D49)
0.0	T1 (D49)
0.0	T1 (D49)
0.0	T1 (D49)
0.0	T1 (D49)
0.0	T1 (D49)
0.0	T1 (D49)
0.0	T1 (D49)
0.0	T1 (D49)
0.0	T1 (D49)
0.0	T1 (D49)
0.0	T1 (D49)
0.0	T1 (D49)
0.6931472	T1 (D49)
0.0	T1 (D49)
0.0	T1 (D49)
0.0	T1 (D49)
0.0	T1 (D49)
0.0	T1 (D49)
0.0	T1 (D49)
0.0	T1 (D49)
0.0	T1 (D49)
0.0	T1 (D49)
0.0	T1 (D49)
0.0	T1 (D49)
0.0	T1 (D49)
0.0	T1 (D49)
0.0	T1 (D49)
0.0	T1 (D49)
0.0	T1 (D49)
0.0	T1 (D49)
0.0	T1 (D49)
0.0	T1 (D49)
0.0	T1 (D49)
0.0	T1 (D49)
0.0	T1 (D49)
0.0	T1 (D49)
0.0	T1 (D49)
0.0	T1 (D49)
0.0	T1 (D49)
0.0	T1 (D49)
0.0	T1 (D49)
0.0	T1 (D49)
0.0	T1 (D49)
0.0	T1 (D49)
0.0	T1 (D49)
0.0	T1 (D49)
0.0	T1 (D49)
0.0	T1 (D49)
0.0	T1 (D49)
0.0	T1 (D49)
0.0	T1 (D49)
0.0	T1 (D49)
0.0	T1 (D49)
0.0	T1 (D49)
0.0	T1 (D49)
0.0	T1 (D49)
0.0	T1 (D49)
0.0	T1 (D49)
0.0	T1 (D49)
0.0	T1 (D49)
0.6931472	T1 (D49)
0.0	T1 (D49)
0.0	T1 (D49)
0.0	T1 (D49)
0.0	T1 (D49)
0.0	T1 (D49)
0.0	T1 (D49)
0.0	T1 (D49)
0.0	T1 (D49)
0.0	T1 (D49)
0.0	T1 (D49)
0.0	T1 (D49)
0.0	T1 (D49)
0.0	T1 (D49)
0.0	T1 (D49)
0.0	T1 (D49)
0.0	T1 (D49)
0.0	T1 (D49)
0.0	T1 (D49)
0.0	T1 (D49)
0.0	T1 (D49)
0.0	T1 (D49)
0.0	T1 (D49)
0.0	T1 (D49)
0.0	T1 (D49)
0.0	T1 (D49)
0.0	T1 (D49)
0.0	T1 (D49)
0.0	T1 (D49)
0.0	T1 (D49)
0.0	T1 (D49)
0.0	T1 (D49)
0.0	T1 (D49)
0.0	T1 (D49)
0.0	T1 (D49)
0.0	T1 (D49)
0.0	T1 (D49)
0.0	T1 (D49)
0.0	T1 (D49)
0.0	T1 (D49)
0.0	T1 (D49)
0.0	T1 (D49)
0.0	T1 (D49)
0.0	T1 (D49)
0.0	T1 (D49)
0.0	T1 (D49)
0.0	T1 (D49)
0.0	T1 (D49)
0.0	T1 (D49)
0.0	T1 (D49)
0.0	T1 (D49)
0.0	T1 (D49)
0.0	T1 (D49)
0.0	T1 (D49)
0.0	T1 (D49)
0.0	T1 (D49)
0.0	T1 (D49)
0.0	T1 (D49)
0.0	T1 (D49)
0.0	T1 (D49)
0.0	T1 (D49)
0.0	T1 (D49)
0.0	T1 (D49)
0.0	T1 (D49)
0.0	T1 (D49)
0.0	T1 (D49)
0.0	T1 (D49)
0.0	T1 (D49)
0.0	T1 (D49)
0.0	T1 (D49)
0.0	T1 (D49)
0.0	T1 (D49)
0.0	T1 (D49)
0.0	T1 (D49)
0.0	T1 (D49)
0.0	T1 (D49)
0.0	T1 (D49)
0.0	T1 (D49)
0.0	T1 (D49)
1.0986123	T1 (D49)
0.0	T1 (D49)
0.0	T1 (D49)
0.0	T1 (D49)
0.0	T1 (D49)
0.0	T1 (D49)
0.6931472	T1 (D49)
0.0	T1 (D49)
0.0	T1 (D49)
0.0	T1 (D49)
0.0	T1 (D49)
0.0	T1 (D49)
0.0	T1 (D49)
0.0	T1 (D49)
0.0	T1 (D49)
0.0	T1 (D49)
0.0	T1 (D49)
0.0	T1 (D49)
0.0	T1 (D49)
0.0	T1 (D49)
0.0	T1 (D49)
0.0	T1 (D49)
0.0	T1 (D49)
0.0	T1 (D49)
0.0	T1 (D49)
0.0	T1 (D49)
0.0	T1 (D49)
0.0	T1 (D49)
0.0	T1 (D49)
0.0	T1 (D49)
0.0	T1 (D49)
0.0	T1 (D49)
0.0	T1 (D49)
0.0	T1 (D49)
0.0	T1 (D49)
0.0	T1 (D49)
0.0	T1 (D49)
0.0	T1 (D49)
0.0	T1 (D49)
0.0	T1 (D49)
0.0	T1 (D49)
0.0	T1 (D49)
0.0	T1 (D49)
0.0	T1 (D49)
0.0	T1 (D49)
0.0	T1 (D49)
0.0	T1 (D49)
0.0	T1 (D49)
0.0	T1 (D49)
0.0	T1 (D49)
0.0	T1 (D49)
0.0	T1 (D49)
0.0	T1 (D49)
0.0	T1 (D49)
0.0	T1 (D49)
0.0	T1 (D49)
0.6931472	T1 (D49)
0.0	T1 (D49)
0.0	T1 (D49)
0.0	T1 (D49)
0.0	T1 (D49)
0.0	T1 (D49)
0.0	T1 (D49)
0.0	T1 (D49)
0.0	T1 (D49)
0.0	T1 (D49)
0.0	T1 (D49)
0.0	T1 (D49)
0.0	T1 (D49)
0.0	T1 (D49)
0.0	T1 (D49)
0.0	T1 (D49)
0.0	T1 (D49)
0.0	T1 (D49)
0.0	T1 (D49)
0.0	T1 (D49)
0.0	T1 (D49)
0.0	T1 (D49)
0.0	T1 (D49)
0.0	T1 (D49)
0.0	T1 (D49)
0.0	T1 (D49)
0.0	T1 (D49)
0.0	T1 (D49)
0.0	T1 (D49)
0.0	T1 (D49)
0.0	T1 (D49)
0.0	T1 (D49)
0.0	T1 (D49)
0.0	T1 (D49)
0.0	T1 (D49)
0.0	T1 (D49)
0.0	T1 (D49)
0.0	T1 (D49)
0.0	T1 (D49)
0.0	T1 (D49)
0.0	T1 (D49)
0.0	T1 (D49)
0.0	T1 (D49)
0.0	T1 (D49)
0.0	T1 (D49)
0.0	T1 (D49)
0.0	T1 (D49)
0.0	T1 (D49)
0.0	T1 (D49)
0.0	T1 (D49)
0.0	T1 (D49)
0.0	T1 (D49)
0.0	T1 (D49)
0.6931472	T1 (D49)
0.0	T1 (D49)
0.0	T1 (D49)
0.0	T1 (D49)
0.0	T1 (D49)
0.0	T1 (D49)
0.0	T1 (D49)
0.0	T1 (D49)
0.0	T1 (D49)
0.0	T1 (D49)
0.0	T1 (D49)
0.0	T1 (D49)
0.6931472	T1 (D49)
0.0	T1 (D49)
0.0	T1 (D49)
0.0	T1 (D49)
0.0	T1 (D49)
0.0	T1 (D49)
0.0	T1 (D49)
0.0	T1 (D49)
0.0	T1 (D49)
0.0	T1 (D49)
0.0	T1 (D49)
0.0	T1 (D49)
0.0	T1 (D49)
0.0	T1 (D49)
0.0	T1 (D49)
0.0	T1 (D49)
0.0	T1 (D49)
0.0	T1 (D49)
0.0	T1 (D49)
0.0	T1 (D49)
0.0	T1 (D49)
0.0	T1 (D49)
0.0	T1 (D49)
0.0	T1 (D49)
0.0	T1 (D49)
0.0	T1 (D49)
0.0	T1 (D49)
0.0	T1 (D49)
0.0	T1 (D49)
0.0	T1 (D49)
0.0	T1 (D49)
0.0	T1 (D49)
0.0	T1 (D49)
0.0	T1 (D49)
0.0	T1 (D49)
0.0	T1 (D49)
0.0	T1 (D49)
0.0	T1 (D49)
0.0	T1 (D49)
0.0	T1 (D49)
0.0	T1 (D49)
0.0	T1 (D49)
0.6931472	T1 (D49)
0.0	T1 (D49)
0.0	T1 (D49)
0.0	T1 (D49)
0.0	T1 (D49)
0.0	T1 (D49)
0.6931472	T1 (D49)
0.0	T1 (D49)
0.0	T1 (D49)
0.0	T1 (D49)
0.0	T1 (D49)
0.0	T1 (D49)
0.0	T1 (D49)
0.0	T1 (D49)
0.0	T1 (D49)
0.0	T1 (D49)
0.0	T1 (D49)
0.0	T1 (D49)
0.0	T1 (D49)
0.0	T1 (D49)
0.0	T1 (D49)
0.0	T1 (D49)
0.0	T1 (D49)
0.0	T1 (D49)
0.6931472	T1 (D49)
0.0	T1 (D49)
0.0	T1 (D49)
0.0	T1 (D49)
0.0	T1 (D49)
0.0	T1 (D49)
0.0	T1 (D49)
0.6931472	T1 (D49)
0.0	T1 (D49)
0.0	T1 (D49)
0.0	T1 (D49)
0.0	T1 (D49)
0.0	T1 (D49)
0.0	T1 (D49)
0.0	T1 (D49)
0.0	T1 (D49)
1.0986123	T1 (D49)
0.0	T1 (D49)
0.0	T1 (D49)
0.0	T1 (D49)
0.0	T1 (D49)
0.0	T1 (D49)
0.0	T1 (D49)
0.0	T1 (D49)
0.0	T1 (D49)
0.0	T1 (D49)
0.0	T1 (D49)
0.0	T1 (D49)
0.0	T1 (D49)
0.0	T1 (D49)
0.0	T1 (D49)
0.0	T1 (D49)
0.0	T1 (D49)
0.0	T1 (D49)
0.0	T1 (D49)
0.0	T1 (D49)
0.0	T1 (D49)
0.6931472	T1 (D49)
0.0	T1 (D49)
0.0	T1 (D49)
0.0	T1 (D49)
0.0	T1 (D49)
0.0	T1 (D49)
0.0	T1 (D49)
0.0	T1 (D49)
0.0	T1 (D49)
0.0	T1 (D49)
0.0	T1 (D49)
0.0	T1 (D49)
0.0	T1 (D49)
0.0	T1 (D49)
0.0	T1 (D49)
0.0	T1 (D49)
0.0	T1 (D49)
0.0	T1 (D49)
0.0	T1 (D49)
0.0	T1 (D49)
0.0	T1 (D49)
0.0	T1 (D49)
0.0	T1 (D49)
0.0	T1 (D49)
0.0	T1 (D49)
0.0	T1 (D49)
0.0	T1 (D49)
0.0	T1 (D49)
0.0	T1 (D49)
0.0	T1 (D49)
0.0	T1 (D49)
0.0	T1 (D49)
0.0	T1 (D49)
0.0	T1 (D49)
0.0	T1 (D49)
0.0	T1 (D49)
0.0	T1 (D49)
0.0	T1 (D49)
0.0	T1 (D49)
0.0	T1 (D49)
0.0	T1 (D49)
0.0	T1 (D49)
0.0	T1 (D49)
0.0	T1 (D49)
0.0	T1 (D49)
0.0	T1 (D49)
0.0	T1 (D49)
0.0	T1 (D49)
0.0	T1 (D49)
0.0	T1 (D49)
0.0	T1 (D49)
0.0	T1 (D49)
0.0	T1 (D49)
0.0	T1 (D49)
0.0	T1 (D49)
0.0	T1 (D49)
0.0	T1 (D49)
0.0	T1 (D49)
0.0	T1 (D49)
0.0	T1 (D49)
0.0	T1 (D49)
0.0	T1 (D49)
0.0	T1 (D49)
0.0	T1 (D49)
0.0	T1 (D49)
0.0	T1 (D49)
0.0	T1 (D49)
0.0	T1 (D49)
0.0	T1 (D49)
0.0	T1 (D49)
0.0	T1 (D49)
0.0	T1 (D49)
0.0	T1 (D49)
0.0	T1 (D49)
0.0	T1 (D49)
0.6931472	T1 (D49)
0.0	T1 (D49)
1.0986123	T1 (D49)
0.0	T1 (D49)
0.0	T1 (D49)
0.0	T1 (D49)
0.0	T1 (D49)
0.0	T1 (D49)
0.0	T1 (D49)
0.0	T1 (D49)
0.0	T1 (D49)
0.6931472	T1 (D49)
0.0	T1 (D49)
0.6931472	T1 (D49)
0.0	T1 (D49)
0.0	T1 (D49)
0.0	T1 (D49)
0.0	T1 (D49)
0.0	T1 (D49)
0.0	T1 (D49)
0.0	T1 (D49)
0.6931472	T1 (D49)
0.0	T1 (D49)
0.0	T1 (D49)
0.0	T1 (D49)
0.0	T1 (D49)
0.0	T1 (D49)
0.0	T1 (D49)
0.0	T1 (D49)
0.6931472	T1 (D49)
0.0	T1 (D49)
0.6931472	T1 (D49)
0.0	T1 (D49)
0.0	T1 (D49)
0.0	T1 (D49)
0.0	T1 (D49)
0.0	T1 (D49)
0.0	T1 (D49)
0.0	T1 (D49)
0.0	T1 (D49)
1.3862944	T1 (D49)
0.0	T1 (D49)
0.0	T1 (D49)
0.0	T1 (D49)
0.0	T1 (D49)
0.0	T1 (D49)
0.0	T1 (D49)
0.0	T1 (D49)
0.0	T1 (D49)
0.0	T1 (D49)
0.0	T1 (D49)
0.0	T1 (D49)
0.0	T1 (D49)
0.6931472	T1 (D49)
0.0	T1 (D49)
0.0	T1 (D49)
0.0	T1 (D49)
0.0	T1 (D49)
0.0	T1 (D49)
0.0	T1 (D49)
0.0	T1 (D49)
0.0	T1 (D49)
0.0	T1 (D49)
0.0	T1 (D49)
0.0	T1 (D49)
0.0	T1 (D49)
0.0	T1 (D49)
0.0	T1 (D49)
0.0	T1 (D49)
0.0	T1 (D49)
0.0	T1 (D49)
0.0	T1 (D49)
0.0	T1 (D49)
0.0	T1 (D49)
0.0	T1 (D49)
0.6931472	T1 (D49)
0.0	T1 (D49)
0.0	T1 (D49)
0.0	T1 (D49)
0.0	T1 (D49)
0.0	T1 (D49)
0.0	T1 (D49)
0.0	T1 (D49)
0.0	T1 (D49)
0.0	T1 (D49)
0.0	T1 (D49)
0.0	T1 (D49)
0.6931472	T1 (D49)
0.0	T1 (D49)
0.0	T1 (D49)
0.0	T1 (D49)
0.0	T1 (D49)
1.0986123	T1 (D49)
0.0	T1 (D49)
0.0	T1 (D49)
0.0	T1 (D49)
0.0	T1 (D49)
0.0	T1 (D49)
0.0	T1 (D49)
0.0	T1 (D49)
0.0	T1 (D49)
0.0	T1 (D49)
0.0	T1 (D49)
0.0	T1 (D49)
0.0	T1 (D49)
0.0	T1 (D49)
0.0	T1 (D49)
0.0	T1 (D49)
0.0	T1 (D49)
0.0	T1 (D49)
0.0	T1 (D49)
0.0	T1 (D49)
0.0	T1 (D49)
0.0	T1 (D49)
0.0	T1 (D49)
0.0	T1 (D49)
0.0	T1 (D49)
0.0	T1 (D49)
0.0	T1 (D49)
0.0	T1 (D49)
0.0	T1 (D49)
0.0	T1 (D49)
0.0	T1 (D49)
0.0	T1 (D49)
0.0	T1 (D49)
0.0	T1 (D49)
0.0	T1 (D49)
0.0	T1 (D49)
0.0	T1 (D49)
0.0	T1 (D49)
0.0	T1 (D49)
0.0	T1 (D49)
0.0	T1 (D49)
0.0	T1 (D49)
0.0	T1 (D49)
0.0	T1 (D49)
0.0	T1 (D49)
0.0	T1 (D49)
0.6931472	T1 (D49)
0.0	T1 (D49)
0.0	T1 (D49)
0.0	T1 (D49)
0.0	T1 (D49)
0.0	T1 (D49)
0.0	T1 (D49)
0.0	T1 (D49)
0.0	T1 (D49)
0.0	T1 (D49)
0.0	T1 (D49)
0.0	T1 (D49)
0.0	T1 (D49)
0.0	T1 (D49)
0.0	T1 (D49)
0.0	T1 (D49)
0.0	T1 (D49)
0.0	T1 (D49)
0.0	T1 (D49)
0.0	T1 (D49)
0.0	T1 (D49)
0.0	T1 (D49)
0.0	T1 (D49)
0.0	T1 (D49)
0.6931472	T1 (D49)
0.0	T1 (D49)
0.0	T1 (D49)
0.0	T1 (D49)
0.0	T1 (D49)
0.0	T1 (D49)
0.0	T1 (D49)
0.0	T1 (D49)
0.0	T1 (D49)
0.6931472	T1 (D49)
0.0	T1 (D49)
0.0	T1 (D49)
0.0	T1 (D49)
0.0	T1 (D49)
0.0	T1 (D49)
0.0	T1 (D49)
0.0	T1 (D49)
0.0	T1 (D49)
0.0	T1 (D49)
0.0	T1 (D49)
0.0	T1 (D49)
0.0	T1 (D49)
0.0	T1 (D49)
0.0	T1 (D49)
0.0	T1 (D49)
0.0	T1 (D49)
0.0	T1 (D49)
0.0	T1 (D49)
0.0	T1 (D49)
0.0	T1 (D49)
0.0	T1 (D49)
0.0	T1 (D49)
0.0	T1 (D49)
0.0	T1 (D49)
0.0	T1 (D49)
0.0	T1 (D49)
0.0	T1 (D49)
0.0	T1 (D49)
0.0	T1 (D49)
0.0	T1 (D49)
0.0	T1 (D49)
0.0	T1 (D49)
0.0	T1 (D49)
0.0	T1 (D49)
0.0	T1 (D49)
0.0	T1 (D49)
0.0	T1 (D49)
0.0	T1 (D49)
0.0	T1 (D49)
0.0	T1 (D49)
0.0	T1 (D49)
0.6931472	T1 (D49)
0.0	T1 (D49)
0.0	T1 (D49)
0.0	T1 (D49)
0.6931472	T1 (D49)
0.0	T1 (D49)
0.0	T1 (D49)
0.0	T1 (D49)
0.0	T1 (D49)
0.0	T1 (D49)
0.0	T1 (D49)
0.0	T1 (D49)
0.0	T1 (D49)
0.0	T1 (D49)
0.0	T1 (D49)
0.0	T1 (D49)
0.0	T1 (D49)
0.0	T1 (D49)
0.0	T1 (D49)
0.0	T1 (D49)
0.0	T1 (D49)
0.0	T1 (D49)
0.0	T1 (D49)
0.0	T1 (D49)
0.0	T1 (D49)
0.0	T1 (D49)
0.0	T1 (D49)
0.0	T1 (D49)
0.0	T1 (D49)
0.0	T1 (D49)
0.0	T1 (D49)
0.0	T1 (D49)
0.0	T1 (D49)
0.0	T1 (D49)
0.0	T1 (D49)
0.0	T1 (D49)
0.0	T1 (D49)
0.0	T1 (D49)
0.0	T1 (D49)
0.0	T1 (D49)
0.0	T1 (D49)
0.0	T1 (D49)
0.0	T1 (D49)
0.0	T1 (D49)
0.0	T1 (D49)
0.0	T1 (D49)
0.0	T1 (D49)
0.0	T1 (D49)
0.0	T1 (D49)
0.0	T1 (D49)
0.0	T1 (D49)
0.0	T1 (D49)
0.0	T1 (D49)
0.0	T1 (D49)
0.0	T1 (D49)
0.0	T1 (D49)
0.0	T1 (D49)
0.0	T1 (D49)
0.0	T1 (D49)
0.0	T1 (D49)
0.6931472	T1 (D49)
0.0	T1 (D49)
0.0	T1 (D49)
0.0	T1 (D49)
0.0	T1 (D49)
0.0	T1 (D49)
0.0	T1 (D49)
0.0	T1 (D49)
0.0	T1 (D49)
0.0	T1 (D49)
0.0	T1 (D49)
0.0	T1 (D49)
0.0	T1 (D49)
0.0	T1 (D49)
0.0	T1 (D49)
0.0	T1 (D49)
0.0	T1 (D49)
0.0	T1 (D49)
0.0	T1 (D49)
0.0	T1 (D49)
0.0	T1 (D49)
0.0	T1 (D49)
0.0	T1 (D49)
0.0	T1 (D49)
0.0	T1 (D49)
0.0	T1 (D49)
0.0	T1 (D49)
0.0	T1 (D49)
0.0	T1 (D49)
0.0	T1 (D49)
0.0	T1 (D49)
0.0	T1 (D49)
0.0	T1 (D49)
0.0	T1 (D49)
0.0	T1 (D49)
0.0	T1 (D49)
0.0	T1 (D49)
0.0	T1 (D49)
0.0	T1 (D49)
0.0	T1 (D49)
0.0	T1 (D49)
0.6931472	T1 (D49)
0.0	T1 (D49)
0.0	T1 (D49)
0.0	T1 (D49)
0.0	T1 (D49)
0.0	T1 (D49)
0.0	T1 (D49)
0.0	T1 (D49)
0.0	T1 (D49)
0.0	T1 (D49)
0.0	T1 (D49)
0.0	T1 (D49)
0.0	T1 (D49)
0.0	T1 (D49)
0.0	T1 (D49)
0.0	T1 (D49)
0.0	T1 (D49)
0.0	T1 (D49)
0.0	T1 (D49)
0.0	T1 (D49)
0.0	T1 (D49)
0.0	T1 (D49)
0.0	T1 (D49)
0.6931472	T1 (D49)
0.0	T1 (D49)
0.6931472	T1 (D49)
0.0	T1 (D49)
0.0	T1 (D49)
0.6931472	T1 (D49)
0.0	T1 (D49)
0.0	T1 (D49)
0.0	T1 (D49)
0.0	T1 (D49)
0.0	T1 (D49)
0.0	T1 (D49)
0.0	T1 (D49)
0.0	T1 (D49)
0.0	T1 (D49)
0.6931472	T1 (D49)
0.0	T1 (D49)
0.0	T1 (D49)
0.0	T1 (D49)
0.0	T1 (D49)
0.0	T1 (D49)
0.0	T1 (D49)
0.6931472	T1 (D49)
0.0	T1 (D49)
0.0	T1 (D49)
0.0	T1 (D49)
0.0	T1 (D49)
0.0	T1 (D49)
0.0	T1 (D49)
0.0	T1 (D49)
0.0	T1 (D49)
0.0	T1 (D49)
0.0	T1 (D49)
0.0	T1 (D49)
0.0	T1 (D49)
0.0	T1 (D49)
0.0	T1 (D49)
0.0	T1 (D49)
0.0	T1 (D49)
0.0	T1 (D49)
0.0	T1 (D49)
0.0	T1 (D49)
0.0	T1 (D49)
0.0	T1 (D49)
0.0	T1 (D49)
0.0	T1 (D49)
0.0	T1 (D49)
0.0	T1 (D49)
0.0	T1 (D49)
0.0	T1 (D49)
0.0	T1 (D49)
0.0	T1 (D49)
0.0	T1 (D49)
1.0986123	T1 (D49)
0.6931472	T1 (D49)
0.0	T1 (D49)
0.0	T1 (D49)
0.0	T1 (D49)
0.0	T1 (D49)
0.0	T1 (D49)
0.6931472	T1 (D49)
0.0	T1 (D49)
0.0	T1 (D49)
0.0	T1 (D49)
0.0	T1 (D49)
0.0	T1 (D49)
1.0986123	T1 (D49)
0.0	T1 (D49)
0.0	T1 (D49)
0.0	T1 (D49)
0.0	T1 (D49)
0.0	T1 (D49)
0.0	T1 (D49)
0.6931472	T1 (D49)
0.0	T1 (D49)
0.0	T1 (D49)
0.0	T1 (D49)
0.0	T1 (D49)
0.0	T1 (D49)
0.0	T1 (D49)
0.0	T1 (D49)
0.0	T1 (D49)
0.0	T1 (D49)
0.0	T1 (D49)
0.0	T1 (D49)
0.0	T1 (D49)
0.0	T1 (D49)
0.6931472	T1 (D49)
0.0	T1 (D49)
0.0	T1 (D49)
0.0	T1 (D49)
0.0	T1 (D49)
0.0	T1 (D49)
0.0	T1 (D49)
0.0	T1 (D49)
0.0	T1 (D49)
0.0	T1 (D49)
0.0	T1 (D49)
0.0	T1 (D49)
0.0	T1 (D49)
0.0	T1 (D49)
0.0	T1 (D49)
0.0	T1 (D49)
0.0	T1 (D49)
0.0	T1 (D49)
0.0	T1 (D49)
0.0	T1 (D49)
0.0	T1 (D49)
0.0	T1 (D49)
0.0	T1 (D49)
0.0	T1 (D49)
0.0	T1 (D49)
0.0	T1 (D49)
0.0	T1 (D49)
0.0	T1 (D49)
0.0	T1 (D49)
0.0	T1 (D49)
0.0	T1 (D49)
0.0	T1 (D49)
0.0	T1 (D49)
0.0	T1 (D49)
0.0	T1 (D49)
0.0	T1 (D49)
0.0	T1 (D49)
0.0	T1 (D49)
0.0	T1 (D49)
0.0	T1 (D49)
0.0	T1 (D49)
0.0	T1 (D49)
0.0	T1 (D49)
0.0	T1 (D49)
0.0	T1 (D49)
0.0	T1 (D49)
0.0	T1 (D49)
0.0	T1 (D49)
0.0	T1 (D49)
0.0	T1 (D49)
0.0	T1 (D49)
0.0	T1 (D49)
0.0	T1 (D49)
0.0	T1 (D49)
0.6931472	T1 (D49)
0.0	T1 (D49)
0.0	T1 (D49)
0.0	T1 (D49)
0.0	T1 (D49)
0.0	T1 (D49)
0.0	T1 (D49)
0.0	T1 (D49)
0.0	T1 (D49)
0.0	T1 (D49)
0.0	T1 (D49)
0.0	T1 (D49)
0.0	T1 (D49)
0.0	T1 (D49)
0.0	T1 (D49)
0.6931472	T1 (D49)
0.0	T1 (D49)
0.0	T1 (D49)
0.0	T1 (D49)
0.0	T1 (D49)
0.0	T1 (D49)
0.0	T1 (D49)
0.0	T1 (D49)
0.0	T1 (D49)
0.0	T1 (D49)
0.0	T1 (D49)
0.0	T1 (D49)
0.0	T1 (D49)
0.0	T1 (D49)
0.0	T1 (D49)
0.0	T1 (D49)
0.0	T1 (D49)
0.0	T1 (D49)
0.0	T1 (D49)
0.0	T1 (D49)
0.0	T1 (D49)
0.0	T1 (D49)
0.0	T1 (D49)
[truncated: 126,434 more rows]
