# Supplementary material for: SenSet defines cell-type specific senescence signatures in the aged human lung
Source: EMBO J. 2026 Apr 10;45(10):3589–638. doi: 10.1038/s44318-026-00762-8 (PMC13187336; doi:10.1038/s44318-026-00762-8)
Supplement: Supplementary file 3 — Source data Fig. 4 [file 44318_2026_762_MOESM3_ESM.zip › Figure 4/4A/A_GSEA.csv]

Name	Term	ES	NES	NOM p-val	FDR q-val	FWER p-val	Tag %	Gene %	Lead_genes	Set %
prerank	Fridman	0.8303392681950468	1.410113903727849	0.0	0.0	0.0	39/78	9.69%	FN1;THBS1;SPARC;IGFBP5;S100A11;CCND1;GUK1;CYP1B1;RAC1;IGFBP7;CDKN1A;VIM;SOD1;MARCKS;RRAS;EIF2S2;IGFBP4;COL1A2;RAB13;COL3A1;CDKN2A;SERPINE1;CLTB;IGFBP3;RHOB;CD44;SMPD1;IGFBP6;PEA15;CRYAB;RAB5B;STAT1;OPTN;MDM2;SMURF2;FILIP1L;TP53;MAP1LC3B;TES	0.5
prerank	SenSet	0.8138651782336358	1.3938995616855923	0.0	0.0005	0.001	48/97	8.94%	THBS1;B2M;S100A11;CCND1;GUK1;GAPDH;YBX1;TMSB4X;BEX3;PKM;TXN;RAC1;CALR;CTNNB1;IGFBP7;CDKN1A;VIM;SOD1;MARCKS;EIF2S2;SELENOH;IGFBP4;MIF;MMP14;CAV1;RBX1;RAB13;ARPC1B;CSNK1A1;CLTB;CTSB;LMNA;PEBP1;RHOB;CD44;HMGB1;IL32;LIMA1;CD9;PEA15;NINJ1;OPTN;PSMB5;YPEL3;AAK1;JUN;ASPH;MCL1	0.4948453608247423
prerank	SenMayo	0.76662136442047	1.3097482165777306	0.001	0.002	0.006	21/78	8.70%	SERPINE2;IGFBP5;MMP2;BEX3;CTNNB1;IGFBP7;TIMP2;PAPPA;AXL;IGFBP4;MIF;MMP14;SERPINE1;CTSB;IGFBP3;HMGB1;IL32;IGFBP6;CD9;EREG;JUN	0.2692307692307692
prerank	GO	0.6519633111168317	1.1072916624229714	0.227	0.23199999999999998	0.59	13/71	10.82%	B2M;YBX1;CALR;CDKN1A;CDKN2A;LMNA;HRAS;CDK6;HMGA1;YPEL3;TP53;PLK2;ZMPSTE24	0.18309859154929578
prerank	CellAge	0.6206030562204985	1.0728838681003898	0.181	0.2772	0.749	85/236	22.72%	IGFBP5;CCND1;GAPDH;TMSB4X;PKM;TXN;CDKN1A;SOD1;AXL;SELENOH;CAV1;RBX1;ZMAT3;CDKN2A;CYR61;SERPINE1;ARPC1B;MXD4;CSNK1A1;SORBS2;HRAS;CDK6;PEBP1;IGFBP3;HMGB1;CDK4;GNG11;IGFBP6;LIMA1;NINJ1;PSMB5;TFDP1;MAP2K2;YPEL3;SMURF2;RUNX1;AAK1;ASPH;MCL1;YAP1;TP53;NTN4;ACLY;CKB;DEK;TOP1;KDM5B;SPIN1;CEBPB;MYLK;AKT1;SMARCA4;DHCR24;VEGFA;UBTD1;PMVK;SUPT5H;PCGF2;ID1;FASTK;CDKN2B;NDRG1;PTTG1;DUSP3;LIMK1;AKR1B1;RB1;TRIM28…	0.3601694915254237
