# Supplementary material for: SenSet defines cell-type specific senescence signatures in the aged human lung
Source: EMBO J. 2026 Apr 10;45(10):3589–638. doi: 10.1038/s44318-026-00762-8 (PMC13187336; doi:10.1038/s44318-026-00762-8)
Supplement: Supplementary file 3 — Source data Fig. 4 [file 44318_2026_762_MOESM3_ESM.zip › Figure 4/4A/A_rank.csv]

Gene	Score
RPL41	0.87513626
FTL	0.8717325
RPS27	0.7727164
FTH1	0.7305056
TMSB10	0.72012734
RPL37A	0.68137795
SERF2	0.67883843
LGALS1	0.65986365
RPS28	0.6435852
ATP5E	0.64330006
MT-CO1	0.62200665
RPLP1	0.5961597
RPS19	0.5894886
MT-CO2	0.58432966
RPL36	0.5547994
RPS15A	0.55468965
RPLP2	0.55404574
RPS29	0.5527041
RPS8	0.54167193
RPL35	0.5334496
MT-CO3	0.5283796
NEAT1	0.51925594
RPL37	0.51568323
RPL28	0.49733776
TMA7	0.49597403
RPS12	0.4912101
RPL34	0.48817658
POLR2L	0.48056573
OST4	0.47903982
SH3BGRL3	0.4785575
UQCR11	0.47698814
RPS15	0.47555095
RPS17	0.4743718
MT2A	0.47168997
RPL23A	0.4682623
TOMM7	0.4644373
RPS23	0.46066374
RPL35A	0.4525535
RPL32	0.45077753
COL1A1	0.4484383
RPS21	0.4429202
RPS16	0.439915
CALD1	0.4361464
FN1	0.42557716
RPL27	0.42097425
RPL26	0.4202106
RPL31	0.42000127
RPL38	0.41857502
THBS1	0.41243464
SPARC	0.4069935
UQCRQ	0.40364116
RPS10	0.40305886
RPL27A	0.4028049
RPL36A	0.3955355
RPS13	0.3939979
UBA52	0.3911819
RPS25	0.37943727
MT-ND4	0.37874675
RPS20	0.37478453
MT-CYB	0.37068218
RPL39	0.37047225
SERPINE2	0.36910278
COX7C	0.36769038
RPL29	0.36762804
UBL5	0.3650911
ELOB	0.3621781
B2M	0.3609146
MT-ND1	0.35931984
IGFBP5	0.35461357
RPL11	0.35142326
FAU	0.34741595
RPS5	0.34479064
RPS27A	0.34440315
OAZ1	0.3437063
ATOX1	0.34341758
COMMD6	0.3429418
RPS14	0.33780575
MT-ATP6	0.33269978
MT-ND3	0.32482034
BRI3	0.32473552
RPL19	0.3226334
MALAT1	0.32139766
S100A13	0.32099336
RPL12	0.3179953
RPS26	0.31646076
RPS11	0.3151771
GPX4	0.31508088
HINT1	0.3150616
RPL30	0.31476766
ATP5I	0.31458002
S100A11	0.31299216
MZT2B	0.31166407
ITGB1	0.31044412
PPDPF	0.30852252
COPS9	0.30800724
RPS2	0.30639493
RPL18A	0.30613422
RPL13A	0.3052045
SRP14	0.3018069
NDUFB2	0.30160695
RPL23	0.30048394
RPL13	0.30008054
CYTOR	0.29818833
CCND1	0.29791203
PFN1	0.29640228
TPT1	0.29584175
C19orf53	0.29540437
RPS27L	0.29372877
GUK1	0.2924689
RPS3	0.29224157
RPL21	0.29223543
RPL15	0.2919467
RPSA	0.29036766
ATP5L	0.29032287
COX7A2	0.2894461
GAPDH	0.2847929
ARPC2	0.28276834
YBX1	0.28072646
RPL22	0.27996734
RPL8	0.2789666
UQCR10	0.2748878
PSMA7	0.27447587
CD63	0.27312335
RPL18	0.27293283
RPLP0	0.27273
USMG5	0.27021623
DYNLL1	0.26920852
GPX1	0.26512867
MMP2	0.26212913
SEC61G	0.2609752
MYL6	0.2598415
PRSS23	0.25975958
UQCRH	0.2587138
NEDD8	0.25708213
COX4I1	0.2559318
RPS24	0.25433987
RPL10A	0.2530188
NDUFA4	0.2516438
RPL24	0.25046545
NDUFAF8	0.24961622
NDUFA11	0.2490047
RPL7A	0.2481541
S100A10	0.24754104
CYP1B1	0.24642617
RPS9	0.2459445
RPL36AL	0.24588671
COX6B1	0.24488918
TMEM258	0.24330059
NOP10	0.24201909
RPS7	0.24145693
ANAPC11	0.23639801
CST3	0.23486622
PSAP	0.23450175
TMSB4X	0.23426163
RPL10	0.2331419
KRT10	0.23160703
HSPB1	0.22997195
CDC42	0.2277911
RPL3	0.22738433
RPL14	0.22605866
NDUFA1	0.22500063
EEF1D	0.22437954
RPS18	0.22332537
COX8A	0.22291425
TUBA1B	0.22231722
AP2S1	0.22210619
BEX3	0.21889815
PHPT1	0.21750668
CFL1	0.2170648
C4orf48	0.21652827
RPL6	0.21440208
CALM2	0.21420941
PKM	0.21334922
NDUFB1	0.21322635
NDUFS5	0.21241745
S100A6	0.21143222
COX6C	0.21039169
ANXA2	0.21022743
IFI27L2	0.21019924
PFDN5	0.20996496
PRELID1	0.20901543
TXN	0.2065922
KCNMA1	0.20530921
ROMO1	0.20367892
RAC1	0.20366073
RPS6	0.20320702
MRPL41	0.20276126
RPL4	0.20275211
PTMS	0.20274045
TPM1	0.20119637
SEC61B	0.20065849
RPS4X	0.20064467
C14orf2	0.19946566
NENF	0.19815096
ACTG1	0.19748497
SEM1	0.19389278
NME4	0.19381931
MRPL33	0.19300029
SLIRP	0.19245131
COL5A1	0.19230439
CTSD	0.1921745
CALU	0.19118956
CALR	0.19065624
TMED2	0.19030996
C12orf75	0.18973257
SNRPG	0.18819252
DSTN	0.18732002
C1orf122	0.18702221
CD99	0.18688287
ATPIF1	0.18458094
MINOS1	0.18449405
YWHAZ	0.18427384
CTNNB1	0.18376583
PRDX5	0.18349528
KTN1	0.18336533
THBS2	0.18149635
P4HB	0.18034582
UBB	0.17939086
GNG5	0.17901573
IGFBP7	0.17900348
TRAPPC1	0.17881924
MAP1B	0.17748919
CDKN1A	0.17710063
MRPS21	0.17577611
MT-ND2	0.17577592
PCSK1N	0.17556971
NPC2	0.17556846
NAA38	0.17501503
ATP5J2	0.17402689
ATP5J	0.17365745
RACK1	0.17102545
EEF1B2	0.17100927
RPL5	0.17073965
C4orf3	0.17059658
TIMP2	0.1705345
CSTB	0.1700227
PPP1R14B	0.16972342
EIF5B	0.16873893
H3F3A	0.16819203
NUCKS1	0.16719586
PAPPA	0.16711985
MYH9	0.1669849
CD151	0.16672312
H3F3B	0.1665256
DCBLD2	0.16651866
VKORC1	0.16540106
COX17	0.1650737
MEG3	0.16489881
NACA	0.1647197
GREM1	0.16465983
PPIA	0.16456759
ATP6V1F	0.16304906
ARL6IP4	0.16297099
S100A4	0.1626606
MMP24-AS1	0.16190961
ZFAS1	0.16150853
COL5A2	0.16086634
TPI1	0.15992033
ATP5G2	0.1597251
SLC25A6	0.15963048
POLR2J	0.1594032
COX6A1	0.15906039
LOXL2	0.15879482
EIF1	0.15806681
ACTB	0.1577565
TMEM147	0.15766588
NREP	0.15729992
DRAP1	0.15726966
SNRPD2	0.15662903
MTDH	0.1565526
TIMM8B	0.15618595
BRK1	0.15603389
GSTP1	0.15601343
COX5B	0.15600532
RWDD1	0.15582804
SELENOM	0.15546235
HMGN1	0.15519412
VIM	0.15508246
CCDC85B	0.15486492
CCDC80	0.15324208
COL4A1	0.15301095
CNPY2	0.15284893
INHBA	0.15278123
SOD1	0.15259252
HSBP1	0.15239187
SSR4	0.15233578
GNAS	0.15223077
AXL	0.15184146
COX14	0.1518006
C7orf73	0.15136124
PDCD5	0.15127428
MZT2A	0.15121517
TAGLN	0.1502124
RPL22L1	0.14987482
RHOC	0.14975227
JTB	0.14965133
HLA-B	0.14940092
LAMTOR5	0.14923774
CUTA	0.1488286
MARCKS	0.14880466
COL11A1	0.14843616
NDUFB7	0.14829631
MYL9	0.14802241
S100A16	0.14768687
AURKAIP1	0.14728935
RRAS	0.14708868
NUPR1	0.14681555
PTRF	0.14637582
PTMA	0.14600152
EIF2S2	0.14587478
NDUFA2	0.14558709
FSTL1	0.14525484
COX20	0.14516145
SEC62	0.14475644
SELENOH	0.1440042
HSP90AA1	0.1435297
RABAC1	0.14287862
EIF5A	0.14262433
CHCHD2	0.14200503
FAAP20	0.14191139
CTTN	0.14154017
MORF4L1	0.14150216
IGFBP4	0.1411174
MRPL57	0.14100546
C9orf16	0.14055748
GADD45GIP1	0.13971479
FAM200B	0.1396982
FBN1	0.13952847
MIF	0.13936381
SIVA1	0.13925093
CKAP4	0.13909209
MMP14	0.13903517
KDELR2	0.13902824
NDUFA13	0.13804144
EDF1	0.13800749
RPL17	0.13718012
STUB1	0.13707767
C12orf57	0.13631527
SET	0.13616575
PCBP2	0.13585697
EMP3	0.13582614
TIMM13	0.1358231
TPM4	0.13569093
C19orf43	0.13555034
ARL4C	0.13535646
DBI	0.13466711
RPL9	0.13431197
SSR3	0.13418224
MFGE8	0.13417622
TXNL4A	0.13398209
CNN3	0.13375077
SPOCK1	0.13339582
SSU72	0.13335729
TPM2	0.13333914
LSM7	0.13326108
BAX	0.13316646
CAV1	0.13274671
RNF7	0.13234659
CD59	0.13227224
MRPL51	0.13158724
FLNA	0.13113074
TBCA	0.13080923
NDUFC1	0.13073564
EEF1A1	0.13059616
COL6A1	0.1298104
SEPT11	0.12853009
RHOA	0.12845741
SERP1	0.12836964
HDLBP	0.12827796
SRM	0.12778819
NDUFS6	0.12738894
ATP5D	0.12727995
COX7B	0.12692392
TMEM219	0.12654081
H2AFZ	0.12579495
HNRNPH1	0.12497813
COL4A2	0.124710724
DPYSL2	0.123615794
MRPL52	0.12350451
LAMTOR4	0.12346403
YWHAE	0.12306215
PABPC1	0.12241733
LAMTOR1	0.12226643
NDUFS8	0.12170525
CHPF	0.121426575
MIR4435-2HG	0.12140962
LAMTOR2	0.12118589
GNAI2	0.12111885
NDUFB4	0.120661944
FAM127A	0.12027861
RBX1	0.11982651
RRBP1	0.11932579
SRSF9	0.11931473
CANX	0.119233906
SELENOW	0.11914089
SNF8	0.11889668
C19orf70	0.11880812
ISCU	0.11866689
A1BG	0.11760596
LLNLR-245B6.1	0.11715214
COPRS	0.116271555
ATP6V0E1	0.11586228
EEF2	0.11532104
HIF1A	0.115155295
YWHAG	0.11473877
CAPZA1	0.11470754
RBM39	0.114433356
LRP1	0.11412111
ATP6V1G1	0.11386131
ANAPC16	0.11374123
RPS19BP1	0.11351162
COL1A2	0.11335233
RAB13	0.113254055
RTN4	0.11321235
EIF4G2	0.11320086
HMGN2	0.11303297
NDUFB10	0.11283575
ATP5G1	0.11277822
DDT	0.11270684
POLR2I	0.11267514
ALDOA	0.11262199
POSTN	0.11253822
BOLA3	0.1124537
UCHL1	0.11239973
WDR83OS	0.112378076
LINC00116	0.11235979
AP2M1	0.11219747
COL3A1	0.11214845
FKBP1A	0.112059146
SNX3	0.11192629
HIST1H4C	0.11189741
APP	0.1114159
PPP1CB	0.11130891
HLA-C	0.11112486
HIGD2A	0.11086528
UBE2S	0.110637195
SOX4	0.11043598
SQSTM1	0.10982643
LAMC1	0.10969485
HCFC1R1	0.10952449
POLR2F	0.108842626
COL9A3	0.1087626
CLIC4	0.10872751
FIS1	0.1086666
FRMD6	0.10845589
RALBP1	0.108195156
GAS6	0.107592136
ZMAT3	0.10736455
CRIP2	0.10700099
MYDGF	0.10688135
MT1E	0.106862895
NHP2	0.10666676
LSM10	0.10659612
PARK7	0.10649474
BLOC1S1	0.106309004
TRMT112	0.10604489
TCEAL9	0.10585475
B4GALT1	0.1057258
HTRA1	0.105713025
CTGF	0.10566297
ARPC1A	0.105520554
CDH2	0.105265565
SRRM2	0.10495539
SDF4	0.10473512
KLF6	0.10432309
ZFP36L1	0.10416331
CAPNS1	0.10383206
RP4-614C10.2	0.103411466
LARP6	0.10329434
ARF6	0.10326477
FIBP	0.10319289
ZNHIT1	0.10318507
CD81	0.10318045
AK1	0.10309796
NDUFA3	0.10300155
TMED3	0.10295196
SRRM1	0.102627404
BEX1	0.10236094
JOSD2	0.102334
TNFRSF12A	0.10183708
PLEC	0.101820774
MRPL14	0.10169025
CXXC5	0.10112773
PDLIM2	0.10098019
SNHG8	0.100528575
C6orf48	0.10017823
EI24	0.09993033
VAT1	0.09977298
DLG1	0.09960896
COL6A2	0.09905958
GOLIM4	0.098827645
STC2	0.09877383
CDKN2A	0.0987044
MRPL55	0.09855331
CALM1	0.09840305
YIF1A	0.098330066
SAT1	0.098240934
BCL7C	0.09822611
HEBP2	0.09819754
SNRPF	0.09811599
MTPN	0.09798354
PABPN1	0.09793219
ACTN4	0.09791089
CLTA	0.09769297
CCNI	0.097569615
PHLDA2	0.09691374
RTF1	0.09654675
NDUFB8	0.09622808
CYR61	0.0961678
CADM1	0.09559415
H2AFV	0.095490836
CKLF	0.09529252
NBDY	0.09484175
VMP1	0.094569944
HSPE1	0.09453185
TMED9	0.0940544
YWHAH	0.0940256
CYB5R3	0.09395235
FAM96B	0.0937397
LSM4	0.09360014
CD74	0.09302491
SON	0.09251511
COX7A2L	0.09240542
MYL6B	0.09195295
LSM5	0.09181087
DAB2	0.09179607
ACTN1	0.0917725
CDH13	0.09142466
NDUFB11	0.091290966
PNKD	0.0912339
ATP5G3	0.09103346
PLAC9	0.09080496
COTL1	0.09038483
EHD2	0.09026881
AHNAK	0.09002975
ERGIC3	0.08994047
NORAD	0.089767024
NT5DC2	0.08963221
ATP6V0B	0.08955212
FAM177A1	0.089319564
GLS	0.08928858
SERPINE1	0.08899024
EVA1B	0.088958584
TMBIM6	0.08884056
MRPS15	0.08869208
UXT	0.088683546
MLF2	0.0885921
CAMTA1	0.088487044
TAGLN2	0.08827141
CDC42SE1	0.08813413
C1orf56	0.087779984
FKBP2	0.08765994
ARPC1B	0.087567635
ITGAE	0.087474406
SEC61A1	0.08718925
RP11-783K16.5	0.087021746
SEC22B	0.08684688
C7orf50	0.0868324
SLC16A3	0.086636245
NDUFC2	0.08657804
TMEM167A	0.086320505
MRPL20	0.086308226
PRMT2	0.08628823
TGFBI	0.0857507
GYPC	0.08565512
LINC00493	0.08554864
ANKRD1	0.08545502
PGAM1	0.08520563
RP11-14N7.2	0.08502631
RAB2A	0.084916934
PXDN	0.08489943
YWHAB	0.08465624
MAP1A	0.08463839
ATP1B1	0.08459933
TMEM230	0.08436018
TIMP3	0.084296174
GPC1	0.08413001
SNU13	0.08396177
SERPINH1	0.08386767
RAD23A	0.08375963
BSG	0.08372302
PCBP1	0.08371972
COL2A1	0.083613284
CYTL1	0.08350497
MIEN1	0.08346877
ELOC	0.08338392
CSDE1	0.08325033
TXNDC17	0.08317898
TAF10	0.08314778
CENPX	0.08304775
TCEAL3	0.08282476
HSPG2	0.08266397
EMC6	0.08261045
DGCR6L	0.0825836
TLN1	0.082525454
FAT1	0.082386255
C6orf1	0.08224306
SUMO2	0.08222079
TTC3	0.081771985
CCND2	0.08171581
MXD4	0.08166103
MAP4	0.08164204
CSNK1A1	0.08158556
PFN2	0.08156507
TSPO	0.08141327
ITGA11	0.0810519
RAN	0.08096367
LRP10	0.08083495
FAM89B	0.08083327
ACTR2	0.08080291
GRN	0.08078168
CLTB	0.08074736
TMEM160	0.080642074
BASP1	0.080606416
CHCHD1	0.08057959
KIF5B	0.08027991
SSR2	0.08011721
VTI1B	0.08007569
PRKCDBP	0.07983504
ITM2B	0.07973102
GNB1	0.07969287
EIF2AK4	0.07935427
HPCAL1	0.07931153
RDX	0.079270296
NDUFA6	0.07904676
SNRPE	0.079043165
CTSB	0.07883878
OAF	0.07864311
UQCC2	0.07835773
C6orf62	0.078326
TPM3	0.078277715
REXO2	0.07788776
PET100	0.077764794
MIA	0.07740471
COPZ2	0.07709695
C19orf24	0.07704403
SMDT1	0.07690831
P4HA1	0.076896474
VAMP5	0.07687573
TUBB	0.07675895
EIF4EBP1	0.07621117
LMNA	0.076151505
C5orf24	0.075912274
SORBS2	0.075908385
HRAS	0.07581719
SPTBN1	0.0758104
SNHG25	0.07577553
CDK6	0.075763926
EIF3F	0.07570115
CRIM1	0.07551395
ANXA5	0.075414255
TRAM1	0.07535021
MORF4L2	0.07529928
ARF4	0.07518798
TMEM256	0.07510181
TPGS2	0.075086266
ZCRB1	0.075069666
TAX1BP3	0.07504205
SELENOS	0.07498
PRKAR1A	0.07495352
TCEAL4	0.07493612
CALM3	0.074904986
ARHGDIA	0.07464
UGCG	0.0746204
TTYH3	0.074409276
PTRHD1	0.07440083
CHMP3	0.074384704
SHC1	0.07432948
EDIL3	0.07422171
CYBA	0.07420781
TPP1	0.074177735
PEBP1	0.07404502
PAM	0.07370272
SSNA1	0.07357559
STOML2	0.073477596
IGFBP3	0.07343046
SHISA5	0.07333788
RHOB	0.0730704
YBX3	0.07301235
CRTAP	0.07296411
LOX	0.0728784
METTL26	0.07286488
CD44	0.07266951
NDUFAF3	0.07256519
CBX3	0.072489426
ITGB1BP1	0.072195254
SPATS2L	0.07198723
LOXL1	0.07176849
AES	0.071761794
ARPP19	0.07171604
TSPAN4	0.07170489
DYNLRB1	0.071577504
DDX17	0.07145739
SNRPD1	0.07144219
UQCRB	0.07142472
NTAN1	0.07124388
HMGN3	0.07098197
MRPL23	0.07095747
LAPTM4A	0.070856065
MLEC	0.0708436
PLOD2	0.07083264
CBX6	0.07081289
PDLIM7	0.07076831
TP53TG1	0.070514314
TMEM134	0.0704393
MRPL12	0.07032775
PTP4A2	0.07018824
APRT	0.07012287
SDF2L1	0.070032395
HMGB1	0.07000613
EIF3K	0.06992242
COL8A1	0.069842346
LAMP1	0.06982969
AP2B1	0.069738075
PLP2	0.06971229
LASP1	0.06965898
CCDC167	0.0696448
POMP	0.06937507
DSEL	0.06935336
PHLDA3	0.069305524
METRN	0.06912063
ENY2	0.06909561
PLOD1	0.06891015
MSN	0.06887499
CAP1	0.06880136
ANKRD11	0.06869217
MPC2	0.06838695
PAPOLA	0.06826452
QSOX1	0.068210945
IL32	0.06818417
RPS3A	0.06799954
POLR2J3	0.0679352
HNRNPC	0.067908034
TSR3	0.06790526
SNRPN	0.06780382
HN1	0.06776966
TCEA1	0.06731521
ITGA5	0.06725322
SEPT2	0.06724625
MT-ND5	0.06722605
MKKS	0.06706973
MRPS16	0.067048095
JUND	0.06690105
SEMA3C	0.06684327
KPNB1	0.06681416
RNASEH2C	0.06674966
GANAB	0.066221565
RAB1A	0.06609378
SMS	0.06591329
GNG12	0.06590548
S100A2	0.065841325
GTF3A	0.06581789
SAR1A	0.065747134
ERLEC1	0.06574604
IFT20	0.065669335
LSM1	0.065652914
HNRNPA1	0.06560281
UFM1	0.06529641
RHEB	0.06526187
GLRX5	0.06516363
PIN1	0.065133445
APLP2	0.06512102
CDK4	0.064958766
SURF4	0.06488267
PIN4	0.06484956
MYL12A	0.06471163
RAB32	0.064581305
ACP1	0.0644593
TNRC6B	0.064375885
H2AFJ	0.0642633
SEC11A	0.06423603
CLTC	0.06418044
SLC25A39	0.064177126
LY6E	0.06404517
TUSC2	0.064013645
TGOLN2	0.06398176
FNDC3B	0.0639227
EXOSC6	0.0639101
GNG11	0.06383781
RALY	0.06371777
ABL2	0.0636614
IER3	0.06362848
RHOBTB3	0.06362687
MGST3	0.06362347
LINC01638	0.06355099
CD164	0.06349039
TOR1AIP2	0.06346398
TIMP1	0.063429564
CHCHD10	0.06342004
SNHG18	0.06328943
C19orf60	0.06320158
RANBP1	0.06317562
CHP1	0.06313573
UQCC3	0.063056715
ITGAV	0.063034646
PAFAH1B2	0.06302084
GTF2I	0.062976465
YWHAQ	0.06297277
BTF3	0.06284484
HMGA1	0.062784135
FOSL2	0.062752776
C20orf24	0.0626975
CTDNEP1	0.062690005
AP3S1	0.0626401
FKBP10	0.062625445
TMEM255B	0.06257734
ZNF706	0.06233798
FAM114A1	0.06207479
HP1BP3	0.062040836
HNRNPAB	0.061865766
LMO4	0.061821822
CISD3	0.061761834
TGFB2	0.061751477
SMPD1	0.06174826
PDAP1	0.06161855
TAPBP	0.061539914
FKBP9	0.06138891
CTNND1	0.061375484
BNIP3	0.06136675
ZNF106	0.06134425
NMT1	0.061309762
IGFBP6	0.061230272
DDX18	0.06104895
LIMA1	0.06090959
DDA1	0.06089968
GNB2	0.060686663
IQGAP1	0.06068071
UBE2F	0.060650006
SUMO3	0.060631216
SEC23A	0.06017905
REEP3	0.06000025
CHCHD5	0.05996726
WDR1	0.059955604
POLE4	0.059895933
PEG10	0.05988153
PLD3	0.05982118
GTF2A2	0.059795268
ARGLU1	0.05977416
ARPC5L	0.059651025
IRF2BPL	0.059385553
CD9	0.05935392
PFDN2	0.05921784
ZNF428	0.059153803
PEA15	0.05908326
PMEPA1	0.058738165
CRYAB	0.05873787
NDUFB9	0.05860406
TWSG1	0.05838081
TBCB	0.058292165
APOPT1	0.058186658
SDC4	0.057851054
TM9SF3	0.05783066
GABARAPL2	0.057768553
SPG21	0.057740048
USP22	0.057622954
DYNC1I2	0.05760348
SMIM4	0.057216667
TRAM2	0.05713096
HLA-A	0.05711191
RBBP4	0.057111334
CORO1C	0.057046972
PTN	0.057046868
NAA10	0.05701469
TXNRD1	0.0568793
CPA4	0.056818157
TCF25	0.056786083
FKBP8	0.056762524
PGLS	0.05675736
TMEM165	0.056656934
PTTG1IP	0.056652036
ITGA3	0.056613028
SPCS3	0.0565828
DNAJC19	0.05657481
AHNAK2	0.05643399
TMED10	0.05635313
SERBP1	0.05632682
AAMDC	0.056258567
CBX5	0.056252543
CYB5A	0.05621051
NCL	0.05613585
HNRNPA0	0.056093566
CLIC1	0.05608377
TRIOBP	0.056051455
BACE2	0.05603046
UBE2I	0.055857204
KXD1	0.05579129
BAD	0.05576557
GPAA1	0.055736043
POP7	0.055640865
PRR13	0.055636354
MRC2	0.055597465
F2R	0.05553615
MSRB2	0.0554205
UBE2H	0.055358388
CELF1	0.055347603
LRRC59	0.055335663
HSPA8	0.055305243
FRMD4A	0.055255614
OSTC	0.055160657
TMEM47	0.055096876
MFSD12	0.055079333
RBPJ	0.055000186
TCEA2	0.054872423
G3BP1	0.054811317
BCAP31	0.05477488
TUSC3	0.05472602
ITGB5	0.05467789
MYO1C	0.054656263
MAP3K7CL	0.054508977
TRA2A	0.054508425
NDUFB3	0.054444864
RER1	0.054356553
PFDN1	0.054352954
APOBEC3C	0.054308146
NAP1L1	0.054231316
WASF2	0.054216973
C8orf59	0.05413836
DPM3	0.054026246
ENO1	0.053998157
RCN2	0.053985998
DGUOK	0.0539426
NFE2L1	0.053923596
SNRNP25	0.05391579
PPIC	0.053914793
TOMM5	0.053752244
WSB2	0.053725306
PLEKHO1	0.053679287
CTBP1	0.053670473
LDHA	0.05365768
FXYD5	0.053563163
SVIP	0.053478584
TSPYL1	0.053463116
DSG2	0.053367138
NINJ1	0.053360097
MRPS34	0.053323857
DDX3X	0.053288687
ZDHHC12	0.05328491
ADAM19	0.053239916
LMAN1	0.053172044
PHLDA1	0.05315572
SDC1	0.053080775
PRRC2C	0.05288936
SWI5	0.05287644
UBE2D2	0.052871905
S100A1	0.052864343
CKS2	0.05275431
OAZ2	0.05274427
DDX21	0.052654207
ZSCAN16-AS1	0.05261512
TMEM248	0.052585907
CYBRD1	0.052544232
RND3	0.05253965
TMEM54	0.052505728
SCAND1	0.052502215
MRFAP1	0.052482508
BRD4	0.052276284
RBFOX2	0.052211683
SNHG9	0.052180335
LPP	0.052130632
BUD31	0.052122653
NME1	0.0520615
NDUFAF2	0.051979538
SLC20A1	0.051970225
HES4	0.05190407
NEXN	0.05188755
HIKESHI	0.0517196
PRDX1	0.05154285
TUBB4B	0.05145344
UROS	0.051452227
CTSA	0.051400267
NF2	0.051394895
TMEM45A	0.05136061
C16orf72	0.051282573
LAMP2	0.051173322
GIPC1	0.0511398
CHMP4B	0.051130734
LUZP1	0.05112097
RAB5B	0.051041808
BGN	0.05102527
LAGE3	0.05100692
ERH	0.050983697
IRF2BP2	0.050882053
SH3PXD2A	0.050845757
NOTCH2	0.05072321
RBCK1	0.050713688
C5orf46	0.050693613
RAB34	0.050640717
MRPL36	0.050460674
STAT1	0.050433077
CERCAM	0.05039745
OPTN	0.050334223
MYOF	0.05028544
AP1S1	0.05027909
TMEM123	0.050247304
SLC25A3	0.050241917
DTYMK	0.050191667
CAV2	0.050189503
PRNP	0.050187163
PPIB	0.050107896
OXLD1	0.049936306
ZFAND5	0.049901694
TRAPPC3	0.049881227
ANKRD28	0.049801506
SREK1IP1	0.049795117
EIF3L	0.049676806
CD109	0.049672596
NDUFV3	0.04953769
PSMB5	0.049446374
ZNF580	0.049391083
PTPN14	0.049330898
ADIPOR1	0.049195446
TADA3	0.049187258
RNF213	0.049060524
MTIF3	0.048924156
RAB7A	0.048860304
TBL1XR1	0.048831657
ARF3	0.04879407
WNT5A	0.04868651
SZRD1	0.048637167
P3H4	0.048628177
TFDP1	0.048577912
MAP2K2	0.048555534
MGAT4B	0.048542775
MAF1	0.048515648
GRINA	0.04838983
LSM3	0.04838136
PLXNB2	0.048240524
TPST2	0.048202176
SF3B5	0.048193946
ALCAM	0.04814301
SERTAD4-AS1	0.048127383
MT1X	0.048117504
RNF181	0.048106693
TIMM10	0.04806727
BIRC2	0.048066445
YPEL3	0.047948897
ARL6IP1	0.0479431
EREG	0.047912613
TFPT	0.047876094
NTM	0.047786385
LMAN2	0.047757924
CDK2AP2	0.047714174
CEMIP	0.047690585
UBE2Z	0.04762113
SAT2	0.047619298
PPP3CA	0.047618713
PRDX4	0.04752712
MDM2	0.047500253
SLC25A37	0.047443796
SMURF2	0.047403194
C11orf24	0.04729514
FAM127B	0.047272876
NRP2	0.047269363
EIF4E2	0.047257267
ANAPC5	0.04724392
RUNX1	0.047235705
CDV3	0.0472085
MRPL34	0.04720495
RNF187	0.047195822
FILIP1L	0.047156733
MEA1	0.04714202
DNAJC1	0.047023334
LARP1	0.046968155
COA4	0.0469376
POLD2	0.046928715
MGEA5	0.046744026
SOX11	0.04667862
EIF3J	0.046662733
SYT1	0.0466266
SRA1	0.046619296
AEBP1	0.04653825
RAB5C	0.046498038
CREB3L1	0.046489626
ANAPC15	0.046460122
DCXR	0.046420146
DCTN3	0.04640142
MCRIP1	0.04639963
OSBPL8	0.0462738
METAP2	0.046246223
GLIPR1	0.04614697
CDC42EP3	0.046131603
HOXB2	0.046129894
TMCO1	0.046112932
CREB3L2	0.046090104
HOMER3	0.046079572
MRPS12	0.04590799
TMEM171	0.045883976
SUDS3	0.045847304
ZNF593	0.045785733
UGDH	0.04573135
CIB1	0.04572407
DKK3	0.045693375
FAM133B	0.04562881
GOPC	0.045536157
TMEM179B	0.045455217
EIF3H	0.04541786
CD47	0.04539576
HMG20B	0.04538317
DEF8	0.04537233
C20orf27	0.04526318
SF3B6	0.045020863
HPS1	0.04500916
AAK1	0.044979684
CCM2	0.044927716
YTHDC1	0.04492481
TMEM141	0.044852108
SUB1	0.044838235
ARL2	0.044832893
FEZ1	0.044775095
PDGFA	0.04471935
TCF4	0.044687133
IER3IP1	0.044686966
SEZ6L2	0.044656143
PLPP4	0.044651095
DNAJC8	0.044545934
GLG1	0.04452776
ATP5H	0.044512495
TOPORS-AS1	0.044363454
RAB10	0.04431837
FBXW5	0.04426495
JUN	0.04414196
DUT	0.044074386
NCOR2	0.04403729
MRPL11	0.04401037
FAM210B	0.04400442
PAK2	0.043989334
CBR1	0.043983683
IDS	0.043877237
LRRFIP1	0.043828044
FAM50A	0.04378242
TMEM183A	0.043744724
ENAH	0.043691576
MT-ND4L	0.043671474
ASPH	0.043671127
EVA1A	0.04364126
CMTM6	0.04362673
FSTL3	0.043622795
RNF145	0.043622408
MLXIP	0.043585137
BABAM1	0.043571837
COX5A	0.043545604
DYNLT1	0.043541893
MAZ	0.04354001
ATP5O	0.04352005
STARD7	0.043517478
ACBD3	0.043494664
BMP1	0.043492295
PGP	0.043491755
NSRP1	0.043474965
CAPZB	0.043382525
ZYX	0.043380238
MCL1	0.043367207
C1orf43	0.043346547
EID1	0.043332577
MXRA7	0.04332351
SH3KBP1	0.043221403
SRSF6	0.043164898
CRNDE	0.043071277
PSMB4	0.04306782
UBC	0.043063015
PTPMT1	0.043047264
NFIC	0.043010827
UBE2B	0.04298856
WTAP	0.04288831
S100B	0.042878196
SARAF	0.04285021
CLSTN1	0.042741947
PLEKHJ1	0.042728588
PCSK7	0.042728215
ATP6V1A	0.042698625
CAST	0.042652976
ARPC4	0.04256542
QKI	0.04255685
RCN1	0.042529993
RBM17	0.042499054
MT-ND6	0.042406593
HNRNPA2B1	0.042353094
TM4SF1	0.042265795
PYCR1	0.04218525
CSNK1E	0.042165205
SLC38A2	0.04215557
POP5	0.042083252
GOLPH3	0.042073555
RNF167	0.04206986
VEGFB	0.04206627
PRADC1	0.04205293
RAP2B	0.04201608
FDX2	0.042011067
B3GAT3	0.04198238
CKS1B	0.04197179
TMOD3	0.041943133
SNHG19	0.041905604
ENG	0.04189553
RPN2	0.041851506
YAP1	0.04178977
TP53	0.04178911
SELENOK	0.041786984
IAH1	0.04172417
MPG	0.041718833
MACF1	0.04171175
MPRIP	0.04168574
SEC24D	0.041649807
RCAN1	0.041633144
SLC7A5	0.041630816
TMEM263	0.04160824
TRIO	0.04153739
UBE2E3	0.041521378
KDELR1	0.041504428
TDG	0.041485142
MFAP2	0.04147087
HEG1	0.041314907
PPP2CB	0.04127537
TAF13	0.04116699
SNRNP27	0.041126054
TMED4	0.041082945
DDX46	0.041072622
ADAMTS1	0.04107199
METTL9	0.041061744
YKT6	0.041060384
C15orf61	0.04103938
SELENOT	0.04098937
P4HA2	0.040971257
FLRT2	0.040962473
NTN4	0.04088535
CHMP2A	0.040783443
SHISA4	0.040710643
IMPAD1	0.040690348
AKAP9	0.04066633
FABP3	0.040659584
PLOD3	0.0406201
MCFD2	0.04056059
CCDC124	0.040508904
DOCK5	0.04047817
ACLY	0.04046791
DNAJC3	0.04043474
ST13	0.040434003
TNPO1	0.040415477
SMIM12	0.040357616
SH3GLB1	0.040325828
CARHSP1	0.040310025
SLC25A1	0.040307775
MAP1LC3B	0.040289223
CBX1	0.040270068
MGLL	0.040256362
DNAJB1	0.040239662
SETD5	0.04020746
ZC3H15	0.040175296
FAM129B	0.040139087
TES	0.04012243
MAP7D1	0.04009493
CFDP1	0.040094182
PGK1	0.040055208
EIF4G1	0.0400462
NR2F2	0.04002571
RCC2	0.040022857
AP3D1	0.040020753
AP006222.2	0.03997852
FAM198B	0.039914764
GALNT2	0.039907828
PARP1	0.03989013
ARL16	0.039859153
NFIX	0.039778426
COPA	0.039718665
ZCCHC17	0.03959023
G0S2	0.039502595
MARVELD1	0.03946069
CHIC2	0.039416987
CHCHD7	0.039399497
ELAVL1	0.039345015
GJA1	0.039284825
MAP4K4	0.039250657
HNRNPU	0.03917057
TMEM14B	0.039155304
SURF1	0.03912973
TLE4	0.03912378
ARF1	0.039066717
DST	0.039058026
POLR3H	0.039057024
FAHD2A	0.03904266
ISOC2	0.039034836
DUSP23	0.039014272
KIF1C	0.038965166
RRAGC	0.038943473
SSR1	0.03894005
MRPL17	0.038877077
CTD-2336O2.1	0.038877036
RGS4	0.03886584
SEPT9	0.038865145
RRM2B	0.038818225
TMBIM4	0.038798857
KRTCAP2	0.038735777
STARD3NL	0.03873085
GTF3C6	0.038716726
TP53INP1	0.038695946
YY1	0.03866886
AGRN	0.038661033
RAD23B	0.0386488
XPO1	0.038635224
WARS	0.03855933
TMEM261	0.038558744
ATRAID	0.038548104
MAP7D3	0.03843657
COLGALT1	0.03842769
ADAR	0.038407553
ARPC3	0.038396716
MLLT11	0.0383847
MYL12B	0.03838432
GLTP	0.038382027
PYURF	0.038377106
CREB3	0.03837618
FGD5-AS1	0.038350977
H2AFY	0.03834845
IFT22	0.038326893
DAP	0.038318355
SLC9A3R2	0.038293414
SRSF11	0.038211524
STK25	0.038185615
SUGCT	0.038172953
GNS	0.03813119
LIMS1	0.038130134
NABP2	0.038054775
TSC22D2	0.038029302
C5orf15	0.03800833
CARD19	0.037998643
EXT1	0.03796517
IFNGR2	0.03792774
DEXI	0.03784735
SCAF11	0.037815582
ERP29	0.037793234
KRT8	0.03777742
RNF11	0.037688036
NDUFS7	0.037592083
UBE2R2	0.037544396
CWC15	0.037538685
VAMP2	0.037495222
AMFR	0.037490383
UBXN6	0.037478466
STRN3	0.03744849
CTNNBIP1	0.03743077
EIF1AX	0.037397757
RAB6A	0.037383582
EIF2S3	0.037367105
FLYWCH2	0.037335664
BTG1	0.037305407
UBE2D3	0.037255406
C9orf3	0.037192836
DAZAP2	0.037184324
TMEM208	0.03717614
CSNK2B	0.03714782
CISD2	0.037131652
EIF5	0.03707981
DR1	0.03706424
ATP6AP1	0.037053067
RGMB	0.037050582
VAMP3	0.037048504
TMEM9B	0.037040874
EIF6	0.037040174
MAPK1	0.0370243
NCKAP1	0.037011005
DYNC1H1	0.036991607
SSFA2	0.036933668
DAG1	0.036912248
CMPK1	0.03689886
WIPI1	0.03688897
MARCH6	0.03686492
EIF4E	0.036863815
SYAP1	0.036845077
UBXN4	0.03682638
C22orf39	0.03682108
CKB	0.036816865
ARMCX3	0.03680974
FAM229B	0.036804184
MARK3	0.03671682
KPNA6	0.03664819
STAT2	0.03663631
NDUFA7	0.036626622
EIF4EBP2	0.036625713
EPN1	0.036507346
DNPH1	0.03644307
ADAMTS12	0.036396503
ADAM10	0.036387682
RBMS1	0.036345217
DLC1	0.036345147
SCRN1	0.036344416
PLK2	0.036285207
PDLIM5	0.036262188
ELOF1	0.036257043
GAMT	0.03625325
MALSU1	0.03624009
ST20	0.036239438
CLPP	0.036238484
PDCD6	0.036232024
EBP	0.036219124
ZMPSTE24	0.036172397
NDUFB6	0.036125265
CHPT1	0.03610612
TUBA1A	0.036088347
JAK1	0.036055468
MAPKAP1	0.036050905
UPF2	0.03604062
ATG101	0.0360019
DDB1	0.035942644
TRAPPC2L	0.035935342
COA3	0.035896033
MRPS36	0.035885803
SUMF2	0.035860654
MRPL27	0.035839118
PTBP1	0.03583707
NUDT14	0.035810247
ARHGAP1	0.03580267
ATP5EP2	0.03579321
MRPL54	0.03577617
CASC4	0.035712793
MAT2A	0.035706673
FOXP1	0.03569574
SHISA2	0.0356761
DESI1	0.035662767
ARCN1	0.035656996
TAOK3	0.035652615
C12orf49	0.035650343
PRKAR2A	0.035636317
ZEB2	0.03562615
RAB1B	0.035603493
GFPT1	0.035594948
RASSF3	0.035558354
DDX24	0.03553609
RALA	0.035500035
QPRT	0.035480417
RBM25	0.035469066
LSM8	0.035453983
VCP	0.035448007
TJP1	0.035424612
THY1	0.03541647
SF1	0.035354
ATP2A2	0.035297003
PXMP2	0.03528042
C14orf1	0.0352778
NUTF2	0.035259843
PTK7	0.03525106
COA1	0.035213307
SELENON	0.035191514
TMEM98	0.03516955
ZDHHC16	0.035154708
CHID1	0.035152003
KDELR3	0.03515087
TAF11	0.035149176
ISCA1	0.035127815
ADAM12	0.035125583
COL18A1	0.035078935
PJA2	0.035074454
ARHGAP22	0.035019033
PCBD1	0.035010494
PDLIM4	0.03500113
GOLGA4	0.03500017
PRDX2	0.034992516
CITED2	0.034978442
PTPN11	0.034966074
UQCRFS1	0.034962475
PPP4C	0.034958802
MRPL18	0.034948964
FAM120A	0.034913074
GALNT5	0.03486934
HAX1	0.034844615
TMEM30A	0.034838405
SDC3	0.03474869
DENR	0.034726854
DDR2	0.034718737
GALNT1	0.03469915
TMCO3	0.034644738
TFAP2A	0.03463634
SPTAN1	0.034609247
PRKDC	0.034594502
ATRX	0.03455847
STX10	0.03455206
UBAC1	0.0345285
TMEM203	0.03452667
ADD1	0.03451453
UBE2M	0.03451231
SSH1	0.03445241
WIPI2	0.03443461
SLC35B2	0.034429107
SLC7A11	0.034418415
CDC26	0.034392573
CDIPT	0.03433444
LAMB2	0.034306385
YIPF2	0.034275245
ORMDL1	0.034259316
SLC4A7	0.03424371
UPF3A	0.034196787
BCL2L1	0.034066226
CCDC66	0.034061134
DEK	0.034059245
PPP1R12A	0.034057677
PMP22	0.03405095
BZW1	0.034035735
MOB1A	0.034020394
ARHGEF12	0.03400934
TOP1	0.03400398
TP53I13	0.033973478
PNISR	0.033970214
NDUFAB1	0.03395039
VMA21	0.033933878
ALKBH7	0.03389673
NFAT5	0.033881743
CDC34	0.033868246
ICMT	0.033864826
HIPK2	0.03382899
MBNL1	0.03381573
CLSTN2	0.033812307
TPD52L2	0.033808414
CRELD2	0.033684336
HDGF	0.033675272
PHKG1	0.033583827
CNP	0.03357895
CYHR1	0.033532478
PCBP4	0.033523623
YIPF5	0.03349796
GOLM1	0.0334926
TUBB6	0.03346505
CGGBP1	0.033444412
MICA	0.033362232
FGF2	0.03327675
SYNC	0.03327141
SULF1	0.0332423
MRPL21	0.033174716
MAN2A1	0.033134814
MRPS11	0.03309046
ENSA	0.033068027
DLGAP4	0.033065606
DPH3	0.033034045
TBRG1	0.03299762
TNS3	0.032989647
PDE4DIP	0.032973986
KMT2E	0.03294796
NAXE	0.03283672
PTP4A1	0.032797307
NIPAL3	0.032796837
ADAM9	0.03278442
EZR	0.032741725
FLNB	0.032728344
PCLAF	0.032723792
SLC52A2	0.03270333
NPTN	0.03267443
FAM134A	0.03266972
FAM96A	0.03261943
MPZL1	0.03261693
ILK	0.032607324
CXCL6	0.032583073
LENG8	0.032579042
SEC31A	0.03254711
CDK16	0.03253059
MAX	0.032530304
BBX	0.032523204
TMED7	0.032515932
C11orf58	0.032488093
CRK	0.032459058
MAFG	0.0324442
CAPRIN1	0.03242313
APH1A	0.032403518
GBE1	0.03240194
NPLOC4	0.032394055
MARCKSL1	0.03235872
TRA2B	0.032358702
MYO1B	0.032354325
NBEAL1	0.03230357
FAM204A	0.032269083
KDM5B	0.032211013
RRAS2	0.032146357
VCL	0.03214306
PPP2R5C	0.032132424
HIST1H1C	0.032111093
SPIN1	0.03204938
ABHD17A	0.032032512
TMEM59	0.03200023
FAM3C	0.03197973
RAP1B	0.031936973
FAM126A	0.031930573
RWDD4	0.03190497
DYNC1LI2	0.031846687
MAPRE1	0.03183898
CSRP1	0.03183549
FADS3	0.031820644
PSMA2	0.03180334
TNRC6A	0.031783663
FGFR1	0.031754065
EIF3A	0.031751208
ALKBH5	0.031717006
ELL2	0.03170538
CUX1	0.031693794
NME3	0.031677883
CCSER2	0.03155591
TCEAL8	0.031500503
SHOC2	0.031493515
COA6	0.0314893
SAP18	0.031485498
KPNA4	0.03145166
NAP1L4	0.03142464
SCARB2	0.031415768
MIR4458HG	0.031375103
CAMK2D	0.03137464
COL15A1	0.031322323
LEPROT	0.03132048
SPATS2	0.031289343
YIF1B	0.031273544
LYRM4	0.031266913
ASAP1	0.031259567
RHOQ	0.031256437
PABPC4	0.031192668
MRPS5	0.031137407
CDC37	0.031098865
CAPN2	0.031092562
ZRANB2	0.03105871
FADS2	0.031026296
NSD3	0.031019334
TSC22D1	0.031001952
TXN2	0.030964576
ARL2BP	0.03095122
LETM1	0.030950975
PAWR	0.030877389
GNAQ	0.030828416
USP40	0.030804062
ASAP2	0.030793587
BAG1	0.030792747
ARID1A	0.030791314
MAP3K20	0.0307894
LYPD1	0.030761054
MIER1	0.030741999
EPB41L4A-AS1	0.030738752
NRP1	0.030704308
SMIM10L1	0.030697778
TFRC	0.030678997
FNIP1	0.03065332
HERC2	0.030619536
LHFP	0.030577712
GPNMB	0.030549455
PSMC5	0.030535385
NDST1	0.030534336
CCDC107	0.030518413
CHSY1	0.03051435
SVIL	0.030488003
RFC1	0.030478464
DNAJB6	0.030437358
VOPP1	0.030407188
C1orf53	0.030389953
RSRC2	0.030371863
ORAI3	0.030363787
CUEDC2	0.030354835
CEBPB	0.03035193
SUGP2	0.030309675
PRRC2B	0.030307872
SNRPB2	0.030282855
FERMT2	0.030249044
PREPL	0.030229269
BROX	0.030212866
AGPAT1	0.030212026
LMO7	0.030210685
WDFY1	0.030200545
PSMD11	0.03017389
LSM12	0.030173345
E2F7	0.03016601
WDR26	0.030100605
ZSWIM7	0.030063871
ERCC1	0.030059285
ANPEP	0.030006003
MYLK	0.029978707
NR2F6	0.02994353
UFC1	0.029922351
WBP4	0.029920869
FAM20C	0.029914036
WWTR1	0.029908016
PDE1C	0.029894417
BLCAP	0.029870877
SFPQ	0.029826976
RPL26L1	0.029809892
WNK1	0.02980714
SMUG1	0.029748874
NQO2	0.029739466
NGFR	0.029724544
UBE2Q2	0.029716678
MYADM	0.029683782
SMIM7	0.029628288
FBN2	0.02961642
TNIP2	0.02958108
TSPAN5	0.029579591
SLC30A7	0.029578248
TRIM56	0.029566469
MAP1LC3A	0.029563975
MPHOSPH8	0.029550988
RHOG	0.02952874
CHD3	0.029519333
DNAJC4	0.029506225
GABARAP	0.029496854
MAP3K13	0.029478803
FAM58A	0.029464375
LINC00685	0.029441953
RABL6	0.029427547
PSMD2	0.029414363
MGST1	0.029412583
CHD4	0.029410496
AMOTL2	0.029399367
PIEZO1	0.029398995
MIDN	0.029396348
GOLGA3	0.029393615
POLR3GL	0.029378861
SLC7A1	0.029348314
UBE2K	0.029332153
BRD2	0.029274568
PSMG3	0.029273052
NDFIP1	0.029267296
TMEM189	0.029252972
METRNL	0.0292392
RAB31	0.029207252
AP1G1	0.0292052
AKIP1	0.029186834
LRPAP1	0.029158242
ANKRD52	0.029146062
EEA1	0.029143317
HINT2	0.029142391
C9orf78	0.02913624
ZNF511	0.02909312
SLTM	0.029076666
MGAT2	0.029070403
RASSF4	0.029069504
ACTR3	0.029058091
PGRMC2	0.029053256
ARID1B	0.028989742
TNFRSF10B	0.02896749
RPA3	0.028966306
DHX30	0.028963929
AGPAT2	0.028949741
HMGXB3	0.028930224
ORAI1	0.02891065
HNRNPUL1	0.028907988
ABCA1	0.028901085
PTS	0.028895225
SRPK2	0.028871335
GDE1	0.028850624
EIF4H	0.028850406
TACC1	0.028848616
AUP1	0.028832868
YAF2	0.028831134
AKT1	0.02880821
MTCH1	0.028803878
IKBIP	0.028796624
SLC38A10	0.028789343
PLEKHA3	0.028782653
EFNA5	0.028761907
TUBA1C	0.028753646
ITM2C	0.028741546
PAFAH1B1	0.028710052
ARID5B	0.028699592
ETV5	0.028667806
SIGMAR1	0.028664198
YTHDF3	0.028650826
FAM32A	0.028627265
SNAI2	0.028627262
PPM1G	0.028585974
HEXA	0.028555349
ASAH1	0.028498538
SLC39A13	0.028496489
ZFR	0.028457763
NSA2	0.028456986
IGF2R	0.028419428
TXLNA	0.02840854
ABHD12	0.028400801
AKAP12	0.0283994
DCTD	0.028399326
TSPAN3	0.028366897
HDDC2	0.028359078
SLC39A3	0.028354004
SYPL1	0.028352335
TGFBR2	0.028326413
RNPS1	0.028324947
LAYN	0.028305147
EMD	0.028291378
ELOVL1	0.02828838
TMEM99	0.028276594
ZNF703	0.028249683
RP11-11N9.4	0.028230414
RPN1	0.02822233
TNKS2	0.028168814
HN1L	0.028158095
PTPRF	0.028145084
SRSF7	0.028139483
BCAT1	0.028133057
P3H3	0.028125573
SMCO4	0.028119586
RPS6KB2	0.02811822
VPS4B	0.028107794
ITPRIPL2	0.028086247
MSANTD3	0.02807473
DNAJB4	0.028053932
MAPK6	0.028043056
LRRFIP2	0.02798305
CHURC1	0.027970705
PLEKHB2	0.027950838
ADAM17	0.02792318
ERGIC1	0.027912121
MAPKAPK2	0.02789435
PCYOX1	0.027881641
TALDO1	0.027872413
TNFRSF1A	0.027748771
ZFHX3	0.027725328
BMPR2	0.027697802
FADS1	0.027691744
SSH2	0.027619421
PMM1	0.027586162
CTNNA1	0.02757597
R3HDM2	0.027526738
SMARCA4	0.027522061
EGLN2	0.027519528
TMX1	0.027510304
GAS2L1	0.027499447
USP34	0.02749722
ATP1A1	0.027464326
SCAMP3	0.02745495
DHCR24	0.027450055
LSM6	0.027448982
SACS	0.02742491
EMC7	0.027414136
DESI2	0.027391255
ATP13A3	0.027388997
EMC8	0.027383856
WSB1	0.027329661
HAGH	0.027320368
TAOK1	0.027311837
SNX17	0.027309664
LSM14A	0.027278785
SERINC1	0.027264249
PINK1	0.02725227
GALNT10	0.027247425
VEGFA	0.027214335
RAB18	0.02721291
XPO6	0.027208898
MFSD14B	0.02720295
TSPAN13	0.027200896
PSMB6	0.027190477
HAS2	0.027181052
LINC01615	0.027167233
EIF3B	0.027166119
ARMC9	0.027144114
WDR45B	0.02713977
SLC2A1	0.027126117
PDGFC	0.027111724
RYK	0.027096929
CCDC25	0.027094621
NUDT22	0.02709124
BCKDK	0.02708036
COMMD7	0.027051881
CD276	0.027010323
DHX29	0.027010087
ZC3H13	0.026994146
HGS	0.026948141
PSMD8	0.026946232
PDXDC1	0.026940927
C15orf40	0.026928911
ZMAT2	0.026916351
ERO1A	0.026899116
SUPT4H1	0.026897952
C15orf52	0.026883809
THUMPD3-AS1	0.026846528
HSD11B1L	0.026813945
CCNY	0.02678488
NR3C1	0.026767354
MTHFD2L	0.026754623
UBE3C	0.026751136
G3BP2	0.026729321
EMB	0.026721492
TBC1D20	0.026686108
MRPS18C	0.026656225
DYNLL2	0.026649736
UBTD1	0.026646633
RAP2A	0.026639488
MAD2L2	0.026633713
SH3GL1	0.026627136
SENP5	0.02659624
DDX6	0.026575582
DNMT1	0.026572043
ESYT1	0.02656245
VGLL4	0.0265586
NPDC1	0.026541114
ATL3	0.026527213
OS9	0.026525814
SGCB	0.026517559
PIP5K1C	0.026501425
RNASEH1	0.026489709
CTC-444N24.11	0.026471874
PPP1R14A	0.026457112
KRCC1	0.026455488
RP11-12G12.7	0.026429858
ADI1	0.026427299
RAB21	0.026420632
CTDSP2	0.026415914
ZDHHC3	0.02640304
UBR4	0.026370011
OTUD6B-AS1	0.026357599
NARF	0.026354492
TM2D1	0.026346028
CCDC34	0.026344655
PCYT1A	0.026314499
RGS10	0.026313387
FAM173A	0.026248839
IRAK1	0.02624086
L1CAM	0.026216552
CCDC50	0.02619543
PHF14	0.026192535
UBE2L3	0.026182197
UBE2E2	0.026146535
TMEM259	0.026127696
LOXL3	0.026124265
MDK	0.026089728
GLMP	0.026088633
GOSR2	0.026072226
TEX261	0.02606186
B4GALT2	0.026049374
SLC25A4	0.026028086
TCTEX1D2	0.026015945
ACAP2	0.02601046
UHMK1	0.026010288
PTGES3	0.026002482
PRKCA	0.025989773
ADRM1	0.025974266
TIAL1	0.025973551
DENND5A	0.025961937
UBE2C	0.025939334
NONO	0.025929011
GDNF	0.0258939
ATP2B1	0.025878299
OLFML2A	0.025878275
ATP2B4	0.025876869
KLC1	0.025871482
MRPL43	0.02584371
PALLD	0.025837466
AP2A2	0.02580174
HM13	0.025797173
ODF2L	0.02579476
STX2	0.02578164
JPX	0.025764855
CLPTM1L	0.025750032
ANKRD40	0.02574801
NPEPPS	0.025728356
CARM1	0.0257201
SRSF10	0.025712255
NGF	0.025697347
CNOT9	0.025691764
NDUFV2	0.02569092
ZBTB38	0.025679639
DAD1	0.025662944
CNIH4	0.025630727
EXOC5	0.025627172
RNF220	0.025625307
EPHA2	0.025621029
GPBP1L1	0.02562082
BCL10	0.02561146
NUTM2A-AS1	0.02559503
ZNF207	0.025585737
IL6ST	0.025584782
KMT5A	0.025577597
PMVK	0.025577027
TMEM136	0.02557582
EPAS1	0.025571037
UBA1	0.025569823
MTCH2	0.025540374
RNF10	0.025532648
SLC39A1	0.025507167
ATP6V1E1	0.02548971
EFEMP2	0.025478564
DYSF	0.025473958
AKIRIN1	0.025466923
POLR1D	0.025384784
TUBB2A	0.025379531
CSPG4	0.02537501
MANBAL	0.025368858
DPYSL3	0.025360988
SMIM14	0.025357563
ACADVL	0.025336636
GSPT1	0.025333025
CYCS	0.025312752
FAM91A1	0.025285069
TRAF4	0.025279138
ZFYVE21	0.025272086
IST1	0.025268855
AHCYL1	0.025252715
FYTTD1	0.025154851
ORAI2	0.025124412
TMEM158	0.025120612
CNOT7	0.02510269
PPFIA1	0.025095446
CD70	0.025065005
KRAS	0.025015783
BAMBI	0.025007831
LUC7L3	0.024978977
CMC2	0.0249757
AIDA	0.024961073
ATP2C1	0.02495555
TRPT1	0.024944628
BRD3	0.024939561
REST	0.024906265
AFF4	0.024896178
[truncated: 10,890 more rows]
