# Supplementary material for: SenSet defines cell-type specific senescence signatures in the aged human lung
Source: EMBO J. 2026 Apr 10;45(10):3589–638. doi: 10.1038/s44318-026-00762-8 (PMC13187336; doi:10.1038/s44318-026-00762-8)
Supplement: Supplementary file 3 — Source data Fig. 4 [file 44318_2026_762_MOESM3_ESM.zip › Figure 4/4G/G_GSEA.csv]

	Name	Term	ES	NES	NOM p-val	FDR q-val	FWER p-val	Tag %	Gene %	Lead_genes
0	prerank	Fridman	0.6435728757826265	2.005478405359475	0.0	0.0	0.0	26/86	3.99%	IGFBP7;SERPINE1;CDKN1A;PEA15;NRG1;THBS1;TNFAIP3;CITED2;TGFB1I1;IFI16;F3;ISG15;OPTN;SMPD1;TES;SMURF2;MDM2;VIM;TNFAIP2;ALDH1A3;HSPA2;MAP2K3;CREG1;CD44;CCND1;MAP1LC3B
1	prerank	SenMayo	0.6084799087734377	1.9773046093921134	0.0	0.0	0.0	37/120	7.22%	MMP2;C3;IGFBP7;SERPINE1;SERPINE2;IL32;IL6;CTSB;CCL2;FAS;TIMP2;JUN;PAPPA;NRG1;CD55;FGF2;AXL;CSF1;VEGFC;PLAU;IL18;ITGA2;PLAT;IL1A;CXCL2;EGFR;MIF;CXCL1;PTGES;ANGPTL4;ETS2;IL1B;EREG;CTNNB1;PLAUR;CCL26;CXCL12
2	prerank	SenSet	0.5869352715951592	1.8357156200238836	0.0	0.0	0.0	39/101	9.41%	IGFBP7;IL32;CDKN1A;CTSB;PEA15;JUN;THBS1;TNFAIP3;PLK2;CITED2;LIMA1;IFI16;ISG15;OPTN;IL18;CAV1;SGK1;VIM;CXCL2;LGALS3;AAK1;MAP2K3;MIF;CD44;CCND1;MAP1LC3B;AKR1B1;PKM;NINJ1;ETS2;CTNNB1;B2M;PLAUR;MAP2K1;BAG3;CLTB;LMNA;IL6ST;S100A11
3	prerank	GO	0.35922626374321887	1.0971823293747998	0.25296442687747034	0.21911632100991885	0.211	15/80	8.33%	TERF2;CDKN1A;PLK2;TBX2;NUAK1;NEK6;MAP2K3;SRF;PML;CDK6;MAPK11;B2M;MAP2K1;TWIST1;LMNA
4	prerank	CellAge	-0.2971024837925184	-0.9096806455094477	0.7213302752293578	0.6648676432793627	0.9369369369369369	58/272	12.64%	FOS;CKB;AR;NOTCH3;PTTG1;GRK6;CENPA;EZH2;IGFBP1;CDK1;ZFP36;G6PD;ERRFI1;DHCR24;SOX2;CHEK1;MAD2L1;SLC16A7;ADCK5;BRCA1;RAD21;PMVK;CDKN1B;HMGB1;TACC3;FOXM1;CDKN1C;MAGOH;HJURP;E2F1;BLVRA;KIAA1524;MAGOHB;BCL6;HDAC4;PPM1B;PRKCD;AURKA;ING1;HDAC1;DEK;MVK;TERT;USP1;PCGF2;AGT;SENP1;MCRS1;SIK1;ID1;NEK4;SIRT1;GATA4;POT1;SNAI1;KSR2;BTG3;IRF3
