# Supplementary material for: SenSet defines cell-type specific senescence signatures in the aged human lung
Source: EMBO J. 2026 Apr 10;45(10):3589–638. doi: 10.1038/s44318-026-00762-8 (PMC13187336; doi:10.1038/s44318-026-00762-8)
Supplement: Supplementary file 3 — Source data Fig. 4 [file 44318_2026_762_MOESM3_ESM.zip › Figure 4/4G/G_rank.csv]

Gene	Score
TAGLN	2.2639879987703915
CPA4	2.182184113528268
PDZK1IP1	2.015465300333986
TERF2	2.0048836835710606
MMP2	1.8751784094873911
CCBE1	1.8439716015330103
GLIPR1	1.8263379876068813
TGM2	1.8195525425540184
C3	1.8032421323863388
COL4A1	1.7706734318291635
NPTX1	1.7248060885178278
STC1	1.721110703556053
IGFBP7	1.6821202292545117
4-Mar	1.6443869859672913
EMB	1.6089895691356833
COL5A1	1.5205458922306696
FAM133A	1.5170878128007241
ACTA1	1.5108545306011345
SERPINE1	1.4849350679536997
FBN1	1.4661545242167562
HAPLN3	1.4655506029078151
LAMC2	1.4577532462315754
C15orf48	1.4239636565286804
RRAD	1.4110416270599455
SPOCK1	1.40005132966258
PPIF	1.3907272924561709
SERPINE2	1.3778063544749362
IL32	1.3721564389743137
CDKN1A	1.3708407990952187
GLS	1.3646185514415277
NIPAL4	1.3609070417691078
DYSF	1.3571908396048213
IL6	1.3540200973224188
NFKB2	1.3522951115431288
PODXL	1.3501490012311896
GADD45A	1.3409955935831643
DIO2	1.337515936250009
ITGA11	1.335618481468017
SH3RF3	1.3281624333490736
CTSB	1.3211788261430044
FSTL1	1.307728201121222
HBEGF	1.2890510666871622
ADAM19	1.2875830303670839
PSG4	1.2651232435899666
CORO2B	1.2532818607203804
RELB	1.2448755863613032
ABCA1	1.2434858526670387
COL4A2	1.2204399784708766
NPC1	1.2196139998438151
SLCO2B1	1.1970310835518334
NID2	1.1960607672278456
CHST11	1.1915044052063288
TUFT1	1.186653649205868
NCF2	1.1832861788726934
GABRA5	1.1796858741487215
BMPER	1.176866222623809
EFEMP1	1.171437893787332
AC008372.1	1.166778186899628
AOX1	1.158902196414934
ANXA8L2	1.1545579859284711
CDCP1	1.1532838188264392
RHOD	1.141290019017115
FBXO32	1.1397753754689015
LHFP	1.1383506466572262
HSPG2	1.1373151900090934
SPHK1	1.1324002124461563
ITPRIP	1.124789300125224
MFGE8	1.1124821826765103
C4BPB	1.1080064438208055
PLOD2	1.1073216075311367
RAB3B	1.0934039045320907
FOSL1	1.0901885241176563
MAP1B	1.0894376547913418
HSPB8	1.0841883033445026
DOCK2	1.0837965537616168
PMEPA1	1.0804461967019994
PLEK2	1.0737174320987959
SLC16A2	1.0722580249654023
ALPK2	1.0716267720458974
C15orf52	1.0695409437734014
SLAMF7	1.0657539795301212
MATN2	1.0596325876940254
CCL2	1.0536344769980033
COL6A1	1.0514659516009366
IGFL3	1.040978963547274
CD59	1.0409244177382266
LOXL2	1.039895779617972
PLA2G4C	1.0355418422184006
IGFL2	1.0337389616635013
NDST1	1.0271285429100159
CYR61	1.0172104516970015
ALDH1B1	1.0117253557369392
FAS	1.010334142737804
ANXA8L1	1.0099251142379335
GPRC5A	1.009785157946144
PLEKHA2	1.0065451822971376
CSDC2	1.0021016952543553
CTGF	0.9996190848105688
FRMD6	0.9993931501955149
IRAK2	0.9974721521969245
CKM	0.9972444118282984
PTRF	0.9968434779027877
EMR1	0.9913466372962544
BCL2A1	0.9907921785753535
KIRREL3	0.9891510496439087
PIK3IP1	0.9880746658563864
TP53I3	0.9800830670634988
RND3	0.9782047380137606
TIMP2	0.9686284224456987
TBC1D2	0.9608963122260932
CLTCL1	0.9597328393438265
KIAA1549L	0.958457840842021
CITED4	0.9558885031707485
SOD2	0.955508089365559
TPM1	0.9540476463110572
LAMB3	0.9493326931660142
OLFM1	0.9485197153662308
EVA1A	0.94715638834862
PEA15	0.9451994030126833
CSRP1	0.9445578552878309
MFI2	0.9417680073927315
DNAJB4	0.941678105999737
JUN	0.9390117745388218
DCLK2	0.930010433713319
PAPPA	0.9290062262525183
SFN	0.926248463705539
NNMT	0.9250372924743675
TUBA1A	0.9246307070484812
LEPREL1	0.919772754660384
MDGA1	0.9195351899907214
EPHB2	0.9186509033217161
NRG1	0.9186184109208688
MOB3B	0.9163091656065039
AHNAK2	0.9162643271958424
C11orf86	0.9155148667634152
NKX3-1	0.9134654515529579
ABLIM3	0.9134383626794276
CHST3	0.9114687121865472
AK5	0.8978042453549313
THBS1	0.8971633868617666
MT2A	0.8958371452847707
RAET1G	0.8944276334037354
LOXL4	0.8910390040177231
SYT13	0.8887965492506067
CENPT	0.8887039402680352
MYL2	0.8882421944529675
COL22A1	0.8871350445491615
FHL2	0.8795557259074973
SAMD9	0.8775816362131
PHLDB2	0.8741051668689552
CD82	0.8730487392726041
ANTXR1	0.8727461486776837
CALB2	0.869830477835616
NPC2	0.8659290370068344
TNFAIP3	0.8657804384934219
PLK2	0.8653326248513094
TMEM132A	0.8622651033603157
ITGB3	0.8618044826107072
TNFAIP6	0.8617371587026642
PDE11A	0.8592068327404256
MYL1	0.8545228176629598
PTPRE	0.8510070152056228
ADAMTS1	0.8433653287697243
TUBA4A	0.8424267213554071
TMEM158	0.8396600407939759
NRP2	0.8353187382532261
CYP26A1	0.8349015595466733
FOSL2	0.8297233217397495
TNFRSF12A	0.8295141158582839
SDC4	0.828351819428248
HEG1	0.8277808179658752
SPATA18	0.8267320795052544
SORCS2	0.8254489872615582
GATA3	0.8238963486343043
GFPT2	0.8234332517703447
KIAA1462	0.8232204045013811
BCHE	0.8195141490147917
STAT3	0.8166982835828818
BIRC3	0.8158363577694756
TNIP1	0.8145073464188068
CITED2	0.8126107604979613
DPYD	0.8116533388197735
TPRA1	0.8021327608711988
AC110084.1	0.8020839625601806
MYPN	0.8008709368183267
CD70	0.7990795981122594
LBH	0.7978701076805863
TGFBI	0.7974942128063063
TNNC2	0.7958459235461304
TGFB1I1	0.7953547922131763
GALNT9	0.7948079340572163
PDLIM7	0.7944169877361138
NEXN	0.7932687117131828
MR1	0.7929121569383999
ZNF853	0.7928885268381669
TNFAIP8L3	0.7926854366001017
COL6A2	0.7907482077284942
CD55	0.7898266554040418
ALOX5AP	0.7891871500847478
MYH9	0.7879867016252406
KCNH1	0.7874774796986151
SLC2A3	0.7862852210839848
RBP1	0.7850157301315198
SNAI2	0.7835921318643223
C19orf71	0.7817065387210571
NAV3	0.7803241565040416
FGF2	0.7771853489203449
OXTR	0.7742084701781621
IL8	0.7733565659360759
ZFP92	0.771690315535839
PTPN14	0.7701787946355132
SLC26A2	0.7696524975540058
XDH	0.7668047668965607
WNT9A	0.7657625059297085
DMKN	0.7650014772134219
XYLT1	0.763134488384211
NABP1	0.7629481538389353
NAV1	0.7627087206675793
PEAR1	0.761189814253304
CDC42EP2	0.757184815996595
TMEM171	0.7530993746784216
TANC2	0.746968516823334
PHLDA3	0.7464096713485322
THSD1	0.7445754014219466
DRAM1	0.7444791365232826
C4orf36	0.744142258211934
MPP1	0.7435829316360452
SLC16A3	0.7425102023340515
DSE	0.7415891598822408
ANKRD29	0.7391114796063776
DACT1	0.7382164087920533
SH2D5	0.7340206440559636
NFKBIZ	0.7328050161808173
GLIPR2	0.732309083913145
LIMA1	0.7314477593994888
L1CAM	0.7306926847756534
ITGA3	0.7303226994036836
GPX1	0.7296445445167405
LTBP2	0.7293981993623582
PINK1	0.7287269601465354
RAET1E	0.7277118756835387
ABL2	0.7270697272220763
LAMA3	0.7254553615183521
DNER	0.7238996732223404
MFSD12	0.7236004808664149
MEGF6	0.7227291958111206
ARNTL2	0.7226613927047438
PLCXD2	0.7215657984577493
IFI16	0.7210744645466889
AXL	0.7206882636007741
FAM127C	0.7185877568753949
KCNMA1	0.7175815013206739
GPR115	0.7174621858976585
ARHGAP23	0.7174104061525903
RFTN1	0.7173112804686306
TRIML2	0.7160835412676221
ZNF548	0.7128362232369008
MYOF	0.711498706606716
VCL	0.7042158196627657
SMAD7	0.7036873477350873
CLMP	0.6983642103961667
FLNA	0.6965391465525785
TRAF1	0.6959141142041787
TGFB2	0.6951833462624872
CDH4	0.6941951237443882
SFMBT2	0.6929444313064712
ABAT	0.6925652957588475
FHL1	0.6909860413448934
ABHD4	0.6902941326126117
MCAM	0.6863587323300269
C1S	0.6861968058554724
LRP1	0.6842914933954585
APBB1IP	0.6832533293467642
BTG2	0.683127451494727
BARX1	0.6812927403371156
EFR3B	0.679869427461897
TMEM178B	0.6793678439634943
CTPS1	0.679198622386167
LINC00862	0.6769708697311391
CYP7B1	0.6758841766889992
TLE4	0.674330992835428
C1QTNF1	0.6742878398666914
RAB11FIP1	0.6738962635577863
KIRREL	0.6732813038928454
ADAMTS12	0.6721005184918867
FAP	0.6703733239994496
UCN2	0.6699651437601284
FOXF2	0.6685346060192099
RDX	0.6680071211904597
TNFRSF9	0.6678942146016604
SUSD5	0.6641228151614323
PARVA	0.6632652447492751
IGDCC4	0.6623916935963414
DPYSL4	0.6617879370954145
TIPARP	0.660594159663854
F3	0.6604816020855298
ITGB6	0.6543067829490539
MYLPF	0.6540571436300054
NIPAL2	0.653243122032191
PARP10	0.6528415794384856
HRH1	0.6505280491028292
TARSL2	0.6491775452419613
GPR176	0.6470900272329538
ISG15	0.6464610178317789
NPTXR	0.6441835216178089
EEA1	0.6439746184629597
EFHD2	0.641943543895394
LCE3D	0.6411360558197664
APOL2	0.6410600574192635
SP140L	0.6394139791990423
OPTN	0.6393967137720891
STC2	0.639059615783792
BCAR3	0.6385940725408381
HAVCR1	0.638380297569419
IL11	0.6379163450462757
JAK1	0.6368835799801813
ARSI	0.6359876503989874
TRIO	0.6345806066054398
RAB9A	0.6328300284891668
TNFSF9	0.6295465778598857
ANPEP	0.6295118056651792
NFKBIE	0.6295002351930876
GPC6	0.6292682500561391
GALNT2	0.6291705695282492
RNF182	0.6280388731285917
SLC6A17	0.6235627488164996
PRSS12	0.62314426525758
MSX1	0.6203268894496885
CHST7	0.6201345024514635
ATOH8	0.6187653916296243
SFRP1	0.6186809097236798
CSF1	0.6162283720155792
CAPN2	0.6155806870941252
PTPRJ	0.6143080031262635
CCRN4L	0.6142513930371629
EDA2R	0.6142337554326904
LPIN1	0.6139743422261259
NFKBIA	0.611152173270618
COL7A1	0.6108495124227442
TMCC2	0.6103696679956839
GAL	0.6087574345944198
TAP1	0.6079708630960332
TMOD1	0.6078896946556377
ADAMTS7	0.6075990709601213
VEGFC	0.6064578848992184
OGFRL1	0.6058406455035321
PLAU	0.6058012988509849
ACER2	0.6053906475661185
NEK10	0.6047207577175594
RAB42	0.6032003582869722
FRMD5	0.6024985779952969
TMEM217	0.6023583833713673
PCOLCE2	0.6015198663045349
BEAN1	0.6005002860821449
SNCG	0.5992684603575376
TNNI2	0.5983714752064075
TBX2	0.5982632970245437
MOXD1	0.5973902585710087
BAIAP2	0.5969327231592041
COL5A2	0.5957906072922712
HIST1H2BC	0.5946764072920647
CHST2	0.5946194803144951
OTUB2	0.5942798015911176
FLNC	0.5940854396723314
SLC22A4	0.5936374752369274
FGD6	0.5934314903405933
PLEC	0.5928146419861706
PXDN	0.5915394978946279
SMPD1	0.5904249236699977
SLC2A6	0.5898751291394868
APOL1	0.5898682322775903
ZMAT3	0.5876505571635016
SLC9A7	0.58738645530095
AL807752.1	0.5869827988368865
ETS1	0.5869246459843276
LIMS2	0.5867623656441262
TSC22D2	0.5845351278983311
ENTPD7	0.5835548195826783
CDH2	0.5829911699630106
AFAP1L2	0.5828617912859455
LUZP1	0.5824258164792075
PDCD1LG2	0.5823563136378153
FLNB	0.5811508089967328
TCEAL3	0.580636967496275
CFLAR	0.5765114760117469
KLHL21	0.5744551689070636
SQSTM1	0.5731969861135315
TGFA	0.5709946284389262
SH3KBP1	0.5709461409948768
ZNF350	0.570189851633431
LRRN2	0.5701076091499706
TES	0.5700543462306067
ZNFX1	0.5682980386867702
PISD	0.5674721333793997
STON2	0.5672725591146186
SPTBN1	0.5671037476853682
PCED1B	0.566926118478257
SEC14L2	0.5645971881203236
PITPNM2	0.5644587683751643
MAP3K8	0.5642587844519662
PLEKHM1	0.5628751803516088
MLLT11	0.5626480407012202
C11orf68	0.562196919088648
ENOX1	0.5621937465962694
ID3	0.5606363831518664
IL18	0.5604847774866308
SYNPO	0.5602262350834177
PPP1R3B	0.5589859021729824
MARVELD1	0.5584950616970659
ITGAV	0.5582123913430359
GALNT18	0.5581032998193178
DAPK3	0.5575548638542003
ADRB2	0.557455162559764
HEBP1	0.5569204005680941
FAM49A	0.5559228901351625
MACF1	0.5555327885847292
PTPRS	0.5540559056392333
DSTYK	0.5527647032964789
ZNF264	0.5523225973861865
OCIAD2	0.5516802507602838
TPRG1L	0.5504303297813773
MYBPC1	0.5492535808142258
SMURF2	0.5491281300345932
TNNT3	0.5489274383298404
IL34	0.5488783986091521
KRT80	0.5473858254038606
SESN1	0.5470234861446102
MYL9	0.5464968659498894
COTL1	0.5461900021039527
VDR	0.5459867587740186
SERPINB8	0.5451582377685052
RNF150	0.544884833091861
GPR1	0.5448275067581858
DGKD	0.5447581554783398
DAAM1	0.5441796771089222
MXD4	0.5435185023380309
TRIM47	0.5432895542365301
SPOCD1	0.5431247261999859
TP53INP1	0.5430229964824105
SVIL	0.5421769285799491
GALNT5	0.5417177491637566
RRAS2	0.5415282217506805
NAV2	0.541440396552419
ACSL4	0.5406086387328886
ACTN1	0.5405591394863762
GDF11	0.5389091055927326
PID1	0.5388562575409557
ABTB2	0.5386022932135699
IFI6	0.5378568926371381
HLA-A	0.5371296919168804
TNFRSF10B	0.5366691522217439
METRNL	0.5363557741303517
TSPAN18	0.5361972659002398
FAM43B	0.5354869817465532
ITGA4	0.5347647041705007
DUSP14	0.5344367905963567
MFAP3L	0.5342569553167941
TRIM22	0.533876913751311
SPTAN1	0.5314490882674301
PTTG1IP	0.5311767398292013
ATL1	0.5311381573106914
STXBP5	0.5305889890436166
MAPRE3	0.5291857071536876
ZYX	0.5282076227778512
LTBP3	0.5273371462503857
RAI14	0.5264331105014377
CHPF	0.5238743431640276
RUNX1	0.52349671620154
PAPSS2	0.5228826909533666
FAM171A1	0.5226651648508844
C8orf46	0.5222240393592832
C3orf72	0.521094483750114
EFNA1	0.5210944630634757
TNS1	0.5208932905632344
OXCT1	0.5189532565077288
FAM198B	0.5182585968429403
AFF1	0.5179567952489244
HSPA12A	0.5176412776839767
NACC2	0.5165963337033102
MYH7	0.5165599778218227
CNN2	0.516324126441082
NUAK1	0.515447308421233
GFOD1	0.5150458718917478
ITGA2	0.5144250623613922
PDCD6IP	0.5140552045458215
NEK6	0.513754294477248
FHOD3	0.5134483950524038
KCNN4	0.5119543430313669
AP000783.1	0.5119210252839821
PLAT	0.5110354861762559
DAB2	0.5109741864515627
AHNAK	0.5108312863646485
ULBP2	0.5105503024821141
C14orf182	0.5091702804537752
UGCG	0.5090652444173487
DNAJB2	0.5080084499702986
MYBL1	0.5076886701598728
TLDC1	0.50604928138825
CAV1	0.5059277061071787
SERPINH1	0.505471470664629
FOXP1	0.5041307967653894
FYN	0.504073563352532
CHRNA9	0.5038714284065278
THBD	0.5027450816900294
AMPD3	0.5026707405192486
PRKCE	0.5024268363298237
SLC36A1	0.501896176878593
BMP1	0.5017703933308635
ANK2	0.5005806623401592
CMTM3	0.4996581897890602
UBE2H	0.4991531890654217
TUBB2A	0.4982355601198316
AL355312.1	0.49800336898195563
AVPI1	0.4979447656728935
MDM2	0.4975911087541718
USP31	0.4973222973881948
SAMD4A	0.4972762870452716
TPM2	0.49602917425823456
FBXW5	0.4956362533377119
COPZ2	0.49524696293405435
NOTCH2	0.4941947694147877
C10orf114	0.4932358479333736
CYLD	0.4923107612916384
ZBED2	0.4913392651625294
GPR56	0.4911983408150076
OSMR	0.4910137033911788
PSG5	0.4909407703163525
RASGRF2	0.4909288458457451
MICALL1	0.4908481147425423
SAMD9L	0.4908128529180986
SLC2A1	0.49023782453086007
MYH14	0.4894772691035567
PLEKHO2	0.4885750918158358
PTPN1	0.4884163216735544
DUSP1	0.4883313151687556
SCARB1	0.48819195358790113
MAP2	0.4877248342579191
SOX4	0.4874402264038409
ENAH	0.48646666596457466
LACC1	0.486251739825635
MEX3B	0.4857046442462176
PPP1R15A	0.48558555889690025
ACTN4	0.4854254938317224
SEMA7A	0.4848766884452966
EXT1	0.48429791215462403
MYH2	0.4832991682057168
TUBB6	0.4829746435293556
TGFBR1	0.4825382342773885
C19orf33	0.481947966311274
GBP3	0.4814200342574829
STRA6	0.480978063717191
AFAP1	0.48061252390906617
FADS3	0.48037897420495046
TSPAN1	0.480281379655243
RNF121	0.47992625597107086
SGK1	0.47964594141582584
CRISPLD2	0.4794064426827023
RHBDL2	0.4789123264712229
MOAP1	0.4775166622523337
GABARAPL1	0.47718431255262095
P4HA2	0.4771608882686329
RIN2	0.47702636091260997
KIF3C	0.4763491348092246
LIMCH1	0.47612338894499207
KANK3	0.4749965635518364
CPE	0.4749086643360815
DUSP3	0.4742981544503113
MOCOS	0.4739995327817774
FAM102A	0.4735851028856608
SLC38A7	0.47122027082526974
FOXL2	0.47032016620201833
VIM	0.46940360800334346
STK10	0.46799640180497315
S100A16	0.4677484338161211
SBSN	0.46773192703773037
LRP3	0.4675026336617041
MBOAT7	0.4674128522305976
SYNE1	0.4646304625199258
KCNQ3	0.46451172498197235
C1R	0.4643070952264079
TNFAIP2	0.46423074326839764
ATP10D	0.46362405366602155
OBSL1	0.46350009746291887
HYAL3	0.46341326877207645
6-Sep	0.4625610831870508
KIAA0754	0.4623433657216969
ZFP36L1	0.461368817604638
NF2	0.4610396168865658
IL1A	0.4608187750004911
CTTNBP2NL	0.4607151218496539
CXCL2	0.4600943326673489
DOCK4	0.45856255771028653
MINK1	0.4580964489253905
ALDH1A3	0.45765890784424834
C12orf5	0.4576147329505291
DSC3	0.45749974396454063
INPP4B	0.4569503488081733
NEDD4	0.4567265495708064
GREB1	0.4565183384211925
CYFIP2	0.45644893553524346
PPME1	0.45622353301154916
RIOK3	0.455689123328634
GOLM1	0.45508243435455586
ZSWIM4	0.45471851086275983
HGSNAT	0.45334568568037925
SPECC1	0.4533274554012654
POLH	0.45330765986276766
SGCD	0.4531255369371696
ROCK2	0.4527153022210242
CYGB	0.45231862928502853
CTTN	0.4514121591440752
INPP1	0.4513699718116817
ETV6	0.4504416418920483
BASP1	0.4491515432734303
PLIN3	0.44863744795268223
PITPNM3	0.4474632806069493
FNDC3A	0.4474257817437013
GBP2	0.4474143518183249
PLOD1	0.44564402233562506
KIF1C	0.445618576413104
LGALS3	0.44544703454529877
PANX2	0.44407725749278937
BLOC1S2	0.4435965913461781
ZC4H2	0.44310633698323176
HERC4	0.44303702792932453
SOX17	0.442861824182387
PARP3	0.44283986940613174
NGF	0.44223038584543706
CLDN1	0.441972200511648
GSPT2	0.44191448489247254
CHP1	0.4406437179175908
AJUBA	0.44027827135710895
GOLGA3	0.4402660726375389
TRAM2	0.4395546495533975
PALLD	0.4380201055463182
HLA-B	0.4378001194086645
AK1	0.4376280194472957
CEP170B	0.4369924018436606
HSPA2	0.4369524338305766
LRRK1	0.4367446097973424
KIF7	0.4367265311151599
CARS2	0.4365435787579339
PDE10A	0.4364642623997903
MOK	0.4364359679598768
TENM2	0.43604951893753463
C9orf172	0.4354397335674393
ITPKB	0.4346917992806244
ZNF260	0.43436602847935757
BDNF	0.4339922935039704
AAK1	0.4339726644849766
IGFN1	0.4338587615613214
JPH3	0.43384050936653906
HAS3	0.433035512582747
RIMS4	0.4327211907494012
MAPK8IP1	0.4321594079946085
CERCAM	0.432054625194787
DNAJC18	0.43184598860803014
CLIC3	0.43173405322965125
SLC43A2	0.4312163599849992
CLIP4	0.43090272809965935
RIN1	0.43078661745379854
TNK1	0.4301041403946857
IGF2R	0.4299345912268251
PXN	0.4293563646944576
BFSP1	0.4284103749828352
TAF13	0.42835146740709806
KLF7	0.4276513864736815
MITF	0.4273982565810823
ZBTB43	0.42690757038676685
P2RY2	0.42660969774749247
GDF6	0.4260192110923011
LPXN	0.42585862194051494
LMO1	0.4248727505701064
IFITM10	0.42477062434256263
CRTAC1	0.4244667698074045
ENPP4	0.423972779459004
ZNF469	0.42382355219177015
TNFRSF10D	0.42379524076988684
EGFR	0.42377904136603917
MAP2K3	0.42341520201238403
TMEM189	0.4233956713609106
NLRC5	0.4233168667971365
IPO13	0.4232521851917326
IGFL1	0.4231070858564562
GPR27	0.42295152252126234
COL4A4	0.42268143069206254
FAM129B	0.42231842954094745
FNDC3B	0.4221037724684811
EHD1	0.4220977875382803
POPDC3	0.42198017533439103
STAMBPL1	0.42190882071251323
PANX1	0.4209303330171803
CDC42EP3	0.41986854346447
CDA	0.4198050091175607
ANXA6	0.419545943602464
PCDHB2	0.41945151452559104
PRSS23	0.4194451505524004
NAP1L3	0.4182613638850696
MIF	0.4182292921900594
PTCHD4	0.41810006498780666
CREG1	0.4179562364068192
C15orf59	0.4175717876813088
PELO	0.41742549318757716
PARP12	0.4169436482801616
CDKL5	0.4169357696004661
CORO1C	0.4164093100503221
CXCL1	0.4164050387735292
TRPM6	0.4158739036079601
FUT8	0.4156057623040368
MSN	0.4154481062329136
BHLHE41	0.41526121763982116
ZBTB47	0.4151817676268803
LAMA4	0.4151242870383668
AMOTL2	0.4149981783739394
HIST1H4H	0.41484228097903464
ATP6V1H	0.41461484773921153
RP11-115C10.1	0.41401651105286913
NHS	0.41389677323711205
AAK1-1	0.4137268081360985
SMOX	0.4115571542135501
ZNF304	0.41105781419556986
LPCAT1	0.4101952760551302
CST2	0.4086474831494041
PFKP	0.4080125328317914
ASIC2	0.40732790853823636
FAM214B	0.40720494903955995
ALS2CL	0.40694113740277843
HIATL2	0.4063111044958765
LONRF2	0.40617456618340153
NOV	0.4060799180094563
URB1	0.4058554475975402
GCNT3	0.4058036861393042
FAM13B	0.40501407881779006
CD44	0.40483261830798245
MAP7D1	0.40433793306496435
TPBG	0.4042475484936452
CCND1	0.4041095523277871
SLN	0.4036946609965769
CNTN1	0.4032789998211652
ANTXR2	0.4031787567751707
SLC7A6	0.4031619581710568
UBTD1	0.4026449187769918
FAM83G	0.4020064889375341
ITPKC	0.4014045749693147
ALOX5	0.4001731068674105
DTX3L	0.40016101290704675
SULF2	0.39931067877775184
IRF2BPL	0.398770619138586
C8orf47	0.398023714515672
ANKRD1	0.3974638724146593
SHC3	0.3969464798381661
NCOA4	0.396703274070048
IRGQ	0.3961894416169647
PSAP	0.39614401667473587
GRINA	0.39604441856083206
DDAH1	0.39590006830269875
ZNF697	0.3958755204800952
NKAIN3	0.39540931592865747
ST3GAL1	0.39498830636801796
KRT34	0.3947506603312638
ATP6V0E1	0.39414248781673145
PTGES	0.39398056433780226
DMPK	0.3936673491833471
FGFBP1	0.3935142848166877
DES	0.3932181301360667
CCDC113	0.3923378554765583
ZCCHC24	0.3915160022842268
CADM1	0.39126285642159253
BLCAP	0.39093460544337777
CAMSAP1	0.3905151018971864
JPH2	0.39050395368764507
LRRC8A	0.39030884791509024
GDPD5	0.3900443560057365
RBKS	0.38890483862002445
WBSCR17	0.3886381730184759
TNFSF14	0.3884962912274617
PLCD3	0.38833517373314086
SNX6	0.3881133569195385
FAXC	0.38766992470614436
TNFAIP1	0.38759900243196377
UST	0.38750989002212943
RNF24	0.38733439799822666
HOXD10	0.38714901312517214
PGRMC1	0.38701539871785773
CBLN3	0.3867168216340874
SMTN	0.38655280737295716
LRRC41	0.38626263201090794
BACE2	0.3861599266762483
NLRP1	0.3861095708338392
CMTM1	0.385871768646394
DUSP10	0.385232647031596
EZR	0.3838872600705585
PRKCH	0.38381104781876463
FAM46B	0.38374065966005944
DKK3	0.3834167343020174
KCTD11	0.383099700530559
ITGA5	0.3827010092514165
FDXR	0.38219925336238036
NCEH1	0.38182741555017863
ZFYVE1	0.3814927103082444
IFNGR1	0.38118842683045173
DOCK10	0.38053247661690204
PIK3AP1	0.3800039655215236
ADAMTSL5	0.37982643114852976
ANXA3	0.37978698707547176
KLF11	0.379138581671312
MAP4K5	0.37909277607104097
LPP	0.37883493624912923
MAGEE1	0.37880695949067844
ZHX3	0.37838668066604464
MAP1LC3B	0.3780429131321754
SLC39A8	0.37771211615132794
DDX60L	0.3770975184027865
RASGRP1	0.3770804518446891
CASQ1	0.37687518672719067
HCCS	0.3765232397956204
VPS53	0.37633524700877774
ZNF778	0.3762454070558946
RIC8A	0.3760077421349499
MAP6D1	0.3759298007403101
FAM127A	0.37592315098663676
AKR1B1	0.37584268522891584
MROH1	0.37547286329423135
NPBWR1	0.37541597557403106
CCDC80	0.37540146213837877
PLXNA1	0.375026538494474
SLC25A36	0.3743751273991638
PYCARD	0.3728006154962529
TMEM255A	0.3727235592003632
KRT7	0.3726792016865632
FNBP1	0.37265774849798805
SLC30A1	0.37263372496063774
RABL2B	0.3725341462908667
CHMP4C	0.3723910841536455
QSOX1	0.3721517285173812
LYNX1	0.3720625774847933
SGCB	0.37176870218028846
STK17A	0.3717381111849014
COPA	0.37167086630100243
HPCAL1	0.37141908506582144
SLC44A1	0.3709679185778225
SNX25	0.37085602108836935
EBI3	0.3708160376795056
GRAMD3	0.37067932014520194
ARHGAP31	0.3706556238795697
EPS8L2	0.3696557082718708
MED10	0.36959355105762226
ELMSAN1	0.36925899380398297
SLCO3A1	0.3686814520350079
AL121895.1	0.36844923147370423
CRLF1	0.3683357940175818
SRF	0.3678759148976525
MYH1	0.3673258294342315
PKM	0.36717159565062296
SYNC	0.366461983334029
TMEM245	0.36620961398295027
ANGPTL4	0.3661601838533475
AP005482.1	0.36523037796240776
LATS2	0.36510453861872105
PADI1	0.3651028111893356
FLG	0.3645381178918625
MXRA7	0.36383842198305016
SHROOM1	0.3633125049557815
RPS27L	0.3631984791003422
TPD52L2	0.3631435218989374
ZDHHC18	0.3629013614624883
NMI	0.3624196996589699
CTSO	0.3623879262957894
DCLK1	0.362213044604373
ZNF275	0.36195772532460135
ECM1	0.3617836279350787
GNGT2	0.3616648434452697
AGAP1	0.36164742433168584
PPP1R13L	0.3615386694618452
OSR1	0.36152251786680656
CHPF2	0.3614764216444857
COL27A1	0.361219530205932
VPS18	0.3607751978821847
TNFRSF10A	0.3602987273731979
CALD1	0.3597497402740166
DPP4	0.35920573212231444
TRIM35	0.35890041662204597
PARP14	0.35888818111137155
KANK4	0.35883995127025503
EME2	0.3583427489750969
MXD1	0.3581476717916049
PLD6	0.358143002210648
ZNF717	0.35760799601048754
ZNF583	0.3574053043026785
CYP39A1	0.35727572958643505
FAM92A1	0.35713111059699054
SESN2	0.3571013392049627
HERC6	0.356457085280649
IL33	0.3563783633121095
NNT	0.35575055333235817
DAPK1	0.35554646344092244
FERMT2	0.3555302355755261
LAMB2	0.3551971024774465
NIPSNAP3A	0.35505552349431824
AP2M1	0.35498728623884723
NNAT	0.35444230326661674
OSBP2	0.3543360160969802
TM2D2	0.35362991355243656
HOMER3	0.35362171106353446
RSU1	0.35352601685893426
PI4K2A	0.35330221352129776
IKBIP	0.3530020666796312
SNPH	0.3529381831953249
MOSPD1	0.35287852766371675
PACS1	0.35286899994997567
FAM219A	0.351674826059885
FAM196A	0.35161429923664544
GPC1	0.3513864557330315
YPEL5	0.3509487547161587
IL15RA	0.35093744773154617
MB	0.3505855817854562
FAM114A1	0.35041077672749843
FAM228B	0.35036836102940394
TRIM29	0.35025557589885326
SLIT3	0.3501228364195137
SLC37A1	0.3498645009126361
FLRT2	0.34969478607125515
EHD2	0.34946957364312325
MANEAL	0.34914649206974535
EIF5A2	0.3488077392337754
ATF3	0.3479890880408889
RHCG	0.34771307244236527
ACTA2	0.3477044721758391
SGK223	0.3474618512236791
NEK7	0.3470966372302038
C18orf8	0.3470030993981388
CDYL	0.34608457560401407
COL17A1	0.3459151865968627
RSPO3	0.3445885211358526
NUTF2	0.3442847545280081
CTNNAL1	0.34400340928094186
OSBPL6	0.3438456397860141
CD274	0.3436300909010933
VSTM4	0.343018783504485
FBXO44	0.3426033189594824
ATP6V0D1	0.34221304143350295
RSPH3	0.34217391443580913
MAN2B2	0.3416212486760195
UNKL	0.3411829596215785
ZNF319	0.3411415419225743
SLC39A13	0.34092401254496707
FBXL5	0.3406513093175154
CYP27C1	0.3405560382642737
EN1	0.34046018091831387
CYTH1	0.3402819230833214
TCEB3	0.34023593900215365
DIRC2	0.3401855383697794
CPM	0.34013674277175066
OTUD1	0.3398505799956253
SLC25A37	0.339248798285293
SHANK3	0.33871478183227477
SLC9A9	0.3385021350733991
PCYT1A	0.3384960479156076
FAT1	0.3379479537401644
WIPI1	0.3378365154395375
PLEKHB2	0.3378096186537616
FBLIM1	0.3377703906647138
C8orf4	0.33755462566153893
BACE1	0.33728907422255683
SOWAHC	0.3372144956413803
CALCOCO1	0.3368405422681535
SP6	0.33681618750043607
CTD-2600O9.1	0.33640153542848594
COL4A5	0.33637238720239826
RAB36	0.33614448691921717
DCBLD1	0.33609661114124867
GPR135	0.33602002493828875
HTRA1	0.3359491862204278
CDYL2	0.3358264425137927
PSMD2	0.33539464518178885
NINJ1	0.3353483085762625
TRIB1	0.33529314205420535
BBC3	0.3351182145218692
DCUN1D3	0.334943664560033
TBC1D2B	0.33448272565524495
ASAP2	0.33422031313662215
STAC	0.33418615405673757
VAX2	0.33383440944209397
NCDN	0.33371970212052915
ETS2	0.3334584743150404
SPIN2B	0.3333788670797275
DAW1	0.33334356580860836
DNASE1L1	0.33253792866681
STX11	0.33250857407693857
CLK1	0.33238112246133356
SACS	0.3323770440862974
AC073657.1	0.3321924055028549
ABCC5	0.33210329861882504
MBNL2	0.33190089718875426
TRAF3	0.3318132384152248
VAV1	0.33175804488354244
PYGM	0.3301900616904762
PRNP	0.32996594664786105
FBXO22	0.32929878540459034
ZNF418	0.3289376814069134
FDX1	0.3284785941988373
IDS	0.3284170752300759
RUNDC1	0.3281470705362928
PGM2L1	0.32795730111677934
RRS1	0.3275453058398501
LRFN4	0.3275376129080305
ID4	0.32661562409974987
TMEM38A	0.32645512315539027
ABCA5	0.32619851754527196
RRM2B	0.32603563952003567
FAM126A	0.3260345947952048
CTIF	0.32596049560710627
APLP2	0.3259153712291276
TRIM21	0.3255915881575526
ZC3H12C	0.32535819729184845
MRAS	0.32531739156413453
MFAP5	0.32527997104913375
IRF1	0.3250656374637213
CREG2	0.32451329147944524
PTK6	0.32450791785130284
B4GALNT2	0.3244720529115799
NMT2	0.32435723058630694
TMEM62	0.32407665845062983
PML	0.3238777232730323
TMEM43	0.3238426335662141
TRIM25	0.32379859322209503
ENGASE	0.3237547219237751
SPATA17	0.3233374579055447
MYO1E	0.3232462400370304
ATP2B4	0.323112970359273
COL16A1	0.3230789222931495
ADAMTS15	0.3230300571249092
RTN4RL1	0.32288802055149757
ISLR	0.3227557607236781
P2RY6	0.3226564785725239
FANK1	0.3219915118078979
CHD5	0.32085569806513037
P4HA3	0.32050876048601173
ZNF614	0.3203955065176223
ERBB2IP	0.3200822193979387
CORO6	0.3199302889625736
SYDE1	0.31986950035752226
XPO6	0.31905884547896646
RABL2A	0.31899625291229006
PCDHA12	0.3189840634814879
TAPT1	0.3187008950299912
SUSD1	0.3186460272406224
IFFO1	0.3184169951829113
MCFD2	0.31836578158700757
IFIT2	0.3182266506143664
NPLOC4	0.3180526025907371
PLA2G15	0.31803213118981644
STAT5A	0.31784811257894974
KRBOX4	0.31751062080820613
LGALS1	0.3175020784157825
STK38L	0.31742837066582386
VAT1	0.31731446055794255
FBN2	0.31722116563970637
CXCR4	0.31692979388575715
ZNF185	0.31658235624695674
LPIN3	0.31651644042209326
PABPC4	0.31618589785117246
DEGS1	0.31602171401467993
MAP4	0.3158325077777637
AC092675.3	0.31578395345390275
DMD	0.31576429170686127
HK1	0.3153654395239571
TOM1	0.3150670285244175
LONRF3	0.31504279668192603
GJB3	0.31488574972340305
ZMAT4	0.31470312035828574
MFAP4	0.3145193353960378
KDELR3	0.31432370656240316
ZNF35	0.3141640893601303
APBA2	0.3141570224102166
MAP4K4	0.3137818358195501
ALOXE3	0.31323729189745403
SGPL1	0.31301522874965615
SDC1	0.3129538576671571
AEN	0.3129135826617624
RTN4	0.3128033896567066
PDE6G	0.3125495411431428
NCCRP1	0.311929225638648
ITPR2	0.3110381600284975
CD163L1	0.3105314582853136
KIAA1324	0.31045146724002126
TTLL11	0.3104228802688271
ACOX1	0.3103010088072433
IDUA	0.30977076029135875
SYNM	0.30961614045963426
BET1L	0.3095249675917202
DST	0.3095009394044741
ADI1	0.3094893188057575
STARD13	0.3094677250115231
KLC1	0.30939792855166126
ADAM23	0.30910509268951225
UBE2Z	0.30905819499833687
NOMO2	0.30885085247451904
VGLL3	0.3088079547233942
SH3BGRL3	0.3087125001459432
IGFL4	0.30855099438231465
RAB30	0.3085436263443051
DEGS2	0.30836977037291036
PFN4	0.3083068190326589
IKBKE	0.30820721406466367
VEZT	0.3080580921727343
ZNF543	0.3079114702323936
HSF2BP	0.3073403206764581
SLC22A3	0.3071675044286968
PCSK7	0.30709812801308156
RASGRP3	0.3070750623982291
MOB1B	0.3069502919940055
GDPD3	0.3069037225622493
SH3GL3	0.3068753505187658
TTC14	0.3068434923386686
ACTRT3	0.30672185246498407
KLHL29	0.30602320462746546
PDP1	0.30557766827435384
SMG6	0.305395784732009
PLBD2	0.3052828019994509
C7orf10	0.3052455882223801
KDM4B	0.30481438989937226
SSH2	0.3041989373883087
C12orf75	0.303958101173027
EXT2	0.3038154014668275
SLC25A4	0.30381168060335106
RCN1	0.3037366328844673
TCN1	0.30364261831667433
BICD2	0.3036312986985088
NFASC	0.30357231021426356
PIGZ	0.3035657812536655
PITPNA	0.30338957888262863
AADAT	0.3033766082251461
POLK	0.3031831462050625
PDE2A	0.30295458401769393
GFRA1	0.3026610859711052
IRAK1	0.30252193572313857
ZNF805	0.3024960914870285
AKIRIN2	0.30241889574022807
NSG1	0.30239695588076104
ARMCX3	0.30231682364618173
NID1	0.30221772463252927
EPHA2	0.3020086824787702
TINAGL1	0.30199348804320636
RHBDF2	0.301850196927572
LPCAT2	0.3018370910295387
WDR66	0.30178925849099886
USB1	0.3017668991028679
CDV3	0.30166167860181137
CDR2L	0.3016200849702826
NXPE3	0.30144780017975936
ANKRD2	0.3010389399068265
ADAM9	0.30099660883928614
FAM63B	0.30090178630387365
ARHGEF17	0.30074146127801793
FAM212B	0.30071609525429965
TXNRD1	0.30057615137599836
EML1	0.30011788215150803
C4BPA	0.30003912723949694
TRIM32	0.29999644847489115
NCS1	0.29989646334819264
GATA6	0.2998505310948981
IGFBPL1	0.29982884827924505
COL4A3	0.2996861650068059
HERC3	0.29923142418624216
TSPYL1	0.29893784563880876
CLSTN2	0.2989008026590012
GNA12	0.2986098415434455
TOMM34	0.2984469632622737
TRIP6	0.2983942576473142
KTN1	0.297851569787702
ZDHHC16	0.29778900476147463
ATP2A3	0.2974141587680381
AC096677.1	0.29739584713348227
NPEPPS	0.2972897348102772
PPP1R18	0.2972666032151212
TMCC3	0.2967316180834153
ACHE	0.29667976184598777
ARL2BP	0.2966258065701872
EVC	0.29660346717187713
ELOVL4	0.29611845980670726
ODF2L	0.2960057562840678
ZCCHC6	0.29586010940967133
MAFF	0.29565012582232275
KLHDC7A	0.29546036994092884
HBB	0.2950349798289314
WDR1	0.2948417778448178
ARSB	0.2948392861205782
DDX58	0.29438947989767517
RNASET2	0.29422851357798874
ADAM17	0.29405100773315773
SH3TC2	0.29400990602093474
TMEM57	0.29388291027487967
DGKA	0.2936790855859539
COL4A3BP	0.2934724538298612
MKNK1	0.2933854166742387
TRIM8	0.2930941031899632
APOL6	0.2929629328735419
C17orf103	0.29282942263914347
FAM200B	0.2927378564819927
FAM25C	0.29268522167094213
ZNF416	0.2922875495767461
MEGF8	0.29214865008737734
CD2AP	0.29211978543957695
SEC31A	0.291982852650039
WNT5B	0.29189796055093414
PPFIA1	0.2918830395664318
ATOX1	0.29177738069227854
C22orf23	0.29177123491916457
ADAM12	0.2914635125266941
NT5DC3	0.2910497408798196
SFXN3	0.29075353851366526
KIAA0247	0.2906940512025926
TPST2	0.2904379934410706
BMPR2	0.290360066463452
CAT	0.290167077471966
PARP9	0.29006633942461213
CASK	0.2899661059961236
SIN3B	0.28994606833370073
ABCA12	0.2897629836643906
AL160175.1	0.2893327307106809
IL1B	0.28896369415777756
C1orf216	0.2888907838837347
SLC35F2	0.28880533705605327
YOD1	0.28859204453497744
ITGA1	0.2882898018263733
SHC4	0.2880106854326742
ZBTB4	0.2877268558107815
AL603965.1	0.28770068353857403
EREG	0.28759921936641053
ATP13A2	0.28750300887307434
CNIH3	0.2874329818034915
SMYD2	0.2873280926359447
SHROOM2	0.28723611979841757
FRMD8	0.2871121359883646
PHTF1	0.2870840315274601
TRIM16L	0.28696178544695883
TBC1D7	0.28677140441332005
GOLGA7B	0.28666652875259724
MAP6	0.2866430631770484
NUAK2	0.2865295170427129
ARMCX6	0.28646025447502477
DPF3	0.2863823346675355
ACTG2	0.2863046988457417
MYOZ1	0.28624146640079334
CD276	0.28623942105980094
WTIP	0.2860539034771845
FAM57A	0.2859974299705086
RABEPK	0.2859705503508021
TMC5	0.28584741665376834
TRPM2	0.2856694462493017
SLC35F6	0.2854283529807282
SPIRE1	0.28541885119086685
FBXW7	0.28509495172650223
CARD9	0.2845469574587392
CSNK1G1	0.28435183767773586
HSD17B6	0.2843022026973787
MYL3	0.2842788164887076
ANKLE2	0.28417709016989523
DBC1	0.2838843893470165
MAP1LC3A	0.2837553565432125
GUCA1B	0.2836713217761948
PPM1H	0.28356092716255077
CCDC53	0.2834698207228512
CDK6	0.28330296835494195
CTNNB1	0.2832714507219718
ZNF302	0.2830972823109412
SGMS2	0.2829484140244698
RASAL2	0.2825827957098399
CTSH	0.2824762287067273
MAPK11	0.2824384933555133
PPP1R3C	0.2822441658758512
TUBB2B	0.28212405574623856
C12orf55	0.282059408080665
FAM210B	0.2819898569860495
DDA1	0.2818199014363838
C10orf54	0.28177911709321446
UXS1	0.2817161031960995
RHOU	0.28162935280058377
FLYWCH1	0.28142925648717654
TPST1	0.28085755111340993
WISP2	0.2808178286720753
FRS2	0.2806637040012816
GRIN2C	0.2805005960267283
TMEM127	0.28007081521855426
CKAP4	0.2800517894662242
CTD-2054N24.2	0.2799987283705333
KCNMB4	0.27989390974597805
POMGNT1	0.27976007098949784
ASAP1	0.27975800567118725
ZNF668	0.2796351928811982
LYST	0.2791381940332183
CHST15	0.27887946402231867
DAGLB	0.27886780553236434
TBX20	0.27879677603803665
PROSER2	0.2785164785451184
NKIRAS1	0.27841204440574296
KIAA0368	0.2780831926243934
RALGDS	0.27758874948565126
GRK4	0.2775841394270908
CA3	0.27743186620215243
G3BP1	0.27733547552819493
TANGO2	0.27723938004022686
AK8	0.27723439818865764
PTPRF	0.2771611844087136
PITRM1	0.27689326050260465
ZNF622	0.2768719569691016
CCDC85C	0.2763985950116834
UBL3	0.27599948735141955
MPZL1	0.27589355988346353
AP000769.1	0.27588385836187457
CD22	0.2757281822333153
RAB11FIP5	0.2754482853002358
XKR8	0.27540235698461646
NOG	0.2753902952001916
TIMP3	0.27532954232066637
TNFRSF19	0.2750615193697872
TMEM14C	0.27488143347564264
KCTD10	0.2748672397586267
ATG4A	0.2738868156914025
PAQR5	0.27340429495461294
GSK3B	0.273403398253663
ATP6AP2	0.2731041539503636
CHST1	0.27307223408140013
BACH1	0.27305534044286417
MYBPC2	0.27281047485492427
UBC	0.2727631459803268
IL17D	0.2727571560414621
NSMF	0.2727457546881382
DHRS7	0.27273433718395435
ACOT9	0.2724504260079339
BOK	0.27223881811161377
NPR1	0.2720465688289361
SLC25A46	0.27192505276112877
TPM4	0.2719146910329622
SEC61A1	0.27186757376451887
PIEZO1	0.2714378543713849
C10orf32	0.2711121091592352
ACYP2	0.27096119279956876
SPTBN2	0.2707709118135897
IGSF23	0.2705608541493777
C4orf47	0.2704441490066202
NUDT11	0.2700758918859434
FZD6	0.269980616226015
EXOC7	0.269965540938923
PYROXD2	0.2699650042685917
GRIN2B	0.2695730242365487
CRYAB	0.26944111102142954
KCNIP3	0.26925957223407276
C3orf52	0.2692530239312598
SLC35C1	0.26908315761390433
SERTAD1	0.26898974254512087
EHBP1L1	0.26896951876041797
GLRX3	0.2688916393977707
TANC1	0.2688661736239666
PRR16	0.2688418881629651
SFTPD	0.26877594027544516
CYBRD1	0.26859312136617897
GPR132	0.26857642086384004
MAP2K2	0.26832339639916913
GAN	0.2681114506093327
DGKG	0.2678314936454851
DOCK9	0.26782775272972237
EHD4	0.26751601082134746
SLC4A8	0.267462525311982
HGS	0.267417457724922
PQLC2	0.2673103044600491
HECW2	0.26729267795615874
PLEKHM2	0.26712850641361197
HELZ2	0.26704996021252025
STX12	0.26704262397431355
MSC	0.2669181850392808
REXO2	0.2669043439946428
FAM83H	0.2669034388869078
GPSM1	0.2667475033755575
CYP26B1	0.2664799890133882
ZNF132	0.2661796181627126
HLA-C	0.26603865519002934
LAMC1	0.2658600215915352
FAT4	0.26569018182011783
GPATCH2L	0.2654091973305541
STK38	0.26538000463310185
IL27RA	0.2653278161613133
UACA	0.26508636215763826
RIN3	0.26504040019433717
TM4SF19	0.26503713275266233
SRXN1-1	0.26492859087337317
ARHGAP44	0.264903000736344
RBMS1	0.2648416225784693
NIPAL3	0.26471789858455397
RNF25	0.26471176470888835
EIF4EBP3	0.2645441836138666
FMN2	0.26443249356015897
CLIC4	0.2644207243454719
RAB21	0.26418144727395765
CD38	0.26368043002061636
BAK1	0.26353328499780204
CDRT1-1	0.2634958434220899
GPR160	0.2633541295150803
ARID5A	0.26298115887867113
C12orf23	0.26295871017769734
C21orf91	0.26292829713316324
FILIP1L	0.26280761379778084
HIVEP3	0.26279125498202704
DCTD	0.2625341340188916
EPPK1	0.26213650412180894
FAM58A	0.26198491356863496
RBMS3	0.2619813010758872
AC127496.1	0.26194380181453353
ZNF529	0.26168664925885443
ISCA1	0.2614475428830918
C2CD2	0.26141135716397135
RETSAT	0.26138387753809544
PICALM	0.2612248068009819
ALDH3A1	0.2609731051665589
RUNX2	0.2607470377484614
TOM1L2	0.2605423424601718
BCAT1	0.260507521775841
ARRDC3	0.2604728634368161
ITGB1	0.26027756926042844
AKIRIN1	0.2600761152424531
SLFNL1	0.25999752966340167
BVES	0.25986968582287306
MTSS1	0.2598576771611915
EPAS1	0.2597430438581183
SLC25A21	0.25967072646383077
AGO1	0.25929730083060765
ELL2	0.2592255191494255
B2M	0.25910942807870274
COL15A1	0.25906705036868594
SLC22A5	0.2589647483243991
MVB12B	0.2587264412490884
CREB3L1	0.257980318775632
LDOC1L	0.25792080002765694
PCYOX1	0.25790918656596995
TMEM59L	0.25788567141543184
NAT8L	0.2578514485258345
SH3BP5L	0.25763480431666475
SERINC3	0.2576167231881006
PLSCR4	0.2575784368480487
ENC1	0.2574023421138354
EMILIN3	0.25738618987727235
GPR155	0.25729395620350154
CD47	0.25724731508443544
FAM73A	0.2571626896211563
GLTPD1	0.25706880747423666
TUB	0.2566070584119433
GXYLT2	0.25647593795060386
WDR81	0.2563418122928307
TRIM54	0.2561565507160459
PORCN	0.25532231822851403
NMRK1	0.25522990546945645
TRIM36	0.25520975321276296
PLAUR	0.25518154100864665
CCDC69	0.25500450636516026
RGMA	0.25492053927156016
HTT	0.25489422332117617
CAP1	0.25482766304184956
FSCN2	0.2547799082073551
C20orf24	0.25473620788910667
CCL26	0.25437445822757965
SECTM1	0.2542771028154319
SLC22A23	0.2541540611022164
ZNF71	0.25381652252608244
ZNF675	0.2537457815654799
SLC20A1	0.2537061684826831
CXCL12	0.25357025983927955
ZNF671	0.2533219780404256
PLCG1	0.2533100469251588
CATSPER1	0.25317362942312605
ISCU	0.25295624916541914
FSTL3	0.2529168789876479
KLHL41	0.2528511684174042
ZNF197	0.2527951297836556
RP11-159G9.5	0.2525207739766504
PLXNB3	0.2521521826691615
TMEM9	0.2518015073853004
CMBL	0.2512685827117731
SLC25A51	0.25108237585036464
DYNC1H1	0.2506402182457448
TRANK1	0.2506363868238133
MAPK8IP3	0.25060999426404496
ABHD2	0.25058878422087494
EPB41L2	0.2505455002058006
WFS1	0.2505187968367495
SGSH	0.2504312719727413
MYL12A	0.24992982771964734
STX3	0.24984578407508629
MAP2K1	0.2498092267647154
YPEL2	0.2497608259831794
LRP12	0.2497403475160067
ZNF420	0.2496195167739121
ZFX	0.2495637788309344
AC112205.1	0.24954198792656287
KCNB1	0.24936538387734694
FADD	0.24923674047513877
PNRC1	0.2487257377826797
TWIST1	0.2486989668804811
ARPC4	0.2483845683219772
SULT1C2	0.24837471869815156
ADARB1	0.2483051580833533
ARHGAP10	0.24821285187211595
NFKB1	0.24793414449795526
HIST3H3	0.24761435609573856
NDUFV3	0.24746744401093546
FBXW10	0.24739788656855874
TFPI2	0.2473397795842347
ANXA10	0.2472526965455658
CD63	0.24710243388670516
AGPAT6	0.24681387376525965
ERCC6	0.24679171195498467
ZFAT	0.2466742941526674
CRTAP	0.2466702100927094
ZSWIM8	0.24662872414039438
IPPK	0.24659841483377343
CFHR1	0.2464487401352113
SOCS5	0.24644013602509451
LIG4	0.2464318693478671
YIPF1	0.24641022502208543
CCDC90B	0.24631540543318176
FXN	0.24624940041780174
STS	0.24610725780053988
FJX1	0.24597841840874457
PDDC1	0.24597111133655147
ZNF484	0.24594651499282716
DCTN5	0.2458495426053422
OSTM1	0.24580834848565747
ZBTB1	0.24579844826205055
PQLC1	0.24539523613038883
IFIH1	0.24518456639225694
VAV2	0.24511697043357206
NDUFAF6	0.24501190035089615
MSX2	0.24478913130119317
TGFBRAP1	0.2446401165067229
EHD3	0.24463935604328713
WDR63	0.24463837547220202
SVEP1	0.24462969910022958
CYS1	0.2443748798199864
GBP1	0.24413108038572015
KRT16	0.2440165478143275
COMMD8	0.24400971781306202
PDGFC	0.24390285441906867
NOMO3	0.2437323062589707
WSB2	0.24345499614325972
PXDC1	0.24343973103754935
FAM134C	0.2433632401645669
NKX2-5	0.24334356092410858
FGF12	0.2426929714057564
NAP1L2	0.24238116888766748
ROBO1	0.24230245952291174
MB21D2	0.24222639319218575
VPS13C	0.24210915776714126
ITGB1BP1	0.24198624727566775
SLC15A4	0.24184704203802587
TCP11L1	0.24143781692167687
ADAM10	0.2414341713018282
AC073343.1	0.24135598644972578
TSNAXIP1	0.24129428749387008
CCDC149	0.24114403985321042
CELF5	0.24096802617815144
PSORS1C1	0.24089403602129555
TUSC1	0.24031655532684248
TMEM86A	0.24026240255716527
DUSP7	0.24013757199269659
GLIS2	0.23994317019629996
ETNK2	0.23966798608704076
KIAA0930	0.23960356608859046
SNX29	0.2394440641031954
DCAF4	0.2393491002609931
ITGAX	0.23933180217837283
RRAGC	0.23914302268913
PPP1R10	0.2391226941721296
ROR1	0.23904154666030952
ZNF121	0.23898225514749316
TNC	0.2389819966861087
PADI3	0.2389819662173327
ADAM21	0.23869607579750385
NTN4	0.2384415381528533
KIAA1755	0.2383739806253332
ST8SIA6	0.23832150915304784
ECM2	0.2380828434820616
ZNF765	0.23807705691420922
ZSWIM3	0.23784328397344784
PIP5K1A	0.23782619711123187
PDXK	0.23766298906797534
FAM222A	0.23766268778365351
ZDHHC8	0.23749445651652334
WBSCR27	0.23746124622471987
BCR	0.23740949530696254
CCDC122	0.23735488966094737
FNIP1	0.23685134191627477
COPS2	0.23670507502332416
CLN8	0.23645128088165035
RILP	0.23631800821560356
MB21D1	0.2362308299704281
ZNF654	0.23603153433932222
KCNC4	0.23589024309969991
RILPL1	0.2358190230332058
PRR4	0.2356513343490949
STOX2	0.23543005197645173
IDH2	0.23539696677699062
ZNF134	0.23521516525800057
AC079354.4	0.23517745550887126
CARD10	0.23515623812492858
KCTD5	0.23513474495148357
RBCK1	0.23504549038380596
ZNF383	0.2350106093257618
IFIT5	0.23497950078364105
EIF5B	0.23497487206199708
MEMO1	0.23485422425842706
SBP1	0.2347883126366032
APOBEC3C	0.23466765315136895
DDB2	0.23464777991451768
ZNF234	0.23462802368446645
TRMT12	0.23456730287987404
C9orf69	0.23424888298986524
DNAJC5	0.23422201175344437
MYL5	0.23396701407769405
KCNG1	0.23370032841822352
BAG3	0.23364955364375106
DCP1B	0.23357998370081323
SERPINB7	0.23348950956023518
CSF2RA	0.2330967151824852
ITPR3	0.23302014639403756
SOCS3	0.23300532711049193
LHFPL2	0.23285547394068784
PNMA1	0.23282262812340404
CLCF1	0.2328055871614434
TSPO	0.2325515591659455
HMOX1	0.23252999103285177
NRN1	0.23252126204875934
C9orf9	0.232394116942795
BEND6	0.23210857657493555
INPP5D	0.23203853071035718
FAM174B	0.2318975038556037
CEP85L	0.23189018131595857
KLF6	0.23188374198401673
RNF19B	0.23133646181901013
FNDC4	0.2313209709651476
STX6	0.23122316853934644
PPM1D	0.23111177741242406
AFAP1L1	0.23102037121698737
MSANTD3	0.23061364825953623
AP000525.1	0.2305653930095063
NUDT4	0.23044939259821096
TOR1A	0.2303526485036831
USP22	0.2303490486862909
MAF	0.23034555965873088
TUSC3	0.23033115491224132
GORASP1	0.23017732272572378
TMEM181	0.22986559751850888
SELM	0.22974209203447682
PROX2	0.22952266970662782
GJD3	0.2294956904163224
MGARP	0.22935690613737314
PBDC1	0.22931862175262951
OAT	0.22930423915941134
IFT57	0.22894027725466337
MYO10	0.22877920405470098
TRAF2	0.2286723281705072
KNDC1	0.22867120534734847
SLC48A1	0.22854291094858326
NFE2L1	0.22830148348844403
LHB	0.2282235027904205
WWC1	0.2278650404023117
MRPL33	0.22739993006976889
CNNM4	0.22676834354855524
ZNF587B	0.22672912582436244
ZBED5	0.22667442787788783
CC2D1B	0.22646786374130823
SYDE2	0.22641983213857803
NAA35	0.22606553239105232
PITX2	0.2260298080439876
TXNDC9	0.2259934706342901
MICAL2	0.22593928750147318
SLC35E4	0.22590040109311027
ITPRIPL2	0.2258934554390648
CLTB	0.22575703087955956
TCEAL1	0.22557024945691673
ANO6	0.2253624814203241
ZNF266	0.2253350761704943
ARPC2	0.2253156405669845
C20orf194	0.22527727284566268
BRPF3	0.22515138528384648
TEX10	0.22513721636828077
WDR37	0.22493247788037674
RPL23	0.2248779307372466
FURIN	0.22487517036442695
METTL8	0.22484454730413184
RAB18	0.22479619119476713
LMNA	0.22473569688733086
AP001816.1	0.22469212910507075
CCNG1	0.22442515661329665
ANKFY1	0.22434440943432055
PRSS57	0.2241336113881859
TFE3	0.223643943702021
SEMA4B	0.22359753208154975
C16orf72	0.22313639837496613
SLC12A8	0.22292204762732468
IGFBP3	0.22257685701889773
ORMDL3	0.2224624093634242
TXNDC5	0.22240469028259668
GPR126	0.22230946406294905
SRGN	0.22229584247268042
SLC6A6	0.22214910596654613
TAB3	0.222084256180612
MZF1	0.22207675309506425
ZEB1	0.2216794942683642
ADK	0.2215875186455909
RP2	0.22153775276950194
MAGED1	0.22139411727833158
CYB5R1	0.2212536364100648
ZNF430	0.22114250532374935
CACHD1	0.22097977145173697
SETMAR	0.22091014856685387
NCK1	0.22077511793644833
RARS2	0.2203665220857478
TNIK	0.22026702923802766
MFSD1	0.22016102169381746
GOLGB1	0.22000479092750735
TDP2	0.21997997700779948
NAMPT	0.21982053423436376
CERS1	0.21980512758079424
LRRC6	0.21975494147130392
CDK14	0.2197385103809527
NAT9	0.2196438377844636
BLZF1	0.21951697092316325
SNX30	0.21938442293000504
DLGAP4	0.21929586264541934
NR4A3	0.21926886705400062
KIAA0100	0.21922828084502566
BRF2	0.219159756609821
SHBG	0.21894074344112294
HTRA2	0.21887046044221403
TP53RK	0.21885252920249187
C17orf51	0.21883141629721714
RASSF3	0.21881011305682607
YWHAQ	0.21857777763682762
PLK3	0.21850013946704205
TM7SF3	0.2183979862304195
MARK4	0.21831587942791497
ARMC5	0.21813155845750987
TYMP	0.21805713470194932
ZDHHC22	0.21759582035465716
HSPA4L	0.21739690640587583
RAPGEF1	0.21712636316795297
CHRDL2	0.21703807116509066
AKAP5	0.21696462566279234
ENDOD1	0.21693166748598047
HTR1F	0.21682569504385962
EIF2AK4	0.2160913333777006
HMOX2	0.2160309732408745
AP5Z1	0.21584521906759413
PLEKHF1	0.21535164242651827
CREBL2	0.2153233246722901
TK2	0.21521402163927128
ARHGAP29	0.21518497667234193
UBQLN2	0.21515029344180903
CYB5D1	0.215102678519421
FAM86B1	0.2149450745393316
RAP2B	0.21482969030097632
LY6K	0.21481493190166062
FAM21B	0.214684407539371
DUS3L	0.21445581210801423
IQCJ-SCHIP1	0.21438493465253017
SERINC1	0.21429330904639343
BICD1	0.2142280095470146
RABIF	0.21397613587263908
AC007919.2	0.21376891136854115
SNAPC4	0.21325739926240694
ARVCF	0.21323928983420193
PITHD1	0.21306274824817129
SNX21	0.21295754392201438
UBE2G2	0.21281104105739912
CYB561D2	0.21271875382338234
MMP28	0.21264490792261087
PVRL3	0.21233567142696907
MYH10	0.21199886996390438
EMP3	0.21198531500202478
LIMS1	0.21195838725828464
CYP1A1	0.21177922018654163
PIK3R3	0.2117425535935903
TPD52	0.211470962081048
IFI44	0.21143173957990832
TOMM40L	0.21132951090498708
RHBDF1	0.21126336493398368
VLDLR	0.21109499919350982
PRKAB1	0.2107457313701646
RPS6KA4	0.21062819079457462
TNFAIP8	0.2105515835623315
HLA-E	0.21032471420680254
DUSP5	0.20999466409937018
ATP6V0A4	0.20997588977303644
TULP4	0.20986759686480383
TNRC6C	0.2097784652452639
BSDC1	0.20970074691916496
ZNF585B	0.20941081093887287
C10orf11	0.2090288805417021
PLEKHG5	0.20887780890612756
SEL1L3	0.20887089884095777
ANKRD42	0.20882143270687736
AC132192.1	0.20846350572757905
FERMT1	0.20838876276614626
DCTN1	0.2082541622947165
MYBBP1A	0.20824377325333243
GAS7	0.20822447290816945
QDPR	0.20794137436955973
TRAFD1	0.20773990855274782
RFX5	0.20773989002838178
ZDBF2	0.20772225709901482
NPPB	0.20759420808126058
SLC22A1	0.2074819321077165
NFYB	0.20729691066866174
TMEM2	0.2072675939421873
ELFN2	0.20715994847333974
HCFC2	0.20684025234634074
ARPC5	0.20680544569023152
ZNF772	0.20668070460841398
AP5S1	0.20662512512454612
TMEM63B	0.2065511296203102
TIMP1	0.2064412328838836
ZNF843	0.20629289956887276
RIC3	0.20620131141020848
SRD5A1	0.2061237863327099
FAM196B	0.20593948717661356
SPEG	0.2059375187029827
FAM129C	0.20581992636300905
IGFBP6	0.20580159513827567
SPRN	0.2057656808509276
PLEKHM3	0.20575310042230643
PPIB	0.2057514294166758
MYH15	0.20574238097877817
YWHAB	0.2056242647602753
MDFI	0.2055787790739035
ZNF710	0.205547948053606
ARL6IP5	0.20542426295048477
SEC14L4	0.20540913299108943
N6AMT2	0.20531487085611566
GPRC5C	0.20518860337541156
RPL22L1	0.20516686778705306
FOSB	0.20509084565835134
MANBA	0.20503621003380923
CANT1	0.20500213365646536
BEGAIN	0.20481150711101792
SLC34A3	0.20477078617212802
GABBR2	0.20438894267634994
NRIP3	0.20436006662159584
RUSC2	0.20432019982778105
UBR4	0.2042623513694073
HMBOX1	0.20426195159953697
CCDC147	0.20425836776264575
TSSC4	0.20409757762100478
BCAR1	0.20399279721503927
ARSD	0.20361797774720403
IL6ST	0.20335458156111397
IER5	0.2033216881889124
FBXO33	0.20328827042491016
SYT12	0.20324083550736338
ZNF569	0.2030791342840219
RPUSD1	0.20307766994018817
ZNF26	0.20286330514321582
WNT11	0.20284180708596186
TRABD2B	0.20254730447803873
KLHL20	0.2025161637791293
ABHD3	0.2024907540900136
BNC2	0.20245859613467487
EIF2S3	0.20234326313351936
UBA6	0.20222690219164963
LGI2	0.20207562867430962
TRIM74	0.20170735160891576
TRAPPC3	0.20141444066015746
ANK1	0.20130176405869382
SEC23B	0.2012677200004478
REEP3	0.20120820710221698
RHOG	0.2011901516015202
CTNNA1	0.20097494244001357
SIAE	0.20090301153694057
PDRG1	0.20086234187679164
DDX31	0.20084758598019192
BHLHB9	0.2007929533543935
DFNB31	0.20072477303683434
BAD	0.200537668718767
KIAA1671	0.2003332042853876
GLTP	0.2003173132924041
GPRC5D	0.20024609709967484
MAGEB6	0.2002414655872219
NCKAP5L	0.20016229072020297
STK33	0.19990993781700878
CERS5	0.19970082905195996
LANCL2	0.19936686124850578
SOLH	0.19909880508472133
TCAP	0.19904221334885314
LRRC73	0.19891426647602542
RP11-795F19.5	0.1987490852868523
PFKFB2	0.19868469006087563
GABRG3	0.198660825509171
ZNF512B	0.19864704213829087
WARS2	0.19864620669190125
ZNF574	0.1985203544334857
VSTM2L	0.19849572032538987
NECAP2	0.1984878458725743
DDX5	0.19847687635562394
BCL2L10	0.19844386532989633
KLHL22	0.19823766570537193
CRK	0.19809348116940484
CDC42	0.19807016485343976
TRIM3	0.19799624251790693
CIAO1	0.19797680244818672
HIST2H2BE	0.1978139180181575
TRIAP1	0.19779410584202406
PRKACA	0.19775696795666242
S100A11	0.1975749444061936
KDM2A	0.19753362537297292
CD58	0.19753181720048363
TEAD1	0.19748422431786317
AC051642.1	0.19738887373197955
SUPT6H	0.19725541662544055
GPR161	0.19716952681950461
TMEM51	0.19714487431351024
GBE1	0.19703145529937016
ZNF462	0.1970135376839126
CDC42EP4	0.19698657933893982
RAP1GDS1	0.19690004073576706
PPM1K	0.19687980156398546
TMEM87A	0.1968668482645768
ATP2A1	0.1964156315502572
TOR1AIP2	0.19637021618796924
ZBTB34	0.19628698055859717
SGTB	0.1961513006813429
SLC7A10	0.19613558694342242
AIG1	0.1960935659536105
PCNXL4	0.19609092968777553
C9orf169	0.19598970622555034
LRRC31	0.19597560028615435
CFL2	0.19590805131795896
ABRACL	0.19567625689419188
KANSL3	0.19561772534948707
SNTA1	0.19558670474639728
CYP4V2	0.195578679910773
ZNF708	0.19544439173219963
FIBCD1	0.19525998150654078
TAPBP	0.19521943354322735
AMFR	0.1951164522947968
SH3GLB1	0.19500697924064836
PEAK1	0.19497237442978044
SUPT5H	0.19486007032481112
NOTCH2NL	0.19473553607701044
KITLG	0.1945583892270848
PSTK	0.19454842928087346
C12orf60	0.1944707374793594
LDB1	0.19446020536241626
MBOAT2	0.19441020114050578
TMBIM1	0.19438405263742276
USP36	0.19434215203852023
ZNF470	0.1943237435431538
C1orf21	0.1943082797677872
CLDN4	0.19425004461323675
RRP12	0.1940358994685485
RB1CC1	0.19392900409072444
ZNF880	0.1939225856707247
ALX4	0.193914496348228
HAS2	0.193783808040339
PPP1R14B	0.1937491458349223
ITM2B	0.193745534369838
TSPAN5	0.1937281386086891
GMFB	0.1937203782400676
HIPK3	0.1937146755852357
NIPAL1	0.19363892359105522
CLCN7	0.19361139393185622
RANGAP1	0.19360775862094481
MN1	0.19358204312777527
SMG5	0.19346912216636936
TMEM164	0.1932719749525056
MMP24	0.1932676669044393
CLGN	0.19321678838470446
GNG4	0.1931750129514953
IQGAP1	0.19302454738454777
TMEM115	0.1929900231946866
TMOD2	0.19298404171323025
SP110	0.19294559994902505
MFSD7	0.19291834124062635
TMEM117	0.19289146348701935
IQSEC1	0.1928878266367655
SREK1IP1	0.19276108606560105
NKIRAS2	0.19262070009871657
TRMT61A	0.1925859580359206
TNPO1	0.19255195243167567
TMPPE	0.19243614052174585
AC017104.2	0.19242772291162372
HIVEP2	0.19233067448259766
CXCR7	0.19230708055892265
UBFD1	0.19222340599947607
NR1I3	0.19218329067402057
DUSP11	0.19206953722294795
PHAX	0.19200241249166483
GZMM	0.1919814937363728
ACO1	0.19179254794318013
FXR2	0.19170129965168137
GPR87	0.19166203463549297
[truncated: 18,313 more rows]
