# Supplementary material for: SenSet defines cell-type specific senescence signatures in the aged human lung
Source: EMBO J. 2026 Apr 10;45(10):3589–638. doi: 10.1038/s44318-026-00762-8 (PMC13187336; doi:10.1038/s44318-026-00762-8)
Supplement: Supplementary file 4 — Source data Fig. 5 [file 44318_2026_762_MOESM4_ESM.zip]

Archive with 23 entries (15 files):
- Figure 5/
- Figure 5/5G/
- Figure 5/5G/5G Numerical data.xlsx
- Figure 5/5G/GAPDH and p21 fluo.tif
- Figure 5/5G/README.txt
- Figure 5/5G/GAPDH and p21 grey.tif
- Figure 5/5F/
- Figure 5/5F/5F Numerical data.xlsx
- Figure 5/5H/
- Figure 5/5H/5H Numerical data.xlsx
- Figure 5/.DS_Store
- Figure 5/5C/
- Figure 5/5C/README.txt
- Figure 5/5C/beta galactosidase BLEO.tif
- Figure 5/5C/beta galactosidase CTL.tif
- Figure 5/5D/
- Figure 5/5D/Bleo_merge.tif
- Figure 5/5D/Bleo control_merge.tif
- Figure 5/5E/
- Figure 5/5E/5E Numerical data.xlsx
- Figure 5/5B/
- Figure 5/5B/Bleo_H&N.tif
- Figure 5/5B/Bleo control_H&N.tif
