# Supplementary material for: SenSet defines cell-type specific senescence signatures in the aged human lung
Source: EMBO J. 2026 Apr 10;45(10):3589–638. doi: 10.1038/s44318-026-00762-8 (PMC13187336; doi:10.1038/s44318-026-00762-8)
Supplement: Supplementary file 4 — Source data Fig. 5 [file 44318_2026_762_MOESM4_ESM.zip › Figure 5/5G/5G Numerical data.xlsx]

## Sheet: 5G p21 WB
		Bleo control	Bleomycin	Doxo control	Doxorubicin
		1.701	11.96
		2.074	6.889	2.495	3.461
		0.632	1.903	0.168	0.659
		0.8	2.751	0.922	1.868
		0.938	5.621	0.435	1.258
		0.804	11.12	1.978	4.009
		0.052	2.095	0.003	0.388
