# Supplementary material for: SenSet defines cell-type specific senescence signatures in the aged human lung
Source: EMBO J. 2026 Apr 10;45(10):3589–638. doi: 10.1038/s44318-026-00762-8 (PMC13187336; doi:10.1038/s44318-026-00762-8)
Supplement: Supplementary file 4 — Source data Fig. 5 [file 44318_2026_762_MOESM4_ESM.zip › Figure 5/5G/README.txt]

In this subfolder are the source images used to represent the blot in Figure 5C (grey and fluo). The wells used for the Figure 5C are delimited by rectangles (in green for GAPDH and red for p21).
