# Supplementary material for: SenSet defines cell-type specific senescence signatures in the aged human lung
Source: EMBO J. 2026 Apr 10;45(10):3589–638. doi: 10.1038/s44318-026-00762-8 (PMC13187336; doi:10.1038/s44318-026-00762-8)
Supplement: Supplementary file 4 — Source data Fig. 5 [file 44318_2026_762_MOESM4_ESM.zip › Figure 5/5F/5F Numerical data.xlsx]

## Sheet: 5F Ki67%
	Bleo control	Bleomycin	Doxo control	Doxorubicin
	0.788	0.139
	0.679	0.214
	0.715	0.285	0.631	0.352
	1.463	0	0.829	0.23
	1.355	0.01	1.539	0.083
