# Supplementary material for: SenSet defines cell-type specific senescence signatures in the aged human lung
Source: EMBO J. 2026 Apr 10;45(10):3589–638. doi: 10.1038/s44318-026-00762-8 (PMC13187336; doi:10.1038/s44318-026-00762-8)
Supplement: Supplementary file 4 — Source data Fig. 5 [file 44318_2026_762_MOESM4_ESM.zip › Figure 5/5H/5H Numerical data.xlsx]

## Sheet: 5I GDF15
	Bleo control	Bleomycin	Doxo control	Doxorubicin
	2.154	8.827	0.825	2.753
	0.748	5.721	1.027	4.048
	0.533	3.174	0.722	2.992
	0.709	2.235
	0.855	3.172
			0.34	1.186
			2.086	9.301
