# Supplementary material for: SenSet defines cell-type specific senescence signatures in the aged human lung
Source: EMBO J. 2026 Apr 10;45(10):3589–638. doi: 10.1038/s44318-026-00762-8 (PMC13187336; doi:10.1038/s44318-026-00762-8)
Supplement: Supplementary file 4 — Source data Fig. 5 [file 44318_2026_762_MOESM4_ESM.zip › Figure 5/5C/README.txt]

In this subfolder are the two sources images used to represent the beta galactosidase staining on Precision-cut Lung slices (PCLS).In Figure 5C are represented a square area delimited by a red square on source images for each PCLS.
