# Supplementary material for: SenSet defines cell-type specific senescence signatures in the aged human lung
Source: EMBO J. 2026 Apr 10;45(10):3589–638. doi: 10.1038/s44318-026-00762-8 (PMC13187336; doi:10.1038/s44318-026-00762-8)
Supplement: Supplementary file 4 — Source data Fig. 5 [file 44318_2026_762_MOESM4_ESM.zip › Figure 5/5E/5E Numerical data.xlsx]

## Sheet: 5E p21%
	Bleo control	Bleomycin	Doxo control	Doxorubicin
	1.346	4.179	1.65	3.278
	1.36	2.585	0.548	1.54
	1.76	2.054	0.989	2.563
	0.08	3.97	1.601	1.826
			0.388	0.826
	0.356	2.23
	1.179	3.073
