# Supplementary material for: SenSet defines cell-type specific senescence signatures in the aged human lung
Source: EMBO J. 2026 Apr 10;45(10):3589–638. doi: 10.1038/s44318-026-00762-8 (PMC13187336; doi:10.1038/s44318-026-00762-8)
Supplement: Supplementary file 5 — Source data Fig. 6 [file 44318_2026_762_MOESM5_ESM.zip]

Archive with 4 entries (3 files):
- Figure 6/
- Figure 6/6A.csv
- Figure 6/6D-F.csv
- Figure 6/6B-C.csv
