# Supplementary material for: SenSet defines cell-type specific senescence signatures in the aged human lung
Source: EMBO J. 2026 Apr 10;45(10):3589–638. doi: 10.1038/s44318-026-00762-8 (PMC13187336; doi:10.1038/s44318-026-00762-8)
Supplement: Supplementary file 5 — Source data Fig. 6 [file 44318_2026_762_MOESM5_ESM.zip › Figure 6/6A.csv]

Sample	Condition	Total Counts
LTC120-Bleo	Control	6144.58935546875
LTC120-Bleo	Bleo	5545.83447265625
LTC124-Bleo	Control	5970.35400390625
LTC124-Bleo	Bleo	5964.6015625
LTC113-Bleo	Control	5745.29345703125
LTC113-Bleo	Bleo	5660.46630859375
LTC117-Bleo	Control	4730.87744140625
LTC117-Bleo	Bleo	6034.96435546875
LTC124-Doxo	DMSO	5054.91552734375
LTC124-Doxo	Doxo	4811.92138671875
LTC113-Doxo	DMSO	7242.82275390625
LTC113-Doxo	Doxo	8802.6708984375
LTC117-Doxo	DMSO	4607.59130859375
LTC117-Doxo	Doxo	5107.44677734375
E170-Rad	Control	8274.7138671875
E170-Rad	Rad	7764.9736328125
E185-Rad	Control	5002.9912109375
E185-Rad	Rad	6545.68505859375
E187-Rad	Control	7439.1044921875
E187-Rad	Rad	7062.8046875
E196-Rad	Control	6190.58837890625
E196-Rad	Rad	4919.25537109375
