# Supplementary material for: SenSet defines cell-type specific senescence signatures in the aged human lung
Source: EMBO J. 2026 Apr 10;45(10):3589–638. doi: 10.1038/s44318-026-00762-8 (PMC13187336; doi:10.1038/s44318-026-00762-8)
Supplement: Supplementary file 5 — Source data Fig. 6 [file 44318_2026_762_MOESM5_ESM.zip › Figure 6/6D-F.csv]

	cond	leiden	CDKN1A	CDKN2A	UMAP1	UMAP2	cell_type
AAACCCAAGGATATGT-1	Control	5	0.0	0.0	4.8351874	3.5895815	AT2
AAACCCAAGGGACAGG-1	Control	2	1.0	0.0	1.9969834	1.8721223	AT2
AAACCCAAGGTAATCA-1	Control	7	0.0	0.0	0.8599724	4.6644096	AT2
AAACCCACAACATCGT-1	Control	7	0.0	0.0	-0.80030715	6.0757732	AT2
AAACCCAGTAACAGTA-1	Control	12	0.0	0.0	-2.00428	10.104938	Natural Killer Cell
AAACCCAGTACAACGG-1	Control	7	0.0	0.0	0.4123577	5.6870174	AT2
AAACCCAGTAGACTGG-1	Control	7	0.0	0.0	0.19231991	5.746936	AT2
AAACCCAGTGAATTGA-1	Control	5	0.0	0.0	2.92179	2.0400636	AT2
AAACCCAGTGCGGTAA-1	Control	0	1.0	0.0	5.613401	9.844938	Fibroblast
AAACCCAGTTTCTTAC-1	Control	19	3.0	0.0	3.454496	4.147202	AT2
AAACCCATCAGGGATG-1	Control	5	0.0	0.0	3.5728204	1.8904749	AT2
AAACCCATCCACTGAA-1	Control	7	0.0	0.0	0.09910597	5.8996572	AT2
AAACCCATCCCTGGTT-1	Control	4	0.0	0.0	-0.5243324	7.415664	NA
AAACCCATCTCCTGAC-1	Control	7	1.0	0.0	-2.2168992	4.1084867	AT2
AAACGAAAGATACAGT-1	Control	3	0.0	0.0	0.9594697	8.397539	NA
AAACGAAAGCAGGCTA-1	Control	7	0.0	0.0	0.8828275	4.1101356	AT2
AAACGAAAGCTAAATG-1	Control	5	5.0	0.0	3.658771	1.3339149	AT2
AAACGAAAGTGCTCGC-1	Control	7	0.0	0.0	-1.9000589	4.78227	AT2
AAACGAACAACTCATG-1	Control	18	0.0	0.0	1.5016508	10.442752	Myofibroblast
AAACGAACACATACGT-1	Control	2	1.0	0.0	1.7835311	3.2939527	AT2
AAACGAACATCCTTCG-1	Control	7	1.0	0.0	0.19612515	5.637767	AT2
AAACGAAGTCAATGGG-1	Control	0	2.0	1.0	2.6588976	11.992116	Fibroblast
AAACGAAGTGTACGCC-1	Control	2	0.0	0.0	1.1204988	2.9377482	AT2
AAACGAAGTTAGGCCC-1	Control	2	0.0	0.0	-0.54695946	2.0586772	AT2
AAACGAATCAATCCAG-1	Control	2	0.0	0.0	1.696439	3.2445886	AT2
AAACGAATCCGTAGGC-1	Control	3	0.0	0.0	0.08431545	8.343623	NA
AAACGAATCGTGGCTG-1	Control	8	0.0	0.0	1.605782	5.117855	Transient AEC
AAACGCTAGCTGGTGA-1	Control	5	0.0	0.0	4.05439	3.0257187	AT2
AAACGCTAGGAGACCT-1	Control	5	0.0	0.0	2.974616	2.5143516	AT2
AAACGCTCAACTGCCG-1	Control	2	0.0	0.0	0.15799339	3.4479313	AT2
AAACGCTCAGTCTTCC-1	Control	7	1.0	0.0	-1.1884335	-2.0368805	AT2
AAACGCTCATTGTGCA-1	Control	7	0.0	0.0	-1.9284925	4.268099	AT2
AAACGCTGTACCGTGC-1	Control	2	1.0	0.0	1.0972304	2.845937	AT2
AAACGCTGTAGTACGG-1	Control	12	0.0	0.0	-2.2515569	9.811592	Natural Killer Cell
AAACGCTTCTTCTGTA-1	Control	2	0.0	0.0	0.7330318	2.589287	AT2
AAAGAACAGAAGCCTG-1	Control	2	0.0	0.0	0.4665092	1.5655916	AT2
AAAGAACAGAGTCTGG-1	Control	2	1.0	0.0	1.5450084	2.3709831	AT2
AAAGAACAGCCTTCTC-1	Control	11	0.0	0.0	-0.6409085	9.561614	Fibroblast
AAAGAACAGCGTGTTT-1	Control	0	0.0	0.0	2.9587283	9.431446	Fibroblast
AAAGAACCAAGCAATA-1	Control	8	0.0	0.0	1.401147	5.598669	Transient AEC
AAAGAACGTACAGTAA-1	Control	2	1.0	0.0	1.9740222	2.7679882	AT2
AAAGAACGTATGAGCG-1	Control	6	0.0	0.0	-3.9717665	-0.13740343	AT1
AAAGAACGTGACGCCT-1	Control	7	0.0	0.0	-2.4590383	4.9713283	AT2
AAAGAACGTTTACTTC-1	Control	7	0.0	0.0	1.2375671	4.295354	AT2
AAAGAACTCCCAACTC-1	Control	7	0.0	0.0	-1.8080696	4.8803573	AT2
AAAGAACTCCCGAGAC-1	Control	2	2.0	0.0	1.0359033	2.7842672	AT2
AAAGAACTCCGAGGCT-1	Control	6	3.0	0.0	-1.2363358	0.9878562	AT1
AAAGAACTCCTACGAA-1	Control	7	0.0	0.0	1.1357163	4.6921873	AT2
AAAGGATAGAATTTGG-1	Control	2	0.0	0.0	0.6139314	4.080711	AT2
AAAGGATAGATTAGTG-1	Control	0	0.0	0.0	5.5396466	10.8293705	Fibroblast
AAAGGATAGTGAGCCA-1	Control	2	0.0	0.0	0.29163238	3.7381756	AT2
AAAGGATCAACCGCTG-1	Control	2	2.0	0.0	1.5258385	2.1346288	AT2
AAAGGATCAAGGGCAT-1	Control	6	0.0	0.0	-2.1849248	1.0552727	AT1
AAAGGATCACCCATAA-1	Control	5	0.0	0.0	3.7443771	2.9960063	AT2
AAAGGATCACCTCGTT-1	Control	7	0.0	0.0	1.3598286	4.360822	AT2
AAAGGATGTACTCCGG-1	Control	8	2.0	0.0	-0.62397534	2.6047728	Transient AEC
AAAGGATGTATCCCTC-1	Control	2	4.0	0.0	0.94299304	1.0190923	AT2
AAAGGATGTCACTGAT-1	Control	11	0.0	0.0	0.6204162	7.9000688	Fibroblast
AAAGGATGTCCAATCA-1	Control	7	0.0	0.0	-3.601562	4.7537794	AT2
AAAGGATGTTGCGTAT-1	Control	7	0.0	0.0	-2.1167405	4.6748595	AT2
AAAGGATTCACGAGGA-1	Control	6	0.0	0.0	-1.5155412	0.84291196	AT1
AAAGGATTCCATAAGC-1	Control	4	0.0	0.0	-3.5664115	7.3771534	NA
AAAGGATTCCATCACC-1	Control	2	0.0	0.0	1.713033	0.2673505	AT2
AAAGGATTCTGCGGAC-1	Control	6	0.0	0.0	-3.5927663	1.0468625	AT1
AAAGGGCAGTATTCCG-1	Control	2	0.0	0.0	1.8606005	2.403592	AT2
AAAGGGCCACACCAGC-1	Control	2	0.0	0.0	1.1237639	2.738581	AT2
AAAGGGCCACATTGTG-1	Control	2	1.0	0.0	3.1847107	0.18164878	AT2
AAAGGGCCAGTTGCGC-1	Control	7	0.0	0.0	-0.5440289	5.5982866	AT2
AAAGGGCCATTGACTG-1	Control	4	0.0	0.0	-1.0486876	7.4546666	NA
AAAGGGCGTATTTCGG-1	Control	5	0.0	0.0	3.3467338	1.6070215	AT2
AAAGGGCGTTCCACAA-1	Control	2	0.0	0.0	2.401037	1.944947	AT2
AAAGGGCTCATTGTGG-1	Control	5	0.0	0.0	4.040042	2.3374383	AT2
AAAGGGCTCCGGACTG-1	Control	2	0.0	0.0	1.1840061	1.2508799	AT2
AAAGGGCTCGTTGTGA-1	Control	0	0.0	0.0	4.011571	10.252785	Fibroblast
AAAGGTAAGCTTGTGT-1	Control	2	0.0	0.0	1.3358823	3.0063574	AT2
AAAGGTAAGTCATCGT-1	Control	12	0.0	0.0	-2.1473258	9.756247	Natural Killer Cell
AAAGGTAAGTTGCGAG-1	Control	3	0.0	0.0	1.030138	6.529517	NA
AAAGGTACACCGCTAG-1	Control	2	0.0	0.0	1.2760779	1.2643366	AT2
AAAGGTACAGCCGTCA-1	Control	2	0.0	0.0	1.1127118	3.2594354	AT2
AAAGGTACATGGGATG-1	Control	6	1.0	0.0	-2.6185138	0.84804416	AT1
AAAGGTAGTATGCGGA-1	Control	12	0.0	0.0	-2.511222	10.607882	Natural Killer Cell
AAAGGTAGTCAAGGCA-1	Control	2	5.0	0.0	0.06974007	1.4526511	AT2
AAAGGTAGTTGGATCT-1	Control	7	0.0	0.0	-3.411817	3.4536526	AT2
AAAGGTATCTGACGCG-1	Control	2	0.0	0.0	1.5413109	2.8742251	AT2
AAAGTCCAGAGCATCG-1	Control	7	0.0	0.0	-0.17902303	4.85459	AT2
AAAGTCCAGCCACCGT-1	Control	3	2.0	0.0	0.3175817	6.912663	NA
AAAGTCCAGGCGACAT-1	Control	12	0.0	0.0	-2.1692843	10.300142	Natural Killer Cell
AAAGTCCAGTTTGTCG-1	Control	5	1.0	0.0	3.5966485	3.0808027	AT2
AAAGTCCGTCAGGAGT-1	Control	3	1.0	0.0	-0.57854825	7.666671	NA
AAAGTCCGTTTCGATG-1	Control	7	1.0	0.0	-1.48288	5.4590745	AT2
AAAGTCCTCACCATGA-1	Control	7	0.0	0.0	0.105172925	6.4012856	AT2
AAAGTCCTCATTACCT-1	Control	2	6.0	0.0	0.99678093	2.834622	AT2
AAAGTGAAGAGTCAAT-1	Control	7	1.0	0.0	-1.7670844	5.6182857	AT2
AAAGTGAAGCCTGAGA-1	Control	2	0.0	0.0	0.6311286	2.4856412	AT2
AAAGTGACAACCTAAC-1	Control	7	0.0	0.0	0.82229275	4.7316213	AT2
AAAGTGACAAGAGTGC-1	Control	7	1.0	0.0	0.35476223	4.1960335	AT2
AAAGTGACAAGGACAC-1	Control	6	1.0	0.0	-3.0687933	-0.34268245	AT1
AAAGTGACAGCTATAC-1	Control	2	1.0	0.0	1.5798825	2.1394072	AT2
AAAGTGAGTTGCGGAA-1	Control	6	2.0	0.0	-2.9784338	0.4580353	AT1
AAAGTGATCAAACCCA-1	Control	2	0.0	0.0	2.6067886	0.64190924	AT2
AAAGTGATCCGTATAG-1	Control	4	0.0	0.0	-2.5874689	8.723819	NA
AAAGTGATCTACTGAG-1	Control	5	0.0	0.0	1.6825126	3.4279997	AT2
AAAGTGATCTGCGGCA-1	Control	2	0.0	0.0	2.5106018	1.2353257	AT2
AAAGTGATCTTGTGCC-1	Control	2	4.0	0.0	1.1821531	0.38315272	AT2
AAATGGAAGCGCCCAT-1	Control	7	0.0	0.0	-0.4065493	5.5219283	AT2
AAATGGAAGTACCGGA-1	Control	0	0.0	0.0	5.0231075	10.533175	Fibroblast
AAATGGACACGGTCTG-1	Control	6	0.0	0.0	-3.4937522	-0.2262128	AT1
AAATGGACATAATGCC-1	Control	2	0.0	0.0	1.4083606	4.335573	AT2
AAATGGAGTGTGTACT-1	Control	12	0.0	0.0	-2.064984	9.943475	Natural Killer Cell
AAATGGATCGAAGCCC-1	Control	2	0.0	0.0	0.8507189	3.5989213	AT2
AAATGGATCTAAACGC-1	Control	14	2.0	0.0	0.20813239	6.1733594	NA
AAATGGATCTTTACAC-1	Control	11	0.0	0.0	0.9242002	4.5009756	Fibroblast
AACAAAGAGACAGTCG-1	Control	3	0.0	0.0	2.014891	6.454109	NA
AACAAAGGTCAGTTTG-1	Control	10	0.0	0.0	2.5003746	-1.806169	Club Cell
AACAAAGGTCCTGGGT-1	Control	11	0.0	0.0	-0.92047006	9.085261	Fibroblast
AACAAAGGTCCTTAAG-1	Control	5	0.0	0.0	4.084448	3.2045987	AT2
AACAAAGGTGTCACAT-1	Control	0	0.0	0.0	4.029921	10.800009	Fibroblast
AACAAAGTCAGCGGAA-1	Control	2	1.0	0.0	0.04669494	2.8616176	AT2
AACAAAGTCAGTGATC-1	Control	2	0.0	0.0	0.59464556	4.0807037	AT2
AACAAAGTCCTATTGT-1	Control	14	0.0	0.0	-0.48353618	5.2655897	NA
AACAACCAGATCCCGC-1	Control	6	0.0	0.0	-2.5771208	0.5451175	AT1
AACAACCAGCAATAGT-1	Control	2	0.0	0.0	1.0351584	3.1066933	AT2
AACAACCAGCATACTC-1	Control	8	0.0	0.0	0.7814185	3.8417635	Transient AEC
AACAACCAGCCTCGTG-1	Control	4	1.0	0.0	0.4769706	6.5532184	NA
AACAACCAGTATGAAC-1	Control	10	1.0	0.0	0.6302537	13.855673	Club Cell
AACAACCAGTCAGGGT-1	Control	6	0.0	0.0	-3.8086843	0.061747815	AT1
AACAACCCACGAGGAT-1	Control	2	0.0	0.0	1.4108162	1.6638417	AT2
AACAACCCAGCTTTCC-1	Control	17	0.0	0.0	-8.250921	10.86383	Mast Cell
AACAACCCAGGTAGTG-1	Control	6	2.0	0.0	-2.0327349	-0.93643516	AT1
AACAACCCAGTTCCAA-1	Control	8	4.0	0.0	0.8140761	2.6281846	Transient AEC
AACAACCCATGTCAGT-1	Control	9	0.0	0.0	-3.5748572	12.339963	Monocyte
AACAACCTCGACCTAA-1	Control	2	4.0	0.0	0.18404181	1.1834755	AT2
AACAACCTCTCGGCTT-1	Control	6	3.0	0.0	-2.8276148	-0.15742472	AT1
AACAAGAAGACGCCAA-1	Control	2	3.0	0.0	0.1353874	0.8946123	AT2
AACAAGAAGCGCGTTC-1	Control	7	0.0	0.0	-0.79488546	6.113994	AT2
AACAAGAAGTACAGCG-1	Control	12	1.0	0.0	-1.9146247	9.757752	Natural Killer Cell
AACAAGAGTCTAGGCC-1	Control	6	1.0	0.0	-1.7623881	0.5921806	AT1
AACAAGAGTCTGCATA-1	Control	7	1.0	0.0	-2.5035334	4.5988307	AT2
AACAAGATCAGCAGAG-1	Control	12	0.0	0.0	-0.7366542	6.746784	Natural Killer Cell
AACACACAGACTCTTG-1	Control	7	1.0	0.0	-2.7579803	4.8691325	AT2
AACACACAGGGCCCTT-1	Control	2	4.0	0.0	1.2674524	2.3493757	AT2
AACACACAGTAGAGTT-1	Control	9	0.0	0.0	-3.908524	13.029451	Monocyte
AACACACAGTGGAAGA-1	Control	6	0.0	0.0	-1.3518674	2.142986	AT1
AACACACCAACGTATC-1	Control	0	1.0	0.0	5.4129486	9.826454	Fibroblast
AACACACCAAGTTCCA-1	Control	7	1.0	0.0	0.5583074	4.848469	AT2
AACACACCAATGTCTG-1	Control	2	0.0	0.0	1.1061314	1.6607543	AT2
AACACACCATGACTTG-1	Control	2	0.0	0.0	1.1095287	1.9074819	AT2
AACACACGTGCCGAAA-1	Control	7	0.0	0.0	1.1145357	4.2201734	AT2
AACACACGTGCCTATA-1	Control	2	0.0	0.0	1.084505	3.959601	AT2
AACACACGTGGAACAC-1	Control	8	1.0	0.0	-0.049591947	2.9668887	Transient AEC
AACACACGTTGTTGCA-1	Control	11	0.0	0.0	-0.27397418	7.954253	Fibroblast
AACACACTCGTCGACG-1	Control	9	0.0	0.0	0.3317609	3.850921	Monocyte
AACAGGGCAACCCGCA-1	Control	6	0.0	0.0	-3.0682008	0.77680945	AT1
AACAGGGGTCTTGCTC-1	Control	2	0.0	0.0	1.9757516	0.26908216	AT2
AACAGGGGTGCATTTG-1	Control	2	0.0	0.0	0.65808713	3.3454216	AT2
AACAGGGGTGGCTGAA-1	Control	2	0.0	0.0	1.830407	1.2810384	AT2
AACAGGGTCCGAGTGC-1	Control	6	0.0	0.0	-1.4669887	-0.42414573	AT1
AACAGGGTCGATTGGT-1	Control	11	0.0	0.0	-0.4171592	9.024326	Fibroblast
AACCAACAGCCACAAG-1	Control	2	1.0	0.0	0.52868444	0.3504774	AT2
AACCAACAGCGTCTCG-1	Control	12	0.0	0.0	-1.9923451	9.6875515	Natural Killer Cell
AACCAACAGGCCTGAA-1	Control	10	0.0	0.0	1.963051	-0.03878594	Club Cell
AACCAACAGTGTTGAA-1	Control	2	1.0	0.0	1.2968973	3.6325712	AT2
AACCAACCAGAGAAAG-1	Control	16	0.0	0.0	-0.3214055	-1.8203932	Ciliated Cell
AACCAACGTCGTCGGT-1	Control	7	0.0	0.0	0.62486345	5.174783	AT2
AACCAACGTTGTGTAC-1	Control	4	0.0	0.0	-1.025717	7.625558	NA
AACCAACTCGTCAAAC-1	Control	8	0.0	1.0	1.5413957	4.2386665	Transient AEC
AACCAACTCTCGACCT-1	Control	2	0.0	0.0	1.2542223	3.3188088	AT2
AACCACAAGTACCCTA-1	Control	5	0.0	0.0	4.2921987	1.6181725	AT2
AACCACACAAATCGTC-1	Control	9	2.0	0.0	0.1448483	3.1608791	Monocyte
AACCACACACTGAGTT-1	Control	7	0.0	0.0	1.1614847	5.926431	AT2
AACCACACATGTGGCC-1	Control	5	0.0	0.0	4.7489533	1.7443851	AT2
AACCACAGTATGCTAC-1	Control	5	0.0	0.0	2.6533506	2.246691	AT2
AACCACAGTATGTCCA-1	Control	2	0.0	0.0	1.254523	3.1115117	AT2
AACCACAGTCCGTACG-1	Control	5	1.0	0.0	2.5811217	2.6256065	AT2
AACCACATCATCCTAT-1	Control	3	0.0	0.0	1.3739402	5.626477	NA
AACCATGAGCGTGAAC-1	Control	8	0.0	0.0	0.6118517	3.3363554	Transient AEC
AACCATGAGTTCCGTA-1	Control	6	0.0	0.0	-1.3093777	1.9337976	AT1
AACCATGCACGCACCA-1	Control	5	0.0	0.0	4.1784773	3.0859442	AT2
AACCATGCATTGCCTC-1	Control	2	2.0	0.0	1.0350049	2.8158436	AT2
AACCATGGTAGGTCAG-1	Control	2	1.0	0.0	0.84002656	0.9834854	AT2
AACCATGGTCCCGCAA-1	Control	6	1.0	0.0	-0.73410046	0.62696546	AT1
AACCATGGTCGAGTTT-1	Control	2	0.0	0.0	0.96564144	3.6321752	AT2
AACCATGGTCGCAGTC-1	Control	7	1.0	0.0	-1.527131	4.8242607	AT2
AACCATGTCCGATAGT-1	Control	2	1.0	0.0	1.2010056	2.137242	AT2
AACCATGTCTAGTGAC-1	Control	5	4.0	0.0	2.9399257	0.6771524	AT2
AACCCAAAGAGAGCAA-1	Control	5	1.0	0.0	3.3289194	1.7893412	AT2
AACCCAAAGTGTAGAT-1	Control	5	0.0	0.0	3.7563882	1.6831825	AT2
AACCCAAGTAATACCC-1	Control	6	0.0	0.0	0.52522457	4.1520314	AT1
AACCCAAGTTAGAAAC-1	Control	3	0.0	0.0	1.5102681	6.071925	NA
AACCCAATCAGTCTTT-1	Control	7	0.0	0.0	-1.0012035	6.7896276	AT2
AACCCAATCATCCTGC-1	Control	5	0.0	0.0	4.915823	3.1803806	AT2
AACCTGAAGTATGGCG-1	Control	6	0.0	0.0	-3.4552445	0.3297704	AT1
AACCTGAAGTCTTGGT-1	Control	2	4.0	0.0	2.1763208	0.57403517	AT2
AACCTGACACCTATCC-1	Control	21	0.0	0.0	-3.2149458	6.295852	Lymphatic Cell
AACCTGACAGAGGTTG-1	Control	2	2.0	0.0	1.2947668	2.0200448	AT2
AACCTGACAGTCACGC-1	Control	11	0.0	0.0	-0.5792328	8.682909	Fibroblast
AACCTGACATCAGCTA-1	Control	7	0.0	0.0	-2.0744758	4.978464	AT2
AACCTGACATGAGATA-1	Control	7	0.0	0.0	0.73518026	5.0484424	AT2
AACCTGACATGGAGAC-1	Control	10	0.0	0.0	0.85626954	2.640508	Club Cell
AACCTGAGTGTTTACG-1	Control	2	0.0	0.0	0.13710475	5.0430155	AT2
AACCTTTAGCACCAGA-1	Control	0	0.0	0.0	5.996233	9.655845	Fibroblast
AACCTTTAGCCAAGGT-1	Control	2	1.0	0.0	1.6880776	1.4659208	AT2
AACCTTTAGGCTCTAT-1	Control	5	0.0	0.0	4.4428244	2.711729	AT2
AACCTTTAGTTCGCAT-1	Control	7	0.0	0.0	-2.709701	4.417223	AT2
AACCTTTAGTTTCGAC-1	Control	2	1.0	0.0	2.0034666	1.7090524	AT2
AACCTTTCAACACGAG-1	Control	3	0.0	0.0	1.1929291	5.7974067	NA
AACCTTTCACACTGGC-1	Control	2	1.0	0.0	-0.43098134	2.0868006	AT2
AACCTTTGTGACCTGC-1	Control	12	0.0	0.0	-2.0742378	9.854475	Natural Killer Cell
AACCTTTGTTATCTTC-1	Control	5	0.0	0.0	3.9359944	2.8176148	AT2
AACCTTTTCACCTGTC-1	Control	6	1.0	0.0	-2.8374634	-0.030917952	AT1
AACCTTTTCCGAACGC-1	Control	3	0.0	0.0	1.7839557	5.5329123	NA
AACCTTTTCGACGACC-1	Control	6	0.0	0.0	-2.188756	0.11867213	AT1
AACCTTTTCTGGAGAG-1	Control	12	0.0	0.0	-2.0534132	10.10084	Natural Killer Cell
AACCTTTTCTTTACAC-1	Control	5	1.0	0.0	4.6101074	3.3891199	AT2
AACGAAAAGAGTATAC-1	Control	2	0.0	0.0	2.3111458	1.9496905	AT2
AACGAAAAGGATTTCC-1	Control	7	0.0	0.0	-1.1435807	5.017065	AT2
AACGAAAAGTAGCTCT-1	Control	7	0.0	0.0	0.65029144	4.916853	AT2
AACGAAACACTACTTT-1	Control	5	0.0	0.0	4.7721376	3.0298536	AT2
AACGAAACAGAGTTGG-1	Control	5	0.0	0.0	4.7001085	2.3954616	AT2
AACGAAACAGGCACAA-1	Control	7	0.0	0.0	-3.409178	5.2152143	AT2
AACGAAACATTGGATC-1	Control	2	0.0	0.0	2.995223	0.28893846	AT2
AACGAAAGTACCGGCT-1	Control	2	0.0	0.0	3.0750146	0.523902	AT2
AACGAAAGTAGGGAGG-1	Control	14	0.0	0.0	-0.7356796	4.7914553	NA
AACGAAAGTGAATGAT-1	Control	2	6.0	0.0	1.1489772	1.679439	AT2
AACGAAATCATTGCGA-1	Control	2	1.0	0.0	-0.47859725	1.8966728	AT2
AACGAAATCGACATAC-1	Control	9	0.0	0.0	-0.36359423	3.7531366	Monocyte
AACGAAATCTACAGGT-1	Control	9	0.0	0.0	0.46873713	3.999135	Monocyte
AACGGGAAGAGAATCT-1	Control	7	0.0	0.0	0.7854691	4.863136	AT2
AACGGGAAGCAACAGC-1	Control	5	1.0	0.0	4.3666673	2.3202722	AT2
AACGGGACAGAATGTA-1	Control	2	0.0	0.0	1.7199605	0.15912758	AT2
AACGGGACAGGCACAA-1	Control	2	0.0	0.0	2.7433226	0.60725445	AT2
AACGGGACAGGTCAAG-1	Control	2	0.0	0.0	1.3330218	3.3321078	AT2
AACGGGAGTCCACACG-1	Control	3	1.0	0.0	0.01551725	6.742197	NA
AACGTCAAGAGGCGTT-1	Control	6	0.0	0.0	-1.7343119	0.46344104	AT1
AACGTCAAGATAACGT-1	Control	11	0.0	0.0	-0.80892223	10.219299	Fibroblast
AACGTCAAGCTCCACG-1	Control	7	0.0	0.0	-2.9895704	4.6278257	AT2
AACGTCACAAATGCGG-1	Control	12	0.0	0.0	-2.5747116	10.27911	Natural Killer Cell
AACGTCACACGACAAG-1	Control	6	0.0	0.0	-2.1809437	0.8755244	AT1
AACGTCACAGCTACCG-1	Control	2	2.0	0.0	0.16745928	1.7540132	AT2
AACGTCAGTATGAAGT-1	Control	6	2.0	0.0	-3.472607	0.4536226	AT1
AACGTCAGTGGATCAG-1	Control	7	0.0	0.0	0.056801964	5.9725165	AT2
AACGTCAGTTACGCCG-1	Control	7	1.0	0.0	-0.79113877	5.754406	AT2
AACGTCAGTTCAAAGA-1	Control	7	0.0	0.0	0.6620785	4.639308	AT2
AACGTCATCGTGGCGT-1	Control	7	0.0	0.0	0.6665511	5.1541414	AT2
AACTTCTAGACGGTTG-1	Control	2	1.0	0.0	0.066194564	1.1999152	AT2
AACTTCTAGAGACAAG-1	Control	7	0.0	0.0	-2.8667216	4.583154	AT2
AACTTCTAGCATATGA-1	Control	7	0.0	0.0	-0.103647344	6.4391503	AT2
AACTTCTAGCCGTTGC-1	Control	12	0.0	0.0	-2.2234643	9.847885	Natural Killer Cell
AACTTCTAGCCTATCA-1	Control	8	0.0	0.0	1.6914346	4.9807434	Transient AEC
AACTTCTAGCTCCCTT-1	Control	0	0.0	0.0	4.1987166	9.510154	Fibroblast
AACTTCTAGGGCAATC-1	Control	12	0.0	0.0	-2.267987	9.839695	Natural Killer Cell
AACTTCTAGTGGTGAC-1	Control	2	1.0	0.0	0.6335316	2.4056373	AT2
AACTTCTCAGTCGGTC-1	Control	2	0.0	0.0	1.0157372	0.8113364	AT2
AACTTCTCATTGTGCA-1	Control	2	0.0	0.0	1.566658	1.422256	AT2
AACTTCTGTAGGACCA-1	Control	4	0.0	0.0	-2.441098	8.388545	NA
AACTTCTGTCGCTGCA-1	Control	4	0.0	0.0	-6.024779	9.568275	NA
AACTTCTGTGTAGGAC-1	Control	2	1.0	0.0	0.81677413	1.4192717	AT2
AACTTCTTCCACCCTA-1	Control	5	0.0	0.0	3.6862118	2.0641115	AT2
AACTTCTTCGGCCCAA-1	Control	2	0.0	0.0	1.022456	0.49604896	AT2
AACTTCTTCTTCTAAC-1	Control	11	0.0	0.0	-0.15934047	8.878358	Fibroblast
AAGAACAAGAACTCCT-1	Control	11	0.0	0.0	-1.027139	9.136724	Fibroblast
AAGAACAAGAGGCGTT-1	Control	10	0.0	0.0	2.59762	-3.3260663	Club Cell
AAGAACAAGGTCACTT-1	Control	16	0.0	0.0	-0.2545487	-1.4064896	Ciliated Cell
AAGAACAAGGTTGGTG-1	Control	16	1.0	0.0	-0.5000532	-1.9625659	Ciliated Cell
AAGAACAAGGTTTACC-1	Control	5	0.0	0.0	3.5060167	2.0738847	AT2
AAGAACAAGTTGGCGA-1	Control	5	0.0	0.0	3.5380342	1.7419295	AT2
AAGAACACAAAGGAGA-1	Control	5	1.0	0.0	3.1751652	1.4511328	AT2
AAGAACACAAGATGTA-1	Control	5	1.0	0.0	4.082597	2.5764873	AT2
AAGAACACAGCAGTAG-1	Control	7	0.0	0.0	0.37703404	4.9999776	AT2
AAGAACAGTGTAGCAG-1	Control	10	0.0	0.0	3.3791091	-0.0059241867	Club Cell
AAGAACAGTTGACTAC-1	Control	2	0.0	0.0	2.851863	1.306232	AT2
AAGAACATCAGCCTCT-1	Control	6	0.0	0.0	-2.5048254	1.0766448	AT1
AAGAACATCCACGAAT-1	Control	2	0.0	0.0	1.5152361	1.8270061	AT2
AAGAACATCTTCTAAC-1	Control	4	2.0	0.0	-3.8574047	8.511911	NA
AAGACAAAGAATTGCA-1	Control	8	0.0	0.0	1.0662187	3.4442523	Transient AEC
AAGACAAAGGCCCAAA-1	Control	2	0.0	0.0	1.4419357	0.4913499	AT2
AAGACAACACAGCTTA-1	Control	2	1.0	0.0	1.0956534	1.100356	AT2
AAGACAACAGAATCGG-1	Control	5	0.0	0.0	3.314212	2.238271	AT2
AAGACAAGTCAGGAGT-1	Control	2	2.0	0.0	0.118060455	1.1567329	AT2
AAGACAAGTCCATCTC-1	Control	3	0.0	0.0	1.1856794	5.3110814	NA
AAGACAAGTCGCCTAG-1	Control	3	0.0	0.0	1.8105109	6.651644	NA
AAGACAAGTGCTCTCT-1	Control	12	0.0	0.0	0.061849624	5.5187507	Natural Killer Cell
AAGACAAGTGGTATGG-1	Control	2	0.0	0.0	1.7622892	2.048368	AT2
AAGACAAGTGTAAATG-1	Control	0	2.0	0.0	4.5757513	9.350868	Fibroblast
AAGACAATCACCTGTC-1	Control	2	0.0	0.0	-1.21325	1.8353581	AT2
AAGACAATCCTTATGT-1	Control	2	0.0	0.0	1.0049967	4.3338747	AT2
AAGACAATCGATTGGT-1	Control	2	1.0	0.0	1.4375595	2.3443255	AT2
AAGACAATCGGTCATA-1	Control	7	0.0	0.0	-2.92512	4.605948	AT2
AAGACTCAGTCACGCC-1	Control	9	0.0	0.0	-4.115343	14.236621	Monocyte
AAGACTCCAAGCACAG-1	Control	0	0.0	0.0	4.287337	9.998223	Fibroblast
AAGACTCCAAGCCTGC-1	Control	8	0.0	0.0	0.74751115	3.9679518	Transient AEC
AAGACTCCATCATTTC-1	Control	6	0.0	0.0	0.66765565	2.5530963	AT1
AAGACTCGTAGTGTGG-1	Control	11	2.0	0.0	-0.024921272	5.6335278	Fibroblast
AAGACTCGTCATCACA-1	Control	2	0.0	0.0	0.8704102	3.5764184	AT2
AAGACTCGTTTCTATC-1	Control	10	0.0	0.0	2.6562872	-0.461925	Club Cell
AAGACTCTCACGGGCT-1	Control	10	0.0	0.0	2.8773422	-0.5622878	Club Cell
AAGACTCTCGACGAGA-1	Control	7	1.0	0.0	-0.722573	5.8188195	AT2
AAGACTCTCGACGTCG-1	Control	2	0.0	0.0	0.6086334	1.5513115	AT2
AAGATAGAGAGGCGGA-1	Control	2	0.0	0.0	1.3114009	1.707166	AT2
AAGATAGAGCTGGTGA-1	Control	0	0.0	0.0	4.2685404	8.802142	Fibroblast
AAGATAGAGTCAGCGA-1	Control	7	0.0	0.0	-0.85490566	6.633936	AT2
AAGATAGAGTCGAATA-1	Control	7	0.0	0.0	0.038156085	4.245802	AT2
AAGATAGCACACCAGC-1	Control	7	0.0	0.0	0.56626	4.13167	AT2
AAGATAGGTACTAAGA-1	Control	7	1.0	0.0	-1.9801418	4.0804386	AT2
AAGATAGGTTGGGATG-1	Control	2	0.0	0.0	0.47301674	3.924602	AT2
AAGATAGTCAGCCTCT-1	Control	2	1.0	0.0	1.55307	2.200069	AT2
AAGATAGTCATCCCGT-1	Control	0	0.0	0.0	4.032041	10.884833	Fibroblast
AAGATAGTCCGTGTCT-1	Control	2	0.0	0.0	0.11464947	2.7322526	AT2
AAGCATCAGAGCCCAA-1	Control	2	2.0	0.0	0.7089648	1.6342083	AT2
AAGCATCAGGTCCAGA-1	Control	7	0.0	0.0	-2.0205915	5.795148	AT2
AAGCATCAGTCCTGTA-1	Control	12	0.0	0.0	-1.925859	9.683689	Natural Killer Cell
AAGCATCCACATTACG-1	Control	7	0.0	0.0	-2.233962	4.795297	AT2
AAGCATCCATACCAGT-1	Control	9	1.0	0.0	-3.24463	12.13897	Monocyte
AAGCATCGTATGCAAA-1	Control	5	0.0	0.0	3.1100378	1.1719171	AT2
AAGCATCGTCTGTCCT-1	Control	6	2.0	0.0	-1.1167871	1.8579655	AT1
AAGCATCGTTTAGTCG-1	Control	7	0.0	0.0	0.32112324	4.7707124	AT2
AAGCATCTCTCGCGTT-1	Control	2	0.0	0.0	1.5330858	2.3167398	AT2
AAGCCATAGAGTCAAT-1	Control	2	0.0	0.0	0.4311655	4.192813	AT2
AAGCCATCACAAGCCC-1	Control	12	0.0	0.0	-1.9336296	9.746957	Natural Killer Cell
AAGCCATCAGGTGACA-1	Control	5	0.0	0.0	4.8885803	2.60034	AT2
AAGCCATCAGTGTGGA-1	Control	8	0.0	0.0	0.9789744	3.6138492	Transient AEC
AAGCCATCATGTGACT-1	Control	8	0.0	0.0	1.2219476	3.7872806	Transient AEC
AAGCCATGTGGTCTTA-1	Control	6	1.0	0.0	-3.0801134	0.6359158	AT1
AAGCCATGTTGCGAAG-1	Control	6	3.0	0.0	-3.9170077	0.18593994	AT1
AAGCCATTCCGCAAAT-1	Control	1	0.0	0.0	-0.006239661	14.995779	Macrophage
AAGCCATTCGAACGCC-1	Control	8	0.0	0.0	0.86139804	3.87199	Transient AEC
AAGCCATTCGACCACG-1	Control	8	1.0	0.0	2.362491	4.3686233	Transient AEC
AAGCGAGAGATTGCGG-1	Control	6	0.0	0.0	-1.2418323	-0.77280766	AT1
AAGCGAGAGCCGATTT-1	Control	4	0.0	0.0	-5.730366	10.358111	NA
AAGCGAGAGCGTGTCC-1	Control	5	0.0	0.0	5.005358	1.2693995	AT2
AAGCGAGAGGCTAGCA-1	Control	2	0.0	0.0	1.1017662	2.7700417	AT2
AAGCGAGCAACTGATC-1	Control	6	0.0	0.0	-2.9915626	0.42037812	AT1
AAGCGAGCACATAGCT-1	Control	2	0.0	0.0	0.8046134	3.1425097	AT2
AAGCGAGCAGTGGCTC-1	Control	7	1.0	0.0	1.3583024	4.019936	AT2
AAGCGAGGTATTGCCA-1	Control	6	0.0	0.0	-0.69075936	2.0044198	AT1
AAGCGAGTCATCGCCT-1	Control	2	2.0	0.0	1.0120198	0.29726505	AT2
AAGCGAGTCCCATACC-1	Control	7	0.0	0.0	0.7945262	4.314268	AT2
AAGCGAGTCCCTGGTT-1	Control	5	0.0	0.0	4.729964	1.8075678	AT2
AAGCGTTAGAGTGAAG-1	Control	7	1.0	0.0	-0.8238221	6.7928185	AT2
AAGCGTTAGCGTGTCC-1	Control	0	0.0	0.0	5.5900083	9.395711	Fibroblast
AAGCGTTAGCTAAACA-1	Control	5	0.0	0.0	4.499432	1.565135	AT2
AAGCGTTCATACCAGT-1	Control	2	0.0	0.0	0.94420356	3.1979835	AT2
AAGCGTTGTGTGCTTA-1	Control	2	0.0	0.0	0.6736371	3.4015248	AT2
AAGCGTTGTTCTGAGT-1	Control	2	0.0	0.0	1.5579259	3.241757	AT2
AAGCGTTTCCGACAGC-1	Control	7	0.0	0.0	-3.3823214	4.753967	AT2
AAGCGTTTCCGTTTCG-1	Control	3	0.0	0.0	1.3923861	6.1628447	NA
AAGCGTTTCCTTTGAT-1	Control	5	0.0	0.0	2.3547616	2.258842	AT2
AAGGAATAGAGATGCC-1	Control	2	0.0	0.0	2.3201246	1.2451676	AT2
AAGGAATAGATGCCGA-1	Control	7	0.0	0.0	-3.3881567	4.634883	AT2
AAGGAATAGGATGCGT-1	Control	2	0.0	0.0	1.0928729	3.4003015	AT2
AAGGAATAGTTGGCTT-1	Control	9	0.0	0.0	0.4361061	4.907162	Monocyte
AAGGAATCAACGCATT-1	Control	12	0.0	0.0	-1.6457175	9.1519	Natural Killer Cell
AAGGAATGTAGCGAGT-1	Control	2	0.0	0.0	2.7845736	0.03573708	AT2
AAGGAATGTTTACGAC-1	Control	8	1.0	0.0	1.4719815	8.909431	Transient AEC
AAGGAATTCCGTGCGA-1	Control	2	0.0	0.0	2.3847935	3.054132	AT2
AAGGTAAAGACTCAAA-1	Control	3	0.0	0.0	2.1721165	6.27934	NA
AAGGTAAAGTAAGGGA-1	Control	11	0.0	0.0	-0.8963821	9.642473	Fibroblast
AAGGTAACAAAGGATT-1	Control	16	0.0	0.0	-0.24037582	-2.0766037	Ciliated Cell
AAGGTAACACCCTGAG-1	Control	5	5.0	0.0	2.7503512	2.4731953	AT2
AAGGTAACACCCTGTT-1	Control	6	0.0	0.0	-1.4831698	1.7311139	AT1
AAGGTAACAGACCCGT-1	Control	9	0.0	0.0	0.2805669	4.0831647	Monocyte
AAGGTAAGTAAGACCG-1	Control	6	1.0	1.0	-2.569244	-0.8187886	AT1
AAGGTAAGTACGCTTA-1	Control	6	1.0	0.0	-1.6573035	1.9524314	AT1
AAGGTAAGTGGGACAT-1	Control	7	0.0	0.0	1.4385101	4.2818036	AT2
AAGTACCAGCGTATGG-1	Control	5	0.0	0.0	2.5408313	3.204262	AT2
AAGTACCAGCTCGGCT-1	Control	5	0.0	0.0	4.66631	2.7238827	AT2
AAGTACCAGCTCTATG-1	Control	5	0.0	0.0	3.3770914	2.6713755	AT2
AAGTACCCACATGACT-1	Control	7	1.0	0.0	0.59174764	4.7431965	AT2
AAGTACCCAGAAGTTA-1	Control	2	0.0	0.0	2.3579898	1.8112973	AT2
AAGTACCCAGCGTGAA-1	Control	2	0.0	0.0	0.9973084	3.2257154	AT2
AAGTACCGTGGACTGA-1	Control	2	0.0	0.0	1.4029291	1.6536127	AT2
AAGTACCGTTGAGTCT-1	Control	5	0.0	0.0	3.377015	1.8973556	AT2
AAGTACCGTTGCATAC-1	Control	7	0.0	0.0	-2.8810728	5.0926104	AT2
AAGTACCTCAGCCTTC-1	Control	7	2.0	0.0	-1.5409893	5.355266	AT2
AAGTACCTCGATTGAC-1	Control	7	0.0	0.0	-3.5685117	4.527918	AT2
AAGTCGTAGATGTAGT-1	Control	5	0.0	0.0	4.7197385	1.7752256	AT2
AAGTCGTAGCGTGCCT-1	Control	16	0.0	0.0	-0.38562143	-3.2718406	Ciliated Cell
AAGTCGTCAAGGTACG-1	Control	16	0.0	0.0	-0.36141744	-1.7394671	Ciliated Cell
AAGTCGTGTACTAACC-1	Control	0	0.0	0.0	3.89304	10.319215	Fibroblast
AAGTCGTGTCAACATC-1	Control	5	2.0	0.0	4.7345867	2.157784	AT2
AAGTCGTTCAAAGGTA-1	Control	2	2.0	0.0	0.83146286	1.7806423	AT2
AAGTCGTTCTCTATGT-1	Control	3	0.0	0.0	1.9083906	6.8950186	NA
AAGTCGTTCTGGCCGA-1	Control	7	0.0	0.0	0.57412446	4.7284465	AT2
AAGTGAAAGCCATATC-1	Control	11	0.0	0.0	-0.96472865	9.37967	Fibroblast
AAGTGAAAGGATTTAG-1	Control	6	2.0	0.0	-2.4531705	0.34136328	AT1
AAGTGAAAGGTCGACA-1	Control	2	0.0	0.0	0.7342522	3.980006	AT2
AAGTGAACAAATGCGG-1	Control	5	0.0	0.0	4.8851275	3.270214	AT2
AAGTGAACAGACCGCT-1	Control	5	0.0	0.0	3.581055	1.3156455	AT2
AAGTGAAGTACACGCC-1	Control	5	0.0	0.0	5.083871	2.5125957	AT2
AAGTGAAGTAGAGATT-1	Control	12	0.0	0.0	-2.9271975	10.850875	Natural Killer Cell
AAGTGAATCACCGGGT-1	Control	8	2.0	0.0	-0.62870735	1.6654859	Transient AEC
AAGTGAATCGCGTAGC-1	Control	9	2.0	0.0	-0.06933755	3.7467172	Monocyte
AAGTGAATCTCCCAAC-1	Control	5	0.0	0.0	2.1740947	4.1708803	AT2
AAGTTCGAGTCGGGAT-1	Control	7	0.0	0.0	0.46269768	3.9974663	AT2
AAGTTCGCAAGTGACG-1	Control	7	0.0	0.0	-3.261298	4.799181	AT2
AAGTTCGCAATCGTCA-1	Control	5	1.0	0.0	4.5358386	1.9157506	AT2
AAGTTCGCATAAGATG-1	Control	2	0.0	0.0	-0.708993	1.3272469	AT2
AAGTTCGGTCAACGCC-1	Control	0	0.0	0.0	5.180532	10.3071575	Fibroblast
AAGTTCGGTTATCCAG-1	Control	7	0.0	0.0	-0.08144449	6.3287854	AT2
AAGTTCGGTTCCCAAA-1	Control	2	0.0	0.0	1.9552603	2.0729465	AT2
AAGTTCGTCAACGAGG-1	Control	2	6.0	0.0	0.6742241	1.595014	AT2
AAGTTCGTCAAGCCTA-1	Control	5	3.0	0.0	3.2845583	1.8430691	AT2
AAGTTCGTCATCTACT-1	Control	6	4.0	0.0	-3.5458536	0.2819552	AT1
AAGTTCGTCCCTGTTG-1	Control	5	0.0	0.0	4.9028187	1.5634742	AT2
AAGTTCGTCTTCCAGC-1	Control	6	1.0	0.0	-1.9140753	1.7576368	AT1
AATAGAGAGACATATG-1	Control	6	0.0	0.0	-2.7967467	-0.11615418	AT1
AATAGAGAGACGAAGA-1	Control	2	1.0	0.0	3.5632503	0.20708312	AT2
AATAGAGAGTCATGCT-1	Control	7	1.0	0.0	-2.2607822	4.6925907	AT2
AATAGAGGTATCGCAT-1	Control	3	0.0	0.0	1.6133118	6.1035757	NA
AATAGAGGTCACAATC-1	Control	6	0.0	0.0	-3.069886	0.9851287	AT1
AATAGAGGTCGCCACA-1	Control	2	1.0	0.0	0.8043624	0.83843887	AT2
AATCACGAGGTGGGTT-1	Control	7	0.0	0.0	-0.0149955265	6.0141582	AT2
AATCACGAGTCATGGG-1	Control	2	0.0	0.0	0.36631802	2.885348	AT2
AATCACGCAACTTGGT-1	Control	1	1.0	0.0	-0.086566985	14.598028	Macrophage
AATCACGCACGTCATA-1	Control	8	0.0	0.0	0.7265221	3.623005	Transient AEC
AATCACGCACTTGGCG-1	Control	8	0.0	0.0	1.3581408	4.1253386	Transient AEC
AATCACGCAGTAGAGC-1	Control	5	0.0	0.0	4.4152584	3.0175805	AT2
AATCACGCATTGTACG-1	Control	2	0.0	0.0	0.6426143	3.858701	AT2
AATCACGGTAGGTCAG-1	Control	7	0.0	0.0	-0.010947543	5.3288136	AT2
AATCACGGTTAAGAAC-1	Control	2	3.0	0.0	1.8434924	1.676006	AT2
AATCACGTCATCGCCT-1	Control	2	0.0	0.0	1.2654312	2.630406	AT2
AATCACGTCCGTAATG-1	Control	6	0.0	0.0	-3.5145175	0.6906752	AT1
AATCGACAGCCTTGAT-1	Control	5	0.0	0.0	3.0910878	1.5210353	AT2
AATCGACAGGTGCTTT-1	Control	2	0.0	0.0	1.4244184	1.6043028	AT2
AATCGACCAAGCAATA-1	Control	9	3.0	0.0	0.23396899	3.4211946	Monocyte
AATCGACCACCAGCCA-1	Control	2	0.0	0.0	1.6465086	2.8625722	AT2
AATCGACCATCCTATT-1	Control	6	1.0	0.0	-3.578706	0.02230487	AT1
AATCGACGTCGAACAG-1	Control	2	0.0	0.0	1.1874841	3.537457	AT2
AATCGACGTCTTCGAA-1	Control	7	0.0	0.0	-3.2389042	4.7095294	AT2
AATCGACGTTCGCGTG-1	Control	2	3.0	0.0	0.40447626	2.0983596	AT2
AATCGACTCCTAAACG-1	Control	2	1.0	0.0	-0.38950682	1.9240247	AT2
AATCGACTCGGTCGAC-1	Control	0	0.0	0.0	2.5033011	9.697369	Fibroblast
AATCGACTCTACGCGG-1	Control	7	0.0	0.0	-0.40314773	6.554403	AT2
AATCGACTCTTCTAAC-1	Control	7	0.0	0.0	-0.26864955	6.560892	AT2
AATCGTGAGGCTGAAC-1	Control	5	0.0	0.0	3.4860651	2.5606642	AT2
AATCGTGAGTAGTCCT-1	Control	5	0.0	0.0	3.6000924	2.7293937	AT2
AATCGTGCAACCACAT-1	Control	7	0.0	0.0	-0.021222895	5.369874	AT2
AATCGTGCAAGAGAGA-1	Control	19	0.0	0.0	3.7897518	3.9366636	AT2
AATCGTGCAAGTCATC-1	Control	10	0.0	0.0	2.3901322	-1.2479492	Club Cell
AATCGTGCACTCCTTG-1	Control	9	0.0	0.0	-3.8512201	13.016696	Monocyte
AATCGTGCAGCTATAC-1	Control	7	0.0	0.0	0.3698682	4.908137	AT2
AATCGTGTCATCGCTC-1	Control	7	0.0	0.0	-1.2355144	6.4405427	AT2
AATCGTGTCTGCCCTA-1	Control	6	0.0	0.0	-1.5849998	2.1023672	AT1
AATGAAGAGATTAGTG-1	Control	5	1.0	0.0	5.0818725	2.8014956	AT2
AATGAAGAGCTGGCTC-1	Control	7	0.0	0.0	-2.64882	4.4157457	AT2
AATGAAGAGGAAAGGT-1	Control	5	0.0	0.0	4.2491555	1.3620846	AT2
AATGAAGCAACAGCTT-1	Control	10	0.0	0.0	2.0987368	-0.16042942	Club Cell
AATGAAGCACCCTATC-1	Control	5	0.0	0.0	2.9482656	2.5772917	AT2
AATGAAGCAGCTCGGT-1	Control	2	0.0	0.0	0.32481426	5.0271664	AT2
AATGAAGCAGTTTGGT-1	Control	7	0.0	0.0	0.090035185	5.976218	AT2
AATGAAGGTAGCTTAC-1	Control	2	2.0	0.0	0.3650566	0.7647673	AT2
AATGAAGGTCTCTCCA-1	Control	2	0.0	0.0	0.42973512	2.1700706	AT2
AATGAAGGTGAGATCG-1	Control	8	3.0	0.0	-0.8737575	2.4906683	Transient AEC
AATGAAGGTTTCTATC-1	Control	16	2.0	0.0	-0.18604596	-2.8907726	Ciliated Cell
AATGAAGTCACGATCA-1	Control	2	1.0	0.0	1.6582004	1.6058964	AT2
AATGACCAGCCTCCAG-1	Control	8	1.0	0.0	1.7885135	3.5905209	Transient AEC
AATGACCAGCGTCGAA-1	Control	2	0.0	0.0	0.8133501	3.2400818	AT2
AATGACCAGTCACTGT-1	Control	6	0.0	0.0	-0.36802706	0.70535946	AT1
AATGACCCAACCGACC-1	Control	7	0.0	0.0	-2.8941288	4.715518	AT2
AATGACCCAATCGCAT-1	Control	2	1.0	0.0	2.3217356	2.5094194	AT2
AATGACCCAGTCCGTG-1	Control	7	0.0	0.0	-1.910758	5.461132	AT2
AATGACCCATACGCAT-1	Control	5	0.0	0.0	4.087943	1.042822	AT2
AATGACCGTCGTCAGC-1	Control	10	0.0	0.0	2.4477396	-1.4040494	Club Cell
AATGACCTCAAGCGTT-1	Control	2	0.0	0.0	1.5563542	3.4587946	AT2
AATGACCTCTTCTAAC-1	Control	7	0.0	0.0	-3.031517	6.1093006	AT2
AATGCCAAGCTAGATA-1	Control	7	1.0	0.0	-3.0250757	4.20172	AT2
AATGCCAAGTGTACCT-1	Control	2	1.0	0.0	-0.022334887	0.91401184	AT2
AATGCCACACATTCTT-1	Control	9	0.0	0.0	0.38064665	4.8340626	Monocyte
AATGCCACAGCCGTTG-1	Control	1	0.0	0.0	-0.37488002	11.700001	Macrophage
AATGCCAGTCCGGACT-1	Control	4	0.0	0.0	-4.697155	8.082237	NA
AATGCCAGTTTCTATC-1	Control	6	0.0	0.0	-1.6781543	1.2283858	AT1
AATGCCATCAAGCTTG-1	Control	7	0.0	0.0	-0.08890317	5.830284	AT2
AATGCCATCCCTTGGT-1	Control	7	0.0	0.0	-2.1617389	4.182633	AT2
AATGGAAAGCCAACCC-1	Control	7	0.0	0.0	-2.9042542	4.5107217	AT2
AATGGAAAGCCTCTCT-1	Control	7	0.0	0.0	0.043311205	5.2791524	AT2
AATGGAAAGGATATGT-1	Control	4	0.0	0.0	-4.6985393	8.273311	NA
AATGGAAAGGGAGGGT-1	Control	7	0.0	0.0	-0.56671745	6.8811336	AT2
AATGGAAAGTCTTGGT-1	Control	7	1.0	0.0	-2.0915136	5.207165	AT2
AATGGAAGTACGACAG-1	Control	7	0.0	0.0	-2.4510539	5.392384	AT2
AATGGAAGTGAGATCG-1	Control	5	0.0	0.0	4.3748436	2.1341076	AT2
AATGGAATCAACGAGG-1	Control	2	1.0	0.0	1.2844944	3.5665972	AT2
AATGGAATCGCAGTGC-1	Control	6	1.0	0.0	-2.3228042	0.5736484	AT1
AATGGAATCGTGACTA-1	Control	6	0.0	0.0	-2.6764898	0.7389174	AT1
AATGGAATCTACTGCC-1	Control	7	0.0	0.0	-0.47908092	6.051155	AT2
AATGGCTAGGATCATA-1	Control	5	0.0	0.0	4.8781614	2.2390304	AT2
AATGGCTAGTAGCCAG-1	Control	2	0.0	0.0	1.2711138	1.6497906	AT2
AATGGCTCAATGGGTG-1	Control	6	0.0	0.0	-1.7128178	1.9686314	AT1
AATGGCTCAGAAGTGC-1	Control	7	0.0	0.0	-2.5531652	5.780721	AT2
AATGGCTCAGCGTTTA-1	Control	2	0.0	0.0	0.51020485	3.0171192	AT2
AATGGCTCATGGAAGC-1	Control	2	1.0	0.0	0.32776168	1.7929358	AT2
AATGGCTGTCCCACGA-1	Control	2	2.0	0.0	1.7343353	0.36177012	AT2
AATGGCTTCAGTGTTG-1	Control	5	0.0	0.0	3.824967	0.8499062	AT2
AATGGCTTCCGTAGTA-1	Control	2	1.0	0.0	0.40235716	0.43390957	AT2
AATGGCTTCGGAATGG-1	Control	5	0.0	0.0	3.548809	2.9205458	AT2
AATTCCTAGCACTCTA-1	Control	3	0.0	0.0	2.0415971	6.4679384	NA
AATTCCTCAAGTTCCA-1	Control	2	0.0	1.0	1.3710089	0.7924081	AT2
AATTCCTCACTCCTTG-1	Control	2	1.0	1.0	-0.077418886	1.5205877	AT2
AATTCCTCAGAGCTAG-1	Control	6	0.0	0.0	0.6965484	3.3754222	AT1
AATTCCTCATCCCGTT-1	Control	2	0.0	0.0	-0.14803989	1.4703984	AT2
AATTCCTCATCGTGGC-1	Control	6	1.0	0.0	-2.044922	0.707894	AT1
AATTCCTCATGTGCTA-1	Control	5	1.0	0.0	4.4599147	3.4498634	AT2
AATTCCTGTCAAGCCC-1	Control	12	0.0	0.0	-2.1672363	10.118715	Natural Killer Cell
AATTCCTGTCTTCAAG-1	Control	3	0.0	0.0	0.4545049	6.8210397	NA
AATTCCTTCAGTGGGA-1	Control	5	0.0	0.0	3.4970953	2.089388	AT2
AATTCCTTCATAGACC-1	Control	7	3.0	0.0	-1.9387068	4.5743704	AT2
AATTCCTTCATCAGTG-1	Control	2	1.0	0.0	1.0736283	1.127353	AT2
AATTCCTTCATGGAGG-1	Control	0	1.0	0.0	4.4552164	9.858819	Fibroblast
AATTCCTTCGGACAAG-1	Control	2	0.0	0.0	1.6187376	2.88182	AT2
AATTCCTTCGGCTGTG-1	Control	5	3.0	0.0	4.9099016	1.2579426	AT2
AATTTCCCAGTAGGAC-1	Control	4	2.0	0.0	-4.329409	8.13691	NA
AATTTCCGTCAGGTGA-1	Control	12	0.0	0.0	-2.3362074	10.084895	Natural Killer Cell
AATTTCCGTCATCCGG-1	Control	7	0.0	0.0	-1.2941493	8.111286	AT2
AATTTCCTCTCGACGG-1	Control	4	0.0	0.0	-2.1978612	7.810875	NA
ACAAAGAAGCACCCAC-1	Control	5	0.0	0.0	2.9851596	1.6676048	AT2
ACAAAGAAGCTATCCA-1	Control	5	0.0	0.0	3.6397238	2.4571123	AT2
ACAAAGAAGCTGAGTG-1	Control	5	0.0	0.0	3.202714	1.7549939	AT2
ACAAAGAAGGATTTCC-1	Control	16	0.0	0.0	-0.2757493	-1.6708732	Ciliated Cell
ACAAAGAAGTACCGGA-1	Control	7	0.0	0.0	0.02387832	4.363084	AT2
ACAAAGAAGTCCGCCA-1	Control	8	1.0	0.0	2.2608006	4.4014263	Transient AEC
ACAAAGAAGTGCTACT-1	Control	2	0.0	0.0	1.2633648	1.4704766	AT2
ACAAAGACAGCCCACA-1	Control	6	0.0	0.0	-2.7050693	0.3492576	AT1
ACAAAGACAGTCAACT-1	Control	7	0.0	0.0	-3.0719178	4.950737	AT2
ACAAAGACATACCGTA-1	Control	13	0.0	0.0	0.31400695	9.492237	Pericyte
ACAAAGACATCCGAGC-1	Control	6	0.0	0.0	-2.1403341	1.1379508	AT1
ACAAAGAGTCACAATC-1	Control	2	2.0	0.0	1.1285782	1.7269522	AT2
ACAAAGAGTCCGGTCA-1	Control	6	0.0	0.0	-2.9477353	0.4213946	AT1
ACAAAGAGTCTAACGT-1	Control	2	0.0	0.0	1.083134	3.651386	AT2
ACAAAGAGTGATAGTA-1	Control	7	0.0	0.0	0.6326223	4.5956016	AT2
ACAAAGAGTTCGGTCG-1	Control	7	0.0	0.0	1.3315992	4.3716774	AT2
ACAAAGAGTTCGTTCC-1	Control	3	0.0	0.0	1.0180075	8.923968	NA
ACAAAGAGTTTACGAC-1	Control	0	0.0	0.0	5.2286606	9.829494	Fibroblast
ACAAAGATCACTCGAA-1	Control	14	0.0	0.0	-0.8050884	4.6622667	NA
ACAAAGATCTAGCCAA-1	Control	2	0.0	0.0	0.21208206	3.017945	AT2
ACAAAGATCTTACACT-1	Control	7	0.0	0.0	-0.2758951	5.3937902	AT2
ACAACCAAGACGAGCT-1	Control	6	0.0	0.0	-1.1885179	2.3849294	AT1
ACAACCAAGATGGTCG-1	Control	5	0.0	0.0	1.9520006	3.4069686	AT2
ACAACCAAGGATGCGT-1	Control	3	0.0	0.0	1.7069045	8.345997	NA
ACAACCAAGTAGGGTC-1	Control	19	0.0	0.0	3.8608568	4.5134115	AT2
ACAACCACAGTGGCTC-1	Control	7	0.0	0.0	-2.8460896	4.6601157	AT2
ACAACCAGTAATTGGA-1	Control	10	0.0	0.0	-0.6616322	0.27000976	Club Cell
ACAACCAGTCTAGATC-1	Control	5	0.0	0.0	2.955685	2.9056578	AT2
ACAACCAGTGGGATTG-1	Control	6	0.0	0.0	-1.8809768	2.4029474	AT1
ACAACCAGTGTATCCA-1	Control	21	0.0	0.0	-5.886142	5.184348	Lymphatic Cell
ACAACCATCAGAATAG-1	Control	2	0.0	0.0	1.4691443	1.315408	AT2
ACAACCATCATGAGGG-1	Control	6	0.0	0.0	-1.9668705	1.3008817	AT1
ACAACCATCCGCACTT-1	Control	7	0.0	0.0	-1.7961358	5.6232457	AT2
ACAACCATCGATACGT-1	Control	12	0.0	0.0	-2.0888522	9.747838	Natural Killer Cell
ACAAGCTAGCTGAAGC-1	Control	7	0.0	0.0	0.75309074	4.856424	AT2
ACAAGCTAGGAGGGTG-1	Control	3	0.0	0.0	-0.24652557	8.5034075	NA
ACAAGCTAGGCAGGTT-1	Control	7	0.0	0.0	0.54658395	5.784406	AT2
ACAAGCTAGGCGCTCT-1	Control	7	0.0	0.0	0.5579803	4.202556	AT2
ACAAGCTAGTAGATCA-1	Control	7	0.0	0.0	-3.2586262	3.5693262	AT2
ACAAGCTCAAGAGGCT-1	Control	5	0.0	0.0	4.626817	2.6130452	AT2
ACAAGCTCACCCTTGT-1	Control	5	0.0	0.0	5.000898	2.6817665	AT2
ACAAGCTCACCTGTCT-1	Control	2	0.0	0.0	1.1039575	0.12696208	AT2
ACAAGCTCACTGATTG-1	Control	2	0.0	0.0	1.0127145	3.777881	AT2
ACAAGCTGTTAAGGGC-1	Control	7	0.0	0.0	-2.0280035	5.0369987	AT2
ACAAGCTGTTGAGAGC-1	Control	6	1.0	0.0	-2.8844373	1.1954161	AT1
ACAAGCTGTTGAGGAC-1	Control	7	0.0	0.0	-0.3744946	5.885271	AT2
ACAAGCTTCTCCGTGT-1	Control	7	1.0	0.0	-0.44865423	6.3868876	AT2
ACACAGTAGATCGCTT-1	Control	2	0.0	0.0	-0.5120366	1.9273754	AT2
ACACAGTAGGGATCTG-1	Control	2	1.0	0.0	0.23074481	2.7687886	AT2
ACACAGTAGGTGATAT-1	Control	2	0.0	0.0	3.6266632	0.5760568	AT2
ACACAGTAGTTGGACG-1	Control	3	0.0	0.0	0.004373859	7.1617002	NA
ACACAGTCAGCACAGA-1	Control	0	0.0	0.0	4.113415	8.915177	Fibroblast
ACACAGTCAGTACTAC-1	Control	8	0.0	0.0	1.7179465	4.553546	Transient AEC
ACACAGTGTGCCCGTA-1	Control	0	0.0	0.0	4.456382	10.000736	Fibroblast
ACACAGTGTTTCTTAC-1	Control	6	0.0	0.0	-0.68495977	2.47753	AT1
ACACAGTTCCAAGAGG-1	Control	16	0.0	0.0	-0.4624135	-2.5756466	Ciliated Cell
ACACAGTTCGACGCTG-1	Control	7	0.0	0.0	-3.5009618	4.441667	AT2
ACACAGTTCGCCTAGG-1	Control	9	1.0	0.0	-4.019351	13.159014	Monocyte
ACACAGTTCGTAACCA-1	Control	7	0.0	0.0	-2.3438308	4.8635087	AT2
ACACAGTTCGTTGTGA-1	Control	8	8.0	0.0	1.3686017	4.168406	Transient AEC
ACACAGTTCTCCTGTG-1	Control	10	0.0	0.0	1.9414274	-1.0733194	Club Cell
ACACCAACATATTCGG-1	Control	2	1.0	0.0	0.7480903	3.2645538	AT2
ACACCAAGTATGAGGC-1	Control	9	0.0	0.0	-3.7591937	13.337671	Monocyte
ACACCAATCAGGAAAT-1	Control	12	0.0	0.0	-2.2152057	9.826164	Natural Killer Cell
ACACCAATCCGAGAAG-1	Control	6	1.0	0.0	-2.9943442	0.022358378	AT1
ACACCAATCTAACGCA-1	Control	6	2.0	0.0	-2.972083	1.0271598	AT1
ACACGCGAGCACTCGC-1	Control	6	0.0	0.0	-3.294043	-0.03821385	AT1
ACACGCGAGGGCCAAT-1	Control	7	1.0	0.0	-3.1472182	4.5080824	AT2
ACACGCGAGGGCCCTT-1	Control	2	2.0	0.0	0.41747227	1.4253767	AT2
ACACGCGCACAAGCCC-1	Control	6	0.0	0.0	0.47633332	2.9829082	AT1
ACACGCGCACTGCATA-1	Control	2	0.0	0.0	0.96388483	1.5136521	AT2
ACACGCGCACTGTTCC-1	Control	2	0.0	0.0	1.7870094	1.2011122	AT2
ACACGCGGTTCAATCG-1	Control	2	0.0	0.0	1.5366428	2.3793333	AT2
ACACGCGTCATCACTT-1	Control	0	1.0	0.0	4.3922477	9.58512	Fibroblast
ACACGCGTCCGTAATG-1	Control	2	0.0	0.0	2.3092158	0.95956266	AT2
ACACGCGTCTTTGCTA-1	Control	2	0.0	0.0	1.2736248	4.1735506	AT2
ACACTGACAATGGCCC-1	Control	16	0.0	1.0	-0.29220298	-1.9132065	Ciliated Cell
ACACTGACAGCTTTCC-1	Control	2	1.0	0.0	0.9280539	4.046987	AT2
ACACTGAGTGTCGATT-1	Control	9	0.0	0.0	-4.375273	13.17449	Monocyte
ACACTGATCGTCAGAT-1	Control	6	1.0	0.0	-3.0989218	-0.37716976	AT1
ACACTGATCTGGACTA-1	Control	5	0.0	0.0	4.7097435	1.123191	AT2
ACAGAAAAGACTGGGT-1	Control	6	0.0	0.0	-1.2684788	-0.8241493	AT1
ACAGAAAAGCCTGTGC-1	Control	3	0.0	0.0	1.3882302	6.2227936	NA
ACAGAAAAGCGCCTCA-1	Control	2	0.0	0.0	1.8627087	2.463265	AT2
ACAGAAAAGGAATTAC-1	Control	3	0.0	0.0	1.5658947	6.4062686	NA
ACAGAAAAGTCAGCCC-1	Control	7	0.0	0.0	1.0896518	4.7688103	AT2
ACAGAAACAGAACTCT-1	Control	7	0.0	0.0	-2.8849056	4.169398	AT2
ACAGAAAGTGCCGTAC-1	Control	2	0.0	0.0	0.8296134	1.8075203	AT2
ACAGAAAGTGGTCAAG-1	Control	2	0.0	0.0	0.61688125	2.719768	AT2
ACAGAAATCACGTCCT-1	Control	10	0.0	0.0	2.6644652	-0.77644455	Club Cell
ACAGAAATCTCTCAAT-1	Control	5	1.0	0.0	2.4662464	2.5264845	AT2
ACAGAAATCTTCGTAT-1	Control	9	1.0	0.0	-4.5296702	13.490784	Monocyte
ACAGCCGAGCTGACAG-1	Control	0	0.0	0.0	3.8607311	9.309026	Fibroblast
ACAGCCGAGGCATGGT-1	Control	9	2.0	0.0	-4.0910325	13.449338	Monocyte
ACAGCCGAGTGTTGAA-1	Control	6	0.0	0.0	-0.8116544	2.5473933	AT1
ACAGCCGCAAAGGCAC-1	Control	2	0.0	0.0	1.5935096	2.9254801	AT2
ACAGCCGCACTTACAG-1	Control	9	0.0	0.0	0.53112113	4.7516093	Monocyte
ACAGCCGCAGTCAACT-1	Control	2	0.0	0.0	-0.27846348	2.0268385	AT2
ACAGCCGCATGTGGTT-1	Control	2	0.0	0.0	0.9889391	3.6698306	AT2
ACAGCCGGTAAGATAC-1	Control	5	0.0	0.0	3.9090667	2.023102	AT2
ACAGCCGGTCCGGCAT-1	Control	9	0.0	0.0	0.25075784	4.7347503	Monocyte
ACAGCCGTCACCGACG-1	Control	8	0.0	0.0	1.7954003	4.1263742	Transient AEC
ACAGCCGTCCAATGCA-1	Control	2	0.0	0.0	0.2773904	1.0995294	AT2
ACAGCCGTCCGAAATC-1	Control	7	0.0	0.0	0.8839966	4.660417	AT2
ACAGCCGTCTGATTCT-1	Control	6	0.0	1.0	-2.9848936	0.4473718	AT1
ACAGGGACACTACCCT-1	Control	0	0.0	0.0	3.0131927	10.076393	Fibroblast
ACAGGGACAGATGCGA-1	Control	2	0.0	0.0	2.7812114	1.1320385	AT2
ACAGGGAGTCACAATC-1	Control	8	0.0	0.0	1.8549364	4.1913753	Transient AEC
ACAGGGAGTTGCGGCT-1	Control	5	0.0	0.0	3.8008099	3.0278938	AT2
ACAGGGATCACATACG-1	Control	6	4.0	0.0	-0.9279035	1.2078248	AT1
ACAGGGATCCACTTCG-1	Control	2	1.0	0.0	1.2292981	0.7371001	AT2
ACATCCCAGCAACCAG-1	Control	7	0.0	0.0	-1.4507349	5.769776	AT2
ACATCCCAGGTCTGGA-1	Control	2	1.0	0.0	1.0643005	0.32045144	AT2
ACATCCCCAATGCAGG-1	Control	7	1.0	0.0	0.9943633	4.8425007	AT2
ACATCCCGTAGCGTCC-1	Control	5	1.0	0.0	4.3863697	0.9883104	AT2
ACATCCCTCAAGCTGT-1	Control	7	2.0	0.0	-2.2861385	4.480537	AT2
ACATCCCTCCTTCTAA-1	Control	5	0.0	0.0	3.9550657	0.5334397	AT2
ACATCCCTCGTGCTCT-1	Control	7	0.0	0.0	-2.0182438	4.9250345	AT2
ACATCGAAGGTATCTC-1	Control	2	1.0	0.0	2.4273772	0.7241206	AT2
ACATCGAAGTAAGGGA-1	Control	2	0.0	0.0	1.1768174	3.7335105	AT2
ACATCGACATAGAATG-1	Control	1	1.0	1.0	-0.58079755	15.228662	Macrophage
ACATCGAGTGATGGCA-1	Control	7	2.0	0.0	-2.1905854	5.9672885	AT2
ACATCGATCCGCAGTG-1	Control	2	0.0	0.0	1.240635	3.344912	AT2
ACATCGATCTGACGCG-1	Control	6	0.0	0.0	-1.800354	0.4382301	AT1
ACATGCAAGACTCTAC-1	Control	6	0.0	0.0	0.10024078	3.340819	AT1
ACATGCAAGGCAATGC-1	Control	21	0.0	0.0	0.13442415	5.0299907	Lymphatic Cell
ACATGCAAGTATGACA-1	Control	5	0.0	0.0	4.515207	1.7164211	AT2
ACATGCAAGTATGGAT-1	Control	2	0.0	0.0	0.7097284	2.907044	AT2
ACATGCAGTCACCGCA-1	Control	2	1.0	0.0	1.8866467	3.4948559	AT2
ACATGCATCCAATCCC-1	Control	2	0.0	0.0	0.940021	3.9264815	AT2
ACATGCATCGCAGAGA-1	Control	11	0.0	0.0	-0.68849015	9.408884	Fibroblast
ACATTTCAGAGCATCG-1	Control	2	0.0	0.0	1.6951823	2.7868114	AT2
ACATTTCAGATGCGAC-1	Control	5	0.0	0.0	2.9459834	2.505172	AT2
ACATTTCAGATGGCAC-1	Control	3	0.0	0.0	1.5137194	6.564904	NA
ACATTTCAGCACTGGA-1	Control	0	0.0	0.0	4.418203	9.600054	Fibroblast
ACATTTCAGGAGAATG-1	Control	7	0.0	0.0	-0.036161125	5.183655	AT2
ACATTTCAGTAGAATC-1	Control	7	1.0	0.0	-2.537974	4.3806415	AT2
ACATTTCCAATGAAAC-1	Control	5	1.0	0.0	3.3983786	2.7547345	AT2
ACATTTCCAGCTGAGA-1	Control	7	1.0	0.0	-2.1199522	5.1904144	AT2
ACATTTCGTCAAGCGA-1	Control	6	0.0	0.0	-1.0018291	1.907077	AT1
ACATTTCGTTTACCAG-1	Control	8	0.0	0.0	1.3948004	4.8893285	Transient AEC
ACCAAACAGTTTCGAC-1	Control	2	0.0	0.0	2.9774818	0.30325672	AT2
ACCAAACCATCACCAA-1	Control	7	0.0	0.0	-0.38253057	5.28321	AT2
ACCAAACCATGGGATG-1	Control	7	0.0	0.0	-3.5990274	4.6620116	AT2
ACCAAACGTAGCGAGT-1	Control	6	0.0	0.0	-2.2774057	0.81564915	AT1
ACCAAACGTATCGTGT-1	Control	7	0.0	0.0	-0.95976293	5.760643	AT2
ACCAAACGTCATCGGC-1	Control	2	0.0	0.0	0.84257597	2.101413	AT2
ACCAAACGTGTTACTG-1	Control	7	1.0	0.0	0.85589606	4.9566607	AT2
ACCAAACGTTATCCAG-1	Control	7	0.0	0.0	0.46921524	4.5379796	AT2
ACCAAACTCCATATGG-1	Control	16	1.0	0.0	-1.2747365	-3.115532	Ciliated Cell
ACCAAACTCCATTGTT-1	Control	2	0.0	0.0	1.2249409	3.569817	AT2
ACCAAACTCCTGCCAT-1	Control	10	1.0	0.0	1.3437527	3.2716334	Club Cell
ACCAAACTCTCGCTTG-1	Control	2	1.0	0.0	1.6867968	2.8562756	AT2
ACCAACAAGGTAGATT-1	Control	2	0.0	0.0	0.10534073	2.0376942	AT2
ACCAACACAGCATACT-1	Control	7	0.0	0.0	0.57441103	4.765197	AT2
ACCAACACAGTTCACA-1	Control	5	0.0	0.0	4.059863	1.628377	AT2
ACCAACAGTACAGTTC-1	Control	0	0.0	0.0	5.340558	9.439404	Fibroblast
ACCAACAGTAGGCAGT-1	Control	7	0.0	0.0	0.02829053	5.4770923	AT2
ACCAACAGTTCAGGTT-1	Control	5	0.0	0.0	3.5018492	2.4554129	AT2
ACCAACATCACTGTTT-1	Control	7	0.0	0.0	0.2505136	5.475082	AT2
ACCAACATCCCTCTAG-1	Control	7	0.0	0.0	-0.42268553	4.3689504	AT2
ACCAACATCGTAACTG-1	Control	2	0.0	0.0	1.5532874	1.7554649	AT2
ACCAACATCTATCGGA-1	Control	7	0.0	0.0	-2.779248	4.340574	AT2
ACCACAAAGAGTCAAT-1	Control	2	1.0	0.0	1.5452589	1.5779631	AT2
ACCACAAAGAGTGAAG-1	Control	2	1.0	0.0	2.5691607	1.2859404	AT2
ACCACAAAGCCAGAGT-1	Control	7	1.0	0.0	-1.3806577	5.765959	AT2
ACCACAAAGTAATTGG-1	Control	2	1.0	0.0	1.2419394	1.53632	AT2
ACCACAACAATGCTCA-1	Control	2	0.0	0.0	2.0534399	0.8379268	AT2
ACCACAAGTACTGAGG-1	Control	7	0.0	0.0	-0.2947152	5.5985274	AT2
ACCACAAGTATATGGA-1	Control	5	2.0	0.0	3.3818696	1.749791	AT2
ACCACAAGTGGACTGA-1	Control	2	1.0	0.0	-0.6457506	1.4929438	AT2
ACCACAAGTTCAGCGC-1	Control	3	0.0	0.0	2.854846	6.3193617	NA
ACCACAAGTTGCATCA-1	Control	2	0.0	0.0	1.6347243	0.63374937	AT2
ACCACAAGTTTGGGTT-1	Control	7	1.0	0.0	-2.1624677	4.68067	AT2
ACCACAATCCCTTGTG-1	Control	7	0.0	0.0	0.51565146	5.596656	AT2
ACCACAATCCTTCTAA-1	Control	6	0.0	0.0	0.42097303	3.1883838	AT1
ACCACAATCGGAAACG-1	Control	2	0.0	0.0	0.64030063	1.967878	AT2
ACCATTTAGCAAGTCG-1	Control	2	1.0	0.0	0.63952553	2.1254656	AT2
ACCATTTAGCTGCCAC-1	Control	8	0.0	0.0	1.5357037	3.1423984	Transient AEC
ACCATTTCACCAGCCA-1	Control	6	0.0	0.0	-1.7028651	1.5796831	AT1
ACCATTTCAGGCTATT-1	Control	2	0.0	0.0	0.9425242	3.4078987	AT2
ACCATTTCAGGCTTGC-1	Control	16	0.0	0.0	-0.2200101	-1.1105765	Ciliated Cell
ACCATTTCATCCGTTC-1	Control	10	0.0	0.0	2.3761737	-0.28013393	Club Cell
ACCATTTCATTCTCTA-1	Control	8	1.0	0.0	-0.5613875	2.3310134	Transient AEC
ACCATTTGTAGTAAGT-1	Control	5	1.0	0.0	4.636531	1.5059723	AT2
ACCATTTGTATGGTAA-1	Control	9	0.0	0.0	0.4455977	4.3528657	Monocyte
ACCATTTGTCCTTGTC-1	Control	9	1.0	0.0	-3.7085543	14.907508	Monocyte
ACCATTTGTGTTGAGG-1	Control	9	0.0	0.0	-0.017885441	6.3986793	Monocyte
ACCATTTTCATGCATG-1	Control	8	2.0	0.0	-0.7147432	2.6000185	Transient AEC
ACCATTTTCCTCCACA-1	Control	11	0.0	0.0	-0.49987873	8.908131	Fibroblast
ACCATTTTCGCAGATT-1	Control	5	1.0	0.0	3.7837796	3.1424704	AT2
ACCCAAAAGAAATGGG-1	Control	4	0.0	0.0	-1.4312019	8.25519	NA
ACCCAAAAGAGCAACC-1	Control	5	0.0	0.0	3.5768406	1.0702194	AT2
ACCCAAAAGTCGGCCT-1	Control	6	0.0	0.0	-2.4758658	0.08315209	AT1
ACCCAAACAAAGGCAC-1	Control	6	0.0	0.0	-3.2595873	0.42043468	AT1
ACCCAAACACTCCTGT-1	Control	2	0.0	0.0	1.7154768	1.3961728	AT2
ACCCAAATCAAGCCTA-1	Control	7	2.0	0.0	-1.950271	5.4533734	AT2
ACCCAAATCCTCTTTC-1	Control	11	0.0	0.0	-0.5511296	8.818165	Fibroblast
ACCCAAATCGGAATGG-1	Control	2	0.0	0.0	1.7879173	3.8247602	AT2
ACCCAAATCTAAGCCA-1	Control	7	0.0	0.0	0.07713828	5.281607	AT2
ACCCTCAAGCAAACAT-1	Control	11	1.0	0.0	-0.6458421	9.008986	Fibroblast
ACCCTCACAAGTGACG-1	Control	21	0.0	0.0	0.4975782	4.818921	Lymphatic Cell
ACCCTCACATATCTCT-1	Control	10	1.0	0.0	2.456731	-0.51597744	Club Cell
ACCCTCACATGCAGCC-1	Control	7	2.0	0.0	-2.3465452	5.338913	AT2
ACCCTCAGTCGGTAAG-1	Control	3	0.0	0.0	-0.16223045	8.592013	NA
ACCCTCAGTTACGTAC-1	Control	6	2.0	0.0	-3.667885	0.9457649	AT1
ACCCTCATCCCAGCGA-1	Control	3	0.0	0.0	2.7156281	6.261092	NA
ACCCTCATCTTCTGTA-1	Control	2	0.0	0.0	0.21615733	1.6025591	AT2
ACCCTTGAGCGCGTTC-1	Control	8	0.0	0.0	-0.55683655	2.2375665	Transient AEC
ACCCTTGAGGGTATAT-1	Control	6	0.0	0.0	-0.5481064	1.3035396	AT1
ACCCTTGCAAAGGTTA-1	Control	7	1.0	0.0	-2.4580972	4.635432	AT2
ACCCTTGCACACCTGG-1	Control	2	0.0	0.0	1.6614419	0.70572984	AT2
ACCCTTGCACCAGTTA-1	Control	5	0.0	0.0	2.2249262	3.5540166	AT2
ACCCTTGCATTGACCA-1	Control	7	0.0	0.0	-0.1487862	6.0155544	AT2
ACCCTTGGTAGAGTTA-1	Control	8	0.0	0.0	0.8590437	4.5603166	Transient AEC
ACCCTTGGTCGACGCT-1	Control	2	1.0	0.0	1.694848	0.7674566	AT2
ACCCTTGGTTGGAGGT-1	Control	7	0.0	0.0	-3.030043	4.5919447	AT2
ACCCTTGTCGCATAGT-1	Control	5	0.0	0.0	2.7617207	3.2344253	AT2
ACCGTTCAGATACAGT-1	Control	7	1.0	0.0	-0.82548565	5.7116404	AT2
ACCGTTCAGCATCCTA-1	Control	5	1.0	0.0	4.0699325	2.6651185	AT2
ACCGTTCAGGAGTCTG-1	Control	2	0.0	0.0	0.75215316	1.6118562	AT2
ACCGTTCGTAACGGTG-1	Control	9	2.0	1.0	-4.3917193	13.580679	Monocyte
ACCGTTCGTAGACAAT-1	Control	10	3.0	0.0	-0.3344953	0.14350946	Club Cell
ACCGTTCGTAGTGTGG-1	Control	6	0.0	0.0	-1.84107	1.370583	AT1
ACCGTTCGTATAGGAT-1	Control	12	0.0	0.0	-1.6030952	8.422269	Natural Killer Cell
ACCGTTCGTCCTACGG-1	Control	7	1.0	0.0	-2.936844	5.3447833	AT2
ACCGTTCGTTCACGAT-1	Control	7	0.0	0.0	-2.3010936	5.0833664	AT2
ACCGTTCGTTCGGTTA-1	Control	2	1.0	0.0	-0.05346678	2.5271761	AT2
ACCGTTCTCTACACAG-1	Control	2	0.0	0.0	1.5765904	3.8259249	AT2
ACCGTTCTCTGAATGC-1	Control	8	0.0	0.0	-0.3572216	3.1332815	Transient AEC
ACCTACCAGCACCCAC-1	Control	2	0.0	0.0	1.2232053	2.7460978	AT2
ACCTACCAGGCCTGCT-1	Control	2	0.0	0.0	1.1045706	1.7060213	AT2
ACCTACCAGTCATAGA-1	Control	7	0.0	0.0	-0.60516095	5.445689	AT2
ACCTACCAGTGCGACA-1	Control	2	0.0	0.0	0.42696264	2.0826046	AT2
ACCTACCCAGCAATTC-1	Control	2	0.0	0.0	1.4623173	2.879461	AT2
ACCTGAAAGTATGACA-1	Control	5	1.0	0.0	2.9909987	1.9119228	AT2
ACCTGAAAGTTCTACG-1	Control	7	0.0	0.0	-2.4155731	5.051853	AT2
ACCTGAACATGACGTT-1	Control	2	0.0	0.0	0.6338448	2.8406737	AT2
ACCTGAATCGCGTTTC-1	Control	5	2.0	0.0	2.898167	1.8260728	AT2
ACCTGAATCGTTTACT-1	Control	7	0.0	0.0	-3.4410558	5.08383	AT2
ACCTGAATCTACCTTA-1	Control	2	0.0	0.0	1.6272494	3.0531971	AT2
ACCTGTCAGGATTCCT-1	Control	8	0.0	0.0	-0.16951512	5.708839	Transient AEC
ACCTGTCCACTGTCGG-1	Control	2	0.0	0.0	1.137014	3.5652356	AT2
ACCTGTCCATAGACTC-1	Control	12	0.0	0.0	-0.641087	7.259054	Natural Killer Cell
ACCTGTCCATTGAAGA-1	Control	2	6.0	0.0	0.49352345	0.87964517	AT2
ACCTGTCGTACCGTGC-1	Control	2	0.0	0.0	0.26302138	3.1600869	AT2
ACCTGTCGTACTAACC-1	Control	2	0.0	0.0	0.24257727	2.8491786	AT2
ACCTGTCGTAGGTACG-1	Control	2	0.0	0.0	1.3435096	3.1967561	AT2
ACCTGTCTCATACAGC-1	Control	2	2.0	0.0	0.545797	0.35993385	AT2
ACGATCAAGGTTATAG-1	Control	2	0.0	0.0	0.5200584	1.8989582	AT2
ACGATCACAATCCTTT-1	Control	11	0.0	0.0	-0.11776392	8.308788	Fibroblast
ACGATCACACGGGCTT-1	Control	6	0.0	0.0	-3.0088677	1.2169002	AT1
ACGATCACAGAATCGG-1	Control	7	0.0	0.0	-3.082308	4.52687	AT2
ACGATCACAGCTACAT-1	Control	8	0.0	0.0	1.425982	3.5924745	Transient AEC
ACGATCACATGAATAG-1	Control	7	0.0	0.0	-0.4563867	5.8157873	AT2
ACGATCAGTACTGCCG-1	Control	0	0.0	0.0	3.952206	11.224358	Fibroblast
ACGATCAGTTGGATCT-1	Control	2	1.0	0.0	0.75351685	2.0219898	AT2
ACGATGTAGCATGCAG-1	Control	7	1.0	0.0	-3.1280198	4.449553	AT2
ACGATGTAGCCGATTT-1	Control	2	0.0	0.0	1.2913296	3.5990846	AT2
ACGATGTAGGAGAATG-1	Control	7	0.0	0.0	-0.07832801	5.97865	AT2
ACGATGTAGTGCAACG-1	Control	8	1.0	0.0	-0.7684173	2.5133233	Transient AEC
ACGATGTCAATTGAGA-1	Control	6	0.0	0.0	-2.5586088	0.4720738	AT1
ACGATGTCAGGCCCTA-1	Control	2	0.0	0.0	3.1601946	0.50021714	AT2
ACGATGTCATGACACT-1	Control	9	0.0	0.0	-4.392411	14.851438	Monocyte
ACGATGTGTATGCGGA-1	Control	8	1.0	0.0	-1.0826491	2.2449026	Transient AEC
ACGATGTGTGTCCGTG-1	Control	5	0.0	0.0	2.5813015	0.39098546	AT2
ACGATGTGTTCTCCTG-1	Control	2	0.0	0.0	2.2801661	0.15227214	AT2
ACGATGTTCCAAGAGG-1	Control	2	0.0	0.0	0.3369216	2.007478	AT2
ACGCACGAGATACCAA-1	Control	8	2.0	1.0	-0.6520461	2.808637	Transient AEC
ACGCACGAGTTGCGAG-1	Control	3	0.0	0.0	1.2786751	6.5187254	NA
ACGCACGCAACAGTGG-1	Control	3	0.0	0.0	2.0033033	6.3161535	NA
ACGCACGCAATGAACA-1	Control	7	0.0	0.0	-2.321352	5.383906	AT2
ACGCACGCACTCTGCT-1	Control	7	0.0	0.0	1.7832477	3.931377	AT2
ACGCACGCATAACCCA-1	Control	2	0.0	0.0	1.2857853	1.5151181	AT2
ACGCACGGTACTCCCT-1	Control	2	0.0	0.0	0.99436295	0.3846793	AT2
ACGCACGGTATCCCTC-1	Control	9	0.0	0.0	-3.9061282	12.295065	Monocyte
ACGCACGGTATGAAAC-1	Control	2	0.0	0.0	-0.52757376	1.0192331	AT2
ACGCACGGTCATAACC-1	Control	12	0.0	0.0	-2.0703928	9.942775	Natural Killer Cell
ACGCACGGTTGCAAGG-1	Control	2	0.0	0.0	-0.68552667	0.76353097	AT2
ACGCACGTCTTGTGCC-1	Control	2	1.0	0.0	1.9522991	1.074496	AT2
ACGGAAGAGAGGTGCT-1	Control	9	0.0	0.0	-4.5236025	14.398536	Monocyte
ACGGAAGCAACACGTT-1	Control	2	1.0	0.0	1.6170057	0.82563215	AT2
ACGGAAGCACTTGTGA-1	Control	11	0.0	0.0	-0.22977713	8.763007	Fibroblast
ACGGAAGCAGATCCAT-1	Control	9	0.0	0.0	-4.648635	12.912783	Monocyte
ACGGAAGGTCATAACC-1	Control	7	0.0	0.0	-1.301795	6.371319	AT2
ACGGAAGGTCCCTAAA-1	Control	6	0.0	0.0	-2.818779	0.92953026	AT1
ACGGAAGGTTACACTG-1	Control	7	1.0	0.0	-0.6229865	5.855799	AT2
ACGGAAGTCATGGAGG-1	Control	7	0.0	0.0	-3.2244887	3.9991994	AT2
ACGGAAGTCTACAGGT-1	Control	5	0.0	0.0	1.7334987	2.9790535	AT2
ACGGAAGTCTCCCATG-1	Control	7	0.0	0.0	0.7725501	5.115708	AT2
ACGGAAGTCTGGCCAG-1	Control	13	0.0	0.0	0.35843343	10.31584	Pericyte
ACGGGTCCAACAGTGG-1	Control	6	0.0	0.0	-3.5525513	0.25899404	AT1
ACGGGTCCAACGATTC-1	Control	2	0.0	0.0	1.6307487	3.8158762	AT2
ACGGGTCCACAGAGAC-1	Control	9	0.0	0.0	-2.9012337	12.059656	Monocyte
ACGGGTCCAGACGCTC-1	Control	21	0.0	0.0	-4.230801	5.895966	Lymphatic Cell
ACGGGTCCAGGTTCGC-1	Control	2	0.0	0.0	0.955759	3.5892107	AT2
ACGGGTCGTACAAGCG-1	Control	7	0.0	0.0	-3.2178407	4.671273	AT2
ACGGGTCGTAGCGCTC-1	Control	2	1.0	0.0	0.63147384	3.2914276	AT2
ACGGGTCGTCCCGTGA-1	Control	7	1.0	0.0	-0.15801632	6.5401735	AT2
ACGGGTCTCACTTATC-1	Control	5	0.0	0.0	4.806254	1.7411062	AT2
ACGGGTCTCATGCGGC-1	Control	6	0.0	0.0	0.46237826	3.9747372	AT1
ACGGGTCTCCATCTCG-1	Control	7	1.0	0.0	-2.7253814	5.1808777	AT2
ACGGGTCTCGACATAC-1	Control	7	0.0	0.0	-0.45828828	5.9006114	AT2
ACGGGTCTCTTACCAT-1	Control	2	1.0	0.0	1.700991	2.5440903	AT2
ACGGTCGAGCCGAATG-1	Control	2	3.0	0.0	0.2419489	0.5814922	AT2
ACGGTCGAGTAAACGT-1	Control	9	0.0	0.0	-4.1287885	12.867575	Monocyte
ACGGTCGCAACGTATC-1	Control	4	0.0	0.0	-5.041689	8.800497	NA
ACGGTCGCAAGCGGAT-1	Control	10	1.0	0.0	-0.06082309	6.6846232	Club Cell
ACGGTCGCAGCGTGCT-1	Control	7	0.0	0.0	0.41145724	5.2673965	AT2
ACGGTCGCAGTAGTTC-1	Control	3	0.0	0.0	0.9549919	8.028533	NA
ACGGTCGGTAGAATGT-1	Control	2	0.0	0.0	0.06692447	2.1621346	AT2
ACGGTCGGTCCTCCTA-1	Control	7	0.0	0.0	-0.074994326	5.810771	AT2
ACGGTTAAGATGCTTC-1	Control	8	0.0	0.0	0.45295033	3.4107306	Transient AEC
ACGGTTAAGCAAGGAA-1	Control	6	1.0	0.0	-2.7398407	0.08223557	AT1
ACGGTTAAGCAGCGAT-1	Control	6	0.0	0.0	0.7872929	2.800088	AT1
ACGGTTAAGTATGTAG-1	Control	2	0.0	0.0	1.780288	3.2637267	AT2
ACGGTTAAGTGGTTGG-1	Control	2	1.0	0.0	1.7170471	0.36653677	AT2
ACGGTTAGTCACGACC-1	Control	7	0.0	0.0	0.07148836	5.148863	AT2
ACGGTTAGTCCGGTGT-1	Control	2	0.0	0.0	1.4218028	0.90785533	AT2
ACGGTTAGTGTACGCC-1	Control	5	1.0	0.0	3.036817	1.6277887	AT2
ACGGTTATCAACTACG-1	Control	8	0.0	0.0	-0.72119987	2.4370403	Transient AEC
ACGGTTATCGAAACAA-1	Control	2	0.0	0.0	1.2797214	3.5394588	AT2
ACGTAACAGAATCTAG-1	Control	8	0.0	0.0	3.383236	8.795522	Transient AEC
ACGTAACAGCAGCACA-1	Control	7	0.0	0.0	-0.44731373	8.102029	AT2
ACGTAACAGGTAAGAG-1	Control	7	0.0	0.0	-3.5091786	4.7055874	AT2
ACGTAACCACATACGT-1	Control	7	0.0	0.0	1.328851	4.1419487	AT2
ACGTAACCAGACAAAT-1	Control	0	0.0	0.0	5.0665035	9.185015	Fibroblast
ACGTAACCAGAGGTAC-1	Control	2	1.0	0.0	1.9418576	1.6145865	AT2
ACGTAACCAGGGAATC-1	Control	2	0.0	0.0	1.0732489	0.94719046	AT2
ACGTAACCATGCGGTC-1	Control	2	0.0	0.0	0.973361	3.5894356	AT2
ACGTAACGTACTGAGG-1	Control	5	0.0	0.0	2.7453997	1.4618555	AT2
ACGTAACGTCTTGTCC-1	Control	7	0.0	0.0	0.0972318	6.398065	AT2
ACGTAACTCATTGGTG-1	Control	3	0.0	0.0	1.761698	6.2117248	NA
ACGTAACTCCATCTAT-1	Control	5	1.0	0.0	4.7467027	2.939307	AT2
ACGTACAAGCGATGGT-1	Control	7	0.0	0.0	0.6306483	5.169715	AT2
ACGTACACAAATCAGA-1	Control	11	0.0	0.0	-0.024571111	9.657538	Fibroblast
ACGTACACAACTGCCG-1	Control	6	0.0	0.0	-1.4548383	2.0636442	AT1
ACGTACACAGCTGAGA-1	Control	2	0.0	0.0	0.46492937	2.8951678	AT2
ACGTACACATCGTCCT-1	Control	16	0.0	0.0	-0.39498043	-2.3311682	Ciliated Cell
ACGTACAGTACCTAAC-1	Control	2	0.0	0.0	-0.70187896	2.917612	AT2
ACGTACAGTCAGGTAG-1	Control	2	1.0	0.0	0.9466009	3.5627887	AT2
ACGTACAGTTTAAGGA-1	Control	3	0.0	0.0	2.224614	6.749189	NA
ACGTAGTAGTTCTACG-1	Control	5	0.0	0.0	3.098442	2.0138218	AT2
ACGTAGTCAGGTTCCG-1	Control	11	0.0	0.0	-0.5179257	9.455065	Fibroblast
ACGTAGTCATGCCATA-1	Control	5	0.0	0.0	2.7161093	2.737407	AT2
ACGTAGTGTTAGTCGT-1	Control	6	0.0	0.0	0.055469345	2.744597	AT1
ACGTAGTTCACCTGGG-1	Control	10	0.0	0.0	2.5503812	-2.5547707	Club Cell
ACGTAGTTCGAGCACC-1	Control	7	0.0	0.0	0.44127578	4.6962905	AT2
ACGTAGTTCGGCTTCT-1	Control	2	0.0	0.0	1.8292339	2.9970536	AT2
ACGTAGTTCGTTCATT-1	Control	11	0.0	0.0	0.351265	5.6734405	Fibroblast
ACGTCCTAGCCTGAAG-1	Control	8	0.0	0.0	1.193492	3.6106339	Transient AEC
ACGTCCTAGGGTCTTT-1	Control	2	0.0	0.0	3.5456438	0.7511486	AT2
ACGTCCTCAGACCAAG-1	Control	1	0.0	0.0	-0.7953681	15.346965	Macrophage
ACGTCCTCAGCGACCT-1	Control	5	2.0	0.0	2.3023365	2.7909238	AT2
ACGTCCTCAGGTCAAG-1	Control	5	0.0	0.0	4.410391	1.1321839	AT2
ACGTCCTCAGTTCACA-1	Control	2	0.0	0.0	1.4430037	0.89087	AT2
ACGTCCTCATTCTCCG-1	Control	7	0.0	0.0	-0.07718862	5.97561	AT2
ACGTCCTGTCATATGC-1	Control	2	1.0	0.0	1.5342255	0.37132746	AT2
ACGTCCTGTCGACTTA-1	Control	21	1.0	0.0	-6.7555146	4.702706	Lymphatic Cell
ACGTCCTGTTCTGAGT-1	Control	7	0.0	0.0	-2.3639493	4.978763	AT2
ACGTCCTGTTTCGTAG-1	Control	2	0.0	0.0	1.4134638	0.49103338	AT2
ACGTCCTTCCACGTGG-1	Control	5	0.0	0.0	3.745904	2.6565995	AT2
ACGTCCTTCCTAGCCT-1	Control	2	0.0	0.0	1.1943791	1.5884383	AT2
ACGTCCTTCTGCGTCT-1	Control	2	1.0	0.0	1.424122	0.69094664	AT2
ACGTTCCAGACCCGCT-1	Control	2	0.0	0.0	2.8332126	0.654537	AT2
ACGTTCCAGATGGGCT-1	Control	7	0.0	0.0	-1.0440278	5.4684844	AT2
ACGTTCCAGATGGTAT-1	Control	7	0.0	0.0	-2.9894462	4.378471	AT2
ACGTTCCAGATGGTCG-1	Control	7	0.0	0.0	-2.2238274	5.448728	AT2
ACGTTCCAGCGACATG-1	Control	12	0.0	0.0	-1.9453808	9.587232	Natural Killer Cell
ACGTTCCAGGCCGCTT-1	Control	12	1.0	0.0	-2.062503	10.47973	Natural Killer Cell
ACGTTCCCAGCTGAAG-1	Control	2	0.0	0.0	-0.62783676	3.1837146	AT2
ACGTTCCCAGGACAGT-1	Control	7	2.0	0.0	-2.5658622	5.3120584	AT2
ACGTTCCCATTCCTCG-1	Control	10	0.0	0.0	2.3933706	-0.81303734	Club Cell
ACGTTCCGTAGGCAAC-1	Control	2	0.0	0.0	1.5376673	2.3363204	AT2
ACGTTCCGTTAAGTCC-1	Control	7	1.0	0.0	-2.9582312	4.7297196	AT2
ACGTTCCTCATTTCCA-1	Control	6	1.0	0.0	-2.8112988	0.46576786	AT1
ACGTTCCTCTCGGTAA-1	Control	2	2.0	0.0	0.5774903	2.0040503	AT2
ACTACGACAAGGGCAT-1	Control	7	0.0	0.0	0.56776273	4.6137667	AT2
ACTACGACACGACGAA-1	Control	2	3.0	1.0	0.08370565	1.603418	AT2
ACTACGACACGGCACT-1	Control	8	0.0	0.0	-0.7940238	11.753247	Transient AEC
ACTACGATCAGGCGAA-1	Control	9	0.0	0.0	0.7870404	4.9290957	Monocyte
ACTACGATCCGTAGGC-1	Control	6	0.0	0.0	-3.5872931	0.34669292	AT1
ACTACGATCGGTCAGC-1	Control	2	0.0	0.0	1.5237516	2.2045422	AT2
ACTACGATCTTAATCC-1	Control	4	1.0	0.0	-4.9677024	6.605571	NA
ACTATCTAGCCAACCC-1	Control	7	0.0	0.0	-2.0133114	4.3221865	AT2
ACTATCTAGTTAGTGA-1	Control	6	0.0	0.0	0.50173837	3.515461	AT1
ACTATCTCAGAGTCTT-1	Control	2	0.0	0.0	1.3068796	0.8933757	AT2
ACTATCTCAGGAGGAG-1	Control	2	1.0	0.0	1.1795859	1.2180616	AT2
ACTATCTCAGTAACAA-1	Control	3	0.0	0.0	1.4068447	8.196344	NA
ACTATCTGTACGTAGG-1	Control	7	0.0	0.0	-3.6114798	4.8267865	AT2
ACTATCTGTGCAACAG-1	Control	12	1.0	0.0	-1.0804267	5.94492	Natural Killer Cell
ACTATCTTCAGCTAGT-1	Control	5	0.0	0.0	4.7952027	1.273902	AT2
ACTATCTTCAGGAGAC-1	Control	2	0.0	0.0	1.282834	2.635719	AT2
ACTATGGAGACGGATC-1	Control	5	0.0	0.0	4.4820786	2.8538435	AT2
ACTATGGAGCCTGTGC-1	Control	6	0.0	0.0	-3.6676457	1.3147035	AT1
ACTATGGAGGCCCAAA-1	Control	2	0.0	0.0	1.1757517	3.5133932	AT2
ACTATGGAGGTATCTC-1	Control	7	0.0	0.0	-1.7553713	5.78604	AT2
ACTATGGAGTTGCCTA-1	Control	12	1.0	0.0	-2.0668314	9.947363	Natural Killer Cell
ACTATGGCAAGAGTTA-1	Control	5	1.0	0.0	5.0521183	3.100769	AT2
ACTATGGCAATGTTGC-1	Control	0	0.0	0.0	4.492946	10.159315	Fibroblast
ACTATGGCAGATTTCG-1	Control	5	0.0	0.0	2.679523	2.636519	AT2
ACTATGGCAGTTTCAG-1	Control	5	0.0	0.0	4.768832	1.7002017	AT2
ACTATGGTCATTTCGT-1	Control	2	0.0	0.0	1.4562529	0.8494757	AT2
ACTATTCCAACCGATT-1	Control	8	0.0	0.0	0.74955183	4.7454658	Transient AEC
ACTATTCCAAGCGAGT-1	Control	2	1.0	0.0	2.0107868	1.0983669	AT2
ACTATTCCACCCTTGT-1	Control	10	0.0	0.0	1.8175701	-0.18349737	Club Cell
ACTATTCGTATGCTAC-1	Control	5	0.0	0.0	3.9034622	3.2593987	AT2
ACTATTCTCAGAATAG-1	Control	2	0.0	0.0	1.5228779	2.7838101	AT2
ACTATTCTCCGTGCGA-1	Control	6	0.0	0.0	0.48353994	3.9467533	AT1
ACTATTCTCGACGAGA-1	Control	19	1.0	0.0	3.3199897	4.39708	AT2
ACTATTCTCGGACGTC-1	Control	7	0.0	0.0	-0.47058693	5.8246655	AT2
ACTATTCTCTATTGTC-1	Control	5	0.0	0.0	2.9759402	2.7527924	AT2
ACTCCCAAGCAGATAT-1	Control	2	0.0	0.0	0.7428141	1.4057198	AT2
ACTCCCACACCTGCGA-1	Control	7	1.0	0.0	-2.9089105	4.5056357	AT2
ACTCCCACAGAGTCTT-1	Control	2	1.0	0.0	0.9767031	1.2558551	AT2
ACTCCCACATCGCTGG-1	Control	2	4.0	0.0	0.11829694	1.4568619	AT2
ACTCTCGAGACTGGGT-1	Control	8	3.0	0.0	0.81559044	3.319573	Transient AEC
ACTCTCGAGGCGACAT-1	Control	5	0.0	0.0	4.1585093	1.209825	AT2
ACTCTCGAGTGGACTG-1	Control	7	0.0	0.0	-2.702558	4.2339525	AT2
ACTCTCGAGTTCATCG-1	Control	2	0.0	0.0	0.4215152	3.4383106	AT2
ACTCTCGCAAACAGGC-1	Control	2	0.0	0.0	1.3806113	2.396037	AT2
ACTCTCGCAAGTATAG-1	Control	2	0.0	0.0	0.7959703	3.2326345	AT2
ACTCTCGCACAATGAA-1	Control	8	3.0	0.0	3.0117342	4.3612714	Transient AEC
ACTCTCGCAGGTGTTT-1	Control	7	0.0	0.0	-3.374871	4.7214885	AT2
ACTCTCGCAGTTCTAG-1	Control	7	0.0	0.0	0.62570465	5.418448	AT2
ACTCTCGGTACTCGAT-1	Control	2	0.0	0.0	-0.30627036	1.0598552	AT2
ACTCTCGGTAGTCGTT-1	Control	7	0.0	0.0	0.042641066	4.6675997	AT2
ACTCTCGGTGCCTACG-1	Control	16	1.0	0.0	-0.39372778	-2.7498684	Ciliated Cell
ACTGATGAGGGAGTTC-1	Control	5	0.0	0.0	2.7144337	2.0120533	AT2
ACTGATGAGGTGCTTT-1	Control	2	0.0	0.0	1.849626	1.3554115	AT2
ACTGATGAGTAACGTA-1	Control	5	1.0	0.0	4.2851057	2.0310454	AT2
ACTGATGCAACATACC-1	Control	2	1.0	0.0	0.0696617	0.35667366	AT2
ACTGATGCAATAGTGA-1	Control	4	0.0	0.0	0.11054805	6.849023	NA
ACTGATGGTAGACAAT-1	Control	6	0.0	0.0	-0.17356603	3.0020926	AT1
ACTGATGGTGGCCCAT-1	Control	2	2.0	0.0	0.015285523	1.8754314	AT2
ACTGATGGTTAGTTCG-1	Control	2	0.0	0.0	-0.5172623	1.7590137	AT2
ACTGATGGTTATCCAG-1	Control	2	2.0	0.0	0.6452638	1.4336833	AT2
ACTGATGTCCGTAGGC-1	Control	2	0.0	0.0	1.5449492	3.6415992	AT2
ACTGCAAAGAATCCCT-1	Control	6	1.0	0.0	-3.5045621	0.81595623	AT1
ACTGCAAAGACTCAAA-1	Control	7	0.0	0.0	-2.0665429	4.2416244	AT2
ACTGCAAAGGTTGGAC-1	Control	8	0.0	0.0	0.8402665	3.440474	Transient AEC
ACTGCAACAATTCGTG-1	Control	1	0.0	0.0	-3.4406378	14.032682	Macrophage
ACTGCAACACTTACAG-1	Control	4	0.0	0.0	-1.4214483	5.777816	NA
ACTGCAACAGCAGTCC-1	Control	6	2.0	0.0	-3.376705	-0.46239713	AT1
ACTGCAAGTACCGCGT-1	Control	7	0.0	0.0	0.3555672	4.6449456	AT2
ACTGCAAGTATATGGA-1	Control	2	0.0	0.0	1.1319891	1.6522883	AT2
ACTGCAAGTCAGTCTA-1	Control	11	1.0	0.0	-0.24872516	9.263079	Fibroblast
ACTGCAAGTGGATTTC-1	Control	2	0.0	0.0	1.0005952	3.5987852	AT2
ACTGCAATCAGGAACG-1	Control	2	1.0	0.0	2.886694	1.5630907	AT2
ACTGCAATCCATCGTC-1	Control	7	0.0	0.0	0.3980686	5.725582	AT2
ACTGCAATCGGTCACG-1	Control	7	0.0	0.0	-0.68538934	6.089111	AT2
ACTGCAATCTAGTGAC-1	Control	2	0.0	0.0	0.269079	5.2804666	AT2
ACTGCAATCTCATTAC-1	Control	2	0.0	0.0	1.4914848	2.5760813	AT2
ACTGCAATCTCCTGCA-1	Control	2	0.0	0.0	0.6458309	3.6208274	AT2
ACTGTCCAGAGTTGTA-1	Control	2	0.0	0.0	3.2528515	0.6011527	AT2
ACTGTCCAGCGCTGAA-1	Control	2	0.0	0.0	0.580889	3.9142678	AT2
ACTGTCCAGGGTGGGA-1	Control	2	0.0	0.0	0.77408946	5.0727177	AT2
ACTGTCCCATGGTACT-1	Control	19	1.0	0.0	2.818756	3.8647156	AT2
ACTGTCCGTCTACGAT-1	Control	7	0.0	0.0	-1.7479134	4.4759483	AT2
ACTGTCCGTGGATTTC-1	Control	3	0.0	0.0	1.205491	6.759199	NA
ACTGTCCGTTTACGTG-1	Control	2	1.0	0.0	0.90994424	3.769424	AT2
ACTGTGAAGAGTGACC-1	Control	7	1.0	0.0	-2.8922696	5.165142	AT2
ACTGTGAAGCTGTACT-1	Control	7	0.0	0.0	1.0613831	4.5723214	AT2
ACTGTGACACAACCGC-1	Control	2	0.0	0.0	0.4066508	2.9482594	AT2
ACTGTGAGTGCAACAG-1	Control	8	0.0	0.0	0.7428857	2.9024153	Transient AEC
ACTGTGATCACTAGCA-1	Control	9	0.0	0.0	-4.38947	13.715487	Monocyte
ACTGTGATCGGATTAC-1	Control	7	0.0	0.0	-0.90445924	5.977436	AT2
ACTGTGATCTACCACC-1	Control	2	1.0	0.0	0.31579438	2.2619405	AT2
ACTGTGATCTAGGCCG-1	Control	2	0.0	0.0	1.5041984	1.9778094	AT2
ACTGTGATCTCCGAAA-1	Control	7	0.0	0.0	0.5333617	6.542066	AT2
ACTGTGATCTTGGTCC-1	Control	5	0.0	0.0	3.3279958	3.024087	AT2
ACTTAGGAGATGTAGT-1	Control	2	0.0	0.0	0.49146378	4.400578	AT2
ACTTAGGAGTACCATC-1	Control	2	0.0	0.0	1.2016692	3.4380884	AT2
ACTTAGGCAGACCCGT-1	Control	7	0.0	0.0	-0.12886988	4.809771	AT2
ACTTAGGGTACGATCT-1	Control	7	0.0	0.0	-1.8738099	4.545944	AT2
ACTTAGGGTAGACGGT-1	Control	2	2.0	0.0	1.2753786	1.1479721	AT2
ACTTAGGGTCGATTAC-1	Control	2	6.0	0.0	0.6599446	1.8932434	AT2
ACTTAGGGTCTTGAAC-1	Control	7	1.0	0.0	-2.0188248	4.7422967	AT2
ACTTAGGGTGTTGATC-1	Control	6	1.0	0.0	-2.35126	0.85430866	AT1
ACTTAGGTCTCCTGTG-1	Control	8	0.0	0.0	1.1777688	4.8176594	Transient AEC
ACTTATCAGAGTTGCG-1	Control	7	0.0	0.0	-3.1989262	5.8964787	AT2
ACTTATCAGATGCTGG-1	Control	2	0.0	0.0	1.3332275	0.39692345	AT2
ACTTATCAGCCATGCC-1	Control	7	0.0	0.0	0.2729721	5.3467593	AT2
ACTTATCAGGCACAAC-1	Control	2	4.0	0.0	0.322007	2.9526613	AT2
ACTTATCAGGGACAGG-1	Control	8	2.0	0.0	1.7794416	12.697197	Transient AEC
ACTTATCAGTCCTGTA-1	Control	14	0.0	0.0	0.011773769	5.6477857	NA
ACTTATCCAAATGCGG-1	Control	0	0.0	0.0	2.8220575	8.588113	Fibroblast
ACTTATCCAGAGCCCT-1	Control	8	9.0	0.0	0.7588245	3.1355057	Transient AEC
ACTTATCCAGCCCACA-1	Control	2	5.0	0.0	0.83212084	1.6142932	AT2
ACTTATCCAGCTCGGT-1	Control	2	0.0	0.0	1.8754344	1.7268558	AT2
ACTTATCCATGAAGGC-1	Control	2	0.0	0.0	0.81688225	2.303175	AT2
ACTTATCGTAGCGAGT-1	Control	7	0.0	0.0	0.30623108	5.033819	AT2
ACTTATCGTGCTATTG-1	Control	6	2.0	1.0	-3.2665148	0.022349643	AT1
ACTTATCGTTAGTCGT-1	Control	6	0.0	0.0	-3.3599913	-0.16041656	AT1
ACTTATCGTTCTCCAC-1	Control	9	0.0	0.0	-3.9175785	13.099363	Monocyte
ACTTATCGTTCTTAGG-1	Control	7	0.0	0.0	-0.69793415	5.9780297	AT2
ACTTCCGAGACATACA-1	Control	2	2.0	1.0	0.16271316	1.8176482	AT2
ACTTCCGAGCGTGCCT-1	Control	8	0.0	0.0	1.5450869	4.5054483	Transient AEC
ACTTCCGCACAAATAG-1	Control	2	1.0	0.0	0.77858406	0.16845563	AT2
ACTTCCGCATCCCGTT-1	Control	7	0.0	0.0	-1.7070339	6.1371274	AT2
ACTTCCGGTGTCCATA-1	Control	2	0.0	0.0	1.8717752	2.3731163	AT2
ACTTCCGGTTCGAGCC-1	Control	2	0.0	0.0	2.5295808	0.13230102	AT2
ACTTCCGTCTGTCCCA-1	Control	7	0.0	0.0	-2.0938127	5.167122	AT2
ACTTCGCAGATGCCGA-1	Control	2	2.0	0.0	0.96165895	0.48447144	AT2
ACTTCGCGTCATCCCT-1	Control	16	0.0	0.0	-0.32456505	-3.871387	Ciliated Cell
ACTTCGCGTGTCCAAT-1	Control	7	0.0	0.0	0.44417208	5.522852	AT2
ACTTCGCGTTGTAAAG-1	Control	7	1.0	0.0	-2.4232004	5.1469264	AT2
ACTTCGCTCGCCAACG-1	Control	7	1.0	0.0	0.45654604	4.1682596	AT2
ACTTCGCTCTCGTCAC-1	Control	5	0.0	0.0	3.2045329	3.1057153	AT2
ACTTCGCTCTTTGGAG-1	Control	2	2.0	0.0	0.3080351	1.7704163	AT2
ACTTTCAAGAGCTGAC-1	Control	2	0.0	0.0	1.3615851	2.1452029	AT2
ACTTTCAAGAGTTGCG-1	Control	2	0.0	0.0	0.2829827	2.657788	AT2
ACTTTCAAGCCGCTTG-1	Control	2	1.0	0.0	1.3128401	1.2932982	AT2
ACTTTCAAGCCTCTTC-1	Control	2	0.0	0.0	1.5853257	2.6391	AT2
ACTTTCACACAACATC-1	Control	7	0.0	0.0	0.79637456	5.2907305	AT2
ACTTTCAGTATTGCCA-1	Control	5	0.0	0.0	5.3720107	2.977813	AT2
ACTTTCAGTCGAACGA-1	Control	6	1.0	0.0	-2.489502	0.7728119	AT1
ACTTTCAGTCTGATAC-1	Control	5	1.0	0.0	4.8726	1.666089	AT2
ACTTTCATCAGCACCG-1	Control	7	0.0	0.0	-0.09243251	5.066796	AT2
ACTTTCATCGATAACC-1	Control	0	1.0	0.0	3.0418177	9.878588	Fibroblast
ACTTTCATCGGCATAT-1	Control	5	0.0	1.0	3.540556	0.7049999	AT2
ACTTTCATCTGGTGCG-1	Control	2	2.0	0.0	0.09951824	1.6240654	AT2
ACTTTGTAGACCATTC-1	Control	2	0.0	0.0	0.58737713	1.4081433	AT2
ACTTTGTAGTCAGAGC-1	Control	7	0.0	0.0	-0.08099781	4.9808455	AT2
ACTTTGTCACCAGCTG-1	Control	7	0.0	0.0	-1.4342573	4.366617	AT2
ACTTTGTCACCTGCTT-1	Control	2	0.0	0.0	1.1635144	0.60668725	AT2
ACTTTGTCAGTGACCC-1	Control	5	0.0	0.0	4.2417545	1.0644108	AT2
ACTTTGTGTCGTGTTA-1	Control	2	0.0	0.0	0.3245765	1.1180098	AT2
ACTTTGTGTTGCGGAA-1	Control	7	0.0	0.0	-3.2395287	4.8741646	AT2
ACTTTGTGTTTGGAGG-1	Control	5	1.0	0.0	3.6801417	1.6896148	AT2
ACTTTGTTCAAATGAG-1	Control	7	0.0	0.0	0.41058406	5.296121	AT2
ACTTTGTTCTTCTGTA-1	Control	7	0.0	0.0	-2.0276031	4.5463943	AT2
AGAAATGAGACTTAAG-1	Control	9	1.0	0.0	-4.392403	12.768976	Monocyte
AGAAATGAGAGGTTAT-1	Control	7	0.0	0.0	-2.021991	5.3438735	AT2
AGAAATGAGGCTGGAT-1	Control	8	3.0	0.0	0.32647437	2.3358982	Transient AEC
AGAAATGCACAAGTTC-1	Control	4	0.0	0.0	-2.7151508	8.946157	NA
AGAAATGCACCGCTAG-1	Control	5	2.0	0.0	4.234866	1.1925262	AT2
AGAAATGCACCTGCTT-1	Control	7	0.0	0.0	-3.258335	4.413679	AT2
AGAAATGCAGGAATCG-1	Control	9	0.0	0.0	-3.8093112	13.034845	Monocyte
AGAAATGTCAAGAGGC-1	Control	5	0.0	0.0	5.227012	3.0045445	AT2
AGAAATGTCACCCTTG-1	Control	5	0.0	0.0	4.072171	3.3488379	AT2
AGAAATGTCAGGACGA-1	Control	2	4.0	0.0	-0.31544355	0.84966075	AT2
AGAACAAAGCTCCATA-1	Control	8	4.0	0.0	1.3018981	3.9942186	Transient AEC
AGAACAAAGCTGGAGT-1	Control	2	3.0	0.0	-0.6307903	1.2719914	AT2
AGAACAAAGGCTCACC-1	Control	2	0.0	0.0	1.6440493	1.5296834	AT2
AGAACAACAAGCGATG-1	Control	6	0.0	0.0	-1.0645301	1.5191612	AT1
AGAACAACAGAGTCTT-1	Control	2	0.0	0.0	0.7213851	1.6595788	AT2
AGAACAACATGCGGTC-1	Control	2	0.0	0.0	0.13129944	2.2167478	AT2
AGAACAAGTAGGAGGG-1	Control	7	0.0	0.0	0.91826785	4.75459	AT2
AGAACAAGTGAATAAC-1	Control	2	0.0	0.0	1.6619173	2.763405	AT2
AGAACAAGTGGATCGA-1	Control	2	0.0	0.0	3.1747963	0.96575767	AT2
AGAACAAGTGTCATTG-1	Control	3	0.0	0.0	2.1379743	6.020827	NA
AGAACAAGTTGCTCCT-1	Control	3	0.0	0.0	1.0933286	6.232205	NA
AGAACAATCTAGAACC-1	Control	9	0.0	0.0	-4.735227	13.296153	Monocyte
AGAACCTAGGTCGCCT-1	Control	2	1.0	0.0	2.849556	0.69963616	AT2
AGAACCTAGTCCCAGC-1	Control	7	0.0	0.0	-1.8594695	5.4033504	AT2
AGAACCTGTGCTCGTG-1	Control	2	2.0	0.0	0.4037476	1.9731648	AT2
AGAACCTGTGGTGATG-1	Control	2	1.0	0.0	0.90005565	2.6653237	AT2
AGAACCTTCACCATAG-1	Control	2	4.0	0.0	1.2897468	1.6217138	AT2
AGAAGCGAGTCATGAA-1	Control	7	0.0	0.0	1.1083465	5.6664658	AT2
AGAAGCGCACCTGAAT-1	Control	4	1.0	0.0	-3.1005824	7.2357054	NA
AGAAGCGCATCTGGGC-1	Control	7	0.0	0.0	1.2163677	4.804309	AT2
AGAAGCGGTATGGAGC-1	Control	2	1.0	0.0	0.7675123	3.1419253	AT2
AGAAGCGGTTTGATCG-1	Control	7	0.0	0.0	1.9773061	3.3156974	AT2
AGAAGCGGTTTGTTGG-1	Control	2	2.0	0.0	-0.23032536	1.1327903	AT2
AGAAGCGTCAACCTTT-1	Control	8	2.0	0.0	1.9591285	3.5038178	Transient AEC
AGAAGTAAGACGCCCT-1	Control	6	0.0	0.0	-3.108369	0.5430374	AT1
AGAAGTACAACCGATT-1	Control	8	0.0	0.0	-0.13489349	2.0888946	Transient AEC
AGAAGTACACATACTG-1	Control	8	4.0	0.0	1.850529	4.2410684	Transient AEC
AGAAGTACAGCGTTGC-1	Control	2	0.0	0.0	1.6799377	0.5253594	AT2
AGAAGTACAGTAGAAT-1	Control	12	0.0	0.0	-2.302099	10.051311	Natural Killer Cell
AGAAGTACAGTTAGAA-1	Control	6	0.0	0.0	-3.7438111	0.45568419	AT1
AGAAGTAGTAACATCC-1	Control	2	1.0	0.0	0.67231905	4.037975	AT2
AGAAGTAGTGAGGATC-1	Control	2	1.0	0.0	0.641572	3.2634766	AT2
AGAAGTAGTTGTGTTG-1	Control	5	0.0	0.0	4.2281337	1.8581022	AT2
AGAAGTATCAACTTTC-1	Control	7	0.0	0.0	-2.2354872	4.04328	AT2
AGACAAAAGCCATATC-1	Control	5	2.0	0.0	4.1605153	1.4353327	AT2
AGACAAAAGTATCTGC-1	Control	6	2.0	0.0	-3.5984852	0.34480533	AT1
AGACAAAAGTCTCCTC-1	Control	2	0.0	0.0	2.3637772	1.2952722	AT2
AGACAAAAGTTGGGAC-1	Control	2	0.0	0.0	-0.5789884	2.7880073	AT2
AGACAAACATCTTTCA-1	Control	21	0.0	0.0	-5.593303	5.2271767	Lymphatic Cell
AGACAAACATGGGATG-1	Control	2	2.0	0.0	-0.72174054	0.92686266	AT2
AGACAAATCAAGCCGC-1	Control	2	0.0	0.0	0.6082097	1.4017498	AT2
AGACAAATCAGCTGTA-1	Control	7	1.0	0.0	-2.913301	4.6507616	AT2
AGACACTAGGCCTTCG-1	Control	8	2.0	0.0	-0.81321734	2.185321	Transient AEC
AGACACTAGGTCCAGA-1	Control	2	0.0	0.0	1.231939	3.3045218	AT2
AGACACTCAAGGCCTC-1	Control	6	0.0	0.0	-3.3196673	0.11094899	AT1
AGACACTCAGCTTCGG-1	Control	2	0.0	0.0	0.5018847	1.9325356	AT2
AGACACTCATACCGTA-1	Control	8	0.0	0.0	1.8415638	3.7633867	Transient AEC
AGACACTGTGATGGCA-1	Control	1	3.0	0.0	-2.115002	15.364748	Macrophage
AGACACTGTTGGGCCT-1	Control	7	0.0	0.0	-2.6389713	4.6525764	AT2
AGACACTTCGAAGCCC-1	Control	2	1.0	0.0	1.047591	3.2384224	AT2
AGACACTTCGCAACAT-1	Control	5	0.0	0.0	2.6624274	3.254837	AT2
AGACAGGAGCAGGCAT-1	Control	7	0.0	0.0	0.7761482	5.4420366	AT2
AGACAGGCAATTGAGA-1	Control	3	0.0	0.0	2.4197063	6.548592	NA
AGACAGGCACCCAATA-1	Control	9	0.0	0.0	-3.2883456	12.883663	Monocyte
AGACAGGCATCCGTTC-1	Control	8	0.0	0.0	1.194701	3.9769497	Transient AEC
AGACAGGGTCATCGGC-1	Control	7	0.0	0.0	-2.102328	4.2805624	AT2
AGACAGGGTCGTATTG-1	Control	7	1.0	0.0	-1.8053526	4.770297	AT2
AGACAGGTCATGAGTC-1	Control	12	0.0	0.0	-2.225909	9.81855	Natural Killer Cell
AGACAGGTCCCGAATA-1	Control	5	0.0	0.0	3.8896947	2.259237	AT2
AGACAGGTCCGTTTCG-1	Control	5	0.0	0.0	3.2303486	1.567361	AT2
AGACAGGTCTCATTTG-1	Control	2	0.0	0.0	0.7428467	4.1340594	AT2
AGACCATCAGTGCCTG-1	Control	2	0.0	0.0	0.85154915	4.137898	AT2
AGACCATGTACGGCAA-1	Control	14	0.0	0.0	-0.5109736	5.16064	NA
AGACCATGTAGTGATA-1	Control	9	0.0	0.0	0.5239426	4.378252	Monocyte
AGACCATGTATGAGGC-1	Control	8	4.0	0.0	1.8508575	4.248477	Transient AEC
AGACCATGTCTGATCA-1	Control	2	2.0	0.0	-0.06548308	1.0108255	AT2
AGACCATGTTGCATAC-1	Control	7	0.0	0.0	-3.1314497	6.1432896	AT2
AGACCATTCCTTATGT-1	Control	9	2.0	0.0	-1.8135259	12.848536	Monocyte
AGACCATTCGCTAAAC-1	Control	1	0.0	0.0	-0.10332995	14.938322	Macrophage
AGACCATTCTATCGGA-1	Control	7	0.0	0.0	0.24477853	4.148121	AT2
AGACCCGAGTACTCGT-1	Control	6	1.0	0.0	-1.8521494	1.3032955	AT1
AGACCCGAGTATCTGC-1	Control	6	0.0	0.0	-1.3920891	1.4752455	AT1
AGACCCGGTCTTGTCC-1	Control	0	4.0	0.0	5.3654284	9.394051	Fibroblast
AGACCCGGTGATACAA-1	Control	6	1.0	2.0	-3.1200528	0.1633213	AT1
AGACCCGGTTGCCGAC-1	Control	2	0.0	0.0	1.9704205	2.0353472	AT2
AGACCCGTCCCGTGTT-1	Control	2	2.0	0.0	-0.6852674	1.4962984	AT2
AGACCCGTCCGGCAAC-1	Control	5	0.0	0.0	3.0250325	2.2574954	AT2
AGACTCAAGGGATGTC-1	Control	3	0.0	0.0	1.3961146	5.9047523	NA
AGACTCAAGGTGCTTT-1	Control	19	0.0	0.0	3.0885658	4.058083	AT2
AGACTCACAAGGAGTC-1	Control	7	0.0	0.0	0.7924036	5.7254825	AT2
AGACTCACACGCAGTC-1	Control	5	7.0	0.0	5.036138	3.0716534	AT2
AGACTCAGTCACCGAC-1	Control	2	0.0	0.0	2.1921544	1.6036347	AT2
AGACTCAGTGTTCCAA-1	Control	14	12.0	0.0	-0.77667564	4.8969727	NA
AGACTCAGTTGTACGT-1	Control	6	0.0	0.0	-2.8846107	1.2182064	AT1
AGACTCATCGAGTTGT-1	Control	2	3.0	0.0	1.9492254	1.3825037	AT2
AGAGAATAGCCTGTGC-1	Control	6	0.0	0.0	-2.4358044	1.1389456	AT1
AGAGAATAGGCATCAG-1	Control	6	0.0	0.0	-2.0828907	1.3446705	AT1
AGAGAATAGGTCTACT-1	Control	3	0.0	0.0	1.0617101	6.551479	NA
AGAGAATAGTCGGCCT-1	Control	7	0.0	0.0	0.58021367	3.7552464	AT2
AGAGAATAGTGAACAT-1	Control	3	0.0	0.0	1.8859409	6.190189	NA
AGAGAATCAACCCTCT-1	Control	12	0.0	0.0	-1.9261672	9.479198	Natural Killer Cell
AGAGAATCAAGACCGA-1	Control	2	0.0	0.0	2.141397	1.8110663	AT2
AGAGAATCACGCGTGT-1	Control	2	3.0	0.0	1.9231601	1.2777936	AT2
AGAGAATCAGCAGTAG-1	Control	5	0.0	0.0	4.6877027	2.6385875	AT2
AGAGAATTCAGTCAGT-1	Control	11	0.0	0.0	-0.9352503	8.33515	Fibroblast
AGAGAATTCCAATCTT-1	Control	2	3.0	0.0	1.2557276	1.3764249	AT2
AGAGAATTCCGTTGAA-1	Control	7	0.0	0.0	-3.0748754	4.5058756	AT2
AGAGAATTCTCCGAAA-1	Control	2	0.0	0.0	2.00302	2.3437812	AT2
AGAGAGCAGCGAACTG-1	Control	3	0.0	0.0	2.296056	6.644532	NA
AGAGAGCAGGAACGAA-1	Control	7	0.0	0.0	0.9156118	4.0099616	AT2
AGAGAGCCACTCAAGT-1	Control	11	0.0	0.0	-0.5541769	7.4784727	Fibroblast
AGAGAGCCAGAACCGA-1	Control	7	0.0	0.0	-3.434778	4.4010634	AT2
AGAGAGCGTAGCACGA-1	Control	6	1.0	0.0	0.050768953	3.7739255	AT1
AGAGAGCTCATGAGGG-1	Control	7	0.0	0.0	-3.0209668	4.2216735	AT2
AGAGAGCTCATGGAGG-1	Control	2	0.0	0.0	0.88152266	2.874406	AT2
AGAGAGCTCCAAGCCG-1	Control	5	1.0	0.0	4.3817573	1.8472196	AT2
AGAGAGCTCCACCTGT-1	Control	5	4.0	0.0	4.510619	2.9587867	AT2
AGAGAGCTCCCAACTC-1	Control	12	0.0	0.0	-2.1236124	9.880926	Natural Killer Cell
AGAGAGCTCGCCTCTA-1	Control	6	0.0	0.0	-1.939567	0.67912114	AT1
AGAGAGCTCGTGCACG-1	Control	2	1.0	0.0	0.97750664	1.8614051	AT2
AGAGAGCTCTGGGCAC-1	Control	2	0.0	0.0	0.758429	3.100178	AT2
AGAGCAGAGCTAATCC-1	Control	19	0.0	0.0	3.6796381	4.396611	AT2
AGAGCAGAGGTGCTGA-1	Control	7	0.0	0.0	-2.4942472	4.5504947	AT2
AGAGCAGAGTAACGTA-1	Control	9	1.0	0.0	-4.4611044	14.070418	Monocyte
AGAGCAGCAATAACCC-1	Control	5	0.0	0.0	2.44107	3.8785353	AT2
AGAGCAGCATACAGAA-1	Control	2	1.0	0.0	0.9987328	0.5745797	AT2
AGAGCAGGTACCTAAC-1	Control	6	2.0	0.0	-1.5474542	-0.030309496	AT1
AGAGCAGGTACGGATG-1	Control	2	0.0	0.0	0.7725821	3.3041117	AT2
AGAGCAGGTCGCACGT-1	Control	2	1.0	0.0	0.33578852	3.5619073	AT2
AGAGCAGGTCGTGGTC-1	Control	15	0.0	0.0	1.3474569	5.171072	NA
AGAGCAGTCTGCGGAC-1	Control	2	0.0	0.0	0.023920596	3.401345	AT2
AGAGCAGTCTTACGTT-1	Control	2	0.0	0.0	1.8344833	1.4349881	AT2
AGAGCCCAGAGGACTC-1	Control	7	0.0	0.0	-1.5464584	5.663612	AT2
AGAGCCCAGTGATAGT-1	Control	2	0.0	0.0	0.6845288	4.3146286	AT2
AGAGCCCGTGTTGAGG-1	Control	11	0.0	0.0	-0.6691503	8.8560705	Fibroblast
AGAGCCCGTTCGGGTC-1	Control	6	3.0	0.0	-0.8912744	0.28336918	AT1
AGAGCCCGTTGATGTC-1	Control	12	1.0	0.0	-2.0013447	9.545399	Natural Killer Cell
AGAGCCCTCAGGAAGC-1	Control	19	0.0	0.0	4.050408	4.3037167	AT2
AGAGCCCTCGAGAATA-1	Control	7	0.0	0.0	-0.9705558	5.6072245	AT2
AGAGCCCTCGCCTTGT-1	Control	2	0.0	0.0	1.0447237	3.1168475	AT2
AGAGCCCTCGTAACAC-1	Control	7	0.0	0.0	-0.7859317	5.8142424	AT2
AGATAGAAGCGAACTG-1	Control	2	0.0	0.0	1.4709141	2.3426018	AT2
AGATAGAAGCTAGTTC-1	Control	7	0.0	0.0	-2.0984905	5.7280407	AT2
AGATAGAAGTTGCTCA-1	Control	7	0.0	0.0	1.1805182	4.183508	AT2
AGATAGACAAGGAGTC-1	Control	6	1.0	0.0	-0.32635343	2.5287132	AT1
AGATAGACACAGTGTT-1	Control	8	0.0	0.0	1.1171677	3.9963381	Transient AEC
AGATAGAGTCACGCTG-1	Control	2	3.0	0.0	-0.07295945	2.052096	AT2
AGATAGAGTCCGGACT-1	Control	3	0.0	0.0	0.033085596	6.5161934	NA
AGATAGAGTTCCGTTC-1	Control	3	0.0	0.0	0.78412366	8.380028	NA
AGATAGATCCTCTCTT-1	Control	2	0.0	0.0	1.2613683	3.4377549	AT2
AGATAGATCTAGACAC-1	Control	2	0.0	0.0	1.5326518	0.29674014	AT2
AGATCCAAGCCTCTGG-1	Control	7	0.0	0.0	-3.709393	4.6173573	AT2
AGATCCAAGTGGAATT-1	Control	2	0.0	0.0	1.4790092	3.2400584	AT2
AGATCCACAACAGCCC-1	Control	7	2.0	0.0	-2.0655808	5.9529843	AT2
AGATCCACACAGCCTG-1	Control	2	1.0	0.0	1.1612625	4.0962043	AT2
AGATCCACACTTGTCC-1	Control	1	0.0	0.0	-2.3499033	14.728929	Macrophage
AGATCCACATAGGCGA-1	Control	2	0.0	0.0	2.311355	0.95199347	AT2
AGATCCAGTAACGCGA-1	Control	2	0.0	0.0	2.5376425	1.7448698	AT2
AGATCCATCAAAGGAT-1	Control	2	0.0	0.0	0.077916756	3.567097	AT2
AGATCCATCACCTGGG-1	Control	7	0.0	0.0	-2.0293677	5.734692	AT2
AGATCCATCACGATAC-1	Control	2	0.0	0.0	0.5931411	2.3944051	AT2
AGATCCATCATCACTT-1	Control	8	7.0	0.0	1.6620488	4.4152284	Transient AEC
AGATCCATCCCGTGAG-1	Control	2	1.0	0.0	2.232982	0.5426198	AT2
AGATCCATCGGACCAC-1	Control	4	0.0	0.0	-2.1850772	8.078005	NA
AGATCCATCTTCGTGC-1	Control	8	0.0	0.0	-0.45686913	3.1830175	Transient AEC
AGATCGTAGACTAGAT-1	Control	2	0.0	0.0	0.44630155	2.987732	AT2
AGATCGTAGGCAGGGA-1	Control	3	0.0	0.0	1.1731358	6.4960785	NA
AGATCGTAGTGGGAAA-1	Control	7	0.0	0.0	-2.3730323	5.386399	AT2
AGATCGTCACCGTCGA-1	Control	5	1.0	0.0	3.1338596	2.2538612	AT2
AGATCGTCACGTTCGG-1	Control	7	0.0	1.0	0.79519737	4.706241	AT2
AGATCGTCACTGGATT-1	Control	5	1.0	0.0	3.4220705	2.6236844	AT2
AGATCGTCATCTCATT-1	Control	5	2.0	0.0	3.1000621	1.2338139	AT2
AGATCGTGTCGAATTC-1	Control	2	0.0	0.0	2.7410245	1.6396884	AT2
AGATCGTGTGTTACAC-1	Control	9	0.0	0.0	-3.9271715	12.90596	Monocyte
AGATCGTTCCCGGTAG-1	Control	2	0.0	0.0	0.75580126	4.133425	AT2
AGATCGTTCCGATAGT-1	Control	5	0.0	0.0	3.1455233	0.97705173	AT2
AGATCGTTCCTCACTG-1	Control	2	0.0	0.0	0.6071006	0.5493332	AT2
AGATCGTTCGACACTA-1	Control	6	1.0	0.0	-3.0520198	1.1276062	AT1
AGATGAACATGTTCGA-1	Control	7	0.0	0.0	-2.4848115	5.144001	AT2
AGATGAAGTCACTCGG-1	Control	11	0.0	0.0	-1.1073418	9.302664	Fibroblast
AGATGAAGTGAGTAAT-1	Control	5	0.0	0.0	5.25459	3.0742052	AT2
AGATGAATCCGCTTAC-1	Control	7	0.0	0.0	-0.67306656	5.937807	AT2
AGATGCTAGCAAGGAA-1	Control	7	0.0	0.0	-3.3547137	4.5159545	AT2
AGATGCTCACAGCTTA-1	Control	11	0.0	0.0	0.943329	9.299768	Fibroblast
AGATGCTCAGACTGCC-1	Control	6	0.0	0.0	-0.19449048	3.9724076	AT1
AGATGCTGTCAAGCGA-1	Control	6	0.0	0.0	-3.2901142	1.1615341	AT1
AGATGCTTCCAGTGTA-1	Control	5	0.0	0.0	5.099097	2.0224988	AT2
AGATGCTTCCGATCGG-1	Control	0	0.0	0.0	5.8492203	12.552865	Fibroblast
AGATGCTTCTCAGAAC-1	Control	8	2.0	0.0	1.0343745	3.6469624	Transient AEC
AGATGCTTCTCGCAGG-1	Control	7	1.0	0.0	-2.6924958	5.536444	AT2
AGCATCAAGAAGTCTA-1	Control	6	0.0	0.0	-3.035927	-0.5253083	AT1
AGCATCACAACAGTGG-1	Control	7	0.0	0.0	-1.2760067	4.5633616	AT2
AGCATCACAAGCGCTC-1	Control	5	0.0	0.0	3.8036196	1.0320786	AT2
AGCATCATCGATTGGT-1	Control	2	1.0	0.0	-0.45927602	1.1201653	AT2
AGCATCATCGCCTATC-1	Control	2	1.0	0.0	1.614586	0.66951674	AT2
AGCATCATCGTCGATA-1	Control	11	0.0	0.0	-0.43478426	9.013369	Fibroblast
AGCCAATAGAGTCCGA-1	Control	11	0.0	0.0	-0.5359284	9.375156	Fibroblast
AGCCAATAGCTTTCTT-1	Control	10	0.0	0.0	3.0838313	-0.25669608	Club Cell
AGCCAATAGTGGATAT-1	Control	0	0.0	0.0	4.245652	8.808168	Fibroblast
AGCCAATGTCGTGTTA-1	Control	0	2.0	1.0	3.6788042	11.10323	Fibroblast
AGCCAATGTGGCACTC-1	Control	2	2.0	0.0	1.708779	0.34278932	AT2
AGCCAATTCTATACTC-1	Control	2	1.0	1.0	1.7128884	0.5184053	AT2
AGCCAATTCTCCATAT-1	Control	5	0.0	0.0	4.428962	2.5166616	AT2
AGCCAATTCTGCATGA-1	Control	2	1.0	0.0	-0.30495077	0.9429487	AT2
AGCCACGAGAGCATCG-1	Control	2	0.0	0.0	0.68421495	3.2130678	AT2
AGCCACGAGGATGGCT-1	Control	7	0.0	0.0	0.58268046	5.2886643	AT2
AGCCACGAGGTCGAGT-1	Control	7	0.0	0.0	-2.1156414	4.531192	AT2
AGCCACGCAACACGTT-1	Control	7	0.0	0.0	-1.1738997	4.961108	AT2
AGCCACGCAACGAGGT-1	Control	2	0.0	0.0	1.1733412	0.23436043	AT2
AGCCACGCAATGAACA-1	Control	7	1.0	0.0	-2.1004179	4.7162466	AT2
AGCCACGCAGTAACAA-1	Control	2	0.0	0.0	1.9488443	0.4075677	AT2
AGCCACGGTCGACTTA-1	Control	3	0.0	0.0	1.9270357	7.9587436	NA
AGCCACGGTCGTGCCA-1	Control	2	2.0	0.0	-0.17251618	1.3250462	AT2
AGCCACGGTCTCACGG-1	Control	2	0.0	0.0	0.616388	2.0145714	AT2
AGCCACGTCCACCCTA-1	Control	2	0.0	0.0	1.693098	1.2915661	AT2
AGCCACGTCGCCGATG-1	Control	8	1.0	0.0	-1.1574147	1.773364	Transient AEC
AGCCAGCAGAGCATTA-1	Control	2	0.0	0.0	0.96172947	3.7676055	AT2
AGCCAGCAGATGAACT-1	Control	8	0.0	0.0	0.015436192	3.4018085	Transient AEC
AGCCAGCAGGAAGTCC-1	Control	2	0.0	0.0	0.99698263	2.2213514	AT2
AGCCAGCCACCGGCTA-1	Control	12	0.0	0.0	-1.7756393	9.304046	Natural Killer Cell
AGCCAGCCAGATACCT-1	Control	2	2.0	0.0	1.3250886	2.0928333	AT2
AGCCAGCGTCTAGGTT-1	Control	5	0.0	0.0	2.8629797	2.7309928	AT2
AGCCAGCGTCTGCAAT-1	Control	2	0.0	0.0	0.44398645	1.6800405	AT2
AGCCAGCGTGTGACCC-1	Control	6	2.0	0.0	-3.0362961	0.673348	AT1
AGCCAGCGTGTTCGAT-1	Control	2	0.0	0.0	0.4303252	3.2170134	AT2
AGCCAGCTCATGGATC-1	Control	7	0.0	0.0	-3.6042755	4.4410596	AT2
AGCGATTAGACTAGAT-1	Control	7	0.0	0.0	-0.20063856	6.183882	AT2
AGCGATTAGGATGAGA-1	Control	6	1.0	0.0	-2.6827395	-0.6848514	AT1
AGCGATTCACAGTATC-1	Control	5	1.0	0.0	4.190828	1.246142	AT2
AGCGATTCACTACACA-1	Control	2	0.0	0.0	1.5735126	3.1247609	AT2
AGCGATTCAGAACTTC-1	Control	6	0.0	0.0	-3.725154	0.1390374	AT1
AGCGATTCAGACCTAT-1	Control	5	1.0	0.0	2.802269	1.2446129	AT2
AGCGATTCATTCACCC-1	Control	9	0.0	0.0	-1.5158151	9.179878	Monocyte
AGCGATTGTCACTTCC-1	Control	2	3.0	0.0	1.6931367	2.0733693	AT2
AGCGATTGTCTAACTG-1	Control	9	0.0	0.0	0.3741876	4.62495	Monocyte
AGCGATTGTGTATACC-1	Control	10	0.0	0.0	2.9223933	-3.2588758	Club Cell
AGCGATTGTTGCTCGG-1	Control	6	1.0	0.0	-3.1924984	0.8744882	AT1
AGCGATTTCCAATGCA-1	Control	12	0.0	0.0	-3.1936789	12.432558	Natural Killer Cell
AGCGATTTCGGCAGTC-1	Control	2	0.0	0.0	0.5667144	2.7479942	AT2
AGCGATTTCTACGGTA-1	Control	2	2.0	0.0	0.4654184	2.0703754	AT2
AGCGCCAAGCTATCTG-1	Control	7	0.0	0.0	-2.3656104	4.619188	AT2
AGCGCCAAGCTGGCCT-1	Control	3	0.0	0.0	2.2736368	6.352841	NA
AGCGCCAAGGGTGAAA-1	Control	2	1.0	0.0	0.48284867	1.5826225	AT2
AGCGCCAAGTTTCGAC-1	Control	6	0.0	2.0	-3.6980016	-0.008259566	AT1
AGCGCCACAACCTATG-1	Control	2	0.0	0.0	1.5286976	3.224064	AT2
AGCGCCACACCAGCGT-1	Control	5	5.0	0.0	3.5609612	2.8064263	AT2
AGCGCCACACCGAATT-1	Control	6	0.0	0.0	-3.516996	-0.62490267	AT1
AGCGCCACACTGGATT-1	Control	2	0.0	0.0	0.4320939	1.9920596	AT2
AGCGCCAGTTTCACTT-1	Control	2	3.0	0.0	0.41066572	1.4134496	AT2
AGCGCCATCACGGAGA-1	Control	2	0.0	0.0	1.1402091	0.6629322	AT2
AGCGCCATCGCAGATT-1	Control	5	0.0	0.0	3.9325085	2.4182017	AT2
AGCGCCATCGTCAACA-1	Control	2	0.0	0.0	0.8565382	3.838833	AT2
AGCGCTGAGATGCAGC-1	Control	0	2.0	0.0	4.9311795	9.497306	Fibroblast
AGCGCTGAGTCCGCCA-1	Control	5	0.0	0.0	4.369051	1.7529651	AT2
AGCGCTGCAATTGCCA-1	Control	2	0.0	0.0	0.6317488	0.5436078	AT2
AGCGCTGCACATGTTG-1	Control	6	0.0	0.0	-1.7769934	3.0782228	AT1
AGCGCTGCATATCGGT-1	Control	2	1.0	0.0	1.5357184	2.3710825	AT2
AGCGCTGGTTTGGAGG-1	Control	2	1.0	0.0	0.72347	3.3925958	AT2
AGCGCTGTCAGACCCG-1	Control	2	0.0	0.0	1.5605314	2.5949852	AT2
AGCGCTGTCAGAGTTC-1	Control	2	1.0	0.0	1.4845628	0.6854444	AT2
AGCGCTGTCCTAGCCT-1	Control	7	0.0	0.0	-1.9645698	5.0432653	AT2
AGCGCTGTCGCAAGAG-1	Control	2	1.0	0.0	1.7812928	1.6202389	AT2
AGCGCTGTCGGTGAAG-1	Control	2	0.0	0.0	2.3093898	1.1483599	AT2
AGCGTATAGCGGCTCT-1	Control	2	4.0	0.0	1.9843587	0.6164561	AT2
AGCGTATAGGACTGGT-1	Control	7	0.0	0.0	0.8075938	4.3328147	AT2
AGCGTATAGGCATCAG-1	Control	5	0.0	0.0	2.9057188	2.145047	AT2
AGCGTATAGTTACTCG-1	Control	2	1.0	0.0	0.73816216	1.66574	AT2
AGCGTATCAACGTATC-1	Control	5	0.0	0.0	4.4902678	1.6627059	AT2
AGCGTATCACATATGC-1	Control	2	0.0	0.0	0.8390788	4.0109315	AT2
AGCGTATCAGTTGGTT-1	Control	2	0.0	0.0	1.449745	3.1105142	AT2
AGCGTATCATACACCA-1	Control	4	0.0	0.0	-1.8967764	8.044976	NA
AGCGTATGTTCCTACC-1	Control	2	6.0	0.0	0.19914882	0.73729026	AT2
AGCGTATGTTTCGATG-1	Control	7	0.0	0.0	-1.4068159	2.6601954	AT2
AGCGTATTCGCTCTCA-1	Control	8	0.0	0.0	1.1855922	4.5476007	Transient AEC
AGCGTATTCGGCCTTT-1	Control	2	1.0	0.0	1.528834	0.34535962	AT2
AGCGTATTCTAACGCA-1	Control	5	1.0	0.0	4.0083966	1.2206494	AT2
AGCGTCGCAGCTGAGA-1	Control	1	1.0	0.0	1.0851966	14.746169	Macrophage
AGCGTCGGTCCTATAG-1	Control	7	0.0	0.0	-3.618892	6.051128	AT2
AGCGTCGTCCTCTCTT-1	Control	5	0.0	0.0	4.3575163	1.5446601	AT2
AGCTACAAGGAGTATT-1	Control	2	0.0	0.0	0.573933	3.325495	AT2
AGCTACAAGGATTCCT-1	Control	19	0.0	0.0	1.90881	3.5868235	AT2
AGCTACAAGGCACCAA-1	Control	2	1.0	0.0	2.4780135	0.53174883	AT2
AGCTACAAGTCACGCC-1	Control	7	0.0	0.0	0.56483585	5.944863	AT2
AGCTACACACCTCGTT-1	Control	9	0.0	0.0	0.07570783	7.041955	Monocyte
AGCTACACAGCGTTTA-1	Control	3	0.0	0.0	2.731802	6.4574428	NA
AGCTACAGTAGAGTTA-1	Control	9	1.0	0.0	0.595379	5.159278	Monocyte
AGCTACAGTCCGGTGT-1	Control	2	0.0	0.0	2.0372698	1.0496233	AT2
AGCTACATCAGTCTTT-1	Control	5	0.0	0.0	4.295657	1.9731059	AT2
AGCTACATCATTTGTC-1	Control	2	1.0	0.0	0.31076002	2.0706773	AT2
AGCTCAAAGACTACCT-1	Control	2	0.0	0.0	1.5721393	0.19800735	AT2
AGCTCAAAGAGAGTTT-1	Control	2	0.0	0.0	0.7437144	3.5172074	AT2
AGCTCAAAGATGACAT-1	Control	2	1.0	0.0	2.0291793	0.16012108	AT2
AGCTCAAAGGTTCACT-1	Control	2	0.0	0.0	1.5349054	3.1214757	AT2
AGCTCAACACCGTCTT-1	Control	5	0.0	0.0	3.047174	1.3093916	AT2
AGCTCAACACCTGCGA-1	Control	6	0.0	0.0	-1.9711981	0.021881161	AT1
AGCTCAAGTGTGTGGA-1	Control	2	0.0	0.0	-0.27559808	1.7798417	AT2
AGCTCAATCCTAAACG-1	Control	7	0.0	0.0	-0.9100484	6.139478	AT2
AGCTCAATCCTTTGAT-1	Control	8	0.0	0.0	1.6907356	4.115754	Transient AEC
AGCTCAATCGTACCTC-1	Control	9	0.0	0.0	-3.7625606	14.393881	Monocyte
AGCTTCCAGCACACAG-1	Control	9	2.0	0.0	-3.728074	14.315727	Monocyte
AGCTTCCAGTTGCCCG-1	Control	6	0.0	0.0	-3.5568283	0.17409629	AT1
AGCTTCCGTTCGGTCG-1	Control	19	0.0	0.0	2.1190321	3.9050603	AT2
AGCTTCCGTTGTGGCC-1	Control	9	0.0	0.0	-4.2690206	12.925662	Monocyte
AGCTTCCTCATTCCTA-1	Control	6	0.0	0.0	-3.77226	-0.28412998	AT1
AGGAAATAGCAAGCCA-1	Control	2	0.0	0.0	0.38158506	2.347303	AT2
AGGAAATAGGAGAGGC-1	Control	2	0.0	0.0	-0.098878	2.4512057	AT2
AGGAAATAGGTCCGAA-1	Control	7	0.0	0.0	-3.278047	4.53276	AT2
AGGAAATAGTCTTCGA-1	Control	7	0.0	0.0	0.09147533	6.0863996	AT2
AGGAAATCAATTGCGT-1	Control	7	0.0	0.0	-1.9397057	4.5438256	AT2
AGGAAATGTACGTTCA-1	Control	2	1.0	0.0	1.0848224	3.0365248	AT2
AGGAAATGTAGGAAAG-1	Control	3	0.0	0.0	-0.04170062	7.124616	NA
AGGAAATGTCATCACA-1	Control	7	0.0	0.0	0.28382277	4.4144454	AT2
AGGAAATGTCGCGGTT-1	Control	9	1.0	0.0	-3.3243756	12.104689	Monocyte
AGGAAATGTGTCCATA-1	Control	6	2.0	0.0	-3.8654647	-0.27583668	AT1
AGGAAATTCATGCTAG-1	Control	6	3.0	0.0	-2.9928262	-0.12731661	AT1
AGGAAATTCCGTATGA-1	Control	2	0.0	0.0	0.36261135	1.698024	AT2
AGGAAATTCTACTCAT-1	Control	0	0.0	0.0	5.803024	10.075049	Fibroblast
AGGAATAAGCAACCAG-1	Control	7	0.0	0.0	0.2780094	4.127741	AT2
AGGAATAAGTTACGGG-1	Control	2	0.0	0.0	1.7812755	2.2309518	AT2
AGGAATACAACGACAG-1	Control	7	1.0	0.0	-2.7049131	5.1124682	AT2
AGGAATACATCGTTCC-1	Control	6	0.0	0.0	-3.3766403	0.30539012	AT1
AGGAATAGTACGCTAT-1	Control	7	0.0	0.0	-0.45059934	6.8024945	AT2
AGGAATATCAGTGTCA-1	Control	5	0.0	0.0	4.5143795	1.9516484	AT2
AGGAATATCCAAATGC-1	Control	2	1.0	0.0	0.89597017	4.1288953	AT2
AGGAATATCGAGTGAG-1	Control	2	0.0	0.0	1.8598651	0.9373269	AT2
AGGAATATCTCGCAGG-1	Control	2	0.0	0.0	-0.067086175	0.9745097	AT2
AGGACGAAGAAACTCA-1	Control	7	0.0	0.0	-3.1814795	5.823583	AT2
AGGACGAAGCGCTGCT-1	Control	2	0.0	0.0	1.6857908	0.85197425	AT2
AGGACGAAGGTGGTTG-1	Control	13	0.0	0.0	1.090418	10.772993	Pericyte
AGGACGAAGTGGTGAC-1	Control	3	0.0	0.0	0.25891054	6.769118	NA
AGGACGACACAAAGTA-1	Control	2	4.0	0.0	2.2978628	2.1952996	AT2
AGGACGACAGATTAAG-1	Control	2	0.0	0.0	1.2177057	3.9180233	AT2
AGGACGACAGGTTCCG-1	Control	7	0.0	0.0	0.28573963	5.0925384	AT2
AGGACGAGTCAGACGA-1	Control	6	0.0	0.0	-3.1725202	-0.20313331	AT1
AGGACGAGTCTTGCGG-1	Control	2	0.0	0.0	1.3300586	2.3948607	AT2
AGGACGAGTGTACGCC-1	Control	5	0.0	0.0	3.0872214	0.93658787	AT2
AGGACGATCACCTGTC-1	Control	7	0.0	0.0	-1.9655391	5.9700375	AT2
AGGACGATCCAAGCAT-1	Control	1	0.0	0.0	0.7423268	14.827968	Macrophage
AGGACGATCCGTGTAA-1	Control	2	0.0	0.0	1.2924887	0.71949136	AT2
AGGACGATCGATGCAT-1	Control	16	0.0	0.0	0.12854972	-1.087877	Ciliated Cell
AGGACGATCGGTCATA-1	Control	7	0.0	0.0	0.31377718	5.3228784	AT2
AGGACGATCTGCATGA-1	Control	2	2.0	0.0	0.83045393	1.5412177	AT2
AGGACGATCTGGAAGG-1	Control	2	0.0	0.0	2.0254016	3.5019088	AT2
AGGACGATCTGGTGGC-1	Control	7	0.0	0.0	0.61837727	5.847554	AT2
AGGACTTAGCATCCTA-1	Control	6	0.0	0.0	-3.3742821	1.4671211	AT1
AGGACTTAGCCTCTGG-1	Control	7	0.0	0.0	-1.2397778	6.0783944	AT2
AGGACTTAGTACAGCG-1	Control	7	0.0	0.0	-2.3132436	5.5982895	AT2
AGGACTTCACGGGCTT-1	Control	2	0.0	0.0	-0.10605125	2.5543816	AT2
AGGACTTTCACTAGCA-1	Control	0	1.0	0.0	4.234196	9.812465	Fibroblast
AGGACTTTCGCAATGT-1	Control	12	0.0	0.0	-2.129983	10.234197	Natural Killer Cell
AGGACTTTCGTGGACC-1	Control	2	2.0	0.0	1.3679101	1.4407092	AT2
AGGACTTTCTAGTCAG-1	Control	7	0.0	0.0	0.37452856	5.7780576	AT2
AGGAGGTAGACGCTCC-1	Control	16	0.0	0.0	-0.67373425	-3.3175237	Ciliated Cell
AGGAGGTAGGAACATT-1	Control	12	2.0	0.0	-2.264844	9.987455	Natural Killer Cell
AGGAGGTAGGCATGCA-1	Control	3	1.0	0.0	1.1551242	5.986682	NA
AGGAGGTCACCTATCC-1	Control	7	1.0	0.0	-3.1249008	4.36687	AT2
AGGAGGTCAGCGGTCT-1	Control	5	0.0	0.0	3.946751	3.381895	AT2
AGGAGGTCATGCTGCG-1	Control	2	0.0	0.0	0.6381258	3.9811988	AT2
AGGAGGTCATTGGCAT-1	Control	9	0.0	0.0	-3.1702292	11.868394	Monocyte
AGGAGGTGTGGTACAG-1	Control	13	0.0	0.0	0.41268405	11.195894	Pericyte
AGGAGGTGTGTTCATG-1	Control	7	1.0	0.0	-3.416177	4.9802265	AT2
AGGAGGTTCATACGAC-1	Control	21	0.0	0.0	-7.0415654	4.57909	Lymphatic Cell
AGGAGGTTCCCGAAAT-1	Control	2	1.0	0.0	1.510636	0.6467491	AT2
AGGAGGTTCGCAGATT-1	Control	9	0.0	0.0	-4.061152	14.388407	Monocyte
AGGATAAAGAGGGTCT-1	Control	2	5.0	0.0	0.68753636	1.8082458	AT2
AGGATAAAGATGAATC-1	Control	2	0.0	0.0	0.8707732	3.900064	AT2
AGGATAAAGCGAGGAG-1	Control	2	1.0	0.0	0.31572106	1.6061134	AT2
AGGATAAAGGGATCGT-1	Control	2	0.0	0.0	1.0892599	0.5928326	AT2
AGGATAACACGACGAA-1	Control	12	0.0	0.0	-2.121045	9.968384	Natural Killer Cell
AGGATAACATTGACTG-1	Control	12	0.0	0.0	-2.008094	9.765348	Natural Killer Cell
AGGATAAGTACAGAAT-1	Control	2	10.0	0.0	-1.3650637	3.069168	AT2
AGGATAAGTGCAGGAT-1	Control	2	0.0	0.0	1.0467287	3.1584752	AT2
AGGATAATCAGATTGC-1	Control	5	2.0	0.0	3.0298376	0.37030855	AT2
AGGATCTAGGCCACTC-1	Control	2	0.0	0.0	1.3659879	3.3368652	AT2
AGGATCTAGGTCCGAA-1	Control	2	0.0	0.0	2.826047	0.7527547	AT2
AGGATCTAGTAAACTG-1	Control	7	0.0	0.0	-2.9427178	5.321685	AT2
AGGATCTCATGCGGTC-1	Control	3	0.0	0.0	0.7234745	7.0583844	NA
AGGATCTCATTCTCCG-1	Control	7	0.0	0.0	-1.2906201	5.610706	AT2
AGGATCTGTCCACAGC-1	Control	6	0.0	0.0	-3.7298248	0.06512971	AT1
AGGATCTGTGTCGCTG-1	Control	2	0.0	0.0	1.7629269	3.0962803	AT2
AGGATCTTCACCTGGG-1	Control	2	0.0	0.0	0.80308	2.410139	AT2
AGGCATTAGCCGAATG-1	Control	1	0.0	0.0	-0.26142296	14.523316	Macrophage
AGGCATTAGTCGGCAA-1	Control	5	1.0	0.0	4.038897	2.5742984	AT2
AGGCATTAGTTGCGCC-1	Control	5	1.0	0.0	2.9917312	3.0631957	AT2
AGGCATTCACACCTAA-1	Control	2	0.0	0.0	1.1401709	2.2220151	AT2
AGGCATTGTAGGACTG-1	Control	10	0.0	0.0	1.9944078	-1.3258398	Club Cell
AGGCATTGTTGCAAGG-1	Control	7	4.0	0.0	2.4026244	2.2497833	AT2
AGGCATTTCAGATGCT-1	Control	7	0.0	0.0	0.3033099	4.9654903	AT2
AGGCATTTCATGCTAG-1	Control	10	5.0	0.0	1.623991	-1.7313017	Club Cell
AGGCCACAGCTCCCTT-1	Control	0	1.0	0.0	3.8098726	8.752562	Fibroblast
AGGCCACCAACCACGC-1	Control	7	0.0	0.0	-2.6509156	5.131065	AT2
AGGCCACCAACTTGGT-1	Control	2	0.0	0.0	1.1644237	1.0184995	AT2
AGGCCACCAAGTATCC-1	Control	2	4.0	0.0	1.2726243	0.89114714	AT2
AGGCCACCAGCGGATA-1	Control	7	0.0	0.0	-0.17626233	6.485412	AT2
AGGCCACCAGGTTCCG-1	Control	6	1.0	0.0	0.05101575	2.8279233	AT1
AGGCCACGTGAAAGTT-1	Control	2	0.0	0.0	1.4993849	1.5957606	AT2
AGGCCACGTGCCGTTG-1	Control	2	0.0	0.0	2.5845191	0.34094685	AT2
AGGCCACGTTCCTAGA-1	Control	5	0.0	0.0	5.2385817	1.8811995	AT2
AGGCCACTCACTGTCC-1	Control	5	1.0	0.0	3.4264705	1.4286991	AT2
AGGCCACTCGTCAGAT-1	Control	0	1.0	0.0	5.4268622	11.779278	Fibroblast
AGGCCACTCTCGCAGG-1	Control	2	0.0	0.0	0.89378566	0.27628767	AT2
AGGCTGCAGACGGTTG-1	Control	2	0.0	0.0	0.99658245	3.6216786	AT2
AGGCTGCAGAGTCTTC-1	Control	10	1.0	0.0	2.4365258	-1.8156873	Club Cell
AGGCTGCAGCGAATGC-1	Control	2	0.0	0.0	2.3353095	1.8718556	AT2
AGGCTGCAGCTGACAG-1	Control	6	1.0	0.0	0.2525102	4.740038	AT1
AGGCTGCCACGCGTCA-1	Control	5	0.0	0.0	2.1745033	3.559723	AT2
AGGCTGCCAGAATCGG-1	Control	2	0.0	0.0	1.4678787	2.9630845	AT2
AGGCTGCCATGAGGGT-1	Control	2	1.0	0.0	2.3573	1.5545906	AT2
AGGCTGCTCCCATAAG-1	Control	2	0.0	0.0	0.20759869	2.2618058	AT2
AGGCTGCTCCGATCTC-1	Control	11	0.0	0.0	-0.21033451	8.9212475	Fibroblast
AGGCTGCTCGGAAGGT-1	Control	2	0.0	0.0	0.70682013	3.5584342	AT2
AGGCTGCTCGTGTGAT-1	Control	7	0.0	0.0	0.4590934	5.093411	AT2
AGGCTGCTCTATCACT-1	Control	2	0.0	0.0	1.6828711	1.1058115	AT2
AGGGAGTAGACAGTCG-1	Control	6	0.0	0.0	-3.048774	1.411421	AT1
AGGGAGTAGACTCAAA-1	Control	2	0.0	0.0	3.3740535	0.9494454	AT2
AGGGAGTAGAGCAAGA-1	Control	2	0.0	0.0	0.5370308	3.12663	AT2
AGGGAGTAGAGCCGAT-1	Control	7	0.0	0.0	-3.4208694	4.7561574	AT2
AGGGAGTAGGAATCGC-1	Control	2	0.0	0.0	1.1034975	3.8273318	AT2
AGGGAGTAGGAGTCTG-1	Control	2	0.0	0.0	1.5806459	3.2636642	AT2
AGGGAGTAGTAAGGGA-1	Control	10	0.0	0.0	2.046164	-1.6066673	Club Cell
AGGGAGTAGTTTGCTG-1	Control	2	0.0	0.0	0.8156267	2.5982108	AT2
AGGGAGTCAAGATTGA-1	Control	2	0.0	0.0	1.0731095	4.010262	AT2
AGGGAGTCAAGTGGTG-1	Control	14	0.0	0.0	-0.2771955	4.470017	NA
AGGGAGTCACAAGGTG-1	Control	12	0.0	0.0	-2.4026263	10.35529	Natural Killer Cell
AGGGAGTCACGGCCAT-1	Control	11	0.0	0.0	-0.3161789	8.984469	Fibroblast
AGGGAGTGTAGCTAAA-1	Control	7	0.0	0.0	-2.85938	4.352281	AT2
AGGGAGTGTTGTGGAG-1	Control	7	0.0	0.0	-0.5123868	5.860798	AT2
AGGGAGTTCCTCGATC-1	Control	10	0.0	0.0	2.249961	-1.738345	Club Cell
AGGGCCTAGTCTGCGC-1	Control	2	5.0	0.0	2.4066508	0.36501363	AT2
AGGGCCTAGTGGACTG-1	Control	3	0.0	0.0	0.6237526	7.675105	NA
AGGGCCTAGTTGCTCA-1	Control	5	0.0	0.0	4.5097957	1.741071	AT2
AGGGCCTCAATAGGGC-1	Control	2	3.0	0.0	1.2199837	1.3911002	AT2
AGGGCCTCACAGCATT-1	Control	2	0.0	0.0	0.09532665	1.6063844	AT2
AGGGCCTCATAAGATG-1	Control	8	0.0	0.0	1.076017	4.3142014	Transient AEC
AGGGCCTGTCTGATAC-1	Control	8	0.0	0.0	1.5076809	2.745362	Transient AEC
AGGGCCTGTGTCATTG-1	Control	8	3.0	0.0	1.6416221	4.487589	Transient AEC
AGGGCCTGTTAGCTAC-1	Control	2	0.0	0.0	1.3978443	3.2155468	AT2
AGGGCCTTCACGATAC-1	Control	5	0.0	0.0	2.5675225	2.239097	AT2
AGGGCTCAGGTATTGA-1	Control	2	4.0	0.0	0.8070319	1.9325517	AT2
AGGGCTCAGGTCACAG-1	Control	5	0.0	0.0	1.8301916	2.4649093	AT2
AGGGCTCCAGATACTC-1	Control	7	0.0	0.0	-3.3355787	4.3178706	AT2
AGGGCTCCATCAGTGT-1	Control	2	1.0	0.0	0.1752661	1.321482	AT2
AGGGCTCCATGAAGCG-1	Control	2	0.0	0.0	2.4412735	1.1374938	AT2
AGGGCTCCATGACGTT-1	Control	9	2.0	0.0	-3.822511	12.882402	Monocyte
AGGGCTCGTGAAAGTT-1	Control	2	0.0	0.0	1.7739441	2.467318	AT2
AGGGCTCGTTTACGAC-1	Control	7	0.0	0.0	0.26361474	6.4545517	AT2
AGGGCTCTCAGCTCTC-1	Control	5	0.0	0.0	3.4468877	1.2125338	AT2
AGGGCTCTCCATGCAA-1	Control	14	0.0	0.0	-0.3435671	5.8331428	NA
AGGGCTCTCCGGTTCT-1	Control	2	0.0	0.0	0.6562882	3.765142	AT2
AGGGTCCAGCAAGCCA-1	Control	6	0.0	0.0	1.45161	2.935517	AT1
AGGGTCCAGTATTCCG-1	Control	2	1.0	0.0	2.4106014	0.8996506	AT2
AGGGTCCAGTCTGCAT-1	Control	2	0.0	0.0	1.4586855	3.4485922	AT2
AGGGTCCCACGTAGTT-1	Control	2	0.0	0.0	1.120304	2.806326	AT2
AGGGTCCCAGCACAGA-1	Control	12	0.0	0.0	-3.3281832	10.066085	Natural Killer Cell
AGGGTCCGTCAACCTA-1	Control	2	4.0	0.0	1.5397849	1.8000466	AT2
AGGGTCCGTCAGTCTA-1	Control	0	0.0	0.0	3.9891157	11.423858	Fibroblast
AGGGTCCGTCGAAGCA-1	Control	5	0.0	0.0	1.9872085	3.6582887	AT2
AGGGTCCGTCTGGTTA-1	Control	12	0.0	0.0	-2.5205932	9.416712	Natural Killer Cell
AGGGTCCTCAATGCAC-1	Control	5	1.0	0.0	3.133177	1.4803455	AT2
AGGGTCCTCACGAGGA-1	Control	5	0.0	0.0	4.448482	2.2244635	AT2
AGGGTCCTCGTAGGAG-1	Control	2	0.0	0.0	0.85644025	1.3840368	AT2
AGGGTCCTCTACTGAG-1	Control	7	0.0	0.0	-2.513645	5.101183	AT2
AGGGTCCTCTCGCTTG-1	Control	16	1.0	1.0	-0.4770697	-2.8794436	Ciliated Cell
AGGGTGAAGAGTTGCG-1	Control	7	0.0	0.0	0.5328445	5.8322105	AT2
AGGGTGAAGGGCCCTT-1	Control	6	0.0	0.0	-2.6848261	1.0907823	AT1
AGGGTGAAGGTCGCCT-1	Control	9	0.0	0.0	-4.596501	13.097875	Monocyte
AGGGTGAAGGTTCTAC-1	Control	4	1.0	0.0	-1.5666119	8.189894	NA
AGGGTGAAGTTGGGAC-1	Control	7	0.0	0.0	-2.8427336	5.1741614	AT2
AGGGTGACAAACTAAG-1	Control	2	2.0	0.0	1.4099635	0.93516666	AT2
AGGGTGACAACCGGAA-1	Control	0	1.0	0.0	4.717393	9.115576	Fibroblast
AGGGTGACAAGTTCCA-1	Control	5	0.0	0.0	3.8528445	1.829837	AT2
AGGGTGACACGAGAAC-1	Control	6	1.0	0.0	-3.496595	0.30201963	AT1
AGGGTGACAGAAGCTG-1	Control	3	0.0	0.0	2.4122598	6.0721326	NA
AGGGTGACAGAATGTA-1	Control	7	0.0	0.0	-3.141831	5.1320796	AT2
AGGGTGAGTACAGGTG-1	Control	7	0.0	0.0	-2.89783	4.398493	AT2
AGGGTGAGTGAGTAAT-1	Control	7	1.0	0.0	-1.1451143	5.9680004	AT2
AGGGTGAGTGCTCGTG-1	Control	3	0.0	0.0	-0.9104183	8.31412	NA
AGGGTGAGTTTCGCTC-1	Control	10	0.0	0.0	2.6251383	-2.8073852	Club Cell
AGGGTGATCTTCACGC-1	Control	2	0.0	0.0	0.9728814	3.1997645	AT2
AGGGTTTAGCTAGTTC-1	Control	0	0.0	0.0	5.6276016	11.948327	Fibroblast
AGGGTTTAGTCTCTGA-1	Control	2	0.0	0.0	3.78594	0.323619	AT2
AGGGTTTGTGAGACCA-1	Control	2	0.0	0.0	1.299488	3.3996956	AT2
AGGGTTTTCCATTCAT-1	Control	2	1.0	0.0	2.2286642	1.0537362	AT2
AGGGTTTTCGAGTGGA-1	Control	8	0.0	0.0	2.7088373	4.8265758	Transient AEC
AGGGTTTTCGTGTGAT-1	Control	2	1.0	0.0	1.5852572	3.6789396	AT2
AGGTAGGAGGATACGC-1	Control	2	0.0	0.0	1.1112369	2.5566	AT2
AGGTAGGAGTAAGAGG-1	Control	4	0.0	0.0	-4.1139593	7.4640803	NA
AGGTAGGCACATATCG-1	Control	5	0.0	0.0	3.5170624	1.5400857	AT2
AGGTAGGCACGAAGAC-1	Control	2	4.0	0.0	-0.1835374	1.6297308	AT2
AGGTAGGCATCGCTCT-1	Control	2	0.0	0.0	-0.083889045	1.6802082	AT2
AGGTAGGGTTGCGGAA-1	Control	19	0.0	0.0	4.693705	3.7925587	AT2
AGGTAGGGTTGGGATG-1	Control	5	0.0	0.0	4.0148973	2.8743832	AT2
AGGTAGGTCCTTATAC-1	Control	12	0.0	0.0	-2.1635382	10.230603	Natural Killer Cell
AGGTCATAGAATTCAG-1	Control	7	1.0	0.0	-1.472356	-1.3845733	AT2
AGGTCATAGAGTGGCT-1	Control	9	2.0	0.0	-3.7645674	13.096813	Monocyte
AGGTCATAGCAACAAT-1	Control	2	2.0	0.0	1.1390823	0.77966315	AT2
AGGTCATAGCACTTTG-1	Control	7	0.0	0.0	-1.3950642	5.7468624	AT2
AGGTCATAGGATCACG-1	Control	2	0.0	0.0	1.8076348	0.22589679	AT2
AGGTCATCAGGGTTGA-1	Control	2	0.0	0.0	0.0087928455	1.2702008	AT2
AGGTCATCAGTCGAGA-1	Control	7	0.0	0.0	1.2956035	4.2168136	AT2
AGGTCATCATCCAATG-1	Control	2	1.0	0.0	1.0056931	1.5908796	AT2
AGGTCATCATGTCTAG-1	Control	8	0.0	0.0	0.92056054	4.4307833	Transient AEC
AGGTCATGTATCGTAC-1	Control	8	0.0	0.0	1.3032314	3.3843572	Transient AEC
AGGTCATGTCTTTATC-1	Control	5	0.0	0.0	2.7286143	3.1453881	AT2
AGGTCATGTTCGTGCG-1	Control	2	0.0	0.0	1.1629162	3.42268	AT2
AGGTCATTCCGAGTGC-1	Control	2	0.0	0.0	1.260929	3.3223112	AT2
AGGTCATTCGTTAGAC-1	Control	0	0.0	0.0	2.9490209	11.024497	Fibroblast
AGGTCATTCTGAACGT-1	Control	2	0.0	0.0	0.2692269	3.2726672	AT2
AGGTCTAAGCAGTACG-1	Control	6	2.0	0.0	-3.5561442	-0.09571549	AT1
AGGTCTAAGGAAGTGA-1	Control	2	0.0	1.0	1.3883287	0.95372295	AT2
AGGTCTAAGTCCCAGC-1	Control	7	0.0	0.0	-1.9325409	5.1224666	AT2
AGGTCTACAATACAGA-1	Control	6	0.0	0.0	-3.7145634	0.09641567	AT1
AGGTCTACACACGGTC-1	Control	2	0.0	0.0	1.4990741	2.9499662	AT2
AGGTCTACACGACGAA-1	Control	2	1.0	1.0	0.61441714	0.5029147	AT2
AGGTCTACACTAACGT-1	Control	7	0.0	0.0	-3.1579554	4.6945143	AT2
AGGTCTAGTACCGTCG-1	Control	2	0.0	0.0	0.9614281	2.5954452	AT2
AGGTCTAGTACCGTGC-1	Control	13	0.0	0.0	0.9928392	8.905934	Pericyte
AGGTCTAGTAGAGATT-1	Control	2	0.0	0.0	0.6217853	3.9006412	AT2
AGGTCTAGTCGAGTGA-1	Control	2	0.0	0.0	0.92229235	4.0444136	AT2
AGGTCTAGTGCCCTTT-1	Control	2	0.0	0.0	0.79896384	1.4670174	AT2
AGGTCTATCCTAGAGT-1	Control	3	0.0	0.0	0.90837926	6.1743984	NA
AGGTCTATCGATACAC-1	Control	8	2.0	0.0	1.8130723	4.5913267	Transient AEC
AGGTCTATCGCTGTCT-1	Control	17	0.0	0.0	-7.323555	11.049587	Mast Cell
AGGTCTATCTCTAAGG-1	Control	9	0.0	0.0	1.1507454	4.7949376	Monocyte
AGGTGTTAGAAAGTCT-1	Control	5	0.0	0.0	4.49428	0.65804166	AT2
AGGTGTTAGACGCAGT-1	Control	7	0.0	0.0	0.92829764	5.631173	AT2
AGGTGTTAGCCGGATA-1	Control	7	0.0	0.0	1.1265504	4.5760427	AT2
AGGTGTTCAAAGAACT-1	Control	7	0.0	0.0	0.12264325	7.330871	AT2
AGGTGTTCACAGTCAT-1	Control	4	0.0	0.0	-3.3567777	8.006309	NA
AGGTGTTCATCGCTCT-1	Control	12	0.0	0.0	-2.1243923	9.836581	Natural Killer Cell
AGGTGTTCATGACGAG-1	Control	12	0.0	0.0	-1.8743477	9.238363	Natural Killer Cell
AGGTGTTGTCCATAGT-1	Control	3	0.0	0.0	1.3399189	7.6380877	NA
AGGTGTTGTCGTTTCC-1	Control	3	0.0	0.0	1.5512984	6.2108517	NA
AGGTGTTTCCAGTGCG-1	Control	3	0.0	0.0	0.48484555	7.564128	NA
AGGTGTTTCCATCTAT-1	Control	5	3.0	0.0	4.2454176	1.3844464	AT2
AGGTTACAGACAGCTG-1	Control	7	0.0	0.0	-0.029169608	7.0616355	AT2
AGGTTACAGTCATACC-1	Control	7	0.0	0.0	0.39444155	5.2873764	AT2
AGGTTACAGTTTCAGC-1	Control	8	0.0	0.0	1.5677495	4.1704807	Transient AEC
AGGTTACCAACACAGG-1	Control	7	2.0	2.0	-1.7645129	4.2883162	AT2
AGGTTACCACCCTGAG-1	Control	2	1.0	0.0	1.7866364	2.841476	AT2
AGGTTACGTATCGAAA-1	Control	5	0.0	0.0	3.3484764	3.1408594	AT2
AGGTTACGTTCAGCGC-1	Control	5	0.0	0.0	3.8957458	1.2754052	AT2
AGGTTACTCGGCGATC-1	Control	2	0.0	0.0	0.043177363	1.9562045	AT2
AGGTTACTCTGGTTGA-1	Control	7	0.0	0.0	-1.7103922	5.3769784	AT2
AGGTTACTCTTCGGAA-1	Control	7	0.0	0.0	-1.4681785	5.144193	AT2
AGGTTACTCTTCTGTA-1	Control	9	0.0	1.0	-3.5100408	13.028068	Monocyte
AGGTTGTAGCGCCTTG-1	Control	7	0.0	0.0	-0.033949252	6.0854473	AT2
AGGTTGTAGTGATTCC-1	Control	2	2.0	0.0	0.42273045	0.66367906	AT2
AGGTTGTCACCGGTCA-1	Control	4	0.0	0.0	-3.5311763	7.278883	NA
AGGTTGTCAGAAATCA-1	Control	7	1.0	0.0	-2.6956687	5.8468127	AT2
AGGTTGTCAGAAGCTG-1	Control	2	0.0	0.0	-0.15186809	1.0629357	AT2
AGGTTGTCAGACCATT-1	Control	7	1.0	0.0	-1.2429715	6.0462294	AT2
AGGTTGTCAGTGGCTC-1	Control	0	0.0	0.0	3.5449414	8.216133	Fibroblast
AGGTTGTCATGTTTGG-1	Control	6	2.0	0.0	-3.9175663	0.13934588	AT1
AGGTTGTGTAAGATTG-1	Control	2	1.0	0.0	0.21849649	1.0389149	AT2
AGGTTGTGTTACAGCT-1	Control	7	0.0	0.0	-0.22090624	5.8153625	AT2
AGGTTGTTCACGTAGT-1	Control	2	0.0	0.0	1.8430855	3.417544	AT2
AGGTTGTTCCCACAGG-1	Control	12	0.0	0.0	-2.1306655	10.142826	Natural Killer Cell
AGTAACCCAAACTCTG-1	Control	7	0.0	0.0	0.7787566	5.788005	AT2
AGTAACCCACACTTAG-1	Control	7	1.0	0.0	-2.9817798	5.5727277	AT2
AGTAACCCAGACAATA-1	Control	2	0.0	0.0	0.57986933	4.167734	AT2
AGTAACCCAGGCCCTA-1	Control	8	0.0	1.0	1.5359039	4.832073	Transient AEC
AGTAACCCATGCGTGC-1	Control	8	1.0	0.0	-1.121558	1.6039953	Transient AEC
AGTAACCGTAGACTGG-1	Control	11	0.0	0.0	-0.7772753	9.795187	Fibroblast
AGTAACCGTGCTGATT-1	Control	4	0.0	0.0	-0.89140517	7.670364	NA
AGTAACCTCGGCGATC-1	Control	6	4.0	1.0	-2.926107	-0.21695267	AT1
AGTACCAAGGACAAGA-1	Control	24	0.0	0.0	7.857855	5.2894206	NA
AGTACCACACTTCTCG-1	Control	0	1.0	0.0	4.9078794	10.125807	Fibroblast
AGTACCACAGCTTCGG-1	Control	2	0.0	0.0	1.4169735	2.023388	AT2
AGTACCACAGGACAGT-1	Control	9	1.0	0.0	-3.7030132	12.401141	Monocyte
AGTACCACAGTTAGGG-1	Control	0	0.0	0.0	2.7303152	9.831629	Fibroblast
AGTACCACATCGGCCA-1	Control	7	0.0	0.0	-3.4293885	4.9135203	AT2
AGTACCAGTCGGCTAC-1	Control	0	0.0	0.0	3.5472908	10.438158	Fibroblast
AGTACCAGTGAGCGAT-1	Control	2	0.0	0.0	1.4193408	3.116234	AT2
AGTACCAGTGGACTAG-1	Control	2	3.0	0.0	0.5284669	0.44906017	AT2
AGTACCAGTTGTACGT-1	Control	7	0.0	0.0	-2.9811304	5.2982736	AT2
AGTACTGCACGCTGAC-1	Control	8	0.0	0.0	1.4516001	5.047705	Transient AEC
AGTACTGCAGGACATG-1	Control	7	0.0	0.0	-0.100273915	6.792369	AT2
AGTACTGGTCGGTAAG-1	Control	5	0.0	0.0	2.9047558	2.9056814	AT2
AGTACTGGTGGTAACG-1	Control	2	0.0	0.0	2.794228	0.14661402	AT2
AGTACTGTCCACTTTA-1	Control	7	0.0	0.0	-2.0685506	4.680695	AT2
AGTACTGTCTGGGTCG-1	Control	7	0.0	0.0	0.9299164	6.067345	AT2
AGTAGCTAGAGCTGCA-1	Control	7	0.0	0.0	-3.578284	4.6614013	AT2
AGTAGCTAGTGCCGAA-1	Control	7	0.0	0.0	-3.5614955	4.9389296	AT2
AGTAGCTCATGACTTG-1	Control	11	0.0	0.0	-0.73538357	8.988164	Fibroblast
AGTAGCTGTCGAAACG-1	Control	5	0.0	0.0	3.8812828	1.905966	AT2
AGTAGCTGTGCGAGTA-1	Control	2	1.0	0.0	-0.20700023	1.9371443	AT2
AGTAGCTGTGGACTAG-1	Control	7	1.0	0.0	0.07101114	4.874091	AT2
AGTAGCTGTGGTAATA-1	Control	9	0.0	0.0	-4.575326	14.623982	Monocyte
AGTAGCTTCAACGAGG-1	Control	6	0.0	0.0	-1.6919135	2.2702923	AT1
AGTAGCTTCCCAGGCA-1	Control	7	0.0	0.0	0.5473394	3.8783033	AT2
AGTAGCTTCGTTCCTG-1	Control	2	0.0	0.0	0.5398025	1.5405618	AT2
AGTAGCTTCTCGTCAC-1	Control	2	2.0	0.0	2.690331	1.6121294	AT2
AGTAGTCAGAGTGTGC-1	Control	9	1.0	0.0	-0.4088838	3.2702305	Monocyte
AGTAGTCAGGAGAGTA-1	Control	14	0.0	0.0	-0.31808627	4.794675	NA
AGTAGTCAGGCCTGCT-1	Control	11	0.0	0.0	1.4934057	9.195732	Fibroblast
AGTAGTCAGGCTAACG-1	Control	7	0.0	0.0	0.77130187	5.062391	AT2
AGTAGTCAGGTGCCAA-1	Control	2	1.0	0.0	-0.71036565	1.5029576	AT2
AGTAGTCAGTGACCTT-1	Control	2	1.0	0.0	0.60191894	2.315332	AT2
AGTAGTCCATCGAAGG-1	Control	2	0.0	0.0	1.5593183	2.5448234	AT2
AGTAGTCCATGTGTCA-1	Control	2	1.0	0.0	1.0225055	2.5716116	AT2
AGTAGTCCATTGAGGG-1	Control	7	0.0	0.0	-1.5349454	5.8155174	AT2
AGTAGTCGTCATAGTC-1	Control	12	0.0	0.0	-2.055286	9.982433	Natural Killer Cell
AGTAGTCGTGTTTACG-1	Control	2	0.0	0.0	0.78248775	2.0012944	AT2
AGTAGTCGTTCCCACT-1	Control	2	0.0	0.0	0.5951943	3.1798403	AT2
AGTAGTCTCCATGAGT-1	Control	7	0.0	0.0	-0.93924576	6.4780927	AT2
AGTAGTCTCCCAATAG-1	Control	6	0.0	0.0	-3.6656644	0.70255804	AT1
AGTAGTCTCCTGGCTT-1	Control	7	0.0	0.0	-0.33099914	6.360926	AT2
AGTAGTCTCTAACACG-1	Control	7	0.0	0.0	-3.0357535	5.3228865	AT2
AGTCAACAGCACACCC-1	Control	2	1.0	0.0	0.18483591	1.6066052	AT2
AGTCAACAGCTATCCA-1	Control	10	0.0	0.0	2.6454048	-3.4411895	Club Cell
AGTCAACAGGCAGGGA-1	Control	2	0.0	0.0	0.85172886	3.583636	AT2
AGTCAACCAAAGCACG-1	Control	5	1.0	0.0	4.7896385	1.3955882	AT2
AGTCAACCAGTAGAGC-1	Control	2	1.0	0.0	0.49801415	1.7409035	AT2
AGTCAACCATATGGCT-1	Control	7	0.0	0.0	-2.3393393	4.833838	AT2
AGTCAACCATTGGCAT-1	Control	5	0.0	0.0	3.5616066	2.586414	AT2
AGTCAACGTGTGTTTG-1	Control	6	1.0	0.0	-3.3262672	0.7083541	AT1
AGTCAACTCACTTTGT-1	Control	5	0.0	0.0	3.060033	2.0942452	AT2
AGTCAACTCCCAATAG-1	Control	8	0.0	0.0	2.9299426	4.857881	Transient AEC
AGTCAACTCCGCAACG-1	Control	7	1.0	0.0	1.2710444	4.4143558	AT2
AGTCAACTCTATCACT-1	Control	7	0.0	0.0	0.45468	5.3999267	AT2
AGTCACAAGAAGCGCT-1	Control	8	0.0	0.0	1.8266937	4.127218	Transient AEC
AGTCACAAGCGACCCT-1	Control	10	0.0	0.0	2.577318	-1.3524117	Club Cell
AGTCACAAGTTGCATC-1	Control	7	1.0	0.0	-3.1969721	4.8876276	AT2
AGTCACACACCGGCTA-1	Control	6	1.0	0.0	-1.4248159	1.0652603	AT1
AGTCACAGTACCTAGT-1	Control	14	0.0	0.0	-0.7841397	5.028325	NA
AGTCACATCGAGATAA-1	Control	2	0.0	0.0	1.9101824	1.4928306	AT2
AGTCACATCGATTCCC-1	Control	5	0.0	0.0	2.6630223	0.1616693	AT2
AGTCATGAGATGGCGT-1	Control	5	0.0	0.0	3.2606492	2.7268772	AT2
AGTCATGAGGACAAGA-1	Control	2	0.0	0.0	1.8034976	3.2052214	AT2
AGTCATGAGTACAGCG-1	Control	0	0.0	0.0	4.965587	10.732847	Fibroblast
AGTCATGCATCGATGT-1	Control	6	0.0	0.0	-3.2942553	0.4035839	AT1
AGTCATGCATGGATCT-1	Control	5	0.0	0.0	2.8104079	2.4590144	AT2
AGTCATGGTAGGCTGA-1	Control	3	0.0	0.0	1.0371494	6.2671347	NA
AGTCATGGTCATTGCA-1	Control	7	2.0	0.0	-3.137972	6.0035434	AT2
AGTCATGGTGACTCTA-1	Control	2	0.0	0.0	1.4485766	3.474791	AT2
AGTCATGGTGAGGCAT-1	Control	10	2.0	0.0	1.8976651	-0.8458613	Club Cell
AGTCATGGTTACGCCG-1	Control	7	0.0	0.0	-1.3658514	6.202358	AT2
AGTCATGGTTTACGAC-1	Control	0	0.0	0.0	4.74294	9.448733	Fibroblast
AGTCATGGTTTGGCTA-1	Control	7	0.0	0.0	-3.3631449	4.418495	AT2
AGTCATGTCCTGGCTT-1	Control	6	0.0	0.0	-3.788318	0.2155467	AT1
AGTCTCCCAGTACTAC-1	Control	6	0.0	0.0	1.0216964	3.951186	AT1
AGTCTCCGTCCCGCAA-1	Control	7	0.0	0.0	-2.6019254	5.127964	AT2
AGTCTCCGTGTAAACA-1	Control	6	0.0	0.0	-2.3026047	1.3018106	AT1
AGTCTCCTCATACGGT-1	Control	4	0.0	0.0	-3.7264152	7.885754	NA
AGTCTCCTCCCTCATG-1	Control	6	0.0	0.0	-3.5843117	0.23056106	AT1
AGTGACTAGTGCAACG-1	Control	7	1.0	0.0	1.1360974	4.238861	AT2
AGTGACTCAGAGAAAG-1	Control	12	0.0	0.0	-1.8693072	9.562787	Natural Killer Cell
AGTGACTGTAGTTCCA-1	Control	2	1.0	0.0	1.2156442	2.659464	AT2
AGTGACTGTCTCTCAC-1	Control	7	1.0	0.0	-1.5623709	5.6976714	AT2
AGTGACTGTTGGATCT-1	Control	5	0.0	0.0	4.688072	2.6179783	AT2
AGTGACTTCAAACTGC-1	Control	5	0.0	0.0	5.1235647	3.0029724	AT2
AGTGACTTCCGCGAGT-1	Control	6	3.0	0.0	-2.5819623	0.8653245	AT1
AGTGACTTCGAACGGA-1	Control	2	0.0	0.0	1.1456281	0.84751856	AT2
AGTGACTTCGCTGATA-1	Control	14	0.0	1.0	-0.8752053	4.6644144	NA
AGTGACTTCTCTTCAA-1	Control	2	0.0	0.0	2.2282276	1.5727781	AT2
AGTGATCAGACTAAGT-1	Control	6	0.0	0.0	-3.344407	0.6880779	AT1
AGTGATCAGCCTAGGA-1	Control	3	0.0	0.0	2.3058107	6.148523	NA
AGTGATCAGCTGCCTG-1	Control	2	3.0	0.0	1.6184398	1.5132997	AT2
AGTGATCAGTATGACA-1	Control	7	0.0	0.0	-2.9280806	4.379909	AT2
AGTGATCCACAAACGG-1	Control	7	0.0	0.0	0.07910809	4.2117825	AT2
AGTGATCCACTAGGTT-1	Control	12	0.0	0.0	-2.0935133	9.726846	Natural Killer Cell
AGTGATCGTCTAGGTT-1	Control	1	0.0	0.0	-0.43170488	12.774468	Macrophage
AGTGATCTCACCGGTG-1	Control	7	0.0	0.0	0.18539688	5.100873	AT2
AGTGATCTCACCTTAT-1	Control	10	0.0	0.0	2.3985927	-0.30697775	Club Cell
AGTGCCGGTAACCAGG-1	Control	6	0.0	0.0	-0.44545835	2.4911337	AT1
AGTGCCGGTACCGCGT-1	Control	2	0.0	0.0	1.1580529	3.3949027	AT2
AGTGCCGGTTTACGAC-1	Control	2	0.0	0.0	1.7101054	1.1379912	AT2
AGTGCCGTCAAAGGTA-1	Control	7	0.0	0.0	0.50796205	5.8240743	AT2
AGTGCCGTCGAATGCT-1	Control	6	0.0	0.0	-2.357224	0.29670694	AT1
AGTGCCGTCGACGCTG-1	Control	2	1.0	0.0	2.2554474	1.8785193	AT2
AGTGTTGAGACCAGAC-1	Control	5	2.0	0.0	4.0476356	1.2895861	AT2
AGTGTTGAGCGAGAAA-1	Control	2	0.0	0.0	1.210793	2.3344831	AT2
AGTGTTGAGCTTCTAG-1	Control	2	1.0	0.0	0.83934945	3.3129675	AT2
AGTGTTGAGGCTCAAG-1	Control	16	0.0	0.0	1.3652445	3.714673	Ciliated Cell
AGTGTTGAGTGTTGTC-1	Control	7	1.0	0.0	-1.6966786	5.964859	AT2
AGTGTTGCACAAGGTG-1	Control	10	0.0	0.0	2.390485	-1.9531579	Club Cell
AGTGTTGCACCCTGAG-1	Control	6	2.0	0.0	-2.3609605	0.84595126	AT1
AGTGTTGCACCCTTAC-1	Control	2	0.0	0.0	1.6227193	3.2589417	AT2
AGTGTTGCATCTGGGC-1	Control	5	1.0	0.0	3.3094683	2.6316602	AT2
AGTGTTGGTCACAGTT-1	Control	7	0.0	0.0	0.91247255	4.299189	AT2
AGTGTTGGTCAGGTAG-1	Control	0	1.0	0.0	4.6304455	9.6409445	Fibroblast
AGTGTTGGTCCTGTTC-1	Control	2	0.0	0.0	0.71561664	4.2546864	AT2
AGTGTTGGTGACAGGT-1	Control	7	1.0	0.0	-2.6795492	4.8052325	AT2
AGTGTTGGTGTACATC-1	Control	2	0.0	0.0	1.0304118	2.3144457	AT2
AGTGTTGGTTTCCATT-1	Control	9	0.0	2.0	-2.6066618	12.051832	Monocyte
AGTGTTGTCAATGCAC-1	Control	2	0.0	0.0	0.6932638	2.7742198	AT2
AGTGTTGTCATCGTAG-1	Control	2	0.0	0.0	0.6499966	4.3544626	AT2
AGTGTTGTCGGCCTTT-1	Control	8	0.0	0.0	1.0993769	3.817036	Transient AEC
AGTTAGCAGAGCAACC-1	Control	2	1.0	0.0	0.54488426	1.5297587	AT2
AGTTAGCGTACAAGTA-1	Control	1	0.0	0.0	-1.5729257	13.343085	Macrophage
AGTTAGCGTCAACGCC-1	Control	9	1.0	0.0	-4.5808372	13.755024	Monocyte
AGTTAGCGTCACTGAT-1	Control	5	0.0	0.0	2.9872282	3.2152395	AT2
AGTTAGCGTTATGTGC-1	Control	2	0.0	0.0	1.8149863	2.8736265	AT2
AGTTAGCGTTCAAACC-1	Control	7	0.0	0.0	-3.4981453	4.3808794	AT2
AGTTAGCTCAACGTGT-1	Control	2	0.0	0.0	0.15400717	0.82406276	AT2
AGTTAGCTCAAGAGTA-1	Control	10	2.0	0.0	3.1586027	-0.29267293	Club Cell
AGTTAGCTCCAACTAG-1	Control	7	0.0	0.0	0.48275965	5.2642083	AT2
AGTTAGCTCCGAAATC-1	Control	2	0.0	0.0	1.6205564	2.6880004	AT2
AGTTAGCTCTAGAACC-1	Control	7	0.0	0.0	-1.0310777	6.05915	AT2
AGTTCCCAGACATACA-1	Control	2	2.0	0.0	2.713319	0.293297	AT2
AGTTCCCAGCGTGTTT-1	Control	2	0.0	0.0	-0.057615187	1.1808988	AT2
AGTTCCCAGTTGCATC-1	Control	7	0.0	0.0	-2.0980031	4.669966	AT2
AGTTCCCCAACCGATT-1	Control	2	1.0	0.0	0.9486145	0.8103021	AT2
AGTTCCCCAACGATCT-1	Control	2	0.0	0.0	1.4893683	2.749082	AT2
AGTTCCCCAATTGTGC-1	Control	7	0.0	0.0	0.1364976	5.888783	AT2
AGTTCCCCACTTGGGC-1	Control	12	0.0	0.0	-2.6614373	10.623231	Natural Killer Cell
AGTTCCCGTCGTATTG-1	Control	10	0.0	0.0	2.5715778	-1.9678185	Club Cell
AGTTCCCGTTATCTTC-1	Control	2	0.0	0.0	0.8458085	4.6787896	AT2
AGTTCCCTCAGCTTCC-1	Control	5	2.0	0.0	3.766265	3.649419	AT2
AGTTCCCTCAGCTTGA-1	Control	2	3.0	0.0	0.67644715	0.44246632	AT2
AGTTCCCTCAGGTGTT-1	Control	2	0.0	0.0	1.4794528	3.5383186	AT2
AGTTCCCTCGAACACT-1	Control	2	2.0	0.0	-0.039066155	2.5899596	AT2
AGTTCCCTCGAGTGGA-1	Control	2	1.0	0.0	2.3159118	0.34061167	AT2
AGTTCCCTCTCATGCC-1	Control	7	0.0	0.0	-0.23284127	5.6936665	AT2
AGTTCCCTCTCTTAAC-1	Control	2	4.0	0.0	-0.12980758	0.97712666	AT2
AGTTCGAAGAGTCGAC-1	Control	2	0.0	0.0	0.7598784	2.8400583	AT2
AGTTCGACAGTGCCTG-1	Control	9	0.0	0.0	0.8377858	4.069672	Monocyte
AGTTCGACATAATCGC-1	Control	5	0.0	0.0	1.3425877	4.7650256	AT2
AGTTCGACATCTTCGC-1	Control	6	0.0	0.0	1.8759978	-0.5166501	AT1
AGTTCGACATGAAAGT-1	Control	2	0.0	0.0	1.2386435	1.9220977	AT2
AGTTCGACATGCAGGA-1	Control	2	3.0	0.0	1.3219837	2.2485316	AT2
AGTTCGAGTAGAGACC-1	Control	2	0.0	0.0	0.8509708	4.2438188	AT2
AGTTCGAGTCAAATCC-1	Control	2	0.0	0.0	3.59093	0.2663079	AT2
AGTTCGAGTCCTCAGG-1	Control	21	0.0	0.0	0.15760233	4.315693	Lymphatic Cell
AGTTCGAGTGAGGAAA-1	Control	8	0.0	0.0	2.2262447	4.2630763	Transient AEC
AGTTCGATCACCTCGT-1	Control	3	2.0	0.0	0.33457428	6.7641263	NA
AGTTCGATCCTTATGT-1	Control	2	0.0	0.0	2.8962195	0.6933911	AT2
AGTTCGATCCTTCACG-1	Control	2	0.0	0.0	0.3264531	1.6503737	AT2
AGTTCGATCGAGAATA-1	Control	6	0.0	0.0	-3.3741386	-0.1338974	AT1
AGTTCGATCGATACTG-1	Control	9	0.0	0.0	0.7595068	4.257481	Monocyte
ATACCGAAGAATACAC-1	Control	7	0.0	0.0	0.10497086	5.5574064	AT2
ATACCGAAGATTCGAA-1	Control	14	0.0	0.0	-0.80004203	4.8047476	NA
ATACCGAAGGACTGGT-1	Control	5	0.0	0.0	3.6586928	0.76257837	AT2
ATACCGAGTAGACGTG-1	Control	7	1.0	0.0	-3.1011124	4.457806	AT2
ATACCGAGTTCAGCGC-1	Control	5	2.0	0.0	2.7520075	1.3645709	AT2
ATACCGATCAGAGTTC-1	Control	2	3.0	0.0	0.7036248	1.8327924	AT2
ATACCGATCCATTGGA-1	Control	2	0.0	0.0	0.78693515	3.3886764	AT2
ATACCGATCCGATCTC-1	Control	12	0.0	0.0	-2.412191	10.407062	Natural Killer Cell
ATACCGATCTGCGGGT-1	Control	2	0.0	0.0	-0.69229823	1.1087523	AT2
ATACCGATCTGTGTGA-1	Control	6	0.0	0.0	-1.8043855	-0.12532642	AT1
ATACCTTAGACGGTTG-1	Control	2	3.0	0.0	1.407591	1.2164804	AT2
ATACCTTAGCGTTACT-1	Control	6	0.0	0.0	-2.4240987	0.36127108	AT1
ATACCTTAGGACGCTA-1	Control	7	0.0	0.0	-1.6867512	5.436534	AT2
ATACCTTAGGCCTTGC-1	Control	12	0.0	0.0	-2.0839248	9.772397	Natural Killer Cell
ATACCTTAGGTACTGG-1	Control	0	0.0	0.0	5.1293745	9.704378	Fibroblast
ATACCTTCAACACACT-1	Control	9	0.0	0.0	-3.556727	12.436656	Monocyte
ATACCTTCACTAGAGG-1	Control	7	0.0	0.0	-2.343785	4.285224	AT2
ATACCTTCATTCAGGT-1	Control	6	0.0	0.0	-1.7659225	0.7774947	AT1
ATACCTTGTAGGATAT-1	Control	2	1.0	0.0	2.8632312	0.0130534	AT2
ATACCTTGTGATAGTA-1	Control	5	0.0	0.0	3.5684867	2.4013717	AT2
ATACCTTGTGGGTTGA-1	Control	2	0.0	0.0	1.4649194	3.002595	AT2
ATACCTTTCACTGAAC-1	Control	5	0.0	0.0	4.1010385	1.5893774	AT2
ATACCTTTCACTGGTA-1	Control	7	0.0	0.0	1.2269304	4.467024	AT2
ATACCTTTCCTGTTGC-1	Control	2	1.0	0.0	1.1727309	0.82089937	AT2
ATACTTCAGGCACCAA-1	Control	2	0.0	0.0	2.1172802	3.0572095	AT2
ATACTTCAGGGCTAAC-1	Control	7	0.0	0.0	-2.9201815	6.025452	AT2
ATACTTCAGTATTGCC-1	Control	2	1.0	0.0	0.5417032	2.504528	AT2
ATACTTCAGTCGTTAC-1	Control	7	0.0	0.0	0.37024954	6.236585	AT2
ATACTTCCAACAGCTT-1	Control	0	0.0	0.0	4.461566	10.8932	Fibroblast
ATACTTCCATAACGGG-1	Control	6	0.0	0.0	-0.26282257	3.3810291	AT1
ATACTTCGTACAAAGT-1	Control	7	1.0	0.0	-0.5510686	5.457989	AT2
ATACTTCGTTAGAGAT-1	Control	13	0.0	0.0	0.3058792	10.005469	Pericyte
ATACTTCGTTCTATCT-1	Control	2	3.0	0.0	1.5427935	0.16297287	AT2
ATACTTCGTTGCGTAT-1	Control	5	0.0	0.0	3.2929764	1.9423561	AT2
ATACTTCTCAGCCCAG-1	Control	7	0.0	0.0	-2.789643	5.589516	AT2
ATACTTCTCGCATTAG-1	Control	5	0.0	0.0	4.1410594	1.0780392	AT2
ATAGACCAGCGCAATG-1	Control	2	0.0	0.0	1.5533592	3.6329832	AT2
ATAGACCCACAGCCTG-1	Control	2	0.0	0.0	1.0943114	3.6593804	AT2
ATAGACCGTAAGATAC-1	Control	3	0.0	0.0	1.7541167	6.5763135	NA
ATAGACCGTAGACGTG-1	Control	2	3.0	0.0	2.27734	0.6113735	AT2
ATAGACCGTGAGACCA-1	Control	7	0.0	0.0	0.8947912	4.5585046	AT2
ATAGACCGTTAGAGAT-1	Control	2	0.0	0.0	0.57534444	2.5270634	AT2
ATAGACCTCACCCATC-1	Control	8	0.0	0.0	0.60022134	3.3404582	Transient AEC
ATAGACCTCGCTGATA-1	Control	2	0.0	0.0	2.302106	1.3544227	AT2
ATAGAGAAGCACAAAT-1	Control	2	1.0	0.0	2.9389534	-0.09998969	AT2
ATAGAGAAGCGAATGC-1	Control	7	0.0	0.0	0.68020606	4.816354	AT2
ATAGAGAAGGATGCGT-1	Control	12	0.0	0.0	-1.7120123	9.208345	Natural Killer Cell
ATAGAGAAGGGTATAT-1	Control	2	0.0	0.0	0.26671374	2.9612505	AT2
ATAGAGAAGTAGACAT-1	Control	6	0.0	0.0	-2.7053306	1.1324896	AT1
ATAGAGACAAAGACTA-1	Control	7	0.0	0.0	-2.3875234	5.1774607	AT2
ATAGAGACACTGCATA-1	Control	7	0.0	0.0	-2.8783069	3.7797422	AT2
ATAGAGACATGAAAGT-1	Control	8	0.0	0.0	2.016243	4.2593822	Transient AEC
ATAGAGAGTACAGTCT-1	Control	10	0.0	0.0	2.195698	-2.0877614	Club Cell
ATAGAGAGTCGTCTCT-1	Control	2	0.0	0.0	0.6224768	3.7572372	AT2
ATAGAGAGTGCCGAAA-1	Control	21	0.0	0.0	-7.0290694	4.5913267	Lymphatic Cell
ATAGAGATCCTAGCCT-1	Control	5	2.0	0.0	4.047682	1.6548992	AT2
ATAGAGATCCTTATGT-1	Control	6	0.0	0.0	-1.8401409	0.78984857	AT1
ATAGAGATCGGTCGAC-1	Control	2	8.0	0.0	0.6000496	2.0192382	AT2
ATAGGCTAGTAGCTCT-1	Control	9	0.0	0.0	-4.325542	13.787583	Monocyte
ATAGGCTCAGAGTAAT-1	Control	7	0.0	0.0	-2.6887476	4.6109195	AT2
ATAGGCTCAGCGTATT-1	Control	10	0.0	0.0	2.80515	-2.9656672	Club Cell
ATAGGCTTCGTGCTCT-1	Control	7	0.0	0.0	-2.073218	4.919352	AT2
ATAGGCTTCGTTCCCA-1	Control	3	0.0	0.0	2.0425987	6.586056	NA
ATAGGCTTCTCGAGTA-1	Control	14	1.0	0.0	-0.5377645	5.8468065	NA
ATAGGCTTCTCTGAGA-1	Control	0	7.0	0.0	5.1090198	8.89122	Fibroblast
ATAGGCTTCTGTTGGA-1	Control	2	1.0	0.0	0.5508508	3.3289728	AT2
ATATCCTAGCCTCGTG-1	Control	9	0.0	0.0	-3.714139	12.933009	Monocyte
ATATCCTAGGCTTTCA-1	Control	8	0.0	0.0	2.4101095	4.0215783	Transient AEC
ATATCCTCAGACCTAT-1	Control	6	3.0	0.0	-2.8208907	0.69112635	AT1
ATATCCTCAGGTTACT-1	Control	2	1.0	0.0	1.5858787	1.194407	AT2
ATATCCTCAGTCGAGA-1	Control	6	1.0	0.0	-1.022562	1.3084546	AT1
ATATCCTGTAACTAAG-1	Control	5	0.0	0.0	3.3885026	1.6418631	AT2
ATATCCTGTTGCTCCT-1	Control	6	0.0	0.0	0.02066568	2.6138217	AT1
ATATCCTTCTTGGTCC-1	Control	1	0.0	0.0	-0.98731214	15.379134	Macrophage
ATCACAGAGCTGTCCG-1	Control	5	5.0	0.0	3.6631112	2.2950144	AT2
ATCACAGCACCCTGAG-1	Control	0	0.0	0.0	4.6393633	10.668306	Fibroblast
ATCACAGCACGTTCGG-1	Control	7	0.0	0.0	0.5532161	5.3882513	AT2
ATCACAGCAGATACCT-1	Control	2	2.0	0.0	2.0050492	0.8751899	AT2
ATCACAGGTATCTCTT-1	Control	7	0.0	0.0	-2.5207896	4.3659983	AT2
ATCACAGGTTATTCTC-1	Control	7	0.0	0.0	-2.2652593	4.83204	AT2
ATCACAGTCGTCGGGT-1	Control	5	1.0	0.0	5.193572	1.5428537	AT2
ATCACAGTCTGTCGCT-1	Control	4	0.0	0.0	-1.9489591	7.7312713	NA
ATCACGAAGGAGTATT-1	Control	2	0.0	0.0	1.5045415	2.6735861	AT2
ATCACGACAAGGTTGG-1	Control	2	0.0	0.0	0.6712932	1.2049891	AT2
ATCACGACAATGAGCG-1	Control	2	0.0	0.0	1.4755391	1.9205853	AT2
ATCACGACACTGCGAC-1	Control	5	0.0	0.0	3.9617863	2.6057622	AT2
ATCACGACAGCTCTGG-1	Control	7	0.0	0.0	-1.822562	4.980287	AT2
ATCACGACAGTATACC-1	Control	5	2.0	0.0	4.880633	3.419839	AT2
ATCACGACATAATGCC-1	Control	5	0.0	0.0	5.0243955	2.5838156	AT2
ATCACGAGTCATAACC-1	Control	9	0.0	0.0	-4.361204	12.69158	Monocyte
ATCACGATCCAAAGGG-1	Control	7	0.0	0.0	-0.24204436	4.8787947	AT2
ATCACGATCGGCTATA-1	Control	9	0.0	0.0	-4.778563	13.776363	Monocyte
ATCACGATCTAATTCC-1	Control	7	0.0	0.0	0.42939132	4.8423123	AT2
ATCACGATCTTCGATT-1	Control	8	0.0	0.0	1.5472382	5.00547	Transient AEC
ATCACTTAGGTGATCG-1	Control	2	0.0	0.0	-0.61811405	2.491063	AT2
ATCACTTAGTAAAGCT-1	Control	2	0.0	0.0	2.5705261	1.1288172	AT2
ATCACTTAGTGGTTCT-1	Control	7	2.0	0.0	-1.6442074	5.358101	AT2
ATCACTTCAAACACCT-1	Control	2	1.0	0.0	1.5121999	1.5990051	AT2
ATCACTTGTTCACGAT-1	Control	8	0.0	0.0	1.1217917	3.5293407	Transient AEC
ATCACTTGTTTATGCG-1	Control	6	0.0	0.0	-2.6646538	0.5271783	AT1
ATCACTTTCGTTCATT-1	Control	8	0.0	0.0	1.1639296	4.410452	Transient AEC
ATCAGGTAGATGGTAT-1	Control	2	0.0	0.0	1.9413604	1.4099061	AT2
ATCAGGTAGCTGAGTG-1	Control	2	1.0	0.0	0.5117205	2.677385	AT2
ATCAGGTAGGATATAC-1	Control	2	9.0	0.0	1.3158975	1.8841146	AT2
ATCAGGTAGGTAAACT-1	Control	12	0.0	0.0	-2.0201828	9.760349	Natural Killer Cell
ATCAGGTCATGCAGGA-1	Control	7	0.0	0.0	-3.1241953	4.317263	AT2
ATCAGGTGTACCTATG-1	Control	7	0.0	0.0	1.8593067	3.4880264	AT2
ATCAGGTGTCAGGTAG-1	Control	5	6.0	0.0	3.7650528	2.9282136	AT2
ATCAGGTGTTTCCATT-1	Control	6	0.0	0.0	-3.587316	-0.09554215	AT1
ATCAGGTTCATTTGTC-1	Control	0	0.0	0.0	3.8037	10.076583	Fibroblast
ATCAGGTTCTCAACCC-1	Control	12	0.0	0.0	-2.2000325	10.523094	Natural Killer Cell
ATCAGGTTCTGACAGT-1	Control	1	0.0	0.0	-1.5532855	13.683991	Macrophage
ATCATTCAGACGGAAA-1	Control	9	0.0	0.0	-4.0377617	12.874871	Monocyte
ATCATTCAGTTGAATG-1	Control	7	0.0	0.0	0.4888981	4.8201737	AT2
ATCATTCCAAGGCAAC-1	Control	6	0.0	0.0	-3.2447367	0.8668222	AT1
ATCATTCCATCATTGG-1	Control	8	0.0	0.0	1.215188	4.2910514	Transient AEC
ATCATTCGTCAAGCGA-1	Control	12	0.0	0.0	-2.2778609	9.918697	Natural Killer Cell
ATCATTCGTGCTCTTC-1	Control	2	0.0	0.0	0.6924448	1.5208048	AT2
ATCATTCGTTGAGAGC-1	Control	8	0.0	0.0	0.8194856	4.221455	Transient AEC
ATCATTCTCACTACTT-1	Control	8	2.0	0.0	-0.5332206	2.564816	Transient AEC
ATCATTCTCGACCACG-1	Control	2	0.0	0.0	1.4164532	3.495138	AT2
ATCATTCTCGAGCCTG-1	Control	5	1.0	0.0	3.4960632	0.473944	AT2
ATCATTCTCGTCCATC-1	Control	2	0.0	0.0	1.3718373	2.850187	AT2
ATCATTCTCTCGTCAC-1	Control	7	0.0	0.0	-2.92402	5.3182735	AT2
ATCCACCAGAGGTTTA-1	Control	12	0.0	0.0	-2.0691123	9.907418	Natural Killer Cell
ATCCACCAGATCACCT-1	Control	7	0.0	0.0	0.14727941	4.9260387	AT2
ATCCACCAGCCGTTGC-1	Control	2	1.0	0.0	0.43678817	1.2320251	AT2
ATCCACCAGCCTTGAT-1	Control	9	0.0	0.0	-4.791908	13.359282	Monocyte
ATCCACCAGTCAAGCG-1	Control	2	2.0	0.0	3.1064742	0.28979462	AT2
ATCCACCGTTGTGCCG-1	Control	14	1.0	1.0	-0.49066427	4.905728	NA
ATCCACCTCACAAGAA-1	Control	2	0.0	0.0	-0.474894	1.0969642	AT2
ATCCACCTCTCCACTG-1	Control	2	0.0	0.0	0.41604808	4.2773557	AT2
ATCCACCTCTTGCGCT-1	Control	3	0.0	0.0	1.9277153	8.275517	NA
ATCCACCTCTTTACAC-1	Control	7	0.0	0.0	-3.157616	5.3065667	AT2
ATCCATTAGATTAGAC-1	Control	5	1.0	0.0	4.077915	1.2159568	AT2
ATCCATTAGGAAACGA-1	Control	12	0.0	0.0	-1.7020136	9.669176	Natural Killer Cell
ATCCATTCAAACGAGC-1	Control	21	2.0	0.0	-6.575691	4.8307543	Lymphatic Cell
ATCCATTCACGACAAG-1	Control	7	0.0	0.0	0.9508612	4.3626304	AT2
ATCCATTGTACGTGAG-1	Control	3	0.0	0.0	1.5148158	4.555035	NA
ATCCATTGTAGCCAGA-1	Control	7	1.0	0.0	-1.8475088	4.9651923	AT2
ATCCATTGTGTATTCG-1	Control	2	0.0	0.0	1.4774344	1.396113	AT2
ATCCATTGTTCTGAGT-1	Control	2	0.0	0.0	1.28573	3.8975053	AT2
ATCCCTGAGAGGTCGT-1	Control	7	0.0	0.0	-2.9409437	5.4770346	AT2
ATCCCTGAGCGTACAG-1	Control	2	0.0	0.0	2.104408	0.79817605	AT2
ATCCCTGCAGTCGCAC-1	Control	4	0.0	0.0	-2.0767367	8.195516	NA
ATCCCTGCAGTCTCTC-1	Control	2	1.0	0.0	2.6577377	-0.023826165	AT2
ATCCCTGCATTCACCC-1	Control	8	1.0	0.0	1.9541584	12.699074	Transient AEC
ATCCCTGGTAGCTAAA-1	Control	0	0.0	0.0	2.7475662	9.53129	Fibroblast
ATCCCTGGTCAACACT-1	Control	2	0.0	0.0	1.854112	2.3197105	AT2
ATCCCTGGTCGGTAAG-1	Control	6	0.0	0.0	-2.5623205	1.0434599	AT1
ATCCCTGGTGCCGGTT-1	Control	2	0.0	0.0	0.700335	0.7784581	AT2
ATCCCTGGTTAGGCCC-1	Control	10	0.0	0.0	2.4246316	-0.9103036	Club Cell
ATCCCTGGTTGGAGAC-1	Control	4	0.0	0.0	-3.7585337	8.263469	NA
ATCCCTGTCACTTGTT-1	Control	10	0.0	0.0	2.0874689	-1.9052632	Club Cell
ATCCCTGTCCGCGGAT-1	Control	9	0.0	1.0	-4.707904	14.210976	Monocyte
ATCCCTGTCGTCGCTT-1	Control	2	2.0	0.0	2.268644	0.36770567	AT2
ATCCGTCAGAAGCGCT-1	Control	7	0.0	0.0	1.0290756	4.8422923	AT2
ATCCGTCAGCCTCATA-1	Control	3	0.0	0.0	0.8460642	6.567564	NA
ATCCGTCAGCTAGTTC-1	Control	10	1.0	0.0	0.22681426	-0.16770598	Club Cell
ATCCGTCAGGACGGAG-1	Control	2	0.0	0.0	0.77753526	1.0902333	AT2
ATCCGTCAGGTTCAGG-1	Control	2	1.0	0.0	1.3012398	0.696062	AT2
ATCCGTCAGTGAGTTA-1	Control	2	0.0	0.0	0.48019284	2.8279946	AT2
ATCCGTCCAGAAATTG-1	Control	7	0.0	0.0	0.8098786	6.236473	AT2
ATCCGTCCAGCAGACA-1	Control	6	0.0	0.0	-1.1418575	2.6680825	AT1
ATCCGTCCATATGAAG-1	Control	2	0.0	0.0	1.0759963	4.416478	AT2
ATCCGTCGTACCTAGT-1	Control	5	0.0	0.0	3.120828	1.862748	AT2
ATCCGTCGTCCACATA-1	Control	7	0.0	0.0	-0.04347091	6.1553555	AT2
ATCCGTCGTGAACGGT-1	Control	0	0.0	0.0	5.5828605	9.948028	Fibroblast
ATCCGTCGTTTCGACA-1	Control	7	0.0	0.0	0.4615831	6.0854506	AT2
ATCCGTCTCGGTGCAC-1	Control	6	1.0	0.0	-2.4420729	1.4904611	AT1
ATCCGTCTCTATACGG-1	Control	10	1.0	0.0	2.530514	-0.9071588	Club Cell
ATCCGTCTCTTCGGAA-1	Control	2	2.0	0.0	2.3406348	0.61326134	AT2
ATCCTATAGACCAAAT-1	Control	10	0.0	0.0	3.0561223	-0.61218166	Club Cell
ATCCTATAGTAGTGCG-1	Control	7	0.0	0.0	-3.3630047	4.77941	AT2
ATCCTATCACACGGAA-1	Control	2	0.0	0.0	-0.46122852	1.5950896	AT2
ATCCTATCACCCTGTT-1	Control	7	0.0	0.0	0.83980095	4.7616916	AT2
ATCCTATCAGCTATAC-1	Control	5	1.0	0.0	4.2342796	0.6588657	AT2
ATCCTATGTGGACCAA-1	Control	7	0.0	0.0	-2.8168359	5.041775	AT2
ATCCTATGTGGCTGAA-1	Control	2	0.0	0.0	2.4894655	1.0175734	AT2
ATCCTATTCCACACAA-1	Control	2	1.0	0.0	0.9053175	1.8672743	AT2
ATCCTATTCCATAAGC-1	Control	2	0.0	0.0	0.5166535	1.6304603	AT2
ATCCTATTCTGCGTCT-1	Control	3	0.0	0.0	1.7631434	3.0190725	NA
ATCCTATTCTGGTGCG-1	Control	5	0.0	0.0	3.6651723	3.172941	AT2
ATCGATGAGCGATGGT-1	Control	7	0.0	0.0	0.68591243	4.9772196	AT2
ATCGATGAGCGCGTTC-1	Control	12	0.0	0.0	-2.3156514	10.000238	Natural Killer Cell
ATCGATGAGGTGGGTT-1	Control	7	0.0	0.0	0.14909875	5.7157426	AT2
ATCGATGAGTAAATGC-1	Control	21	0.0	0.0	-4.7966533	5.3408084	Lymphatic Cell
ATCGATGCACACCTTC-1	Control	5	0.0	0.0	2.4315195	3.017495	AT2
ATCGATGCACCTCGTT-1	Control	3	0.0	0.0	0.030623488	6.882532	NA
ATCGATGCATACCAGT-1	Control	3	1.0	0.0	1.5797622	6.946827	NA
ATCGATGCATGACGAG-1	Control	9	0.0	0.0	0.5750759	4.591007	Monocyte
ATCGATGGTAGAAACT-1	Control	7	0.0	0.0	1.3326194	4.110751	AT2
ATCGATGGTAGGCAAC-1	Control	10	0.0	0.0	0.7736193	2.8006885	Club Cell
ATCGATGTCAAGTGGG-1	Control	2	6.0	0.0	0.92241263	1.1258398	AT2
ATCGATGTCTAGAACC-1	Control	2	0.0	0.0	0.29128712	3.091863	AT2
ATCGCCTAGAGTGTTA-1	Control	8	2.0	0.0	-0.97194153	2.3496783	Transient AEC
ATCGCCTAGCTGACTT-1	Control	2	5.0	0.0	1.3472905	1.4402183	AT2
ATCGCCTAGTAGTCCT-1	Control	7	0.0	0.0	-0.64652914	6.292956	AT2
ATCGCCTCAACCTATG-1	Control	7	0.0	0.0	0.04968336	4.7997475	AT2
ATCGCCTCAGTTGTTG-1	Control	2	3.0	1.0	-0.90804803	1.7394369	AT2
ATCGCCTGTACGTGTT-1	Control	2	2.0	0.0	-0.21458335	0.8143628	AT2
ATCGCCTGTCAAATCC-1	Control	2	0.0	0.0	2.0070243	2.2015247	AT2
ATCGCCTGTTAAGCAA-1	Control	0	1.0	0.0	3.9712543	8.851404	Fibroblast
ATCGCCTGTTGCCATA-1	Control	2	0.0	0.0	1.3097243	3.611184	AT2
ATCGCCTTCCCAGGAC-1	Control	8	2.0	0.0	0.92650867	3.951751	Transient AEC
ATCGCCTTCTTAAGGC-1	Control	6	0.0	0.0	0.22244461	4.4547358	AT1
ATCGGATAGAGGCGTT-1	Control	7	1.0	0.0	0.05564339	5.7135296	AT2
ATCGGATCACGCTGAC-1	Control	2	1.0	0.0	0.1860888	1.8757305	AT2
ATCGGATGTCCAGCGT-1	Control	2	0.0	0.0	1.2906907	3.4511912	AT2
ATCGGATTCAGCGCAC-1	Control	18	0.0	0.0	2.785517	11.24309	Myofibroblast
ATCGGATTCCGACATA-1	Control	12	0.0	0.0	-2.529047	9.982504	Natural Killer Cell
ATCGGATTCGGTAGAG-1	Control	7	0.0	0.0	-0.5809516	6.2717056	AT2
ATCGGATTCGTTAGTG-1	Control	7	1.0	0.0	-2.3459964	4.6557236	AT2
ATCGGATTCTCGTGAA-1	Control	2	0.0	1.0	2.9587812	0.07059135	AT2
ATCGGATTCTTCGATT-1	Control	2	0.0	0.0	1.3259767	0.9568251	AT2
ATCGGCGAGATAGTGT-1	Control	5	1.0	0.0	3.443503	2.0351572	AT2
ATCGGCGAGGGATGTC-1	Control	2	0.0	0.0	2.487336	1.618346	AT2
ATCGGCGAGGTGGCTA-1	Control	7	0.0	0.0	-0.084560044	6.7620926	AT2
ATCGGCGCATGGCACC-1	Control	8	2.0	0.0	1.3651232	4.07722	Transient AEC
ATCGGCGCATGTCTAG-1	Control	6	1.0	0.0	-3.0086093	1.0178266	AT1
ATCGGCGGTCGCTCGA-1	Control	5	1.0	0.0	2.572835	1.9544296	AT2
ATCGGCGGTTGTCCCT-1	Control	7	0.0	0.0	-2.7117872	4.3464055	AT2
ATCGTAGAGACCGCCT-1	Control	8	0.0	0.0	1.1583028	4.5176864	Transient AEC
[truncated: 194,566 more rows]
