# Supplementary material for: SenSet defines cell-type specific senescence signatures in the aged human lung
Source: EMBO J. 2026 Apr 10;45(10):3589–638. doi: 10.1038/s44318-026-00762-8 (PMC13187336; doi:10.1038/s44318-026-00762-8)
Supplement: Supplementary file 5 — Source data Fig. 6 [file 44318_2026_762_MOESM5_ESM.zip › Figure 6/6B-C.csv]

patient	patient_ID	gene_set	gene	p-val	q-val	statistic	log2fc	condition	-log10(p-val)	-log10(q-val)	Significant (p<0.05)	Significant (q<0.05)	Regulation
LTC120-Bleo	LTC120	GO	ZMPSTE24	8.615525544322144e-08	2.430808992862319e-07	-5.353738690048315	-0.012435476446028243	Bleo	7.064718225582448	6.6142491656342255	True	True	Down
LTC120-Bleo	LTC120	GO	YBX1	1.5109674744824178e-175	2.3873286096822197e-174	-28.247887770901173	-0.2978512284710892	Bleo	174.82074488430746	173.62208779735303	True	True	Down
LTC120-Bleo	LTC120	GO	PRMT6	0.437386625897906	0.5315929760913011	-0.7766138531230209	-0.005767784550400699	Bleo	0.35913450064803876	0.27442076600045295	False	False	Down
LTC120-Bleo	LTC120	GO	LMNA	3.401820657535272e-89	4.4790638657547744e-88	-20.024013597160838	-0.2366424316760371	Bleo	88.46828858593094	87.34881274502413	True	True	Down
LTC120-Bleo	LTC120	GO	SLC30A10	5.571855397465993e-06	1.3338684133327681e-05	4.542016972579583	0.06201822784486539	Bleo	5.254000163048054	4.8748870116355	True	True	Up
LTC120-Bleo	LTC120	GO	AKT3	2.5484522698554413e-09	8.053109172743194e-09	5.958319298702745	0.0814286968270761	Bleo	8.59372349593147	8.094036413313066	True	True	Up
LTC120-Bleo	LTC120	GO	ID2	1.0947368454280491e-21	5.765614052587725e-21	-9.567545545181034	-0.05460024502465527	Bleo	20.960690264671882	20.23915443243712	True	True	Down
LTC120-Bleo	LTC120	GO	SMC6	7.779941663610273e-21	3.615384655442421e-20	-9.36259839566041	-0.03540060899739145	Bleo	20.109023659471383	19.441845489559217	True	True	Down
LTC120-Bleo	LTC120	GO	PNPT1	8.81147307122186e-10	2.9004432192771958e-09	6.129573916629887	0.1029698801204994	Bleo	9.054951481687292	8.537535632108456	True	True	Up
LTC120-Bleo	LTC120	GO	ECRG4	0.2721410346009975	0.34676035053998067	1.0981453288270344	0.014160732834260725	Bleo	0.5652059684843309	0.45997056669214337	False	False	Up
LTC120-Bleo	LTC120	GO	PLA2R1	0.781586358407991	0.8018873027822245	-0.2772523325349568	0.020753387169398285	Bleo	0.10702302927883761	0.09588666316087803	False	False	Down
LTC120-Bleo	LTC120	GO	NEK4	0.12280453967040737	0.17020278305196812	1.5431081415768548	0.041239808541606165	Bleo	0.9107855784931713	0.7690333428752213	False	False	Up
LTC120-Bleo	LTC120	GO	PRKCD	5.7481511810089454e-09	1.746553628075795e-08	-5.823924616112676	-0.03113143177467033	Bleo	8.240471818092695	7.7578180747730725	True	True	Down
LTC120-Bleo	LTC120	GO	BCL6	0.034913079507453613	0.05408104472723207	-2.109365100211073	0.026395468489271434	Bleo	1.4570118425605245	1.2669549273680196	True	False	Down
LTC120-Bleo	LTC120	GO	OPA1	0.045178638112683904	0.06734174360192506	-2.00298742617251	0.04662537770507669	Bleo	1.3450668648069992	1.171715643117347	True	False	Down
LTC120-Bleo	LTC120	GO	MAPK10	1.8502823430451807e-07	5.040424313812734e-07	5.213782665773217	0.11822918672011928	Bleo	6.732761995558892	6.297532902167407	True	True	Up
LTC120-Bleo	LTC120	GO	ING2	4.7259076984277144e-05	0.00010980785534582042	-4.068784275052701	-0.02603723744574123	Bleo	4.325514764814308	3.959366590566122	True	True	Down
LTC120-Bleo	LTC120	GO	TERT	0.5427403019302284	0.6305365272424712	0.6086743651018489	0.009158286933820536	Bleo	0.2654079280869308	0.20028974950272568	False	False	Up
LTC120-Bleo	LTC120	GO	PLK2	6.761967991817011e-05	0.00015262727752958396	-3.984509402331174	-0.03240951473484202	Bleo	4.169926889324486	3.8163678423843206	True	True	Down
LTC120-Bleo	LTC120	GO	NPM1	1.5176893585916463e-212	2.9974364832185015e-211	-31.114830692245526	-0.38412064474162416	Bleo	199.99999999999935	199.99999999998698	True	True	Down
LTC120-Bleo	LTC120	GO	MAPK9	0.029494205245211968	0.046600844287434905	-2.176817253008901	0.008320688242137914	Bleo	1.530263301894196	1.3316062149397736	True	True	Down
LTC120-Bleo	LTC120	GO	EEF1E1	0.0001476281257432736	0.00031520599820861124	-3.7950257630218758	-0.019960076957523137	Bleo	3.8308308939258677	3.5014055267024213	True	True	Down
LTC120-Bleo	LTC120	GO	ZKSCAN3	0.20965953292405815	0.27605171835000986	-1.2545021825882936	-0.002214436412122392	Bleo	0.6784853860522506	0.5590095451454529	False	False	Down
LTC120-Bleo	LTC120	GO	HLA-G	0.013280687937878361	0.02348938873554141	-2.4761523889961183	-0.02843681577278613	Bleo	1.8767794279886136	1.629128284722414	True	True	Down
LTC120-Bleo	LTC120	GO	HMGA1	1.772815888007405e-80	2.0007493593226425e-79	-18.997966376683838	-0.18795866851556592	Bleo	79.75133636477938	78.6988073135032	True	True	Down
LTC120-Bleo	LTC120	GO	MAPK14	0.013603579688220424	0.02348938873554141	-2.467564273713344	0.029292215656147147	Bleo	1.8663467949917771	1.629128284722414	True	True	Down
LTC120-Bleo	LTC120	GO	CDKN1A	0.0	0.0	59.62745148723932	0.7373797151969348	Bleo	200.0	200.0	True	True	Up
LTC120-Bleo	LTC120	GO	SRF	0.0029990490923310982	0.005778655568150165	-2.9678353746025206	-0.020980019574679945	Bleo	2.5230164250860887	2.2381731905153828	True	True	Down
LTC120-Bleo	LTC120	GO	CGAS	5.309619871526002e-20	2.330333165836412e-19	-9.1575351295056	-0.03661880495139622	Bleo	19.274936569993493	18.632581983806357	True	True	Down
LTC120-Bleo	LTC120	GO	MAP3K5	0.11213832821725313	0.1581951415921964	-1.58865489133576	0.0067842174892414064	Bleo	0.9502459227464766	0.8008068584622355	False	False	Down
LTC120-Bleo	LTC120	GO	FBXO5	0.00011681590239004162	0.00025634600802259134	-3.852713797069604	-0.03164805523227948	Bleo	3.9324980317943643	3.59117344127121	True	True	Down
LTC120-Bleo	LTC120	GO	TWIST1	0.5563692000294373	0.637002417425008	0.5882429982246582	0.01110831409479849	Bleo	0.254636920066581	0.19585891951339487	False	False	Up
LTC120-Bleo	LTC120	GO	CDK6	6.386489132958662e-11	2.293330188653338e-10	-6.534400369681392	-0.01406806102181457	Bleo	10.194737822469003	9.639533412000768	True	True	Down
LTC120-Bleo	LTC120	GO	ZNF277	0.013677365592846897	0.02348938873554141	2.4656270611996973	0.08279439194637894	Bleo	1.8639975443312813	1.629128284722414	True	True	Up
LTC120-Bleo	LTC120	GO	WNT16	0.8603239083290901	0.8713537020256169	0.17596185725850283	0.006140772536452785	Bleo	0.06533800792444411	0.05980551932448309	False	False	Up
LTC120-Bleo	LTC120	GO	WRN	0.4024988486110944	0.4968345162543197	-0.8371667425730479	0.046361768956103444	Bleo	0.3952353576378852	0.3037882403313309	False	False	Down
LTC120-Bleo	LTC120	GO	KAT6A	0.2409808537121647	0.3120899580862461	-1.1725386759794525	0.040726579090752946	Bleo	0.6180174613980431	0.5057202051183687	False	False	Down
LTC120-Bleo	LTC120	GO	NSMCE2	2.4596021349472343e-15	9.25278898384912e-15	7.915652244683523	0.1151883654989534	Bleo	14.609135138657393	14.033727342100871	True	True	Up
LTC120-Bleo	LTC120	GO	CDKN2A	0.7653493414487045	0.8018873027822245	-0.2984636161384206	0.0020312156235383176	Bleo	0.11614028715644771	0.09588666316087803	False	False	Down
LTC120-Bleo	LTC120	GO	CDKN2B	0.7035043844523312	0.7613266626264954	-0.38059420168200514	0.00013691621996163306	Bleo	0.15273319156609405	0.11842896039610853	False	False	Down
LTC120-Bleo	LTC120	GO	SMC5	0.023704273606599123	0.03901328364419439	2.2618888148594163	0.08091645716017237	Bleo	1.6251733486546323	1.408787494739778	True	True	Up
LTC120-Bleo	LTC120	GO	NEK6	1.1433860726335084e-79	1.1290937467255895e-78	-18.899867818662635	-0.16401577314859628	Bleo	78.94180710214734	77.94726999784884	True	True	Down
LTC120-Bleo	LTC120	GO	ABL1	6.94224091598604e-16	2.7421851618144856e-15	8.071530439874977	0.1526439662875977	Bleo	15.15850031911925	14.561903223492791	True	True	Up
LTC120-Bleo	LTC120	GO	MAPK8	4.428763665480991e-21	2.186702059831239e-20	9.421928834989437	0.1804715865694697	Bleo	20.353717494589034	19.660210385954517	True	True	Up
LTC120-Bleo	LTC120	GO	SIRT1	2.962962841181141e-06	7.314814514165942e-06	4.67337068953884	0.06709323861244385	Bleo	5.52827379501714	5.135796682046605	True	True	Up
LTC120-Bleo	LTC120	GO	BMPR1A	7.663281628824928e-24	4.324280347694066e-23	10.06785277124529	0.1750985481488716	Bleo	23.115585213645048	22.364086158032844	True	True	Up
LTC120-Bleo	LTC120	GO	HRAS	0.00032292531978311926	0.0006713447437596427	-3.5961792524428264	-0.027067350577878298	Bleo	3.4908979016815493	3.173054407007918	True	True	Down
LTC120-Bleo	LTC120	GO	ARNTL	2.362894349376278e-06	6.222288453357531e-06	-4.719616719472501	-0.004229854567515762	Bleo	5.626555696272268	5.206049859701489	True	True	Down
LTC120-Bleo	LTC120	GO	SPI1	4.8627938709491136e-76	4.268452397833111e-75	-18.45377351382193	-0.18476057576755983	Bleo	75.31311413935772	74.36972955750662	True	True	Down
LTC120-Bleo	LTC120	GO	KAT5	0.03785355189859759	0.05750828076902327	-2.076437003125972	-0.014665144468665847	Bleo	1.4218933632553947	1.2402696155997524	True	False	Down
LTC120-Bleo	LTC120	GO	ATM	0.0006708785577290621	0.0013351398813578666	3.401211682537955	0.09485140402198655	Bleo	3.173356088596277	2.874473231288629	True	True	Up
LTC120-Bleo	LTC120	GO	CDKN1B	0.5811054205815387	0.6465820876893177	-0.5517707634272786	-8.318919702338806e-05	Bleo	0.23574507342085296	0.18937633084948682	False	False	Down
LTC120-Bleo	LTC120	GO	CDK2	0.0006760201930925908	0.0013351398813578666	-3.399124163492281	-0.016336410323066812	Bleo	3.1700403312511085	2.874473231288629	True	True	Down
LTC120-Bleo	LTC120	GO	HMGA2	6.807559731618981e-66	5.3779721879789945e-65	17.145360313258966	0.3187506415129965	Bleo	65.16700853933817	64.26938144804772	True	True	Up
LTC120-Bleo	LTC120	GO	PAWR	0.5798595233259773	0.6465820876893177	-0.5535899240295038	0.0355501595241387	Bleo	0.23667720580549576	0.18937633084948682	False	False	Down
LTC120-Bleo	LTC120	GO	NUAK1	0.779672184476332	0.8018873027822245	-0.2797462598002769	0.004247567601089602	Bleo	0.10808795935880751	0.09588666316087803	False	False	Down
LTC120-Bleo	LTC120	GO	MAPKAPK5	0.4918765258842901	0.588761296134226	0.687327257451605	0.03927528014415291	Bleo	0.30814390303973327	0.2300607472911605	False	False	Up
LTC120-Bleo	LTC120	GO	TBX3	0.8967162320571905	0.8967162320571905	-0.12981065590942556	0.013916785862851833	Bleo	0.04734496871650727	0.04734496871650727	False	False	Down
LTC120-Bleo	LTC120	GO	ARG2	0.07975450358186927	0.1145564687812304	-1.752112277277407	0.009728357102224208	Bleo	1.0982447838127098	0.9409803820165124	False	False	Down
LTC120-Bleo	LTC120	GO	VASH1	3.5725531629012e-47	2.35193083224329e-46	-14.425579743525688	-0.09761589892719152	Bleo	46.44702129978462	45.6285754545418	True	True	Down
LTC120-Bleo	LTC120	GO	B2M	0.0	0.0	-63.136935480230285	-0.8588570728777474	Bleo	200.0	200.0	True	True	Down
LTC120-Bleo	LTC120	GO	MAP2K1	0.003169920270772988	0.005962469080739668	-2.9507610686380885	0.006870317721261676	Bleo	2.49895166093644	2.224573860043899	True	True	Down
LTC120-Bleo	LTC120	GO	PML	0.3325443417451476	0.41700004758518505	0.9690016984717582	0.027555749855938255	Bleo	0.4781504373043921	0.3798638954675324	False	False	Up
LTC120-Bleo	LTC120	GO	ULK3	0.15570818236807263	0.2084906170691142	-1.4196548713890356	-0.007977034953990575	Bleo	0.8076885649274956	0.6809134852791984	False	False	Down
LTC120-Bleo	LTC120	GO	IGF1R	6.281411407208376e-57	4.511195465176925e-56	15.900546773608552	0.2624671270282606	Bleo	56.20194276112082	55.3457083549886	True	True	Up
LTC120-Bleo	LTC120	GO	RSL1D1	4.295578565833207e-08	1.2568544692623088e-07	-5.478247976514802	-0.030227093921306458	Bleo	7.366978333339946	6.900715006208492	True	True	Down
LTC120-Bleo	LTC120	GO	YPEL3	0.02449121152965588	0.03948583083352683	2.249334671426826	0.030606765736550065	Bleo	1.6109897306927643	1.4035587194308363	True	True	Up
LTC120-Bleo	LTC120	GO	TERF2	0.7672660386509691	0.8018873027822245	0.29595291647038496	0.03006178450002661	Bleo	0.11505402446693103	0.09588666316087803	False	False	Up
LTC120-Bleo	LTC120	GO	TP53	0.008662211859292319	0.01591429620660682	-2.6251055171432855	0.010186681598240876	Bleo	2.0623711985562565	1.7982125628454013	True	True	Down
LTC120-Bleo	LTC120	GO	MAP2K4	4.2196662624290727e-10	1.4493636292691163e-09	6.245677648966234	0.1337096975332146	Bleo	9.374721896459427	8.838822641186578	True	True	Up
LTC120-Bleo	LTC120	GO	MAP2K3	2.7812581184809257e-06	7.087722301935263e-06	-4.686346078316555	-0.028372577566583596	Bleo	5.5557587039693495	5.149493306513181	True	True	Down
LTC120-Bleo	LTC120	GO	ABI3	0.14859657754374733	0.20239878665441446	-1.4445064114741861	-0.008554889509412515	Bleo	0.8279911930719557	0.6937920953444515	False	False	Down
LTC120-Bleo	LTC120	GO	TBX2	0.6609642943307982	0.7252247118351813	-0.43858220370137707	0.004884691694949594	Bleo	0.17982200071699503	0.13952740585782206	False	False	Down
LTC120-Bleo	LTC120	GO	MAP3K3	9.969846547566132e-25	6.05859905582865e-24	-10.266558006586083	-0.04796793821048023	Bleo	24.001311526147536	23.21762778716393	True	True	Down
LTC120-Bleo	LTC120	GO	MAP2K6	0.017947307925367452	0.030166751619234655	2.3667034299833727	0.04758986299254905	Bleo	1.7460006858510764	1.5204714524963525	True	True	Up
LTC120-Bleo	LTC120	GO	MAP2K7	0.07034467482735512	0.10291165391409361	-1.8096848397833627	-0.0021260291181063734	Bleo	1.15276877357578	0.987535442108307	False	False	Down
LTC120-Bleo	LTC120	GO	CALR	0.0	0.0	-40.436719886145646	-0.5374658693462515	Bleo	200.0	200.0	True	True	Down
LTC120-Bleo	LTC120	GO	RBL1	4.503513128389481e-18	1.8725133533829946e-17	-8.665293493870287	-0.03788136979973733	Bleo	17.346448566887407	16.727575076549794	True	True	Down
LTC120-Bleo	LTC120	GO	MAPK11	0.5178052553717931	0.6105464951398755	-0.6467322370482603	-0.0031263397074379334	Bleo	0.28583354608463896	0.21428125749502394	False	False	Down
LTC120-Bleo	LTC120	Fridman	ISG15	1.3179690311086476e-13	2.8665826426613084e-13	7.404347483177162	0.12051256162718307	Bleo	12.880094794428382	12.542635533137727	True	True	Up
LTC120-Bleo	LTC120	Fridman	F3	1.0591701646422849e-17	2.972509816899316e-17	-8.567324599423925	-0.1634496297847443	Bleo	16.9750342612066	16.526876702422253	True	True	Down
LTC120-Bleo	LTC120	Fridman	IGSF3	0.7138282192105296	0.7393220841823342	0.3667195540817709	0.013710145543448057	Bleo	0.14640628741822473	0.13116632086148786	False	False	Up
LTC120-Bleo	LTC120	Fridman	S100A11	0.0	0.0	-74.64005242396108	-1.0087618590354654	Bleo	200.0	200.0	True	True	Down
LTC120-Bleo	LTC120	Fridman	RAB13	1.0992448997313684e-53	4.158013316375176e-53	-15.425718762546456	-0.1532398492658829	Bleo	52.95890554074001	52.38111412413899	True	True	Down
LTC120-Bleo	LTC120	Fridman	IFI16	1.5255487529711337e-06	2.708627377724258e-06	-4.80785955562108	-0.021654452290099213	Bleo	5.816573908763616	5.567250736173512	True	True	Down
LTC120-Bleo	LTC120	Fridman	PEA15	1.0023415507082287e-43	3.633488121317329e-43	-13.867110340490783	-0.12411906757280664	Bleo	42.99898426618089	42.43967625527388	True	True	Down
LTC120-Bleo	LTC120	Fridman	CREG1	9.850455246457828e-41	3.296113870930119e-40	-13.36372795889787	-0.12385174243634756	Bleo	40.00654369778099	39.48199779313319	True	True	Down
LTC120-Bleo	LTC120	Fridman	GUK1	8.907618971719932e-113	6.458023754496951e-112	-22.56816001658098	-0.22609573818326786	Bleo	112.050238368425	111.18990036185401	True	True	Down
LTC120-Bleo	LTC120	Fridman	RHOB	0.07996700112334613	0.0993875585390159	-1.7508775704005775	-0.009851345713233331	Bleo	1.0970891903401614	1.0026679777357999	False	False	Down
LTC120-Bleo	LTC120	Fridman	CYP1B1	5.565059924801052e-10	1.0525222031688947e-09	6.20228099221698	0.125425787222198	Bleo	9.254530154802714	8.977768733865668	True	True	Up
LTC120-Bleo	LTC120	Fridman	COL3A1	1.3162934094599411e-188	1.1451752662301488e-187	29.291873076082453	0.5431208777382626	Bleo	187.88064729316375	186.9411280405454	True	True	Up
LTC120-Bleo	LTC120	Fridman	STAT1	4.4680117526879987e-66	1.7668955567447993e-65	17.16982028224995	0.2903081702057201	Bleo	65.34988569318382	64.75278912138741	True	True	Up
LTC120-Bleo	LTC120	Fridman	FN1	8.693491357042946e-08	1.575695308464034e-07	5.352109186615258	-0.06379450638695738	Bleo	7.060805773311465	6.802527758068433	True	True	Up
LTC120-Bleo	LTC120	Fridman	IGFBP2	0.4876671820122227	0.5439364722444022	-0.6940239617819951	0.0023646722169130482	Bleo	0.31187646965051086	0.26445181972237275	False	False	Down
LTC120-Bleo	LTC120	Fridman	IGFBP5	2.9995514763209056e-88	1.4497832135551045e-87	-19.9152826260028	-0.25060233868075604	Bleo	87.52294368058757	86.83869693307226	True	True	Down
LTC120-Bleo	LTC120	Fridman	FILIP1L	1.542695572058992e-76	6.710725738456616e-76	-18.515703030479454	-0.16587789344419113	Bleo	75.81171976701464	75.17323051006001	True	True	Down
LTC120-Bleo	LTC120	Fridman	LDB2	2.2656926944472375e-82	1.0374487600889981e-81	-19.225471762764467	-0.45341572739604447	Bleo	81.64479899568902	80.98403334402323	True	True	Down
LTC120-Bleo	LTC120	Fridman	IGFBP7	5.9778250789493e-40	1.9261880809947745e-39	-13.228871390140712	-0.23090298917884322	Bleo	39.223456797285785	38.715301308826156	True	True	Down
LTC120-Bleo	LTC120	Fridman	ESM1	0.6928178326764943	0.7350628224738416	0.395033950235271	0.014673868796552851	Bleo	0.15938094239179623	0.13367554215689437	False	False	Up
LTC120-Bleo	LTC120	Fridman	CCNB1	1.7638460304780977e-14	4.147421747340392e-14	-7.666767850972273	-0.07359061239488929	Bleo	13.753539327952602	13.382221799400979	True	True	Down
LTC120-Bleo	LTC120	Fridman	CXCL14	0.6134186463818674	0.6755369903192717	0.5051996069179004	0.010293200362911661	Bleo	0.21224302669446662	0.17035086536628952	False	False	Up
LTC120-Bleo	LTC120	Fridman	EGR1	8.294370556387438e-05	0.00013363152563068651	-3.9357313846798765	-0.022481129438833194	Bleo	4.081216566150756	3.874091073355106	True	True	Down
LTC120-Bleo	LTC120	Fridman	SPARC	1.0262807121802572e-268	1.488107032661373e-267	-35.02240056767358	-0.41424045564201717	Bleo	200.0	200.0	True	True	Down
LTC120-Bleo	LTC120	Fridman	CLTB	8.104765438332456e-13	1.7197916905729845e-12	-7.159371704391048	-0.05839037335825539	Bleo	12.091259549638657	11.764524153739774	True	True	Down
LTC120-Bleo	LTC120	Fridman	TFAP2A	0.8294371884877589	0.8390818069585468	0.21542345029372348	4.8853806243046895e-06	Bleo	0.08121649659081868	0.07619569521576788	False	False	Up
LTC120-Bleo	LTC120	Fridman	RGL2	0.6815981486329759	0.7320869003835667	-0.4102832897657683	-0.010089691065983994	Bleo	0.16647159787688232	0.1354373641369135	False	False	Down
LTC120-Bleo	LTC120	Fridman	CDKN1A	0.0	0.0	59.62745148723932	0.7373797151969348	Bleo	200.0	200.0	True	True	Up
LTC120-Bleo	LTC120	Fridman	MARCKS	2.492584331190104e-197	2.710685460169238e-196	-29.968946589643146	-0.3638410324849066	Bleo	196.60317593967693	195.5669048524496	True	True	Down
LTC120-Bleo	LTC120	Fridman	CCN2	1.023215330839305e-09	1.8940368890004157e-09	-6.105746138202797	-0.04902346076137509	Bleo	8.990032961444733	8.722611566761833	True	True	Down
LTC120-Bleo	LTC120	Fridman	HBS1L	0.00044391988207887547	0.0006658798231183133	3.512495284370817	0.08315369893363317	Bleo	3.3526954035581467	3.1766041445024653	True	True	Up
LTC120-Bleo	LTC120	Fridman	TNFAIP3	1.2036799234725855e-12	2.49333698433607e-12	-7.104947837948731	-0.030157974359171003	Bleo	11.919488983136407	11.60321902091569	True	True	Down
LTC120-Bleo	LTC120	Fridman	CITED2	2.727833749968439e-16	6.78061532135012e-16	-8.184788024488977	-0.0621959387873208	Bleo	15.564182101637064	15.168730893368721	True	True	Down
LTC120-Bleo	LTC120	Fridman	RAC1	2.6409062184785346e-95	1.5317256067175499e-94	-20.713067766999732	-0.19030696952838977	Bleo	94.57824702080005	93.81481902723712	True	True	Down
LTC120-Bleo	LTC120	Fridman	IGFBP3	1.5323696235333604e-19	4.443871908246745e-19	-9.042422904206708	-0.16770133194628026	Bleo	18.81463646570919	18.35223846781023	True	True	Down
LTC120-Bleo	LTC120	Fridman	COL1A2	1.4532438364394107e-17	3.9510066803196476e-17	8.53081172380458	0.14914156398724376	Bleo	16.837661510316202	16.40329223601749	True	True	Up
LTC120-Bleo	LTC120	Fridman	SERPINE1	1.515272890019807e-94	8.239296339482701e-94	-20.628746447624533	-0.41047750380616577	Bleo	93.81950914672781	93.08410987676513	True	True	Down
LTC120-Bleo	LTC120	Fridman	TES	0.3347218103981595	0.38827730006186506	-0.9646466795974239	0.013404346233436115	Bleo	0.47531598818909776	0.4108579989621792	False	False	Down
LTC120-Bleo	LTC120	Fridman	IRF5	0.0001660922133706624	0.0002535091677762742	-3.7656863150254907	-0.0174091539484985	Bleo	3.7796507273885926	3.5960063304424654	True	True	Down
LTC120-Bleo	LTC120	Fridman	NRG1	1.659119324187588e-73	6.873494343062864e-73	18.135915839405033	0.3026725576752548	Bleo	72.78012237830796	72.16282242042327	True	True	Up
LTC120-Bleo	LTC120	Fridman	TSPYL5	0.16517156348254425	0.19684830168467604	-1.387886650460956	-0.00972353701900312	Bleo	0.7820647202459576	0.705868327747795	False	False	Down
LTC120-Bleo	LTC120	Fridman	CCN4	1.549825646160925e-05	2.54405341916982e-05	-4.32148503547415	-0.029979330619211667	Bleo	4.809717156777652	4.594473773759823	True	True	Down
LTC120-Bleo	LTC120	Fridman	CDKN2A	0.7653493414487045	0.7833575612474976	-0.2984636161384206	0.0020312156235383176	Bleo	0.11614028715644771	0.1060399602521219	False	False	Down
LTC120-Bleo	LTC120	Fridman	CDKN2B	0.7035043844523312	0.7374082102090701	-0.38059420168200514	0.00013691621996163306	Bleo	0.15273319156609405	0.1322920313235494	False	False	Down
LTC120-Bleo	LTC120	Fridman	ALDH1A1	0.0007879983674161627	0.001123866524019773	-3.3569764056529237	0.007557766445183078	Bleo	3.103474682285681	2.9492852646778296	True	True	Down
LTC120-Bleo	LTC120	Fridman	AOPEP	3.364350264875826e-17	8.869650698308997e-17	8.433166665749111	0.13287367459917876	Bleo	16.47309879581588	16.052093483075147	True	True	Up
LTC120-Bleo	LTC120	Fridman	GSN	3.303841661166023e-149	2.6130384047404e-148	-26.015539027778313	-0.31635043902778215	Bleo	148.4809807747081	147.5828542072477	True	True	Down
LTC120-Bleo	LTC120	Fridman	OPTN	2.8253695907735762e-14	6.468609326244766e-14	-7.606078847023285	-0.052196621043926916	Bleo	13.548924733425176	13.189189077423366	True	True	Down
LTC120-Bleo	LTC120	Fridman	VIM	0.0	0.0	-95.11486563001675	-1.418393436811869	Bleo	200.0	200.0	True	True	Down
LTC120-Bleo	LTC120	Fridman	BMI1	0.00653237206763808	0.008610854089159287	2.7197883108422243	0.031884168204493385	Bleo	2.184929086899204	2.0649537698224543	True	True	Up
LTC120-Bleo	LTC120	Fridman	IRF7	0.00014869074710401764	0.00023100169639374168	3.7932459530567906	0.03736087904195986	Bleo	3.8277160564053996	3.636384830792981	True	True	Up
LTC120-Bleo	LTC120	Fridman	CDKN1C	0.8776689859016101	0.8776689859016101	-0.15392485536750414	0.010767040215245549	Bleo	0.056669247991557765	0.056669247991557765	False	False	Down
LTC120-Bleo	LTC120	Fridman	SMPD1	4.8561438896471785e-14	1.0832936369212937e-13	-7.53572893911014	-0.04391365334830323	Bleo	13.313708453408509	12.965253807816389	True	True	Down
LTC120-Bleo	LTC120	Fridman	HPS5	0.15242630063858556	0.18677588951488652	1.4310136585819369	0.05464795613695045	Bleo	0.8169400904982634	0.7286791865987202	False	False	Up
LTC120-Bleo	LTC120	Fridman	HTATIP2	2.613954223738317e-11	5.288698080586828e-11	-6.666825585137207	-0.05409983661598215	Bleo	10.582702022169372	10.276651225130339	True	True	Down
LTC120-Bleo	LTC120	Fridman	CD44	2.9507328848922267e-10	5.704750244124971e-10	-6.30134525357915	-0.06481595616289315	Bleo	9.530070103230617	9.243763364387341	True	True	Down
LTC120-Bleo	LTC120	Fridman	CCND1	3.2294649296090306e-105	2.006881777685612e-104	-21.784857845328926	-0.2516425045668991	Bleo	104.49086942731837	103.697478210378	True	True	Down
LTC120-Bleo	LTC120	Fridman	MMP1	8.19990161229545e-253	1.0191306289567204e-251	-33.961684790783536	-0.4899804200474329	Bleo	200.0	200.0	True	True	Down
LTC120-Bleo	LTC120	Fridman	CRYAB	2.2401940848231613e-06	3.8979377075923006e-06	-4.730452981811572	-0.03739330164745219	Bleo	5.64971435384607	5.409165105563471	True	True	Down
LTC120-Bleo	LTC120	Fridman	IGFBP6	0.004595560181789976	0.006247089622120748	-2.834095460810771	-0.022417567187314844	Bleo	2.3376615421599274	2.2043222635251962	True	True	Down
LTC120-Bleo	LTC120	Fridman	RAB5B	0.0013063609603288764	0.0018331194120743911	-3.2145787065978886	-0.011226532810335449	Bleo	2.8839368066601523	2.736809243539788	True	True	Down
LTC120-Bleo	LTC120	Fridman	MDM2	0.0	0.0	122.29696332711401	2.385585670666356	Bleo	200.0	200.0	True	True	Up
LTC120-Bleo	LTC120	Fridman	ING1	0.15901305760780782	0.1921407779427678	-1.4083986538896638	-0.005632824107135018	Bleo	0.798567211439447	0.7163804552520968	False	False	Down
LTC120-Bleo	LTC120	Fridman	RABGGTA	0.04511026962381117	0.05687816604741408	-2.003624777475701	-0.01292550143794794	Bleo	1.3457245771190167	1.2450544152376535	True	False	Down
LTC120-Bleo	LTC120	Fridman	HSPA2	0.3570812189628031	0.40876402697057723	-0.9209410235827565	-0.008322220246038941	Bleo	0.4472329913510849	0.38852733101325776	False	False	Down
LTC120-Bleo	LTC120	Fridman	TNFAIP2	4.561606404479315e-11	9.019539936129554e-11	-6.584584043698735	-0.04639635959620228	Bleo	10.340882190286266	10.044815614153833	True	True	Down
LTC120-Bleo	LTC120	Fridman	NDN	0.000497835094987594	0.000734095818032554	-3.481918549127954	-0.03239298748691929	Bleo	3.3029144909692625	3.1342472499927885	True	True	Down
LTC120-Bleo	LTC120	Fridman	THBS1	2.832686453528313e-41	9.85774885827853e-41	-13.456157444801217	-0.2005284205704521	Bleo	40.54780149432479	40.00622225037821	True	True	Down
LTC120-Bleo	LTC120	Fridman	ALDH1A3	0.6514111045710547	0.708409576221022	-0.4518027275957047	0.002519648286677563	Bleo	0.18614484231270703	0.14971557668603208	False	False	Down
LTC120-Bleo	LTC120	Fridman	TGFB1I1	1.884297570253644e-29	5.85478173614525e-29	-11.268177512692704	-0.09674412626734871	Bleo	28.72485051188588	28.23248929060948	True	True	Down
LTC120-Bleo	LTC120	Fridman	RBL2	0.001441100085612856	0.0019900905944177536	-3.1862901141408737	0.010087516031387966	Bleo	2.841305856021577	2.70112715285654	True	True	Down
LTC120-Bleo	LTC120	Fridman	E2F4	6.94940406027373e-06	1.1626887562381049e-05	-4.495232290481788	-0.03176270576265197	Bleo	5.158052436335281	4.9345365273514625	True	True	Down
LTC120-Bleo	LTC120	Fridman	MAP1LC3B	9.613163890805584e-15	2.3231812736113495e-14	-7.7442711886436015	-0.03490856013169302	Bleo	14.017133653520052	13.633916901668721	True	True	Down
LTC120-Bleo	LTC120	Fridman	TP53	0.008662211859292319	0.011247946742663162	-2.6251055171432855	0.010186681598240876	Bleo	2.0623711985562565	1.948926748638464	True	True	Down
LTC120-Bleo	LTC120	Fridman	MAP2K3	2.7812581184809257e-06	4.744499143290991e-06	-4.686346078316555	-0.028372577566583596	Bleo	5.5557587039693495	5.323809627448667	True	True	Down
LTC120-Bleo	LTC120	Fridman	IGFBP4	4.53561157345353e-197	4.38442452100508e-196	29.948986785319228	0.4276578448835035	Bleo	196.34326840361413	195.35807749673356	True	True	Up
LTC120-Bleo	LTC120	Fridman	NME2	0.0	0.0	-46.155214468973185	-0.5154851655312268	Bleo	200.0	200.0	True	True	Down
LTC120-Bleo	LTC120	Fridman	SMURF2	0.264174993159743	0.3105841135796979	1.1165775543190137	0.012526028772191777	Bleo	0.5781082951497183	0.507820762262076	False	False	Up
LTC120-Bleo	LTC120	Fridman	LAMA1	1.1716479858545664e-16	2.9980404343925667e-16	8.285955287114712	0.12217834180270176	Bleo	15.931202849720822	15.52316251414446	True	True	Up
LTC120-Bleo	LTC120	Fridman	RAB31	9.03780879124379e-05	0.00014296170269785633	-3.915069719811553	0.01994503682490023	Bleo	4.043936851075865	3.8447802879514907	True	True	Down
LTC120-Bleo	LTC120	Fridman	SERPINB2	0.006490644587191788	0.008610854089159287	2.7219067943236808	0.03936032311860304	Bleo	2.187712171187372	2.0649537698224543	True	True	Up
LTC120-Bleo	LTC120	Fridman	CDKN2D	0.02529752427985586	0.03236595018158029	-2.2368289099251455	-0.016052094802976494	Bleo	1.5969219785952085	1.4899116386828262	True	True	Down
LTC120-Bleo	LTC120	Fridman	RRAS	9.533197467858424e-21	2.859959240357527e-20	-9.34110714195008	-0.07591402768225716	Bleo	20.020761411036055	19.543640156316393	True	True	Down
LTC120-Bleo	LTC120	Fridman	CDC25B	0.000539851467775593	0.0007827846282746099	-3.4601615173438227	-0.028628380496010075	Bleo	3.2677257135079043	3.1063577112729295	True	True	Down
LTC120-Bleo	LTC120	Fridman	ID1	0.45309120108341194	0.5119342142111277	-0.7502715044734224	-0.005043437207364554	Bleo	0.34381437162797646	0.29078584418183984	False	False	Down
LTC120-Bleo	LTC120	Fridman	EIF2S2	1.7267673217411716e-111	1.1556058230113995e-110	-22.436676636046883	-0.24331673554716743	Bleo	110.76276617875666	109.93719027844489	True	True	Down
LTC120-Bleo	LTC120	Fridman	SOD1	2.873063148865804e-88	1.4497832135551045e-87	-19.917440460121398	-0.20849689167762606	Bleo	87.54165482827099	86.83869693307226	True	True	Down
LTC120-Bleo	LTC120	SenMayo	TNFRSF1B	1.3060934968014546e-35	3.987022253393914e-35	-12.455452034642592	-0.07698165301029519	Bleo	34.884025732944906	34.399351340334796	True	True	Down
LTC120-Bleo	LTC120	SenMayo	JUN	1.8684866366406596e-50	6.1926985671519e-50	-14.937871496422618	-0.12383771993260584	Bleo	49.7285100038641	49.20812005898746	True	True	Down
LTC120-Bleo	LTC120	SenMayo	CSF1	1.8992070078043792e-113	1.1595158573963579e-112	-22.636403697768497	-0.258258305509207	Bleo	112.72142769590151	111.93572330762743	True	True	Down
LTC120-Bleo	LTC120	SenMayo	IL10	0.8589035682903352	0.8754173102296005	-0.17777005128972176	0.0012584919998251242	Bleo	0.06605559299097395	0.05778487003399824	False	False	Down
LTC120-Bleo	LTC120	SenMayo	CD55	0.0002097644576240998	0.0003288199605999402	-3.7069571018245737	-0.014940424188761126	Bleo	3.6782680965303305	3.483041827034388	True	True	Down
LTC120-Bleo	LTC120	SenMayo	PIGF	0.17501367901245635	0.2360649623888946	-1.3562687360649044	0.012425687696621418	Bleo	0.7569280056710812	0.6269684676877304	False	False	Down
LTC120-Bleo	LTC120	SenMayo	IL1A	0.37297362835155456	0.46026532860404606	-0.8909171325370945	-0.004857678474690975	Bleo	0.42832187453525816	0.33699173890803835	False	False	Down
LTC120-Bleo	LTC120	SenMayo	IL1B	0.057560937474288025	0.0824329474940421	-1.8990269134022224	-0.01169362433562208	Bleo	1.2398721414797909	1.0838991711315222	False	False	Down
LTC120-Bleo	LTC120	SenMayo	IGFBP2	0.4876671820122227	0.5764759007457458	-0.6940239617819951	0.0023646722169130482	Bleo	0.31187646965051086	0.23921884342895916	False	False	Down
LTC120-Bleo	LTC120	SenMayo	IGFBP5	2.9995514763209056e-88	1.2886961898267595e-87	-19.9152826260028	-0.25060233868075604	Bleo	87.52294368058757	86.88984945551964	True	True	Down
LTC120-Bleo	LTC120	SenMayo	CXCR2	0.49199236356749	0.5764759007457458	0.687143406114146	0.007888406878930037	Bleo	0.30804163805832774	0.23921884342895916	False	False	Up
LTC120-Bleo	LTC120	SenMayo	INHA	0.35346030286482477	0.44566733839477907	0.9278983452476499	0.006001830477255427	Bleo	0.45165935475207186	0.3509891928707087	False	False	Up
LTC120-Bleo	LTC120	SenMayo	SERPINE2	2.618637656943536e-51	8.934175535454417e-51	15.068274347166385	0.21695928176257231	Bleo	50.58192459110388	50.04894551891922	True	True	Up
LTC120-Bleo	LTC120	SenMayo	CCL20	0.4737263012828026	0.5665180510186093	0.7164293114403238	0.008790920739301872	Bleo	0.32447250257435784	0.24678624761368415	False	False	Up
LTC120-Bleo	LTC120	SenMayo	CTNNB1	2.1129444337479843e-07	4.018058267455183e-07	-5.189116267210349	-0.0038757880655577726	Bleo	6.675111923881875	6.395983769665724	True	True	Down
LTC120-Bleo	LTC120	SenMayo	SEMA3F	7.76940603702112e-19	1.7671590201851958e-18	-8.863280096263958	-0.08146754936518304	Bleo	18.109612181289705	17.752724368160724	True	True	Down
LTC120-Bleo	LTC120	SenMayo	IGFBP7	5.9778250789493e-40	1.9261880809947745e-39	-13.228871390140712	-0.23090298917884322	Bleo	39.223456797285785	38.715301308826156	True	True	Down
LTC120-Bleo	LTC120	SenMayo	CXCL8	5.2082891611080265e-107	3.020807713442655e-106	21.973105487576568	0.3291902947617116	Bleo	106.28330491199988	105.51987691843695	True	True	Up
LTC120-Bleo	LTC120	SenMayo	CXCL1	1.3505362996412256e-102	7.121009579926463e-102	21.50659787844621	0.27031706969689445	Bleo	101.86949373837619	101.14745842997148	True	True	Up
LTC120-Bleo	LTC120	SenMayo	CXCL3	1.8907736906059305e-19	4.386594962205759e-19	9.01942600480645	0.10036951804574293	Bleo	18.723360449368997	18.3578724644781	True	True	Up
LTC120-Bleo	LTC120	SenMayo	CXCL2	9.81462652271216e-07	1.7249949645978947e-06	4.895319249581325	0.04739547938296686	Bleo	6.008126222015201	5.763212168330151	True	True	Up
LTC120-Bleo	LTC120	SenMayo	EREG	0.11610325332029857	0.16033306410898374	1.5713419011788377	0.020981722462778706	Bleo	0.9351556107587734	0.7949769075937366	False	False	Up
LTC120-Bleo	LTC120	SenMayo	AREG	2.817175678623499e-06	4.8774981898556096e-06	-4.683717971829511	-0.08474416729698195	Bleo	5.550186069635521	5.311802883109429	True	True	Down
LTC120-Bleo	LTC120	SenMayo	CXCL10	0.8461688641159355	0.8754173102296005	0.19400896258043662	0.0028758336657446716	Bleo	0.07254295914111951	0.05778487003399824	False	False	Up
LTC120-Bleo	LTC120	SenMayo	SPP1	0.0	0.0	-89.38597280259798	-1.5062376460976206	Bleo	200.0	200.0	True	True	Down
LTC120-Bleo	LTC120	SenMayo	EGF	0.08774863747341059	0.12263664996283889	1.7073951163605092	0.030327910093091152	Bleo	1.0567596183649683	0.9113797215141238	False	False	Up
LTC120-Bleo	LTC120	SenMayo	FGF2	0.0	0.0	41.67164544930283	0.7134664917841954	Bleo	200.0	200.0	True	True	Up
LTC120-Bleo	LTC120	SenMayo	IL15	0.5049837005875775	0.5857810926815898	0.6666688180453422	0.037835142161734864	Bleo	0.29672263942413635	0.23226465019721787	False	False	Up
LTC120-Bleo	LTC120	SenMayo	VEGFC	6.762286272167598e-35	2.011346686080619e-34	12.323581598661216	0.11878480398277336	Bleo	34.16990644791644	33.69651306571602	True	True	Up
LTC120-Bleo	LTC120	SenMayo	ITGA2	6.348983137501276e-16	1.416311622981054e-15	8.082427985993201	0.1343093294142006	Bleo	15.197295826382865	14.848841180790746	True	True	Up
LTC120-Bleo	LTC120	SenMayo	ESM1	0.6928178326764943	0.7653987484806986	0.395033950235271	0.014673868796552851	Bleo	0.15938094239179623	0.11611225223481578	False	False	Up
LTC120-Bleo	LTC120	SenMayo	IL6ST	0.002215088805831255	0.0033370169022912412	-3.0597674942561084	-0.0624623698433342	Bleo	2.6546088576533964	2.47664159359896	True	True	Down
LTC120-Bleo	LTC120	SenMayo	IQGAP2	0.18951559264155515	0.250514777598764	-1.3120134613150967	0.06333280868518443	Bleo	0.7223550520832502	0.6011666504741614	False	False	Down
LTC120-Bleo	LTC120	SenMayo	CSF2	0.5968320981041739	0.6787502292165115	-0.5289615859189524	-0.005589707145140213	Bleo	0.2241478282051888	0.1682900107401879	False	False	Down
LTC120-Bleo	LTC120	SenMayo	FGF1	6.488265226768613e-09	1.2756589259409478e-08	-5.8036603281702295	-0.027108059385287	Bleo	8.187871405380172	7.894265427795397	True	True	Down
LTC120-Bleo	LTC120	SenMayo	BMP6	9.304971659811464e-07	1.6605795577509691e-06	4.905794905262011	0.07093915464487681	Bleo	6.0312849452636	5.779740312679537	True	True	Up
LTC120-Bleo	LTC120	SenMayo	EDN1	0.2780592680434345	0.3544491768465759	-1.0846893462022769	-0.009107480694353201	Bleo	0.5558626247984065	0.4504460278925816	False	False	Down
LTC120-Bleo	LTC120	SenMayo	TNF	0.22796940102352892	0.29382722798588173	-1.205606113025575	-0.007488684371035045	Bleo	0.6421234418523657	0.5319079620647721	False	False	Down
LTC120-Bleo	LTC120	SenMayo	VEGFA	1.9099527046405674e-66	7.385150457943527e-66	17.21908147411794	0.21788154218896466	Bleo	65.71897738687161	65.13164065236435	True	True	Up
LTC120-Bleo	LTC120	SenMayo	IL6	1.6801516697890625e-29	4.6404188975126484e-29	11.278271273665405	0.19882499923452993	Bleo	28.774651512095975	28.33344281326696	True	True	Up
LTC120-Bleo	LTC120	SenMayo	IGFBP3	1.5323696235333604e-19	3.6276505373442816e-19	-9.042422904206708	-0.16770133194628026	Bleo	18.81463646570919	18.440374556510783	True	True	Down
LTC120-Bleo	LTC120	SenMayo	EGFR	1.4456080206884864e-22	3.6454463130405307e-22	9.774716973338707	0.17340929304643737	Bleo	21.839949450837906	21.43824929329256	True	True	Up
LTC120-Bleo	LTC120	SenMayo	CCL26	0.421613113832472	0.509449179214237	0.8036258076964171	0.018636229261095635	Bleo	0.375085889312337	0.2928991331249869	False	False	Up
LTC120-Bleo	LTC120	SenMayo	CCL24	0.7249670778446629	0.7859456171026251	0.35182824084000947	0.003158599945999563	Bleo	0.13968171513250732	0.1046075035907985	False	False	Up
LTC120-Bleo	LTC120	SenMayo	HGF	0.030257814542479555	0.04442919603705859	2.1666989785245385	0.08240682204318289	Bleo	1.5191624433458009	1.3523315454093239	True	True	Up
LTC120-Bleo	LTC120	SenMayo	SERPINE1	1.515272890019807e-94	7.030866209691905e-94	-20.628746447624533	-0.41047750380616577	Bleo	93.81950914672781	93.15299116617294	True	True	Down
LTC120-Bleo	LTC120	SenMayo	WNT2	0.8557549170191514	0.8754173102296005	0.18178059081597506	0.0033749044993864677	Bleo	0.06765059680223846	0.05778487003399824	False	False	Up
LTC120-Bleo	LTC120	SenMayo	WNT16	0.8603239083290901	0.8754173102296005	0.17596185725850283	0.006140772536452785	Bleo	0.06533800792444411	0.05778487003399824	False	False	Up
LTC120-Bleo	LTC120	SenMayo	CTSB	0.0	0.0	-88.6129334065306	-1.438038518092441	Bleo	200.0	200.0	True	True	Down
LTC120-Bleo	LTC120	SenMayo	TNFRSF10C	9.56668576981631e-13	2.017700998724894e-12	7.1366012324274495	0.056849068185531745	Bleo	12.01923849076781	11.695143191035136	True	True	Up
LTC120-Bleo	LTC120	SenMayo	NRG1	1.659119324187588e-73	6.636477296750352e-73	18.135915839405033	0.3026725576752548	Bleo	72.78012237830796	72.17806238698	True	True	Up
LTC120-Bleo	LTC120	SenMayo	PLAT	6.623369556247484e-08	1.2805181142078468e-07	-5.401099439670149	-0.03254561554410702	Bleo	7.178921012466105	6.892614273622831	True	True	Down
LTC120-Bleo	LTC120	SenMayo	IL7	6.016090924670057e-38	1.886125803410072e-37	-12.87762179719439	-0.062246056269847694	Bleo	37.22068560862252	36.724429343462596	True	True	Down
LTC120-Bleo	LTC120	SenMayo	GEM	7.07191897624141e-13	1.5191529652666733e-12	-7.178037453336221	-0.0932132074408265	Bleo	12.150462723726436	11.818398494322487	True	True	Down
LTC120-Bleo	LTC120	SenMayo	ANGPT1	1.8390342447147083e-99	9.27512923421331e-99	21.16913455543966	0.34085744925810274	Bleo	98.73541018367537	98.03268003046605	True	True	Up
LTC120-Bleo	LTC120	SenMayo	TNFRSF11B	0.08151096112722261	0.11530818891168078	-1.7419856165916863	-0.008659304394472545	Bleo	1.0887839858982922	0.9381398490550903	False	False	Down
LTC120-Bleo	LTC120	SenMayo	PAPPA	0.0	0.0	85.82902742556888	1.7260523961115037	Bleo	200.0	200.0	True	True	Up
LTC120-Bleo	LTC120	SenMayo	PTGES	0.21888064622964443	0.2852826400296489	1.229510012357297	0.026210833119154814	Bleo	0.6597926377343093	0.5447246551523036	False	False	Up
LTC120-Bleo	LTC120	SenMayo	CXCL12	2.497793310370992e-22	6.164766468149682e-22	-9.71918225776269	-0.09367974916993826	Bleo	21.60244350186228	21.210083370571077	True	True	Down
LTC120-Bleo	LTC120	SenMayo	DKK1	0.840524183641442	0.8754173102296005	0.20122303102536032	0.0036403775170264774	Bleo	0.07544978648276715	0.05778487003399824	False	False	Up
LTC120-Bleo	LTC120	SenMayo	PLAU	1.7213896255196178e-20	4.160024928339076e-20	-9.278340295341598	-0.06999270662642632	Bleo	19.764120818770824	19.38090406691949	True	True	Down
LTC120-Bleo	LTC120	SenMayo	FAS	6.049348163888727e-122	3.89846881672829e-121	23.48325134217048	0.24793423030213493	Bleo	121.21829141940994	120.40910593528632	True	True	Up
LTC120-Bleo	LTC120	SenMayo	TUBGCP2	9.021672906346983e-07	1.6351782142753905e-06	-4.911859419028508	-0.020600468963451385	Bleo	6.04471292292039	5.786434907677359	True	True	Down
LTC120-Bleo	LTC120	SenMayo	NAP1L4	2.0866925668299846e-09	4.246602416706635e-09	-5.990910657548711	-0.024980468506519027	Bleo	8.680541530984536	8.371958397430108	True	True	Down
LTC120-Bleo	LTC120	SenMayo	MMP10	0.7213434687688083	0.7859456171026251	0.35666385356138547	0.014239706580933008	Bleo	0.14185789606779112	0.1046075035907985	False	False	Up
LTC120-Bleo	LTC120	SenMayo	MMP1	8.19990161229545e-253	8.647168972966112e-252	-33.961684790783536	-0.4899804200474329	Bleo	200.0	200.0	True	True	Down
LTC120-Bleo	LTC120	SenMayo	MMP3	0.35810437624440306	0.4466678241328038	0.9189831681119219	0.022695756871603405	Bleo	0.4459903716237224	0.35001533095073906	False	False	Up
LTC120-Bleo	LTC120	SenMayo	MMP12	7.78979277627787e-106	4.302933152610633e-105	-21.84990315833707	-0.40617929492943405	Bleo	105.10847409525633	104.36623540076333	True	True	Down
LTC120-Bleo	LTC120	SenMayo	IL18	1.3683634009790227e-56	5.120327564953763e-56	-15.851696505607096	-0.1368699881480229	Bleo	55.86379855021733	55.29070225482468	True	True	Down
LTC120-Bleo	LTC120	SenMayo	CD9	0.0	0.0	-44.588133403176506	-0.6377081425469269	Bleo	200.0	200.0	True	True	Down
LTC120-Bleo	LTC120	SenMayo	TNFRSF1A	4.0697525239057665e-30	1.15144217749529e-29	-11.402351573677821	-0.087667379256399	Bleo	29.390431998826337	28.938757866319154	True	True	Down
LTC120-Bleo	LTC120	SenMayo	SPX	0.5968056951963939	0.6787502292165115	0.5289996463712685	0.013828265556031828	Bleo	0.22416704113095454	0.1682900107401879	False	False	Up
LTC120-Bleo	LTC120	SenMayo	ACVR1B	0.6278727898362548	0.70711887010685	0.48472308357186017	0.042280489901264734	Bleo	0.2021283375819193	0.15050757306017307	False	False	Up
LTC120-Bleo	LTC120	SenMayo	IGFBP6	0.004595560181789976	0.006834422834456887	-2.834095460810771	-0.022417567187314844	Bleo	2.3376615421599274	2.1652981556234896	True	True	Down
LTC120-Bleo	LTC120	SenMayo	KITLG	4.838947077639814e-24	1.2473730244582632e-23	10.112980210936307	0.10595006598581647	Bleo	23.315249127636093	22.904003652184517	True	True	Up
LTC120-Bleo	LTC120	SenMayo	IGF1	1.3109605512206008e-05	2.1121031102998567e-05	4.358267559721767	0.0651602578726712	Bleo	4.882410376688999	4.675284883893349	True	True	Up
LTC120-Bleo	LTC120	SenMayo	SELPLG	7.848276708885071e-07	1.4450795210010606e-06	-4.939102961777861	-0.03140964423633999	Bleo	6.105225693316262	5.840108253542925	True	True	Down
LTC120-Bleo	LTC120	SenMayo	HMGB1	5.380095157044563e-179	4.1606069214477954e-178	-28.527255361455524	-0.3461868788280512	Bleo	178.26921004295556	177.38084331278432	True	True	Down
LTC120-Bleo	LTC120	SenMayo	LCP1	0.0	0.0	-41.443958792254385	-0.5893538530537403	Bleo	200.0	200.0	True	True	Down
LTC120-Bleo	LTC120	SenMayo	ANG	0.16731814811095203	0.2283400609514169	-1.3808725606637946	-0.008685754633046168	Bleo	0.7764569508667208	0.641417887354095	False	False	Down
LTC120-Bleo	LTC120	SenMayo	MMP14	0.00012089806085873105	0.0001921119871179836	-3.84429792146087	-0.026272492757415167	Bleo	3.91758066493829	3.7164455358318276	True	True	Down
LTC120-Bleo	LTC120	SenMayo	PTGER2	0.8178752587206489	0.8703993579045438	-0.23027863836040532	0.0021101439856887755	Bleo	0.0873129293120343	0.06028143802573945	False	False	Down
LTC120-Bleo	LTC120	SenMayo	PGF	2.9734746546770694e-89	1.326627153625154e-88	-20.030716752415348	-0.34148278770794505	Bleo	88.52673575899111	87.877251117735	True	True	Down
LTC120-Bleo	LTC120	SenMayo	RPS6KA5	4.648626146633105e-06	7.815081637817973e-06	4.580050976106746	0.10827755445273343	Bleo	5.3326753793886255	5.107066480898962	True	True	Up
LTC120-Bleo	LTC120	SenMayo	ITPKA	0.8853608099608262	0.8930595996126595	0.14417686392770784	0.004461654935360091	Bleo	0.05287970575274839	0.04911955687944161	False	False	Up
LTC120-Bleo	LTC120	SenMayo	FGF7	8.971948835761879e-261	1.0407460649483779e-259	34.496756692030246	0.5178558698207727	Bleo	200.0	200.0	True	True	Up
LTC120-Bleo	LTC120	SenMayo	IL32	5.9504174553351035e-86	2.4651729457816856e-85	-19.6485362684919	-0.21825914467426188	Bleo	85.22545256499603	84.60815260711132	True	True	Down
LTC120-Bleo	LTC120	SenMayo	MMP2	7.384673678506992e-145	5.038953804157713e-144	25.628282311663764	0.3907034653422259	Bleo	144.13166869097557	143.29765962312695	True	True	Up
LTC120-Bleo	LTC120	SenMayo	CXCL16	1.516198766984083e-28	3.997251294776219e-28	-11.08304889225774	-0.09913550120212286	Bleo	27.81924386087691	27.39823854813618	True	True	Down
LTC120-Bleo	LTC120	SenMayo	CCL2	3.6375243142434074e-06	6.205188536062283e-06	-4.631086172108109	-0.03238353759801954	Bleo	5.439194095048936	5.207245018528254	True	True	Down
LTC120-Bleo	LTC120	SenMayo	CCL7	0.6815849001697158	0.76022931172776	-0.4103013523533081	0.0073072857718608185	Bleo	0.16648003949371837	0.11905538956558025	False	False	Down
LTC120-Bleo	LTC120	SenMayo	CCL8	0.0018647688016608414	0.0028462260656928634	3.1109652535453307	0.046526809635296026	Bleo	2.729375005349708	2.5457306084035807	True	True	Up
LTC120-Bleo	LTC120	SenMayo	CCL13	0.9332871876697613	0.9332871876697613	-0.08370977176849494	-0.00044404272256809776	Bleo	0.029984696201546132	0.029984696201546132	False	False	Down
LTC120-Bleo	LTC120	SenMayo	CCL5	0.7970580295624856	0.8560993650856327	-0.25715641371207715	0.0012536372444426486	Bleo	0.0985100587778606	0.06747582503789185	False	False	Down
LTC120-Bleo	LTC120	SenMayo	CCL3	1.2763789895967074e-94	6.169165116384086e-94	-20.63704233604461	-0.26199550529652915	Bleo	93.8940203533169	93.2097736058016	True	True	Down
LTC120-Bleo	LTC120	SenMayo	CCL4	5.588028181886426e-06	9.260160987126078e-06	-4.54140607006529	-0.06947537674589054	Bleo	5.252741412291767	5.033381463079106	True	True	Down
LTC120-Bleo	LTC120	SenMayo	CCL3L1	0.000889219555811737	0.0013753262463221533	-3.3234167630963407	-0.040218794676215266	Bleo	3.050990994817248	2.8615942689820293	True	True	Down
LTC120-Bleo	LTC120	SenMayo	IGFBP4	4.53561157345353e-197	3.7580781608614962e-196	29.948986785319228	0.4276578448835035	Bleo	196.34326840361413	195.4250226355061	True	True	Up
LTC120-Bleo	LTC120	SenMayo	PECAM1	3.0469107385798444e-222	2.9453470472938494e-221	-31.82366339544053	-0.4835767183514033	Bleo	200.0	200.0	True	True	Down
LTC120-Bleo	LTC120	SenMayo	TIMP2	1.9069925722818482e-214	1.701624141420726e-213	-31.255037657468943	-0.3665175774885626	Bleo	200.0	199.99999999999991	True	True	Down
LTC120-Bleo	LTC120	SenMayo	PTBP1	2.081034429664036e-34	6.034999846025704e-34	-12.232624858734777	-0.11594544416398078	Bleo	33.68172073454598	33.21932273664703	True	True	Down
LTC120-Bleo	LTC120	SenMayo	SCAMP4	4.897589841829097e-12	1.0145007529503129e-11	-6.90851332789866	-0.03460287503648929	Bleo	11.310017588523069	10.993747626302351	True	True	Down
LTC120-Bleo	LTC120	SenMayo	C3	0.19004569335078647	0.250514777598764	1.3104439514763682	0.0037125983474695923	Bleo	0.7211419675509113	0.6011666504741614	False	False	Up
LTC120-Bleo	LTC120	SenMayo	ANGPTL4	9.516602056615642e-29	2.567269392017243e-28	11.124661868487436	0.125172382289144	Bleo	28.021518090636977	27.590528556989646	True	True	Up
LTC120-Bleo	LTC120	SenMayo	ICAM1	2.1390036378854034e-53	7.518921878627478e-53	-15.382682067363174	-0.13934028056490233	Bleo	52.66978847680659	52.123844427457556	True	True	Down
LTC120-Bleo	LTC120	SenMayo	ICAM3	0.4117024435305525	0.5027103521004641	-0.8209013824934355	-0.006136843347280085	Bleo	0.38541655537636366	0.29868217143829295	False	False	Down
LTC120-Bleo	LTC120	SenMayo	GDF15	0.0	0.0	68.4918385620825	1.052749110472863	Bleo	200.0	200.0	True	True	Up
LTC120-Bleo	LTC120	SenMayo	GMFG	2.8884924925458102e-56	1.0470785285478563e-55	-15.804680880425755	-0.14732554742430495	Bleo	55.539328756891884	54.98002074598487	True	True	Down
LTC120-Bleo	LTC120	SenMayo	AXL	4.37773879163139e-07	8.190608061761956e-07	5.051752869339628	0.05411371236448942	Bleo	6.358750155225242	6.086683855496577	True	True	Up
LTC120-Bleo	LTC120	SenMayo	PLAUR	2.3018554479621675e-151	1.6688451997725716e-150	-26.205473586683695	-0.24323735931372942	Bleo	150.63792195269733	149.77758394612633	True	True	Down
LTC120-Bleo	LTC120	SenMayo	BMP2	8.596331238464577e-06	1.4044710192421e-05	-4.449767467459224	-0.05195078127749607	Bleo	5.065686858389323	4.852487217881479	True	True	Down
LTC120-Bleo	LTC120	SenMayo	MMP9	0.0	0.0	-44.15897728980127	-0.7261172642333825	Bleo	200.0	200.0	True	True	Down
LTC120-Bleo	LTC120	SenMayo	ETS2	5.1568584761527716e-09	1.0313716952305543e-08	-5.8420297797517025	-0.06715080513209787	Bleo	8.28761478712524	7.986584791461259	True	True	Down
LTC120-Bleo	LTC120	SenMayo	MIF	0.0	0.0	-38.27755881245692	-0.43626637280186537	Bleo	200.0	200.0	True	True	Down
LTC120-Bleo	LTC120	SenMayo	CSF2RB	0.05487556378237466	0.07956956748444326	-1.9198601728521743	-0.008869612351182304	Bleo	1.260621004857949	1.099253002622974	False	False	Down
LTC120-Bleo	LTC120	SenMayo	BEX3	2.575210824009981e-15	5.636310482738826e-15	-7.90993608081958	-0.06787839820462391	Bleo	14.589187210911629	14.2490050912855	True	True	Down
LTC120-Bleo	LTC120	CellAge	NADK	0.00013093724184853368	0.00026285162729295194	-3.8246890474091533	-0.004124227981483236	Bleo	3.882936811593174	3.5802893299555736	True	True	Down
LTC120-Bleo	LTC120	CellAge	ERRFI1	5.4192448575733195e-06	1.2047742699894405e-05	-4.547866670572838	-0.05405652330481009	Bleo	5.266061225830104	4.919094316144146	True	True	Down
LTC120-Bleo	LTC120	CellAge	PDIK1L	0.05931191919317901	0.08671144708133237	-1.8858741242111692	-0.003679131659236147	Bleo	1.226858022998831	1.0619235660059596	False	False	Down
LTC120-Bleo	LTC120	CellAge	SFN	7.923280742070949e-13	2.804424367917217e-12	-7.162475889078249	-0.08665033813877746	Bleo	12.101094955638203	11.552156267916587	True	True	Down
LTC120-Bleo	LTC120	CellAge	MAP3K6	0.00195617343622672	0.0034169523009414788	-3.0968067652837563	-0.023781307362493648	Bleo	2.7085926428730343	2.4663610837070893	True	True	Down
LTC120-Bleo	LTC120	CellAge	HDAC1	0.0018981842690433276	0.0033373305122395757	-3.105716781680187	-0.010254233718513583	Bleo	2.7216616300835383	2.4766007808987296	True	True	Down
LTC120-Bleo	LTC120	CellAge	STK40	0.15303176828749054	0.20686203853937163	-1.42890420639425	0.01645139037064325	Bleo	0.8152184034320713	0.68431919983937	False	False	Down
LTC120-Bleo	LTC120	CellAge	P3H1	2.9055488641661423e-08	8.31481536660311e-08	-5.54703482551334	-0.015074725315334742	Bleo	7.536771816401676	7.080147389998967	True	True	Down
LTC120-Bleo	LTC120	CellAge	KDM4A	0.4873872789495012	0.5801202568027248	0.6944703657311936	0.027083333153423345	Bleo	0.3121258103054461	0.23648196945043906	False	False	Up
LTC120-Bleo	LTC120	CellAge	MAGOH	2.9573451496503297e-05	6.166867017487896e-05	-4.176726298190695	-0.025859896065967933	Bleo	4.529097986315591	4.209935416612432	True	True	Down
LTC120-Bleo	LTC120	CellAge	DHCR24	4.026011697320528e-186	8.330747281378631e-185	-29.096064305672154	-0.3302840080227025	Bleo	185.39512496763058	184.079316039935	True	True	Down
LTC120-Bleo	LTC120	CellAge	USP1	5.519190639065436e-11	1.8105637584251248e-10	-6.556211589228143	-0.04109493710777194	Bleo	10.25812460465475	9.742186177036059	True	True	Down
LTC120-Bleo	LTC120	CellAge	PRMT6	0.437386625897906	0.5299864971465618	-0.7766138531230209	-0.005767784550400699	Bleo	0.35913450064803876	0.2757351950962694	False	False	Down
LTC120-Bleo	LTC120	CellAge	TXNIP	4.960341586501357e-16	2.0528182873367153e-15	-8.112464133794694	-0.06696648961593876	Bleo	15.304488415440328	14.687649492080775	True	True	Down
LTC120-Bleo	LTC120	CellAge	MCL1	1.0811680683761643e-19	5.014382937813589e-19	-9.08046013319593	-0.035824414586852205	Bleo	18.96610678940026	18.299782502960788	True	True	Down
LTC120-Bleo	LTC120	CellAge	PMVK	0.00016353341731403274	0.00032109846173339275	-3.7695633204224315	-0.026936496764208236	Bleo	3.7863934878223184	3.4933617749763175	True	True	Down
LTC120-Bleo	LTC120	CellAge	PEX19	0.011204428622969024	0.017834268044844184	-2.5362575843121227	-0.011436164527743764	Bleo	1.9506102856901615	1.748744710301427	True	True	Down
LTC120-Bleo	LTC120	CellAge	RNASEL	0.338051551301637	0.42493395934645023	-0.9580222256171931	0.006481152254439994	Bleo	0.4710170667676655	0.3716785601144484	False	False	Down
LTC120-Bleo	LTC120	CellAge	DHX9	1.321734888309656e-09	3.9949065725314324e-09	-6.064732452823976	-0.03124922266494029	Bleo	8.878855646280329	8.398493372922834	True	True	Down
LTC120-Bleo	LTC120	CellAge	TPR	0.002864863756701159	0.004908588220080329	-2.98187774622991	-0.003466991561947297	Bleo	2.5428960267925134	2.3090433991993393	True	True	Down
LTC120-Bleo	LTC120	CellAge	KDM5B	8.883065933556768e-17	3.733663650198079e-16	8.31883693754614	0.14178515078214665	Bleo	16.05143711437718	15.42786480835866	True	True	Up
LTC120-Bleo	LTC120	CellAge	CDK18	0.08687198330217477	0.12475714358620436	1.7121339652200647	0.021080330241867618	Bleo	1.0611202633568402	0.9039345773178337	False	False	Up
LTC120-Bleo	LTC120	CellAge	PROX1	0.3781941621769618	0.46242831648001237	0.8812284895992147	-0.00205260667427486	Bleo	0.4222851792294759	0.33495558004927417	False	False	Up
LTC120-Bleo	LTC120	CellAge	ITPKB	5.697041432022504e-71	4.6439519551941015e-70	-17.812063321202153	-0.2308863350142244	Bleo	70.24435062210321	69.33311228197869	True	True	Down
LTC120-Bleo	LTC120	CellAge	AGT	0.9041805613326223	0.9188707318100924	-0.12038198521363688	-0.0007153450622473718	Bleo	0.04374483394928486	0.03674558155223678	False	False	Down
LTC120-Bleo	LTC120	CellAge	ITSN2	0.9543686463602968	0.9579297233989547	0.05722163223375363	0.05912810940093394	Bleo	0.020283836873738727	0.018666350900119574	False	False	Up
LTC120-Bleo	LTC120	CellAge	CENPA	0.0002331336885484455	0.00044794973013951314	-3.6801096458162723	-0.009797716674143933	Bleo	3.6323949650313425	3.3487707207071726	True	True	Down
LTC120-Bleo	LTC120	CellAge	DPY30	2.7210010967492074e-05	5.718353867387006e-05	-4.195641697899365	-0.04334313280668026	Bleo	4.565271283169881	4.242728972815342	True	True	Down
LTC120-Bleo	LTC120	CellAge	PPM1B	0.14044076905712258	0.19373624039162038	1.474151633273924	0.07569379588417574	Bleo	0.8525068009928576	0.7127891323529676	False	False	Up
LTC120-Bleo	LTC120	CellAge	PNPT1	8.81147307122186e-10	2.6935071092712277e-09	6.129573916629887	0.1029698801204994	Bleo	9.054951481687292	8.569681873835053	True	True	Up
LTC120-Bleo	LTC120	CellAge	MDH1	1.852021203966424e-71	1.5568553245842753e-70	-17.874841134381636	-0.16970318978115304	Bleo	70.73235404534691	69.8077517436644	True	True	Down
LTC120-Bleo	LTC120	CellAge	AAK1	2.30477319907556e-07	6.019262044187627e-07	-5.172908965447829	-0.030235937886474273	Bleo	6.637371804867034	6.220456749569799	True	True	Down
LTC120-Bleo	LTC120	CellAge	IL1A	0.37297362835155456	0.460228926727377	-0.8909171325370945	-0.004857678474690975	Bleo	0.42832187453525816	0.337026088137455	False	False	Down
LTC120-Bleo	LTC120	CellAge	PLA2R1	0.781586358407991	0.8310147447104725	-0.2772523325349568	0.020753387169398285	Bleo	0.10702302927883761	0.08039127045224759	False	False	Down
LTC120-Bleo	LTC120	CellAge	PSMD14	3.48861751933593e-10	1.0912071077922853e-09	-6.275344158815572	-0.015935852995590638	Bleo	9.457346642574631	8.96209281381579	True	True	Down
LTC120-Bleo	LTC120	CellAge	NFE2L2	5.3317105714050684e-08	1.463500146640779e-07	-5.439877879840917	-0.016086615171154728	Bleo	7.273133434024367	6.834607229714455	True	True	Down
LTC120-Bleo	LTC120	CellAge	IGFBP5	2.9995514763209056e-88	3.1033821043473983e-87	-19.9152826260028	-0.25060233868075604	Bleo	87.52294368058757	86.50816474855598	True	True	Down
LTC120-Bleo	LTC120	CellAge	HJURP	1.7420451950020036e-06	4.146992543854327e-06	-4.781254654359742	-0.035908993807334894	Bleo	5.758940582000361	5.382266745481372	True	True	Down
LTC120-Bleo	LTC120	CellAge	TRPM8	0.7088972272462191	0.7815301398739054	0.3733375571378804	0.008020534255616215	Bleo	0.14941672232764375	0.10705426866396522	False	False	Up
LTC120-Bleo	LTC120	CellAge	HDAC4	1.1098288627466085e-13	4.2048445644906713e-13	-7.427125696249705	-0.015833373265891015	Bleo	12.954743984902473	12.37625005361914	True	True	Down
LTC120-Bleo	LTC120	CellAge	BHLHE40	1.990651559425209e-29	1.1155943114278775e-28	-11.263341254878915	-0.07321836300687537	Bleo	28.70100475155574	27.95249370892892	True	True	Down
LTC120-Bleo	LTC120	CellAge	RAF1	3.306268014717362e-06	7.537170304737037e-06	4.650814388256071	0.10738153161505326	Bleo	5.480661944293018	5.122791671596735	True	True	Up
LTC120-Bleo	LTC120	CellAge	GLB1	6.5973114129269935e-47	4.550453256608619e-46	-14.383199107325549	-0.10527313020765905	Bleo	46.18063301543088	45.34194534245497	True	True	Down
LTC120-Bleo	LTC120	CellAge	PBRM1	0.03555157354809397	0.053129851580207096	2.1020194329140733	0.06440644559656783	Bleo	1.449141172201996	1.274661397302894	True	False	Up
LTC120-Bleo	LTC120	CellAge	NEK4	0.12280453967040737	0.17116280399657816	1.5431081415768548	0.041239808541606165	Bleo	0.9107855784931713	0.7665906074985371	False	False	Up
LTC120-Bleo	LTC120	CellAge	PRKCD	5.7481511810089454e-09	1.6807094214037026e-08	-5.823924616112676	-0.03113143177467033	Bleo	8.240471818092695	7.774507365435843	True	True	Down
LTC120-Bleo	LTC120	CellAge	EPHA3	0.004633122480386485	0.007646073295852543	2.8314931580202116	0.06054053974625581	Bleo	2.334126218714848	2.116561543116398	True	True	Up
LTC120-Bleo	LTC120	CellAge	SENP7	0.000729902568854312	0.0013177435639047646	-3.378093505764215	0.020085615026378678	Bleo	3.136735107869879	2.880169096279745	True	True	Down
LTC120-Bleo	LTC120	CellAge	MYLK	5.406875650975106e-14	2.1078978987134835e-13	-7.521699469330993	-0.0927513446294701	Bleo	13.26705361835046	12.676150429085308	True	True	Down
LTC120-Bleo	LTC120	CellAge	ZNF148	0.000323197561308631	0.0005954804383015188	3.5959599210227	0.09540468937050595	Bleo	3.490531924859705	3.225132500641734	True	True	Up
LTC120-Bleo	LTC120	CellAge	RBP2	0.905207226504366	0.9188707318100924	0.11908599455765444	0.0070479279445470056	Bleo	0.04325198761783695	0.03674558155223678	False	False	Up
LTC120-Bleo	LTC120	CellAge	PDCD10	8.768443842832589e-12	2.985710624964514e-11	-6.825393815687271	-0.04090155584958549	Bleo	11.05707747509894	10.524952286386974	True	True	Down
LTC120-Bleo	LTC120	CellAge	TERC	0.7249690131211604	0.7927506688194803	-0.3518256604703609	0.004122583196116528	Bleo	0.1396805557987835	0.10086338289975459	False	False	Down
LTC120-Bleo	LTC120	CellAge	ZMAT3	0.0	0.0	46.84278170080211	0.6352037563980697	Bleo	200.0	200.0	True	True	Up
LTC120-Bleo	LTC120	CellAge	FXR1	3.1885826095822443e-06	7.331014717757467e-06	-4.6582826231113765	-0.010314853037564853	Bleo	5.496402326858953	5.134835908602707	True	True	Down
LTC120-Bleo	LTC120	CellAge	SOX2	0.6936902062895826	0.774681556239166	0.3938521409362367	0.004245912285561582	Bleo	0.15883443694693827	0.1108767836730167	False	False	Up
LTC120-Bleo	LTC120	CellAge	SENP2	0.00115576560351246	0.0020589466711579585	3.249577550325948	0.0704967635672139	Bleo	2.9371302346204744	2.686354901911236	True	True	Up
LTC120-Bleo	LTC120	CellAge	BCL6	0.034913079507453613	0.05246714182963699	-2.109365100211073	0.026395468489271434	Bleo	1.4570118425605245	1.2801125935380098	True	False	Down
LTC120-Bleo	LTC120	CellAge	TP63	0.13971635445089148	0.1937304090066485	1.4768481195566552	0.04754046441412835	Bleo	0.8547527547157288	0.7128022046435468	False	False	Up
LTC120-Bleo	LTC120	CellAge	TACC3	1.3653991020115649e-28	7.4957624171655295e-28	-11.092422085006085	-0.0938261870128699	Bleo	27.86474038710874	27.125184187134842	True	True	Down
LTC120-Bleo	LTC120	CellAge	MXD4	1.4370066024340555e-06	3.451381929060365e-06	-4.819802151446965	-0.047266208656218694	Bleo	5.842541236462789	5.462006979130562	True	True	Down
LTC120-Bleo	LTC120	CellAge	CXCL8	5.2082891611080265e-107	8.241351672576819e-106	21.973105487576568	0.3291902947617116	Bleo	106.28330491199988	105.08400155337574	True	True	Up
LTC120-Bleo	LTC120	CellAge	CXCL1	1.3505362996412256e-102	1.8164713230174483e-101	21.50659787844621	0.27031706969689445	Bleo	101.86949373837619	100.74077145403776	True	True	Up
LTC120-Bleo	LTC120	CellAge	MAD2L1	4.182881030640763e-06	9.376624977019711e-06	-4.602082172166035	-0.044478491595797184	Bleo	5.378524487432516	5.027953453477733	True	True	Down
LTC120-Bleo	LTC120	CellAge	NEK1	1.089578847983374e-05	2.3636831460284485e-05	4.39858712566513	0.10675094855218303	Bleo	4.9627413363171815	4.626410741477009	True	True	Up
LTC120-Bleo	LTC120	CellAge	CDKN2AIP	0.00025746788859514077	0.00048643258834664643	-3.6547149379201027	-0.022233377939959845	Bleo	3.5892769284696295	3.3129773373845253	True	True	Down
LTC120-Bleo	LTC120	CellAge	ING2	4.7259076984277144e-05	9.704344815855383e-05	-4.068784275052701	-0.02603723744574123	Bleo	4.325514764814308	4.013033780467665	True	True	Down
LTC120-Bleo	LTC120	CellAge	SORBS2	2.32681512871549e-05	4.9284509419249356e-05	4.230974054404499	0.07732667234123136	Bleo	4.633238121125906	4.307289562079455	True	True	Up
LTC120-Bleo	LTC120	CellAge	TLR3	0.6767567421767334	0.7649057296031148	0.41689290662052	0.008856787786137674	Bleo	0.1695674088850278	0.11639208593913171	False	False	Up
LTC120-Bleo	LTC120	CellAge	TERT	0.5427403019302284	0.6375421013940238	0.6086743651018489	0.009158286933820536	Bleo	0.2654079280869308	0.19549113042441077	False	False	Up
LTC120-Bleo	LTC120	CellAge	PDZD2	4.1212943919391384e-37	2.7039711986137275e-36	12.728219684728376	0.23076193598567413	Bleo	36.384966361882064	35.56799793859939	True	True	Up
LTC120-Bleo	LTC120	CellAge	CSNK1A1	5.558670378381134e-06	1.2256412555610862e-05	4.542516274106577	0.07974888099001598	Bleo	5.255029078272016	4.911636628944356	True	True	Up
LTC120-Bleo	LTC120	CellAge	PTTG1	1.5125232924773642e-09	4.520764063071233e-09	-6.043023802970755	-0.06915472219027664	Bleo	8.82029792859847	8.344788158035387	True	True	Down
LTC120-Bleo	LTC120	CellAge	HK3	1.3748450184652685e-15	5.603534999502382e-15	-7.987695520178527	-0.05400907579311762	Bleo	14.861746255592895	14.251537911132354	True	True	Down
LTC120-Bleo	LTC120	CellAge	GRK6	6.196338343108096e-08	1.666815014296078e-07	-5.413040745311209	-0.03922773653368526	Bleo	7.207864876172191	6.778112596169782	True	True	Down
LTC120-Bleo	LTC120	CellAge	HIVEP1	3.0664686689198787e-07	7.856000685137594e-07	-5.119315332939932	-0.024179357820054315	Bleo	6.513361468277881	6.104798487345411	True	True	Down
LTC120-Bleo	LTC120	CellAge	DEK	2.2557381996763782e-48	1.5968251992445938e-47	-14.614933719260147	-0.1365710221339277	Bleo	47.64671130585605	46.796742622470454	True	True	Down
LTC120-Bleo	LTC120	CellAge	ID4	0.08829145988019975	0.12500211951459858	-1.704479943750064	0.0002360480157627548	Bleo	1.054081302155998	0.9030826231064191	False	False	Down
LTC120-Bleo	LTC120	CellAge	POU5F1	0.7428132766329008	0.808974783053645	-0.328130125987759	-0.00025110893818373545	Bleo	0.1291203425239671	0.09206501578122482	False	False	Down
LTC120-Bleo	LTC120	CellAge	MAPK14	0.013603579688220424	0.021152386914053724	-2.467564273713344	0.029292215656147147	Bleo	1.8663467949917771	1.6746406181181646	True	True	Down
LTC120-Bleo	LTC120	CellAge	CDKN1A	0.0	0.0	59.62745148723932	0.7373797151969348	Bleo	200.0	200.0	True	True	Up
LTC120-Bleo	LTC120	CellAge	PIM1	0.004024024732673181	0.006807941214396765	-2.876272247808674	-0.01122265141118349	Bleo	2.3953393586602614	2.1669842029783046	True	True	Down
LTC120-Bleo	LTC120	CellAge	VEGFA	1.9099527046405674e-66	1.4271591043008685e-65	17.21908147411794	0.21788154218896466	Bleo	65.71897738687161	64.84552760763648	True	True	Up
LTC120-Bleo	LTC120	CellAge	MAP3K7	0.0002676247948960059	0.0004999379849098999	3.644775999126314	0.08370936084204444	Bleo	3.5724736525347476	3.3010838646275893	True	True	Up
LTC120-Bleo	LTC120	CellAge	NR2E1	0.7162430525238395	0.7864056372608687	0.36348441563490586	0.007963589477713534	Bleo	0.14493957761121068	0.10435338197333516	False	False	Up
LTC120-Bleo	LTC120	CellAge	FOXO3	1.3710784287126773e-71	1.1897422494313232e-70	17.891602570526185	0.25097344645163155	Bleo	70.8629377018969	69.92454711572876	True	True	Up
LTC120-Bleo	LTC120	CellAge	ASF1A	0.053365457197256314	0.07887531860473598	-1.9319517850252628	-0.01216198590128368	Bleo	1.272739765495738	1.1030588734784046	False	False	Down
LTC120-Bleo	LTC120	CellAge	SGK1	8.494073465491649e-12	2.929366361816992e-11	-6.829955909225901	-0.02043389555783426	Bleo	11.070883987103327	10.533226309791399	True	True	Down
LTC120-Bleo	LTC120	CellAge	LATS1	0.08719086614946625	0.12475714358620436	-1.7104057626479507	0.03539913748423479	Bleo	1.0595290080565618	0.9039345773178337	False	False	Down
LTC120-Bleo	LTC120	CellAge	BLVRA	1.171578943879674e-24	5.9463157717666476e-24	-10.250973219001274	-0.07881015253281987	Bleo	23.931228442247388	23.22575203184577	True	True	Down
LTC120-Bleo	LTC120	CellAge	IGFBP3	1.5323696235333604e-19	6.986566588652101e-19	-9.042422904206708	-0.16770133194628026	Bleo	18.81463646570919	18.155736197348926	True	True	Down
LTC120-Bleo	LTC120	CellAge	LIMK1	9.10342175268641e-24	4.452400820859353e-23	-10.050897807377105	-0.05414208066421	Bleo	23.040795336361256	22.351405745853093	True	True	Down
LTC120-Bleo	LTC120	CellAge	CDK6	6.386489132958662e-11	2.0698380442962413e-10	-6.534400369681392	-0.01406806102181457	Bleo	10.194737822469003	9.684063634842667	True	True	Down
LTC120-Bleo	LTC120	CellAge	GNG11	3.2333779241887166e-118	5.43611663504228e-117	-23.11550802643065	-0.3013744936623289	Bleo	117.49034353114551	116.26471123379902	True	True	Down
LTC120-Bleo	LTC120	CellAge	ARPC1B	0.0	0.0	-44.95266286851908	-0.535996398492764	Bleo	200.0	200.0	True	True	Down
LTC120-Bleo	LTC120	CellAge	SERPINE1	1.515272890019807e-94	1.8527654882514913e-93	-20.628746447624533	-0.41047750380616577	Bleo	93.81950914672781	92.73217954754762	True	True	Down
LTC120-Bleo	LTC120	CellAge	CAV1	4.7717777069127896e-70	3.775318244586884e-69	-17.692717354402408	-0.21502528439787671	Bleo	69.32131979612278	68.42304643316263	True	True	Down
LTC120-Bleo	LTC120	CellAge	WNT2	0.8557549170191514	0.8987431777081969	0.18178059081597506	0.0033749044993864677	Bleo	0.06765059680223846	0.04636439329326627	False	False	Up
LTC120-Bleo	LTC120	CellAge	WNT16	0.8603239083290901	0.8987431777081969	0.17596185725850283	0.006140772536452785	Bleo	0.06533800792444411	0.04636439329326627	False	False	Up
LTC120-Bleo	LTC120	CellAge	POT1	0.9672849856879681	0.9672849856879681	-0.04101368537882133	0.04210406946612605	Bleo	0.01444555334468633	0.01444555334468633	False	False	Down
LTC120-Bleo	LTC120	CellAge	IRF5	0.0001660922133706624	0.00032375945939643616	-3.7656863150254907	-0.0174091539484985	Bleo	3.7796507273885926	3.489777533787421	True	True	Down
LTC120-Bleo	LTC120	CellAge	AKR1B1	2.6289841010682897e-13	9.556712475505e-13	-7.312151520727009	-0.060055968977319046	Bleo	12.580212040306414	12.019691480034982	True	True	Down
LTC120-Bleo	LTC120	CellAge	BRAF	2.8756981911081027e-30	1.7190284742401767e-29	11.43254060838099	0.18215516494588646	Bleo	29.541256695762836	28.76471692953577	True	True	Up
LTC120-Bleo	LTC120	CellAge	EZH2	1.52448241968805e-27	8.20171541792171e-27	-10.874524705311817	-0.10112993252246971	Bleo	26.816877579548187	26.086095303881798	True	True	Down
LTC120-Bleo	LTC120	CellAge	FASTK	0.8565726285363132	0.8987431777081969	0.18073876657037444	-0.0002843020761413989	Bleo	0.06723580743835854	0.04636439329326627	False	False	Up
LTC120-Bleo	LTC120	CellAge	BLK	0.3584736366542518	0.4443751532718605	0.9182774370130444	0.0155708100630906	Bleo	0.44554277828513	0.35225023213125156	False	False	Up
LTC120-Bleo	LTC120	CellAge	GATA4	0.23181462982427747	0.3071829331168997	1.1956974935751568	0.02702586475999046	Bleo	0.6348591591771632	0.5126029170879681	False	False	Up
LTC120-Bleo	LTC120	CellAge	WRN	0.4024988486110944	0.48991941301531405	-0.8371667425730479	0.046361768956103444	Bleo	0.3952353576378852	0.30987535132058786	False	False	Down
LTC120-Bleo	LTC120	CellAge	ASPH	2.0497992283839795e-81	1.901365491156174e-80	-19.110880772134582	-0.33719927014264117	Bleo	80.68828867468815	79.72093439258471	True	True	Down
LTC120-Bleo	LTC120	CellAge	WWP1	0.17720962303893384	0.23598707226471882	1.3493965665984131	0.08234879944785822	Bleo	0.7515126982546491	0.6271117876988649	False	False	Up
LTC120-Bleo	LTC120	CellAge	RAD21	1.3401349838486231e-12	4.681770268250385e-12	-7.090101681175819	-0.058267778367596446	Bleo	11.872851455524637	11.329589900694712	True	True	Down
LTC120-Bleo	LTC120	CellAge	MYC	2.674500879911116e-13	9.59254315594787e-13	-7.309845315353621	-0.055336033357822015	Bleo	12.572757254886003	12.018066238275296	True	True	Down
LTC120-Bleo	LTC120	CellAge	NDRG1	0.6982013709700765	0.7760998710369859	0.3877495667174244	0.0325025392003305	Bleo	0.15601930275163872	0.11008238872966203	False	False	Up
LTC120-Bleo	LTC120	CellAge	ADCK5	0.4537786523107925	0.5425175887626807	0.7491303359963528	0.015788646015843316	Bleo	0.34315593904098773	0.2655861771499423	False	False	Up
LTC120-Bleo	LTC120	CellAge	CDKN2A	0.7653493414487045	0.8255782575884427	-0.2984636161384206	0.0020312156235383176	Bleo	0.11614028715644771	0.08324175313656067	False	False	Down
LTC120-Bleo	LTC120	CellAge	CDKN2B	0.7035043844523312	0.7787764585089593	-0.38059420168200514	0.00013691621996163306	Bleo	0.15273319156609405	0.10858718516199825	False	False	Down
LTC120-Bleo	LTC120	CellAge	SPIN1	5.331502271175126e-05	0.0001086495538595537	4.040598252289215	0.09435118171584966	Bleo	4.273150401450938	3.9639720526543796	True	True	Up
LTC120-Bleo	LTC120	CellAge	SYK	1.3446567861905915e-13	5.023787159517627e-13	-7.401686476977098	-0.05778560328275972	Bleo	12.871388552007023	12.298968768435884	True	True	Down
LTC120-Bleo	LTC120	CellAge	NINJ1	0.8124637318709051	0.8604438735168247	-0.23724886187354138	0.003739877293028715	Bleo	0.09019601668741488	0.06527745330494497	False	False	Down
LTC120-Bleo	LTC120	CellAge	CTNNAL1	0.0880410346111752	0.12500211951459858	1.7058230261521323	0.04730813988685667	Bleo	1.055314862492109	0.9030826231064191	False	False	Up
LTC120-Bleo	LTC120	CellAge	TXN	1.6787572155251002e-284	5.017618788625023e-283	-36.04455013979645	-0.43561580842566056	Bleo	200.0	200.0	True	True	Down
LTC120-Bleo	LTC120	CellAge	TNFSF15	4.108082765985008e-08	1.1511190250520491e-07	-5.4861413272697055	-0.03324939873404718	Bleo	7.386360815209014	6.938879768246174	True	True	Down
LTC120-Bleo	LTC120	CellAge	NEK6	1.1433860726335084e-79	1.0252361784613792e-78	-18.899867818662635	-0.16401577314859628	Bleo	78.94180710214734	77.98917607686458	True	True	Down
LTC120-Bleo	LTC120	CellAge	HSPA5	2.620063146886855e-105	3.915538813958689e-104	-21.794434887279504	-0.25972061704876737	Bleo	104.58168824149932	103.40720846660022	True	True	Down
LTC120-Bleo	LTC120	CellAge	ENDOG	0.017180844083062106	0.026561189990481075	-2.3828146129764844	-0.01694290647648183	Bleo	1.7649555033912103	1.575752471671402	True	True	Down
LTC120-Bleo	LTC120	CellAge	BMI1	0.00653237206763808	0.010649745976937233	2.7197883108422243	0.031884168204493385	Bleo	2.184929086899204	1.9726607511107026	True	True	Up
LTC120-Bleo	LTC120	CellAge	CDK1	3.156812248438142e-20	1.4897938505787022e-19	-9.213493025703977	-0.09195542696540007	Bleo	19.500751247025114	18.826873822695198	True	True	Down
LTC120-Bleo	LTC120	CellAge	SIRT1	2.962962841181141e-06	6.871008657566611e-06	4.67337068953884	0.06709323861244385	Bleo	5.52827379501714	5.16297950424165	True	True	Up
LTC120-Bleo	LTC120	CellAge	MARCH5	0.5220484331978141	0.6159255637290001	0.640190999989195	0.05360731476838432	Bleo	0.28228920332955565	0.21047177032760142	False	False	Up
LTC120-Bleo	LTC120	CellAge	UBTD1	4.6002135119531795e-07	1.1565022754349581e-06	-5.042278397082578	-0.007643393226367756	Bleo	6.337222010729043	5.936853508411845	True	True	Down
LTC120-Bleo	LTC120	CellAge	BAG3	0.0002585868406452433	0.00048643258834664643	-3.653602153509167	-0.024222086588992692	Bleo	3.5873935799218715	3.3129773373845253	True	True	Down
LTC120-Bleo	LTC120	CellAge	STK32C	0.0013448135895894615	0.0023799661552602967	-3.2062408871710226	-0.002491195145655045	Bleo	2.8713379109205377	2.6234292188629023	True	True	Down
LTC120-Bleo	LTC120	CellAge	VENTX	0.8982858850081071	0.918779099114756	-0.1278269967421055	0.0027327726415467043	Bleo	0.04658542444370326	0.03678889293105315	False	False	Down
LTC120-Bleo	LTC120	CellAge	HRAS	0.00032292531978311926	0.0005954804383015188	-3.5961792524428264	-0.027067350577878298	Bleo	3.4908979016815493	3.225132500641734	True	True	Down
LTC120-Bleo	LTC120	CellAge	IRF7	0.00014869074710401764	0.0002941015512572114	3.7932459530567906	0.03736087904195986	Bleo	3.8277160564053996	3.531502684773209	True	True	Up
LTC120-Bleo	LTC120	CellAge	CDKN1C	0.8776689859016101	0.908049835413589	-0.15392485536750414	0.010767040215245549	Bleo	0.056669247991557765	0.041890315959967735	False	False	Down
LTC120-Bleo	LTC120	CellAge	PIK3C2A	0.10829641833172816	0.151727794433515	1.6058975664197594	0.06557577590507802	Bleo	0.9653859064816838	0.8189348551828254	False	False	Up
LTC120-Bleo	LTC120	CellAge	WT1	0.24994606810774778	0.3267560252134703	1.1504803860388533	0.0191748025992082	Bleo	0.6021536907279127	0.4857763955061424	False	False	Up
LTC120-Bleo	LTC120	CellAge	EHF	0.599925797445491	0.6926181953340648	0.5245072228131491	0.013949902333904914	Bleo	0.2219024625377321	0.15950610356134307	False	False	Up
LTC120-Bleo	LTC120	CellAge	DDB2	0.0	0.0	53.82544840147587	0.7019984251034332	Bleo	200.0	200.0	True	True	Up
LTC120-Bleo	LTC120	CellAge	SELENOH	7.976325138676989e-30	4.6644162224002395e-29	-11.343632681955498	-0.09783018326918352	Bleo	29.09819715120402	28.331202702883186	True	True	Down
LTC120-Bleo	LTC120	CellAge	PRPF19	0.006239893841154037	0.010234947824819731	-2.7349015358737607	-0.02140781467850357	Bleo	2.2048227988741766	1.9899143669194665	True	True	Down
LTC120-Bleo	LTC120	CellAge	CCND1	3.2294649296090306e-105	4.572242452972785e-104	-21.784857845328926	-0.2516425045668991	Bleo	104.49086942731837	103.3398707482688	True	True	Down
LTC120-Bleo	LTC120	CellAge	NOX4	0.013496979855418928	0.0211086487273703	2.470379456999908	0.040987204740917424	Bleo	1.8697634003096977	1.6755395672148385	True	True	Up
LTC120-Bleo	LTC120	CellAge	YAP1	7.222787642053823e-91	8.095541148801993e-90	20.215011913453832	0.29495489070354075	Bleo	90.14129515369017	89.09175411539937	True	True	Up
LTC120-Bleo	LTC120	CellAge	ATM	0.0006708785577290621	0.0012193671083048493	3.401211682537955	0.09485140402198655	Bleo	3.173356088596277	2.9138655239888265	True	True	Up
LTC120-Bleo	LTC120	CellAge	HSPB2	0.05786225363766994	0.08505435097559133	-1.8967400608011982	-0.016761082079029228	Bleo	1.23760465531742	1.0703034650454415	False	False	Down
LTC120-Bleo	LTC120	CellAge	HEPACAM	0.8925549246127429	0.9164018119115566	0.13507202962281176	0.004438267100197822	Bleo	0.049365049476506453	0.03791406079384396	False	False	Up
LTC120-Bleo	LTC120	CellAge	CHEK1	3.0812587402398886e-22	1.4801046448652322e-21	-9.697781316990058	-0.06051290204835264	Bleo	21.511271831465486	20.82970757846928	True	True	Down
LTC120-Bleo	LTC120	CellAge	ETS1	9.136846380938331e-44	6.144529191181027e-43	-13.873752857058554	-0.17940088555949207	Bleo	43.03920367688003	42.21151138820558	True	True	Down
LTC120-Bleo	LTC120	CellAge	FOXM1	2.84248427249146e-08	8.221809347314008e-08	-5.550871835180729	-0.028644725268659174	Bleo	7.546301929591527	7.085032598143054	True	True	Down
LTC120-Bleo	LTC120	CellAge	GAPDH	0.0	0.0	-62.962796654128475	-0.8345488974083672	Bleo	200.0	200.0	True	True	Down
LTC120-Bleo	LTC120	CellAge	NANOG	0.6898390337763126	0.774681556239166	0.3990735189200704	0.0044602941262517366	Bleo	0.16125223520196824	0.1108767836730167	False	False	Up
LTC120-Bleo	LTC120	CellAge	MAGOHB	0.004449260434825768	0.007480319106050823	-2.8444182295897806	-0.02259293695232771	Bleo	2.3517121723375065	2.1260798749910235	True	True	Down
LTC120-Bleo	LTC120	CellAge	DUSP16	5.447667568320186e-08	1.4802248241193232e-07	5.436043450543177	0.11602802571100918	Bleo	7.263789402132182	6.829672316727324	True	True	Up
LTC120-Bleo	LTC120	CellAge	CDKN1B	0.5811054205815387	0.6737817161053186	-0.5517707634272786	-8.318919702338806e-05	Bleo	0.23574507342085296	0.17148077830934466	False	False	Down
LTC120-Bleo	LTC120	CellAge	ATF7IP	0.0002265365586783569	0.0004384052826221439	3.687423058492665	0.10678931850891171	Bleo	3.644861701151962	3.358124221403649	True	True	Up
LTC120-Bleo	LTC120	CellAge	SOX5	2.3090760454193077e-151	4.140943041451958e-150	26.20535424458745	0.43710733972680194	Bleo	150.63656176411092	149.38290074316419	True	True	Up
LTC120-Bleo	LTC120	CellAge	SENP1	0.8664573219076649	0.8999112725604705	0.16816010962612268	0.03160860885038963	Bleo	0.06225282396733707	0.04580030804618089	False	False	Up
LTC120-Bleo	LTC120	CellAge	MCRS1	0.004611476836251824	0.007646073295852543	-2.8329904175087806	-0.019252980438973485	Bleo	2.3361599685101653	2.116561543116398	True	True	Down
LTC120-Bleo	LTC120	CellAge	LIMA1	5.182276493097722e-34	3.2419357596355515e-33	-12.158305052117344	-0.07429610061765801	Bleo	33.285479419558754	32.48919559513593	True	True	Down
LTC120-Bleo	LTC120	CellAge	IGFBP6	0.004595560181789976	0.007646073295852543	-2.834095460810771	-0.022417567187314844	Bleo	2.3376615421599274	2.116561543116398	True	True	Down
LTC120-Bleo	LTC120	CellAge	SP1	0.000117238084951884	0.00023712063798538946	-3.851830665557389	0.009376229317909601	Bleo	3.930931284242661	3.625030645207339	True	True	Down
LTC120-Bleo	LTC120	CellAge	CDK4	3.304392227263564e-14	1.3071786899027924e-13	-7.585801012140183	-0.07186928816906524	Bleo	13.480908408074985	12.883665040778814	True	True	Down
LTC120-Bleo	LTC120	CellAge	SLC16A7	8.333616216651354e-24	4.1513754857022483e-23	10.059600104016827	0.15563104240502806	Bleo	23.07916650373816	22.38180798355872	True	True	Up
LTC120-Bleo	LTC120	CellAge	NTN4	0.0023006569306165286	0.003992752995715137	3.0483970953997885	0.05510849711362595	Bleo	2.6381481376322604	2.3987275558001437	True	True	Up
LTC120-Bleo	LTC120	CellAge	NUAK1	0.779672184476332	0.8310147447104725	-0.2797462598002769	0.004247567601089602	Bleo	0.10808795935880751	0.08039127045224759	False	False	Down
LTC120-Bleo	LTC120	CellAge	MVK	1.1163211112836134e-07	2.9440233228950197e-07	-5.306692745523605	-0.028853069755820755	Bleo	6.952210862030027	6.531058753789536	True	True	Down
LTC120-Bleo	LTC120	CellAge	MAPKAPK5	0.4918765258842901	0.5828845174575948	0.687327257451605	0.03927528014415291	Bleo	0.30814390303973327	0.234417480230448	False	False	Up
LTC120-Bleo	LTC120	CellAge	KSR2	2.1447353259762367e-13	7.903202776542572e-13	7.339449896331394	0.12293591622010575	Bleo	12.668626294882658	12.102196875000706	True	True	Up
LTC120-Bleo	LTC120	CellAge	PEBP1	5.096741503751433e-88	5.077864683367168e-87	-19.888711914639305	-0.17690735572234592	Bleo	87.29270739237582	86.2943188765324	True	True	Down
LTC120-Bleo	LTC120	CellAge	CDK2AP1	1.3258577121809537e-14	5.3232197698011423e-14	-7.703310400842576	-0.055391560658862804	Bleo	13.87750308085611	13.273825603554528	True	True	Down
LTC120-Bleo	LTC120	CellAge	HMGB1	5.380095157044563e-179	1.033746855174991e-177	-28.527255361455524	-0.3461868788280512	Bleo	178.26921004295556	176.9855857986314	True	True	Down
LTC120-Bleo	LTC120	CellAge	KL	0.9298364604011842	0.9403233377741299	0.08805059860976218	0.0037110827452466084	Bleo	0.03159342842547534	0.026722785054134328	False	False	Up
LTC120-Bleo	LTC120	CellAge	RB1	0.008248310606848715	0.013366238272544004	-2.641732774066107	0.01603704944971862	Bleo	2.083634993177918	1.873990801215565	True	True	Down
LTC120-Bleo	LTC120	CellAge	ING1	0.15901305760780782	0.21387256248250153	-1.4083986538896638	-0.005632824107135018	Bleo	0.798567211439447	0.6698449271010202	False	False	Down
LTC120-Bleo	LTC120	CellAge	TFDP1	3.16221866402545e-17	1.350217175591819e-16	-8.440411698629816	-0.05489000589235973	Bleo	16.50000810236832	15.869596371819494	True	True	Down
LTC120-Bleo	LTC120	CellAge	PSMB5	1.1001601626986743e-36	7.046263899189128e-36	-12.651316283000334	-0.1073639968075858	Bleo	35.95854408510283	35.15204109549832	True	True	Down
LTC120-Bleo	LTC120	CellAge	LGALS3	0.0	0.0	-46.157280699969256	-0.6029975085974483	Bleo	200.0	200.0	True	True	Down
LTC120-Bleo	LTC120	CellAge	SIX1	0.6940455578202194	0.774681556239166	0.3933709019967828	0.004908652696078542	Bleo	0.1586120211005563	0.1108767836730167	False	False	Up
LTC120-Bleo	LTC120	CellAge	PRKCH	8.260961096948417e-08	2.2001965693852715e-07	-5.361334008108812	-0.05751339444487158	Bleo	7.082969423040416	6.657538516820651	True	True	Down
LTC120-Bleo	LTC120	CellAge	FOS	2.276400566336092e-05	4.859934542415943e-05	-4.235898044786338	-0.030967484048734353	Bleo	4.642751315017407	4.313369580132562	True	True	Down
LTC120-Bleo	LTC120	CellAge	ITPK1	3.3233127912306023e-18	1.48995190140172e-17	-8.699847223833974	-0.046480356423661356	Bleo	17.478428780866214	16.826827751247446	True	True	Down
LTC120-Bleo	LTC120	CellAge	CKB	0.8619915979506126	0.8987431777081969	0.1738395032225734	-0.0007127975951783938	Bleo	0.06449696733244409	0.04636439329326627	False	False	Up
LTC120-Bleo	LTC120	CellAge	AKT1	1.623666494997327e-10	5.138426907697423e-10	-6.393278018325151	-0.04468311147310983	Bleo	9.7895031710656	9.289169816777484	True	True	Down
LTC120-Bleo	LTC120	CellAge	LEO1	4.011224066283811e-06	9.067388855717186e-06	-4.610799951023649	-0.01624352915067931	Bleo	5.39672307772598	5.042517759116103	True	True	Down
LTC120-Bleo	LTC120	CellAge	MAP2K1	0.003169920270772988	0.0053968895749236315	-2.9507610686380885	0.006870317721261676	Bleo	2.49895166093644	2.2678564678884547	True	True	Down
LTC120-Bleo	LTC120	CellAge	PKM	3.6211856146594624e-250	8.855444821303595e-249	-33.78203300492761	-0.40589053660248064	Bleo	200.0	200.0	True	True	Down
LTC120-Bleo	LTC120	CellAge	PML	0.3325443417451476	0.4199738400443413	0.9690016984717582	0.027555749855938255	Bleo	0.4781504373043921	0.37677776074072183	False	False	Up
LTC120-Bleo	LTC120	CellAge	CPEB1	4.8557315382569915e-11	1.6125824491248526e-10	6.5752934227791435	0.07573418958196051	Bleo	10.313745332368665	9.792478071244906	True	True	Up
LTC120-Bleo	LTC120	CellAge	PDPK1	0.6456158358277505	0.7390240844155952	0.45986122200811524	0.022056235095984478	Bleo	0.1900258256709577	0.131341407940286	False	False	Up
LTC120-Bleo	LTC120	CellAge	TFAP4	0.5753807375697133	0.6700321143127831	-0.5601447080292239	0.006865565462646155	Bleo	0.2400446813876636	0.17390438127739988	False	False	Down
LTC120-Bleo	LTC120	CellAge	SOCS1	0.011525916735019641	0.018131412875557213	-2.5263360630134617	-0.01433051208045978	Bleo	1.9383245221529035	1.7415683525426493	True	True	Down
LTC120-Bleo	LTC120	CellAge	RSL1D1	4.295578565833207e-08	1.1912480765042606e-07	-5.478247976514802	-0.030227093921306458	Bleo	7.366978333339946	6.923997787603783	True	True	Down
LTC120-Bleo	LTC120	CellAge	SMG1	4.678592225409871e-05	9.681086989501964e-05	4.071128540878405	0.09884998965371383	Bleo	4.329884805197151	4.014075877501579	True	True	Up
LTC120-Bleo	LTC120	CellAge	YPEL3	0.02449121152965588	0.037221106788008086	2.249334671426826	0.030606765736550065	Bleo	1.6109897306927643	1.4292107170521628	True	True	Up
LTC120-Bleo	LTC120	CellAge	TGFB1I1	1.884297570253644e-29	1.0784596731877237e-28	-11.268177512692704	-0.09674412626734871	Bleo	28.72485051188588	27.967196089819186	True	True	Down
LTC120-Bleo	LTC120	CellAge	BRD7	2.523958473986477e-07	6.528315668291945e-07	-5.155914650942503	-0.023079475278261458	Bleo	6.597917794700045	6.185198853996417	True	True	Down
LTC120-Bleo	LTC120	CellAge	TERF2	0.7672660386509691	0.8255782575884427	0.29595291647038496	0.03006178450002661	Bleo	0.11505402446693103	0.08324175313656067	False	False	Up
LTC120-Bleo	LTC120	CellAge	FBXO31	0.34693391404402185	0.4320612170270457	0.9405531230965337	0.029302686020530794	Bleo	0.45975324422751845	0.3644547153760414	False	False	Up
LTC120-Bleo	LTC120	CellAge	XAF1	1.9196487754199923e-100	2.4589786694665616e-99	21.275376760071673	0.24551457754103803	Bleo	99.71677822382263	98.60924523855414	True	True	Up
LTC120-Bleo	LTC120	CellAge	TNFSF13	6.0629291784030346e-18	2.673652375394125e-17	-8.63135518206778	-0.07997044733188749	Bleo	17.217317504766584	16.572895059774943	True	True	Down
LTC120-Bleo	LTC120	CellAge	TP53	0.008662211859292319	0.013952904132632537	-2.6251055171432855	0.010186681598240876	Bleo	2.0623711985562565	1.8553353897014315	True	True	Down
LTC120-Bleo	LTC120	CellAge	ALOX15B	0.32978121623679213	0.41844880739479756	-0.9745546539554301	-0.007606953545083218	Bleo	0.4817740846436828	0.3783576655700263	False	False	Down
LTC120-Bleo	LTC120	CellAge	PIK3R5	7.580073824978523e-11	2.427428403475265e-10	-6.5087063389059905	-0.04962977853664574	Bleo	10.12032656460216	9.614853570661634	True	True	Down
LTC120-Bleo	LTC120	CellAge	SREBF1	5.1378165078061754e-191	1.1517272004998844e-189	-29.480381980757013	-0.2197983292978267	Bleo	190.2892214101195	188.93865037624545	True	True	Down
LTC120-Bleo	LTC120	CellAge	MAP2K3	2.7812581184809257e-06	6.5627932795734125e-06	-4.686346078316555	-0.028372577566583596	Bleo	5.5557587039693495	5.182911275303414	True	True	Down
LTC120-Bleo	LTC120	CellAge	KCNJ12	0.4487393030815243	0.5413043611162782	0.7575184726313651	0.006904248423038141	Bleo	0.34800589087721734	0.26655847392297	False	False	Up
LTC120-Bleo	LTC120	CellAge	PCGF2	0.14938640421695595	0.20295425623414723	-1.4417021947586284	-0.018856844549495412	Bleo	0.8256889262303599	0.6926018364894831	False	False	Down
LTC120-Bleo	LTC120	CellAge	ACLY	1.1372265883332162e-52	8.26794465571987e-52	-15.274137527912243	-0.13135362894331581	Bleo	51.944152995067235	51.08260243913182	True	True	Down
LTC120-Bleo	LTC120	CellAge	STAT5B	0.14361361392124292	0.19710235788170583	-1.4624657842280695	0.04306821558003754	Bleo	0.8428043889890722	0.7053081803431402	False	False	Down
LTC120-Bleo	LTC120	CellAge	CAVIN1	4.03490003738794e-83	3.8763861073476995e-82	-19.314774485746188	-0.1981734153631105	Bleo	82.39416722023523	81.41157297157505	True	True	Down
LTC120-Bleo	LTC120	CellAge	BRCA1	1.6129528783731987e-27	8.343929313122894e-27	-10.869378803140203	-0.06152283582629181	Bleo	26.792378320125874	26.078629383758265	True	True	Down
LTC120-Bleo	LTC120	CellAge	DUSP3	0.0023206267582112777	0.00400159357665919	-3.0457993082561146	-0.004577741189199874	Bleo	2.6343947043885954	2.397767022740649	True	True	Down
LTC120-Bleo	LTC120	CellAge	ABI3	0.14859657754374733	0.2029059865952692	-1.4445064114741861	-0.008554889509412515	Bleo	0.8279911930719557	0.6927051392311406	False	False	Down
LTC120-Bleo	LTC120	CellAge	SPOP	1.032405549303392e-06	2.5478632363542426e-06	4.885359022737936	0.09389662707283386	Bleo	5.986149669737076	5.593823887675291	True	True	Up
LTC120-Bleo	LTC120	CellAge	SRSF1	0.0008542572024247826	0.0015319679163484435	-3.3345884734897226	-0.0015552616512781725	Bleo	3.0684113508843027	2.814750329937576	True	True	Down
LTC120-Bleo	LTC120	CellAge	PPM1D	1.6441790619004308e-272	4.422841676512159e-271	35.27084500835975	0.4512534471127724	Bleo	200.0	200.0	True	True	Up
LTC120-Bleo	LTC120	CellAge	TBX2	0.6609642943307982	0.7533872676906131	-0.43858220370137707	0.004884691694949594	Bleo	0.17982200071699503	0.12298172368469364	False	False	Down
LTC120-Bleo	LTC120	CellAge	SMURF2	0.264174993159743	0.3429247364743037	1.1165775543190137	0.012526028772191777	Bleo	0.5781082951497183	0.46480118643122453	False	False	Up
LTC120-Bleo	LTC120	CellAge	MAP2K6	0.017947307925367452	0.02758757618242197	2.3667034299833727	0.04758986299254905	Bleo	1.7460006858510764	1.559286454534963	True	True	Up
LTC120-Bleo	LTC120	CellAge	ITGB4	0.32674239149557827	0.41655783560336757	-0.9806965788113827	0.00040414152520042157	Bleo	0.48579451658585066	0.3803246918811353	False	False	Down
LTC120-Bleo	LTC120	CellAge	CBX8	0.9358956837012239	0.9429061382607836	-0.08042947685278028	0.0015117922549084187	Bleo	0.028772555661106116	0.025531537023273355	False	False	Down
LTC120-Bleo	LTC120	CellAge	MOB3A	1.5836500291501826e-27	8.343929313122894e-27	-10.871051527764873	-0.05684368178682342	Bleo	26.800340786889105	26.078629383758265	True	True	Down
LTC120-Bleo	LTC120	CellAge	MATK	1.1645115249853422e-11	3.915670002763213e-11	-6.784547209243192	-0.056135314863079364	Bleo	10.93385620896462	10.407193915954156	True	True	Down
LTC120-Bleo	LTC120	CellAge	PIAS4	0.8914997569396834	0.9164018119115566	0.1364067258235224	0.013588703342541864	Bleo	0.049878770895546	0.03791406079384396	False	False	Up
LTC120-Bleo	LTC120	CellAge	MAP2K2	7.350183178678468e-14	2.824570392949297e-13	-7.481459249754323	-0.06049269811340416	Bleo	13.133701837446695	12.549047597458545	True	True	Down
LTC120-Bleo	LTC120	CellAge	SIRT6	0.04339431602147808	0.0644921050263956	-2.0198946532021984	-0.006508628540219982	Bleo	1.3625671525651186	1.1904934474318951	True	False	Down
LTC120-Bleo	LTC120	CellAge	MAP2K7	0.07034467482735512	0.10173504047612111	-1.8096848397833627	-0.0021260291181063734	Bleo	1.15276877357578	0.9925294377912883	False	False	Down
LTC120-Bleo	LTC120	CellAge	TYK2	0.23760745212826428	0.3133157089338387	-1.180988096393618	0.011282383643908739	Bleo	0.6241399426157983	0.504017830039289	False	False	Down
LTC120-Bleo	LTC120	CellAge	SMARCA4	1.5406156887494872e-05	3.315404962188896e-05	-4.3227997338100845	0.0024751379115495187	Bleo	4.8123056838455565	4.479463416851205	True	True	Down
LTC120-Bleo	LTC120	CellAge	MAST1	0.6641206636815509	0.7537909642630262	0.43423105538151563	0.019456826919189055	Bleo	0.17775300676121628	0.12274907276891213	False	False	Up
LTC120-Bleo	LTC120	CellAge	NOTCH3	1.699982034082516e-17	7.375728502712852e-17	-8.512653017495348	-0.07971918962438204	Bleo	16.76955566835117	16.132195077847015	True	True	Down
LTC120-Bleo	LTC120	CellAge	SIN3B	0.550136529372746	0.6434205495707335	0.5975555522862623	0.02582569639759305	Bleo	0.25952951669667407	0.19150507271185893	False	False	Up
LTC120-Bleo	LTC120	CellAge	MAP4K1	0.3434805992088328	0.4297501450566326	0.9473104661136648	0.013244253908810733	Bleo	0.4640977881371728	0.36678396805037017	False	False	Up
LTC120-Bleo	LTC120	CellAge	PAK4	0.00025532772039073206	0.00048643258834664643	-3.656855999635984	-0.0144686753312986	Bleo	3.592902032202435	3.3129773373845253	True	True	Down
LTC120-Bleo	LTC120	CellAge	ZFP36	1.173212491102466e-06	2.843190631590661e-06	-4.860108815542085	-0.024525795790319688	Bleo	5.93062332176718	5.54619402055143	True	True	Down
LTC120-Bleo	LTC120	CellAge	SUPT5H	0.061550181057467644	0.08949729029437187	-1.8695223217483303	-0.005956122991433388	Bleo	1.210770665199871	1.048190113600477	False	False	Down
LTC120-Bleo	LTC120	CellAge	AXL	4.37773879163139e-07	1.1109544669328717e-06	5.051752869339628	0.05411371236448942	Bleo	6.358750155225242	5.954303740487604	True	True	Up
LTC120-Bleo	LTC120	CellAge	RUVBL2	0.011385753050203161	0.018016279826497943	-2.5306310882934673	-0.011227365341536358	Bleo	1.9436382399955012	1.744334881371367	True	True	Down
LTC120-Bleo	LTC120	CellAge	IRF3	1.0723678121821504e-06	2.622426740699986e-06	-4.877871435110266	-0.0157262444069321	Bleo	5.969656230125067	5.581296635280884	True	True	Down
LTC120-Bleo	LTC120	CellAge	TRIM28	3.772653148538082e-08	1.0682565231123621e-07	-5.501176496119373	-0.05122251551130777	Bleo	7.423353121276698	6.971324446563138	True	True	Down
LTC120-Bleo	LTC120	CellAge	CSNK2A1	0.30204334695575363	0.3887543556511853	-1.0320614170353481	0.04063631913651178	Bleo	0.5199307259408902	0.41032473204953623	False	False	Down
LTC120-Bleo	LTC120	CellAge	ID1	0.45309120108341194	0.5425175887626807	-0.7502715044734224	-0.005043437207364554	Bleo	0.34381437162797646	0.2655861771499423	False	False	Down
LTC120-Bleo	LTC120	CellAge	E2F1	7.910009639111037e-07	1.9701783267785822e-06	-4.9375747378535095	-0.037931104067390774	Bleo	6.101822987272212	5.705494462756754	True	True	Down
LTC120-Bleo	LTC120	CellAge	SRC	1.0182509627192435e-05	2.226906577003874e-05	-4.4132610427640016	-0.016313267322871583	Bleo	4.992145170632137	4.652298002069126	True	True	Down
LTC120-Bleo	LTC120	CellAge	TOP1	0.7736873160850526	0.8291708686329846	-0.28755510344919055	0.022284409848306375	Bleo	0.11143452295553728	0.08135596443416745	False	False	Down
LTC120-Bleo	LTC120	CellAge	MMP9	0.0	0.0	-44.15897728980127	-0.7261172642333825	Bleo	200.0	200.0	True	True	Down
LTC120-Bleo	LTC120	CellAge	SLC13A3	0.76219917866242	0.8255782575884427	0.3025941428533313	0.02429101264393964	Bleo	0.11793152355462955	0.08324175313656067	False	False	Up
LTC120-Bleo	LTC120	CellAge	SNAI1	0.3773837692111144	0.46242831648001237	-0.8827270392726081	-0.004541520404333692	Bleo	0.4232167822146241	0.33495558004927417	False	False	Down
LTC120-Bleo	LTC120	CellAge	CEBPB	3.714960225547617e-94	4.344888263792648e-93	-20.585330438102915	-0.1943035913246387	Bleo	93.43004583167935	92.36202138769454	True	True	Down
LTC120-Bleo	LTC120	CellAge	AURKA	2.9620319148384048e-06	6.871008657566611e-06	-4.673435198780053	-0.040789329368463634	Bleo	5.528410266421313	5.16297950424165	True	True	Down
LTC120-Bleo	LTC120	CellAge	BTG3	0.2502295211671929	0.3267560252134703	1.1497920724351036	0.038465958965044206	Bleo	0.601661455139397	0.4857763955061424	False	False	Up
LTC120-Bleo	LTC120	CellAge	SOD1	2.873063148865804e-88	3.091415948179605e-87	-19.917440460121398	-0.20849689167762606	Bleo	87.54165482827099	86.50984255694063	True	True	Down
LTC120-Bleo	LTC120	CellAge	RUNX1	0.02716914862018921	0.04105899426309493	-2.209078969632265	-0.0825046105402305	Bleo	1.5659239705385706	1.3865916928450566	True	True	Down
LTC120-Bleo	LTC120	CellAge	MORC3	0.009682522484277752	0.015503562787325686	2.586965718460533	0.07328511222078271	Bleo	2.0140114858434113	1.8095684875668663	True	True	Up
LTC120-Bleo	LTC120	CellAge	ETS2	5.1568584761527716e-09	1.5243900330605448e-08	-5.8420297797517025	-0.06715080513209787	Bleo	8.28761478712524	7.8169038994439255	True	True	Down
LTC120-Bleo	LTC120	CellAge	DGCR8	0.00041145203528278763	0.0007529292346331284	-3.5326273283687764	-0.005723554362224173	Bleo	3.3856807850595665	3.123245839805335	True	True	Down
LTC120-Bleo	LTC120	CellAge	SMARCB1	0.0001367644707279729	0.0002725158713024053	-3.813947613654667	0.006772990889880676	Bleo	3.8640267108825106	3.5646081993751086	True	True	Down
LTC120-Bleo	LTC120	CellAge	EWSR1	0.2651611345228817	0.3429247364743037	1.1142752195000982	0.05050323031709214	Bleo	0.5764901314708709	0.46480118643122453	False	False	Up
LTC120-Bleo	LTC120	CellAge	PATZ1	0.1637890905583148	0.21920032517505814	-1.3924403577982283	-0.010355275876548428	Bleo	0.7857150285103328	0.6591588059284137	False	False	Down
LTC120-Bleo	LTC120	CellAge	CBX7	0.324187304257062	0.41526849926261755	-0.9858895727290825	0.0013126817494393955	Bleo	0.4892039968874518	0.38167101161896305	False	False	Down
LTC120-Bleo	LTC120	CellAge	RBX1	5.741587485177618e-69	4.412820095750797e-68	-17.552005926912695	-0.1622464672695288	Bleo	68.24096801339763	67.3552837777455	True	True	Down
LTC120-Bleo	LTC120	CellAge	MAPK12	0.09078271025446072	0.1278562777929316	-1.6912832882749853	-0.011024956627869932	Bleo	1.041996855840948	0.8932779430862675	False	False	Down
LTC120-Bleo	LTC120	CellAge	TMSB4X	0.0	0.0	-94.68854018214597	-1.378560672988934	Bleo	200.0	200.0	True	True	Down
LTC120-Bleo	LTC120	CellAge	AR	0.6047538861646411	0.6952085272576429	-0.5175763499371534	0.014097993395205649	Bleo	0.2184213321691639	0.15788490957689877	False	False	Down
LTC120-Bleo	LTC120	CellAge	RPS6KA6	0.018506368762283846	0.02828530225599065	2.3553278703877556	0.028590027799040497	Bleo	1.7326787882277044	1.5484391760394463	True	True	Up
LTC120-Bleo	LTC120	CellAge	MECP2	5.355279874109751e-10	1.6558279150983023e-09	6.208323572841463	0.12464103944986193	Bleo	9.271217827426838	8.780984800043049	True	True	Up
LTC120-Bleo	LTC120	CellAge	G6PD	5.016297569330178e-31	3.066781923067768e-30	-11.583158720043881	-0.10604731281274805	Bleo	30.299616708843025	29.513317105326802	True	True	Down
LTC120-Bleo	LTC120	SenSet	ISG15	1.3179690311086476e-13	2.290241267172404e-13	7.404347483177162	0.12051256162718307	Bleo	12.880094794428382	12.640118764174378	True	True	Up
LTC120-Bleo	LTC120	SenSet	HDAC1	0.0018981842690433276	0.002140505665091412	-3.105716781680187	-0.010254233718513583	Bleo	2.7216616300835383	2.669483618418467	True	True	Down
LTC120-Bleo	LTC120	SenSet	YBX1	1.5109674744824178e-175	8.008127614756813e-175	-28.247887770901173	-0.2978512284710892	Bleo	174.82074488430746	174.09646901470668	True	True	Down
LTC120-Bleo	LTC120	SenSet	MAGOH	2.9573451496503297e-05	3.6450998356155225e-05	-4.176726298190695	-0.025859896065967933	Bleo	4.529097986315591	4.438290572294389	True	True	Down
LTC120-Bleo	LTC120	SenSet	JUN	1.8684866366406596e-50	4.606036825207208e-50	-14.937871496422618	-0.12383771993260584	Bleo	49.7285100038641	49.33667259417892	True	True	Down
LTC120-Bleo	LTC120	SenSet	TXNIP	4.960341586501357e-16	9.224494880160418e-16	-8.112464133794694	-0.06696648961593876	Bleo	15.304488415440328	15.035057405848049	True	True	Down
LTC120-Bleo	LTC120	SenSet	MCL1	1.0811680683761643e-19	2.0837057317795167e-19	-9.08046013319593	-0.035824414586852205	Bleo	18.96610678940026	18.68116361362973	True	True	Down
LTC120-Bleo	LTC120	SenSet	S100A11	0.0	0.0	-74.64005242396108	-1.0087618590354654	Bleo	200.0	200.0	True	True	Down
LTC120-Bleo	LTC120	SenSet	RAB13	1.0992448997313684e-53	2.7742847469410725e-53	-15.425718762546456	-0.1532398492658829	Bleo	52.95890554074001	52.556848965873144	True	True	Down
LTC120-Bleo	LTC120	SenSet	LMNA	3.401820657535272e-89	1.1632031925765768e-88	-20.024013597160838	-0.2366424316760371	Bleo	88.46828858593094	87.93434441450043	True	True	Down
LTC120-Bleo	LTC120	SenSet	IFI16	1.5255487529711337e-06	2.0469388331005085e-06	-4.80785955562108	-0.021654452290099213	Bleo	5.816573908763616	5.688895134789288	True	True	Down
LTC120-Bleo	LTC120	SenSet	PEA15	1.0023415507082287e-43	2.3610712083349385e-43	-13.867110340490783	-0.12411906757280664	Bleo	42.99898426618089	42.626890914691465	True	True	Down
LTC120-Bleo	LTC120	SenSet	TPR	0.002864863756701159	0.0031632870646908628	-2.98187774622991	-0.003466991561947297	Bleo	2.5428960267925134	2.499861394567312	True	True	Down
LTC120-Bleo	LTC120	SenSet	GUK1	8.907618971719932e-113	4.105250482618751e-112	-22.56816001658098	-0.22609573818326786	Bleo	112.050238368425	111.38666033917782	True	True	Down
LTC120-Bleo	LTC120	SenSet	ID2	1.0947368454280491e-21	2.1489278817661705e-21	-9.567545545181034	-0.05460024502465527	Bleo	20.960690264671882	20.667778159230078	True	True	Down
LTC120-Bleo	LTC120	SenSet	RHOB	0.07996700112334613	0.08562123352600697	-1.7508775704005775	-0.009851345713233331	Bleo	1.0970891903401614	1.067418519672941	False	False	Down
LTC120-Bleo	LTC120	SenSet	DPY30	2.7210010967492074e-05	3.3932484265343056e-05	-4.195641697899365	-0.04334313280668026	Bleo	4.565271283169881	4.469384343619404	True	True	Down
LTC120-Bleo	LTC120	SenSet	MDH1	1.852021203966424e-71	5.305790476228134e-71	-17.874841134381636	-0.16970318978115304	Bleo	70.73235404534691	70.27524990414913	True	True	Down
LTC120-Bleo	LTC120	SenSet	AAK1	2.30477319907556e-07	3.3014318797568834e-07	-5.172908965447829	-0.030235937886474273	Bleo	6.637371804867034	6.48129765933324	True	True	Down
LTC120-Bleo	LTC120	SenSet	PSMD14	3.48861751933593e-10	5.519305329098636e-10	-6.275344158815572	-0.015935852995590638	Bleo	9.457346642574631	9.258115580010687	True	True	Down
LTC120-Bleo	LTC120	SenSet	NFE2L2	5.3317105714050684e-08	7.849462785679684e-08	-5.439877879840917	-0.016086615171154728	Bleo	7.273133434024367	7.105160065190866	True	True	Down
LTC120-Bleo	LTC120	SenSet	IGFBP2	0.4876671820122227	0.5018710805174331	-0.6940239617819951	0.0023646722169130482	Bleo	0.31187646965051086	0.2994078290909128	False	False	Down
LTC120-Bleo	LTC120	SenSet	BHLHE40	1.990651559425209e-29	3.981303118850418e-29	-11.263341254878915	-0.07321836300687537	Bleo	28.70100475155574	28.39997475589176	True	True	Down
LTC120-Bleo	LTC120	SenSet	CTNNB1	2.1129444337479843e-07	3.068111095579265e-07	-5.189116267210349	-0.0038757880655577726	Bleo	6.675111923881875	6.513128918737561	True	True	Down
LTC120-Bleo	LTC120	SenSet	PRKCD	5.7481511810089454e-09	8.704343216956403e-09	-5.823924616112676	-0.03113143177467033	Bleo	8.240471818092695	8.060263992842183	True	True	Down
LTC120-Bleo	LTC120	SenSet	IGFBP7	5.9778250789493e-40	1.348190336954523e-39	-13.228871390140712	-0.23090298917884322	Bleo	39.223456797285785	38.87024878995673	True	True	Down
LTC120-Bleo	LTC120	SenSet	CXCL8	5.2082891611080265e-107	2.208314604309803e-106	21.973105487576568	0.3291902947617116	Bleo	106.28330491199988	105.65593905540715	True	True	Up
LTC120-Bleo	LTC120	SenSet	CXCL2	9.81462652271216e-07	1.387133881876652e-06	4.895319249581325	0.04739547938296686	Bleo	6.008126222015201	5.85788162014213	True	True	Up
LTC120-Bleo	LTC120	SenSet	AREG	2.817175678623499e-06	3.686674344865319e-06	-4.683717971829511	-0.08474416729698195	Bleo	5.550186069635521	5.4333652232494005	True	True	Down
LTC120-Bleo	LTC120	SenSet	IL6ST	0.002215088805831255	0.0024715727728222424	-3.0597674942561084	-0.0624623698433342	Bleo	2.6546088576533964	2.607026597677474	True	True	Down
LTC120-Bleo	LTC120	SenSet	PLK2	6.761967991817011e-05	8.238719622213829e-05	-3.984509402331174	-0.03240951473484202	Bleo	4.169926889324486	4.084140276678335	True	True	Down
LTC120-Bleo	LTC120	SenSet	EGR1	8.294370556387438e-05	9.990946352012141e-05	-3.9357313846798765	-0.022481129438833194	Bleo	4.081216566150756	4.000393373036155	True	True	Down
LTC120-Bleo	LTC120	SenSet	CSNK1A1	5.558670378381134e-06	7.136517919035676e-06	4.542516274106577	0.07974888099001598	Bleo	5.255029078272016	5.1465136394030715	True	True	Up
LTC120-Bleo	LTC120	SenSet	NPM1	1.5176893585916463e-212	1.0054692000669657e-211	-31.114830692245526	-0.38412064474162416	Bleo	199.99999999999935	199.99999999999562	True	True	Down
LTC120-Bleo	LTC120	SenSet	CLTB	8.104765438332456e-13	1.3636589467670483e-12	-7.159371704391048	-0.05839037335825539	Bleo	12.091259549638657	11.86529423382747	True	True	Down
LTC120-Bleo	LTC120	SenSet	EDN1	0.2780592680434345	0.29182457834261444	-1.0846893462022769	-0.009107480694353201	Bleo	0.5558626247984065	0.5348781333162789	False	False	Down
LTC120-Bleo	LTC120	SenSet	DEK	2.2557381996763782e-48	5.434278390129456e-48	-14.614933719260147	-0.1365710221339277	Bleo	47.64671130585605	47.26485811707747	True	True	Down
LTC120-Bleo	LTC120	SenSet	RGL2	0.6815981486329759	0.6947058053374562	-0.4102832897657683	-0.010089691065983994	Bleo	0.16647159787688232	0.1581990719108924	False	False	Down
LTC120-Bleo	LTC120	SenSet	CDKN1A	0.0	0.0	59.62745148723932	0.7373797151969348	Bleo	200.0	200.0	True	True	Up
LTC120-Bleo	LTC120	SenSet	MARCKS	2.492584331190104e-197	1.5541996418008886e-196	-29.968946589643146	-0.3638410324849066	Bleo	196.60317593967693	195.80846525307936	True	True	Down
LTC120-Bleo	LTC120	SenSet	CCN2	1.023215330839305e-09	1.595012133367152e-09	-6.105746138202797	-0.04902346076137509	Bleo	8.990032961444733	8.7972360088862	True	True	Down
LTC120-Bleo	LTC120	SenSet	SGK1	8.494073465491649e-12	1.3851873651417151e-11	-6.829955909225901	-0.02043389555783426	Bleo	11.070883987103327	10.858491478481412	True	True	Down
LTC120-Bleo	LTC120	SenSet	TNFAIP3	1.2036799234725855e-12	1.9935948732514696e-12	-7.104947837948731	-0.030157974359171003	Bleo	11.919488983136407	11.700363091855525	True	True	Down
LTC120-Bleo	LTC120	SenSet	CITED2	2.727833749968439e-16	5.163399598154546e-16	-8.184788024488977	-0.0621959387873208	Bleo	15.564182101637064	15.287064263378495	True	True	Down
LTC120-Bleo	LTC120	SenSet	RAC1	2.6409062184785346e-95	9.997716398525881e-95	-20.713067766999732	-0.19030696952838977	Bleo	94.57824702080005	94.0000991868775	True	True	Down
LTC120-Bleo	LTC120	SenSet	ARPC1B	0.0	0.0	-44.95266286851908	-0.535996398492764	Bleo	200.0	200.0	True	True	Down
LTC120-Bleo	LTC120	SenSet	CAV1	4.7717777069127896e-70	1.3310748340335676e-69	-17.692717354402408	-0.21502528439787671	Bleo	69.32131979612278	68.87579752747482	True	True	Down
LTC120-Bleo	LTC120	SenSet	AKR1B1	2.6289841010682897e-13	4.494714753439334e-13	-7.312151520727009	-0.060055968977319046	Bleo	12.580212040306414	12.347297864539897	True	True	Down
LTC120-Bleo	LTC120	SenSet	CTSB	0.0	0.0	-88.6129334065306	-1.438038518092441	Bleo	200.0	200.0	True	True	Down
LTC120-Bleo	LTC120	SenSet	ASPH	2.0497992283839795e-81	6.035519950241718e-81	-19.110880772134582	-0.33719927014264117	Bleo	80.68828867468815	80.21928531019067	True	True	Down
LTC120-Bleo	LTC120	SenSet	NDRG1	0.6982013709700765	0.7048509078364582	0.3877495667174244	0.0325025392003305	Bleo	0.15601930275163872	0.15190273655680656	False	False	Up
LTC120-Bleo	LTC120	SenSet	ALDH1A1	0.0007879983674161627	0.0009079111624577527	-3.3569764056529237	0.007557766445183078	Bleo	3.103474682285681	3.041956644366466	True	True	Down
LTC120-Bleo	LTC120	SenSet	NINJ1	0.8124637318709051	0.8124637318709051	-0.23724886187354138	0.003739877293028715	Bleo	0.09019601668741488	0.09019601668741488	False	False	Down
LTC120-Bleo	LTC120	SenSet	TXN	1.6787572155251002e-284	1.2710590346118617e-283	-36.04455013979645	-0.43561580842566056	Bleo	200.0	200.0	True	True	Down
LTC120-Bleo	LTC120	SenSet	GSN	3.303841661166023e-149	1.5918509821981748e-148	-26.015539027778313	-0.31635043902778215	Bleo	148.4809807747081	147.7980975902655	True	True	Down
LTC120-Bleo	LTC120	SenSet	HSPA5	2.620063146886855e-105	1.0681795906538717e-104	-21.794434887279504	-0.25972061704876737	Bleo	104.58168824149932	103.97135572420538	True	True	Down
LTC120-Bleo	LTC120	SenSet	OPTN	2.8253695907735762e-14	4.991486277033318e-14	-7.606078847023285	-0.052196621043926916	Bleo	13.548924733425176	13.301770118544049	True	True	Down
LTC120-Bleo	LTC120	SenSet	VIM	0.0	0.0	-95.11486563001675	-1.418393436811869	Bleo	200.0	200.0	True	True	Down
LTC120-Bleo	LTC120	SenSet	BAG3	0.0002585868406452433	0.00030121104514720646	-3.653602153509167	-0.024222086588992692	Bleo	3.5873935799218715	3.521129106978195	True	True	Down
LTC120-Bleo	LTC120	SenSet	CD44	2.9507328848922267e-10	4.73905584543297e-10	-6.30134525357915	-0.06481595616289315	Bleo	9.530070103230617	9.324308173507715	True	True	Down
LTC120-Bleo	LTC120	SenSet	SELENOH	7.976325138676989e-30	1.625943201345694e-29	-11.343632681955498	-0.09783018326918352	Bleo	29.09819715120402	28.788894629574045	True	True	Down
LTC120-Bleo	LTC120	SenSet	CCND1	3.2294649296090306e-105	1.2678640094020638e-104	-21.784857845328926	-0.2516425045668991	Bleo	104.49086942731837	103.89692732621259	True	True	Down
LTC120-Bleo	LTC120	SenSet	IL18	1.3683634009790227e-56	3.62616301259441e-56	-15.851696505607096	-0.1368699881480229	Bleo	55.86379855021733	55.44055267628052	True	True	Down
LTC120-Bleo	LTC120	SenSet	CD9	0.0	0.0	-44.588133403176506	-0.6377081425469269	Bleo	200.0	200.0	True	True	Down
LTC120-Bleo	LTC120	SenSet	TNFRSF1A	4.0697525239057665e-30	8.4587013241963e-30	-11.402351573677821	-0.087667379256399	Bleo	29.390431998826337	29.072696309659506	True	True	Down
LTC120-Bleo	LTC120	SenSet	GAPDH	0.0	0.0	-62.962796654128475	-0.8345488974083672	Bleo	200.0	200.0	True	True	Down
LTC120-Bleo	LTC120	SenSet	LIMA1	5.182276493097722e-34	1.098642616536717e-33	-12.158305052117344	-0.07429610061765801	Bleo	33.285479419558754	32.959143558630004	True	True	Down
LTC120-Bleo	LTC120	SenSet	PEBP1	5.096741503751433e-88	1.6371351496898542e-87	-19.888711914639305	-0.17690735572234592	Bleo	87.29270739237582	86.78591546698894	True	True	Down
LTC120-Bleo	LTC120	SenSet	HMGB1	5.380095157044563e-179	3.0015267718248615e-178	-28.527255361455524	-0.3461868788280512	Bleo	178.26921004295556	177.52265777864363	True	True	Down
LTC120-Bleo	LTC120	SenSet	MMP14	0.00012089806085873105	0.00014399094888792687	-3.84429792146087	-0.026272492757415167	Bleo	3.91758066493829	3.8416648063184327	True	True	Down
LTC120-Bleo	LTC120	SenSet	PSMB5	1.1001601626986743e-36	2.4295203592929057e-36	-12.651316283000334	-0.1073639968075858	Bleo	35.95854408510283	35.61447945721365	True	True	Down
LTC120-Bleo	LTC120	SenSet	LGALS3	0.0	0.0	-46.157280699969256	-0.6029975085974483	Bleo	200.0	200.0	True	True	Down
LTC120-Bleo	LTC120	SenSet	FOS	2.276400566336092e-05	2.8726007146622113e-05	-4.235898044786338	-0.030967484048734353	Bleo	4.642751315017407	4.541724735814519	True	True	Down
LTC120-Bleo	LTC120	SenSet	THBS1	2.832686453528313e-41	6.527494871173938e-41	-13.456157444801217	-0.2005284205704521	Bleo	40.54780149432479	40.18525346074159	True	True	Down
LTC120-Bleo	LTC120	SenSet	B2M	0.0	0.0	-63.136935480230285	-0.8588570728777474	Bleo	200.0	200.0	True	True	Down
LTC120-Bleo	LTC120	SenSet	MAP2K1	0.003169920270772988	0.0034640365845560487	-2.9507610686380885	0.006870317721261676	Bleo	2.49895166093644	2.4604175299379145	True	True	Down
LTC120-Bleo	LTC120	SenSet	PKM	3.6211856146594624e-250	2.5589711676926867e-249	-33.78203300492761	-0.40589053660248064	Bleo	200.0	200.0	True	True	Down
LTC120-Bleo	LTC120	SenSet	IL32	5.9504174553351035e-86	1.8551301478397678e-85	-19.6485362684919	-0.21825914467426188	Bleo	85.22545256499603	84.73162561677351	True	True	Down
LTC120-Bleo	LTC120	SenSet	RSL1D1	4.295578565833207e-08	6.413117295469295e-08	-5.478247976514802	-0.030227093921306458	Bleo	7.366978333339946	7.192930816794251	True	True	Down
LTC120-Bleo	LTC120	SenSet	YPEL3	0.02449121152965588	0.02649049410350534	2.249334671426826	0.030606765736550065	Bleo	1.6109897306927643	1.5769099411204888	True	True	Up
LTC120-Bleo	LTC120	SenSet	MAP1LC3B	9.613163890805584e-15	1.7271108007210032e-14	-7.7442711886436015	-0.03490856013169302	Bleo	14.017133653520052	13.762679799897425	True	True	Down
LTC120-Bleo	LTC120	SenSet	MAP2K3	2.7812581184809257e-06	3.685167006987226e-06	-4.686346078316555	-0.028372577566583596	Bleo	5.5557587039693495	5.433542825696523	True	True	Down
LTC120-Bleo	LTC120	SenSet	CCL3	1.2763789895967074e-94	4.6653852723189995e-94	-20.63704233604461	-0.26199550529652915	Bleo	93.8940203533169	93.3311124859511	True	True	Down
LTC120-Bleo	LTC120	SenSet	CCL4	5.588028181886426e-06	7.136517919035676e-06	-4.54140607006529	-0.06947537674589054	Bleo	5.252741412291767	5.1465136394030715	True	True	Down
LTC120-Bleo	LTC120	SenSet	CCL3L1	0.000889219555811737	0.0010135190636133776	-3.3234167630963407	-0.040218794676215266	Bleo	3.050990994817248	2.9941680781064126	True	True	Down
LTC120-Bleo	LTC120	SenSet	IGFBP4	4.53561157345353e-197	2.6709712599226346e-196	29.948986785319228	0.4276578448835035	Bleo	196.34326840361413	195.5733145255397	True	True	Up
LTC120-Bleo	LTC120	SenSet	CAVIN1	4.03490003738794e-83	1.2219982970374906e-82	-19.314774485746188	-0.1981734153631105	Bleo	82.39416722023523	81.91292939932075	True	True	Down
LTC120-Bleo	LTC120	SenSet	SPOP	1.032405549303392e-06	1.4399340556073626e-06	4.885359022737936	0.09389662707283386	Bleo	5.986149669737076	5.841657396753097	True	True	Up
LTC120-Bleo	LTC120	SenSet	NME2	0.0	0.0	-46.155214468973185	-0.5154851655312268	Bleo	200.0	200.0	True	True	Down
LTC120-Bleo	LTC120	SenSet	PTBP1	2.081034429664036e-34	4.501829582538527e-34	-12.232624858734777	-0.11594544416398078	Bleo	33.68172073454598	33.34661094930973	True	True	Down
LTC120-Bleo	LTC120	SenSet	CALR	0.0	0.0	-40.436719886145646	-0.5374658693462515	Bleo	200.0	200.0	True	True	Down
LTC120-Bleo	LTC120	SenSet	GMFG	2.8884924925458102e-56	7.467809858776972e-56	-15.804680880425755	-0.14732554742430495	Bleo	55.539328756891884	55.12680674834685	True	True	Down
LTC120-Bleo	LTC120	SenSet	ZFP36	1.173212491102466e-06	1.5943656930366847e-06	-4.860108815542085	-0.024525795790319688	Bleo	5.93062332176718	5.79741205919289	True	True	Down
LTC120-Bleo	LTC120	SenSet	PLAUR	2.3018554479621675e-151	1.1618889403999511e-150	-26.205473586683695	-0.24323735931372942	Bleo	150.63792195269733	149.93483538216648	True	True	Down
LTC120-Bleo	LTC120	SenSet	IRF3	1.0723678121821504e-06	1.476246598588415e-06	-4.877871435110266	-0.0157262444069321	Bleo	5.969656230125067	5.830841090032779	True	True	Down
LTC120-Bleo	LTC120	SenSet	ID1	0.45309120108341194	0.4708594834788399	-0.7502715044734224	-0.005043437207364554	Bleo	0.34381437162797646	0.3271086781251238	False	False	Down
LTC120-Bleo	LTC120	SenSet	EIF2S2	1.7267673217411716e-111	7.626555671023509e-111	-22.436676636046883	-0.24331673554716743	Bleo	110.76276617875666	110.1176715552035	True	True	Down
LTC120-Bleo	LTC120	SenSet	CEBPB	3.714960225547617e-94	1.3126192796934915e-93	-20.585330438102915	-0.1943035913246387	Bleo	93.43004583167935	92.88186122113424	True	True	Down
LTC120-Bleo	LTC120	SenSet	SOD1	2.873063148865804e-88	9.517021680617975e-88	-19.917440460121398	-0.20849689167762606	Bleo	87.54165482827099	87.02149894132613	True	True	Down
LTC120-Bleo	LTC120	SenSet	ETS2	5.1568584761527716e-09	7.92213041264049e-09	-5.8420297797517025	-0.06715080513209787	Bleo	8.28761478712524	8.101158012597725	True	True	Down
LTC120-Bleo	LTC120	SenSet	SMARCB1	0.0001367644707279729	0.00016107815441294585	-3.813947613654667	0.006772990889880676	Bleo	3.8640267108825106	3.792963355057065	True	True	Down
LTC120-Bleo	LTC120	SenSet	MIF	0.0	0.0	-38.27755881245692	-0.43626637280186537	Bleo	200.0	200.0	True	True	Down
LTC120-Bleo	LTC120	SenSet	EWSR1	0.2651611345228817	0.2810708025942546	1.1142752195000982	0.05050323031709214	Bleo	0.5764901314708709	0.5511842662061007	False	False	Up
LTC120-Bleo	LTC120	SenSet	RBX1	5.741587485177618e-69	1.560534034432891e-68	-17.552005926912695	-0.1622464672695288	Bleo	68.24096801339763	67.80672675515936	True	True	Down
LTC120-Bleo	LTC120	SenSet	TMSB4X	0.0	0.0	-94.68854018214597	-1.378560672988934	Bleo	200.0	200.0	True	True	Down
LTC120-Bleo	LTC120	SenSet	BEX3	2.575210824009981e-15	4.706419781811344e-15	-7.90993608081958	-0.06787839820462391	Bleo	14.589187210911629	14.327309339209796	True	True	Down
LTC124-Bleo	LTC124	GO	ZMPSTE24	4.307073425031173e-05	0.00011998275969729695	4.090358272074768	0.05521530822559678	Bleo	4.3658177245192515	3.9208811531709906	True	True	Up
LTC124-Bleo	LTC124	GO	YBX1	0.7283550561276391	0.8115956339707978	-0.34731450328405755	0.01692650860546746	Bleo	0.13765686062281382	0.09066029794659027	False	False	Down
LTC124-Bleo	LTC124	GO	PRMT6	0.8631699338744587	0.8881807214690213	-0.1723403885474238	-0.0003300297810668179	Bleo	0.06390369550288429	0.05149865769970887	False	False	Down
LTC124-Bleo	LTC124	GO	LMNA	8.132595680800332e-07	3.0206783957258376e-06	4.932158319833048	0.10089458612075908	Bleo	6.089770818498102	5.519895510541541	True	True	Up
LTC124-Bleo	LTC124	GO	SLC30A10	0.02092658688235133	0.04185317376470266	2.3093063619002283	0.032779332465114726	Bleo	1.6793015991355342	1.378271603471553	True	True	Up
LTC124-Bleo	LTC124	GO	AKT3	1.9355833590730667e-12	1.1613500154438401e-11	7.039047534670797	0.1358150489439982	Bleo	11.713188120337854	10.93503686995421	True	True	Up
LTC124-Bleo	LTC124	GO	ID2	0.017574404904039383	0.03619453476292982	-2.374464945104142	0.013010569033879038	Bleo	1.7551193719279137	1.441357001331179	True	True	Down
LTC124-Bleo	LTC124	GO	SMC6	2.467400552944766e-07	9.622862156484587e-07	-5.160159108260078	-0.05087568115460578	Bleo	6.607760342276432	6.016695735249932	True	True	Down
LTC124-Bleo	LTC124	GO	PNPT1	0.010816159123603137	0.023435011434473463	2.548582852225707	0.0245022787132832	Bleo	1.9659269321647872	1.6301348302415941	True	True	Up
LTC124-Bleo	LTC124	GO	ECRG4	0.9036929962908266	0.9154292689699282	-0.12099752407237654	0.001567379626825953	Bleo	0.04397908353102307	0.03837520601302456	False	False	Down
LTC124-Bleo	LTC124	GO	PLA2R1	0.17182061792998649	0.29134800431606406	1.3663771469621053	0.02363808104808912	Bleo	0.7649247234153767	0.5355879524064703	False	False	Up
LTC124-Bleo	LTC124	GO	NEK4	0.5359984802264652	0.6445269530703753	0.6188753473348739	0.006846596874062194	Bleo	0.2708364417068487	0.19075891644094747	False	False	Up
LTC124-Bleo	LTC124	GO	PRKCD	0.7985890642566367	0.8560020026299425	-0.2551735432338334	-0.0016141697772427133	Bleo	0.09767664125602676	0.06752521928299168	False	False	Down
LTC124-Bleo	LTC124	GO	BCL6	1.0795678959877597e-27	1.2029470841006465e-26	-10.905952388255711	-0.15607265942351495	Bleo	26.96675003890125	25.919753476225026	True	True	Down
LTC124-Bleo	LTC124	GO	OPA1	1.4860099533885058e-09	7.119081679861469e-09	6.045875307205555	0.0813030683403847	Bleo	8.827978281633836	8.147576024212933	True	True	Up
LTC124-Bleo	LTC124	GO	MAPK10	3.5208406422215925e-156	9.15418566977614e-155	-26.62463298459968	-0.5663025005562812	Bleo	155.45335363121214	154.0383802832413	True	True	Down
LTC124-Bleo	LTC124	GO	ING2	0.3129527624796353	0.4438239176983919	-1.0090456064303224	-0.008784683037305285	Bleo	0.5045212105130915	0.35278929731685493	False	False	Down
LTC124-Bleo	LTC124	GO	TERT	0.8654068568159694	0.8881807214690213	0.16949556969735588	0.005420724858476179	Bleo	0.06277966810939795	0.05149865769970887	False	False	Up
LTC124-Bleo	LTC124	GO	PLK2	1.9184787311042553e-06	6.506145262005736e-06	4.761827257220988	0.04112840533760631	Bleo	5.717043011172603	5.186676244499715	True	True	Up
LTC124-Bleo	LTC124	GO	NPM1	0.5209264357572856	0.6445269530703753	0.641917985454703	0.03415286675905538	Bleo	0.2832236026130024	0.19075891644094747	False	False	Up
LTC124-Bleo	LTC124	GO	MAPK9	0.1770720867875336	0.2922085713473336	-1.349825114956509	-0.017023706919226167	Bleo	0.7518498945387851	0.5343070490647848	False	False	Down
LTC124-Bleo	LTC124	GO	EEF1E1	0.4126361266224863	0.5281238980771088	-0.8192634401759287	-0.007921675578820397	Bleo	0.3844327518695145	0.2772641798544557	False	False	Down
LTC124-Bleo	LTC124	GO	ZKSCAN3	0.8187952957067863	0.8630545008801261	-0.22909472188913985	-0.0044995227139476845	Bleo	0.0868246611908375	0.06396177823133328	False	False	Down
LTC124-Bleo	LTC124	GO	HLA-G	1.3556219422517284e-10	7.275692608792309e-10	6.420797574004072	0.09691206316033289	Bleo	9.867861410237637	9.138125657756621	True	True	Up
LTC124-Bleo	LTC124	GO	HMGA1	9.494405529108279e-06	2.962254525081783e-05	4.4283787797952545	0.0759694859510463	Bleo	5.022532222449901	4.528377628431459	True	True	Up
LTC124-Bleo	LTC124	GO	MAPK14	0.278683638851401	0.40254303389646817	-1.0832811740511314	0.004250345361714869	Bleo	0.5548885273940836	0.39518768452657166	False	False	Down
LTC124-Bleo	LTC124	GO	CDKN1A	0.0	0.0	67.48506501165934	1.1083656643863384	Bleo	200.0	200.0	True	True	Up
LTC124-Bleo	LTC124	GO	SRF	0.7880176504843166	0.8560020026299425	0.26888568846087724	0.0033429516919324456	Bleo	0.10346405481743365	0.06752521928299168	False	False	Up
LTC124-Bleo	LTC124	GO	CGAS	0.04579339945846936	0.08504488470858595	-1.997292667280311	-0.008837402691426355	Bleo	1.3391971155626157	1.0703518032700359	True	False	Down
LTC124-Bleo	LTC124	GO	MAP3K5	0.5185587102295415	0.6445269530703753	0.6455687047903831	0.042071055590934825	Bleo	0.2852020664971662	0.19075891644094747	False	False	Up
LTC124-Bleo	LTC124	GO	FBXO5	0.04104012160610399	0.07807632890917345	-2.043124435044079	-0.017326970146949335	Bleo	1.386791361035088	1.107480615064343	True	False	Down
LTC124-Bleo	LTC124	GO	TWIST1	0.5475006705708663	0.6470462470382965	0.6015095235292407	0.010164445967769123	Bleo	0.26161534456994706	0.18906467742133534	False	False	Up
LTC124-Bleo	LTC124	GO	CDK6	1.5515947250980125e-09	7.119081679861469e-09	6.038909249397241	0.09033530560348124	Bleo	8.80922170552514	8.147576024212933	True	True	Up
LTC124-Bleo	LTC124	GO	ZNF277	0.0012469793860825635	0.003039512253576249	3.2279106001245244	0.06964830598137273	Bleo	2.9041407258194445	2.51719610144887	True	True	Up
LTC124-Bleo	LTC124	GO	WRN	1.3991716555369824e-10	7.275692608792309e-10	-6.415982885790764	-0.06846903584766084	Bleo	9.85412900139142	9.138125657756621	True	True	Down
LTC124-Bleo	LTC124	GO	KAT6A	0.01763323488450427	0.03619453476292982	-2.3732309408109953	-0.006186180866036284	Bleo	1.7536680074048492	1.441357001331179	True	True	Down
LTC124-Bleo	LTC124	GO	NSMCE2	2.3919824832274257e-28	3.109577228195653e-27	11.042165352953017	0.17395627499629018	Bleo	27.62124200506219	26.507298652755352	True	True	Up
LTC124-Bleo	LTC124	GO	CDKN2A	0.5966144246573217	0.6945660466159865	0.5292753905293707	0.008773880614158257	Bleo	0.22430625068339807	0.15828645069374406	False	False	Up
LTC124-Bleo	LTC124	GO	CDKN2B	5.743526359837093e-05	0.000154481053816308	-4.023107504134033	-0.07369966415827661	Bleo	4.240821381403365	3.811124776611841	True	True	Down
LTC124-Bleo	LTC124	GO	SMC5	1.608252931618261e-07	6.602301508748651e-07	-5.23971440821737	-0.04193805412811891	Bleo	6.793645648269287	6.180304646531635	True	True	Down
LTC124-Bleo	LTC124	GO	NEK6	1.0160736383004117e-16	7.204885798857465e-16	-8.302891846899785	-0.13357917424029275	Bleo	15.993074816118416	15.14237289858616	True	True	Down
LTC124-Bleo	LTC124	GO	ABL1	0.3963376360457601	0.5239717900265981	0.8481801754705687	0.030438145901450664	Bleo	0.4019346852966286	0.28069209424829245	False	False	Up
LTC124-Bleo	LTC124	GO	MAPK8	0.06726310327034933	0.11923913761561927	1.8299119698487478	0.05000300359516596	Bleo	1.172223099820991	0.923581173616698	False	False	Up
LTC124-Bleo	LTC124	GO	SIRT1	0.005408417573386669	0.012053044877833149	2.781644932441814	0.04726899882205965	Bleo	2.2669297847408645	1.9189032264006598	True	True	Up
LTC124-Bleo	LTC124	GO	BMPR1A	9.710969109158165e-32	1.5149111810286739e-30	-11.723051635450693	-0.16976073468301345	Bleo	31.012737427377456	29.819612829022994	True	True	Down
LTC124-Bleo	LTC124	GO	HRAS	3.7735542390430675e-05	0.00010901378912791084	4.120924292084149	0.05473642520416572	Bleo	4.423249403311958	3.962518564780465	True	True	Up
LTC124-Bleo	LTC124	GO	ARNTL	0.0374304949213663	0.07298946509666429	2.081037268782762	0.02005163133737692	Bleo	1.4267744304277281	1.1367398190652098	True	False	Up
LTC124-Bleo	LTC124	GO	SPI1	0.0002466781553173437	0.0006413632038250936	-3.6656842270720635	-0.049746850066743564	Bleo	3.607869307928942	3.1928959599581237	True	True	Down
LTC124-Bleo	LTC124	GO	KAT5	0.9649382169475416	0.9649382169475416	0.04395758058792568	-0.0013510912122410568	Bleo	0.015500492767855345	0.015500492767855345	False	False	Up
LTC124-Bleo	LTC124	GO	ATM	0.0006679043208612043	0.001680533452489482	-3.4024260322102284	-0.01006016050627001	Bleo	3.175285746952831	2.774552838096623	True	True	Down
LTC124-Bleo	LTC124	GO	CDKN1B	0.22918888924853098	0.3505241835565768	-1.2024508724199103	-0.01529623276946511	Bleo	0.6398064401732937	0.45528201358074966	False	False	Down
LTC124-Bleo	LTC124	GO	CDK2	0.06372741810058179	0.11559857236849719	-1.8540820795169914	-0.009018900609469693	Bleo	1.1956736764892937	0.9370475293783997	False	False	Down
LTC124-Bleo	LTC124	GO	HMGA2	4.552238442136886e-18	3.5507459848667714e-17	8.66406744397065	0.16822031079070732	Bleo	17.341774998064608	16.449680395374127	True	True	Up
LTC124-Bleo	LTC124	GO	PAWR	4.84318251161117e-19	4.1974248433963475e-18	-8.915797414872449	-0.13705126881366725	Bleo	18.31486916459127	17.377017071340113	True	True	Down
LTC124-Bleo	LTC124	GO	NUAK1	0.17982065929066682	0.2922085713473336	-1.3413074274494574	-0.024630471394408354	Bleo	0.745160414379678	0.5343070490647848	False	False	Down
LTC124-Bleo	LTC124	GO	MAPKAPK5	0.6881310270888779	0.7778872480135142	-0.40139269462153143	0.007581975366205529	Bleo	0.16232885984042578	0.10908334788720066	False	False	Down
LTC124-Bleo	LTC124	GO	TBX3	0.41301997157312353	0.5281238980771088	0.8185907056212316	0.01725091879644325	Bleo	0.38402894753416905	0.2772641798544557	False	False	Up
LTC124-Bleo	LTC124	GO	ARG2	0.11101114169346808	0.19241931226867803	1.593664757848012	0.03372904648478915	Bleo	0.9546334308245054	0.7157513419093685	False	False	Up
LTC124-Bleo	LTC124	GO	VASH1	2.1261198102319603e-06	6.909889383253871e-06	-4.741051399169625	-0.05794149029761446	Bleo	5.672412265938536	5.160528904959662	True	True	Down
LTC124-Bleo	LTC124	GO	B2M	1.0950305770451913e-197	4.270619250476246e-196	29.99634996672658	0.32391503467319804	Bleo	196.96017732974147	195.3694989773853	True	True	Up
LTC124-Bleo	LTC124	GO	MAP2K1	1.4962796266023003e-06	5.304991403408156e-06	-4.811731929642153	-0.03814474008529789	Bleo	5.82498723739254	5.275315315524266	True	True	Down
LTC124-Bleo	LTC124	GO	PML	0.00476381813967424	0.010928759261605608	2.8225850716766336	0.03910649130947352	Bleo	2.3220448262076263	1.961429140559401	True	True	Up
LTC124-Bleo	LTC124	GO	ULK3	0.35314624977724873	0.4749208186659552	0.9285038921699558	0.007370742604033073	Bleo	0.45204540136154586	0.32337879223400273	False	False	Up
LTC124-Bleo	LTC124	GO	IGF1R	2.6029166962413745e-36	5.07568755767068e-35	-12.583484062979755	-0.13617278320010873	Bleo	35.58453973083107	34.29450511946855	True	True	Down
LTC124-Bleo	LTC124	GO	RSL1D1	0.3328892518144425	0.4636671721701163	0.9683106413705425	0.004931824831067855	Bleo	0.4777002269311503	0.3337936512468703	False	False	Up
LTC124-Bleo	LTC124	GO	YPEL3	0.19108244629236038	0.3041720573633492	-1.3073836531524095	-0.0076897021952494204	Bleo	0.7187792073903975	0.5168806847284306	False	False	Down
LTC124-Bleo	LTC124	GO	TERF2	0.20797937553977053	0.324447825842042	1.2591410888319263	0.015765066229920466	Bleo	0.6819797301015369	0.48885513174707534	False	False	Up
LTC124-Bleo	LTC124	GO	TP53	0.5371057942253128	0.6445269530703753	-0.6171954837767374	0.004761606812395763	Bleo	0.2699401624885723	0.19075891644094747	False	False	Down
LTC124-Bleo	LTC124	GO	MAP2K4	0.24565884127272863	0.361535653193827	1.1609583411753688	0.046694450845130686	Bleo	0.60966760096998	0.4418488678802886	False	False	Up
LTC124-Bleo	LTC124	GO	MAP2K3	3.9816930642605716e-13	2.5881004917693713e-12	7.2561819831351535	0.09604327456717454	Bleo	12.399932221364272	11.587018864721417	True	True	Up
LTC124-Bleo	LTC124	GO	ABI3	0.24098434790713696	0.36147652186070545	-1.17252996736474	-0.010705194631087694	Bleo	0.6180111642231015	0.4419199051674203	False	False	Down
LTC124-Bleo	LTC124	GO	TBX2	0.35272498431839006	0.4749208186659552	0.9293166975556895	0.014066586839746098	Bleo	0.4525637771702843	0.32337879223400273	False	False	Up
LTC124-Bleo	LTC124	GO	MAP3K3	2.8284813673201476e-08	1.2256752591720638e-07	-5.551735007737409	-0.04626345399719334	Bleo	7.548446677838084	6.911624580250909	True	True	Down
LTC124-Bleo	LTC124	GO	MAP2K6	0.004196957105945195	0.009920080432234097	-2.8629659140016095	-0.02576216825796901	Bleo	2.3770654693747626	2.0034848065621698	True	True	Down
LTC124-Bleo	LTC124	GO	MAP2K7	0.8011300793844334	0.8560020026299425	0.25188483794738176	0.006836958258623654	Bleo	0.0962969618530162	0.06752521928299168	False	False	Up
LTC124-Bleo	LTC124	GO	CALR	1.5397772813090352e-21	1.5012828492763095e-20	-9.532204753621029	-0.21467666335423363	Bleo	20.812542092471016	19.82353747677248	True	True	Down
LTC124-Bleo	LTC124	GO	RBL1	1.225642956787449e-05	3.6769288703623474e-05	-4.372975834048751	-0.03419291819575432	Bleo	4.911636026131171	4.434514771411508	True	True	Down
LTC124-Bleo	LTC124	GO	MAPK11	0.6238970669996454	0.7156466356760639	0.49033471308688376	0.008857445212738499	Bleo	0.20488705602513202	0.14530136604088792	False	False	Up
LTC124-Bleo	LTC124	Fridman	ISG15	1.4771749874705668e-120	3.212855597748483e-119	23.347033736786365	0.3848805208023993	Bleo	119.83056805472772	118.49310879343706	True	True	Up
LTC124-Bleo	LTC124	Fridman	F3	7.73021577453454e-06	2.2417625746150167e-05	4.472522792686461	0.10214121856524094	Bleo	5.111808383393213	4.6494103854942574	True	True	Up
LTC124-Bleo	LTC124	Fridman	IGSF3	1.4290223203837076e-05	4.010481995915566e-05	-4.339353902528444	-0.05841315078049596	Bleo	4.844960987763422	4.396803428979076	True	True	Down
LTC124-Bleo	LTC124	Fridman	S100A11	2.771108556340472e-30	2.1916949491056458e-29	11.435756496851528	0.20649069249204532	Bleo	29.557346460686123	28.659219893225732	True	True	Up
LTC124-Bleo	LTC124	Fridman	RAB13	0.14546686212142998	0.21450198312821034	-1.455731486606143	-0.018644989300636572	Bleo	0.8372359292685176	0.6685686882920432	False	False	Down
LTC124-Bleo	LTC124	Fridman	IFI16	3.080791093051251e-16	1.4890490283081048e-15	8.17012146812021	0.14988253731410406	Bleo	15.511337749982665	14.827091002467352	True	True	Up
LTC124-Bleo	LTC124	Fridman	PEA15	1.171475970256285e-13	4.853257591061752e-13	7.419969173260616	0.10795075840987631	Bleo	12.931266615382963	12.313966657498264	True	True	Up
LTC124-Bleo	LTC124	Fridman	CREG1	0.013251140223023289	0.023056983988060525	2.476947472707803	0.06323379181033362	Bleo	1.8777467503112046	1.637197502028605	True	True	Up
LTC124-Bleo	LTC124	Fridman	GUK1	1.7111705213084662e-09	6.20299313974319e-09	6.023091109633132	0.08707974645496486	Bleo	8.766706710053722	8.20739869914671	True	True	Up
LTC124-Bleo	LTC124	Fridman	RHOB	0.32667063894668924	0.4189142698600839	-0.9808420486768056	-0.0024655965870647445	Bleo	0.4858898980206199	0.3778748456164882	False	False	Down
LTC124-Bleo	LTC124	Fridman	CYP1B1	0.0003943882066670681	0.0008797890764111519	-3.5438107670985564	-0.019560930666824183	Bleo	3.4040760801811123	3.0556214345889927	True	True	Down
LTC124-Bleo	LTC124	Fridman	COL3A1	0.0003326221401459634	0.0007615296366499688	3.5884716610845744	-0.10516630773742874	Bleo	3.4780488464478196	3.1183131904460115	True	True	Up
LTC124-Bleo	LTC124	Fridman	STAT1	1.7256134701920352e-76	2.1446910272386724e-75	18.509667858650204	0.2837436574842027	Bleo	75.76305647777615	74.66863526517179	True	True	Up
LTC124-Bleo	LTC124	Fridman	FN1	5.550919479766363e-17	3.01831246712296e-16	-8.37439307407247	-0.41530860921820456	Bleo	16.25563507238833	15.520235802425637	True	True	Down
LTC124-Bleo	LTC124	Fridman	IGFBP2	0.006517081285728068	0.01259969048574093	-2.7205631995525086	-0.04735593014572649	Bleo	2.1859468621372837	1.8996401232940088	True	True	Down
LTC124-Bleo	LTC124	Fridman	IGFBP5	0.20326344680937447	0.2806971408319933	-1.272308733363673	-0.0419723504370925	Bleo	0.6919407142114391	0.5517620110464022	False	False	Down
LTC124-Bleo	LTC124	Fridman	FILIP1L	0.027878722568861918	0.045763186103603526	-2.1989887454872434	-0.0005570670987489201	Bleo	1.554727129928562	1.3394837469107326	True	True	Down
LTC124-Bleo	LTC124	Fridman	LDB2	0.003935856312131746	0.007782261344442316	-2.883257442630163	-0.22884982101397644	Bleo	2.4049607649122833	2.1088941887798525	True	True	Down
LTC124-Bleo	LTC124	Fridman	IGFBP7	1.0609998832155018e-25	6.593356417124904e-25	10.480572070612004	0.06781765992940314	Bleo	24.97428466390155	24.180893446961168	True	True	Up
LTC124-Bleo	LTC124	Fridman	ESM1	0.06132306184790278	0.0935983575573253	1.8711588839318238	0.04326388771473322	Bleo	1.2123761690418775	1.0287317720957503	False	False	Up
LTC124-Bleo	LTC124	Fridman	CCNB1	0.00011354964434827502	0.0002744116405083313	-3.859649776385798	-0.057858469383870986	Bleo	3.9448142217068924	3.5615974698555615	True	True	Down
LTC124-Bleo	LTC124	Fridman	CXCL14	0.23931190663218993	0.32030978272308497	-1.1767084183525651	-0.017625217760306157	Bleo	0.6210356931290683	0.49442979715330526	False	False	Down
LTC124-Bleo	LTC124	Fridman	EGR1	0.3274272454078817	0.4189142698600839	0.9793091608498272	0.020325364474171395	Bleo	0.48488518552887033	0.3778748456164882	False	False	Up
LTC124-Bleo	LTC124	Fridman	SPARC	6.09944786324787e-37	5.896132934472941e-36	-12.697569782030486	-0.3046413931053026	Bleo	36.21470947659539	35.2294327334161	True	True	Down
LTC124-Bleo	LTC124	Fridman	CLTB	5.756981875283827e-21	3.339049487664619e-20	9.39435434118062	0.1278592491776317	Bleo	20.239805137832796	19.476377144269858	True	True	Up
LTC124-Bleo	LTC124	Fridman	TFAP2A	0.8913917069019537	0.9017567267496508	-0.13654341348883658	-0.001881851131916995	Bleo	0.04993141070695864	0.044910609331907846	False	False	Down
LTC124-Bleo	LTC124	Fridman	RGL2	0.3036949048185935	0.40032510180632785	1.0285420851305973	0.005502462514255721	Bleo	0.5175624943106828	0.39758717723393294	False	False	Up
LTC124-Bleo	LTC124	Fridman	CDKN1A	0.0	0.0	67.48506501165934	1.1083656643863384	Bleo	200.0	200.0	True	True	Up
LTC124-Bleo	LTC124	Fridman	MARCKS	0.013206929496827195	0.023056983988060525	2.478140047600221	0.05770861067657973	Bleo	1.8791981405676703	1.637197502028605	True	True	Up
LTC124-Bleo	LTC124	Fridman	CCN2	0.6320138404104603	0.6788296804408648	-0.47889427999982137	-0.03039654863574623	Bleo	0.1992734110402818	0.168239177300313	False	False	Down
LTC124-Bleo	LTC124	Fridman	HBS1L	0.17401792113100678	0.24818949407209162	1.3594061570822753	0.038082630547591645	Bleo	0.7594060238580573	0.6052166062502059	False	False	Up
LTC124-Bleo	LTC124	Fridman	TNFAIP3	0.7349485946443757	0.7703678040248275	-0.33855021220123727	0.013117977694413308	Bleo	0.1337430362124357	0.11330187596989107	False	False	Down
LTC124-Bleo	LTC124	Fridman	CITED2	5.150095333588443e-05	0.00013577524061278624	4.048708900956037	0.05582976483760968	Bleo	4.288184731644597	3.8671794189038655	True	True	Up
LTC124-Bleo	LTC124	Fridman	RAC1	2.5826583309797263e-06	7.74797499293918e-06	-4.7014932263734135	-0.02458113645996929	Bleo	5.587933044382198	5.110811789662535	True	True	Down
LTC124-Bleo	LTC124	Fridman	IGFBP3	1.1407186892118563e-15	5.126429648814198e-15	-8.010684365071308	-0.33670744271684433	Bleo	14.942821443036683	14.290184998173299	True	True	Down
LTC124-Bleo	LTC124	Fridman	COL1A2	0.08529737429803166	0.1279460614470475	1.7207435260988453	-0.29480213846985004	Bleo	1.069064337477578	0.8929730784218965	False	False	Up
LTC124-Bleo	LTC124	Fridman	SERPINE1	0.019295221642119727	0.032282390055084924	-2.339777686136514	-0.12441888160837666	Bleo	1.7145502283702887	1.4910343193864692	True	True	Down
LTC124-Bleo	LTC124	Fridman	TES	6.618372332233583e-35	5.757983929043217e-34	12.325315765921786	0.2618145514500214	Bleo	34.179248804222716	33.2397295516041	True	True	Up
LTC124-Bleo	LTC124	Fridman	IRF5	0.5112372000385703	0.6010491405858868	0.6569124692757442	0.014708143047548555	Bleo	0.29137755237767227	0.2210900194900299	False	False	Up
LTC124-Bleo	LTC124	Fridman	NRG1	7.183757082429953e-118	1.2499737323428118e-116	23.081011609047312	0.5754116711225733	Bleo	117.14364836168929	115.9030991134067	True	True	Up
LTC124-Bleo	LTC124	Fridman	TSPYL5	0.5923623534151278	0.6654545505793203	-0.5354158195660117	-0.001956272282458184	Bleo	0.22741255012314573	0.17688160075525997	False	False	Down
LTC124-Bleo	LTC124	Fridman	CCN4	0.4248325407032022	0.5133393200163693	-0.7980653968028496	-0.015589447289387257	Bleo	0.37178222519734183	0.2895954690099918	False	False	Down
LTC124-Bleo	LTC124	Fridman	CDKN2A	0.5966144246573217	0.6654545505793203	0.5292753905293707	0.008773880614158257	Bleo	0.22430625068339807	0.17688160075525997	False	False	Up
LTC124-Bleo	LTC124	Fridman	CDKN2B	5.743526359837093e-05	0.00014696670391347853	-4.023107504134033	-0.07369966415827661	Bleo	4.240821381403365	3.832781045827002	True	True	Down
LTC124-Bleo	LTC124	Fridman	ALDH1A1	8.536156501287012e-05	0.00021218446160342	3.9288260250461358	0.06813661103621402	Bleo	4.06873763118641	3.673286422918067	True	True	Up
LTC124-Bleo	LTC124	Fridman	AOPEP	8.91215360267491e-101	1.292262272387862e-99	-21.311333055787227	-0.35818058611507464	Bleo	100.05001733695724	98.88864933472226	True	True	Down
LTC124-Bleo	LTC124	Fridman	GSN	2.7962889925866734e-16	1.4310420138531798e-15	-8.181802586297222	-0.20564322637989707	Bleo	15.553417946874873	14.844347615634529	True	True	Down
LTC124-Bleo	LTC124	Fridman	OPTN	0.0007386656842773746	0.0016065978633032897	3.374810377381344	0.055395657370387985	Bleo	3.131552076253341	2.794092814962685	True	True	Up
LTC124-Bleo	LTC124	Fridman	VIM	1.730144002667702e-301	5.0174176077363356e-300	-37.11305494023555	-0.6018336058011584	Bleo	200.0	200.0	True	True	Down
LTC124-Bleo	LTC124	Fridman	BMI1	0.04619853373802894	0.07177272205729496	1.993574871772022	0.030925637250368787	Bleo	1.3353718079847456	1.1440405823723276	True	False	Up
LTC124-Bleo	LTC124	Fridman	IRF7	2.8533164641385433e-07	9.929541295202131e-07	5.132886725608664	0.06947809648280484	Bleo	6.54465005764293	6.0030708136963495	True	True	Up
LTC124-Bleo	LTC124	Fridman	CDKN1C	0.9071050499184734	0.9071050499184734	-0.11669083922515164	0.01093540413696558	Bleo	0.04234241530144061	0.04234241530144061	False	False	Down
LTC124-Bleo	LTC124	Fridman	SMPD1	0.0027491788263315164	0.0056947275688295695	2.9944746688875523	0.04115475292762563	Bleo	2.5607970096061305	2.244527047385412	True	True	Up
LTC124-Bleo	LTC124	Fridman	HPS5	0.04119098727282817	0.06515665259520093	2.0416023977744344	0.04656922472024863	Bleo	1.3851977986723034	1.1860412355479288	True	False	Up
LTC124-Bleo	LTC124	Fridman	HTATIP2	0.3860187754778255	0.4867193256024756	0.8668599031278976	0.008778124520277125	Bleo	0.4133915712657862	0.31272140938442294	False	False	Up
LTC124-Bleo	LTC124	Fridman	CD44	6.397191134932447e-07	2.1405985720735494e-06	4.978823607682915	0.03395216454324368	Bleo	6.19401067326143	5.66946476861363	True	True	Up
LTC124-Bleo	LTC124	Fridman	CCND1	9.538969045026122e-27	6.383771591671327e-26	10.70600522260813	0.1646674702336467	Bleo	26.020498560542315	25.19492266023053	True	True	Up
LTC124-Bleo	LTC124	Fridman	MMP1	2.1908567076367875e-41	2.3825566695550066e-40	13.47513453037253	0.4838041973300098	Bleo	40.65938602641816	39.62295676079149	True	True	Up
LTC124-Bleo	LTC124	Fridman	CRYAB	0.03800359541144332	0.06122801482954757	2.074815953773269	0.008814094098670802	Bleo	1.420175314080961	1.213049821285311	True	False	Up
LTC124-Bleo	LTC124	Fridman	IGFBP6	0.6083939980972466	0.6700035168919045	-0.5123672629603642	-0.006769409130248018	Bleo	0.21581507898147165	0.17392291765329454	False	False	Down
LTC124-Bleo	LTC124	Fridman	RAB5B	0.1773970207227351	0.24892807746577345	1.3488130538815541	0.029042120575235253	Bleo	0.7510536781601049	0.6039261150397404	False	False	Up
LTC124-Bleo	LTC124	Fridman	MDM2	0.0	0.0	93.52179704445501	2.0859499463109312	Bleo	200.0	200.0	True	True	Up
LTC124-Bleo	LTC124	Fridman	ING1	0.7086663517518483	0.7518777146635465	-0.37364781951894444	0.006311163024343244	Bleo	0.14955818752269248	0.1238527872877906	False	False	Down
LTC124-Bleo	LTC124	Fridman	RABGGTA	1.9367910513072686e-05	5.265650670741637e-05	4.27205578670116	0.045421926544994336	Bleo	4.712917230163211	4.278547955864498	True	True	Up
LTC124-Bleo	LTC124	Fridman	HSPA2	0.7624290329551793	0.7896586412750071	0.30229258166311407	0.008497918613715912	Bleo	0.11780057431601157	0.10256060775927472	False	False	Up
LTC124-Bleo	LTC124	Fridman	TNFAIP2	0.4246545473661312	0.5133393200163693	0.798372171651106	0.02328384483599022	Bleo	0.3719642209600142	0.2895954690099918	False	False	Up
LTC124-Bleo	LTC124	Fridman	NDN	0.5465716901199777	0.6256807505320797	0.6029052997680916	0.010115823321093266	Bleo	0.2623528665019	0.20364720616407284	False	False	Up
LTC124-Bleo	LTC124	Fridman	THBS1	2.5029912713405784e-27	1.8146686717219193e-26	-10.829212314719394	-0.28979188301112574	Bleo	26.601540664900458	25.741202658329463	True	True	Down
LTC124-Bleo	LTC124	Fridman	ALDH1A3	0.003472149651206158	0.0070250469687194355	2.922516731892543	0.03673854302040233	Bleo	2.4594015648053333	2.1533507677663013	True	True	Up
LTC124-Bleo	LTC124	Fridman	TGFB1I1	0.010202740280433305	0.01888592349782335	-2.5688812857543817	-0.028868966590197026	Bleo	1.9912831685480752	1.723861773865174	True	True	Down
LTC124-Bleo	LTC124	Fridman	RBL2	1.5968618186976614e-11	6.040303401160719e-11	-6.738812613243897	-0.06533457313709745	Bleo	10.796732663055954	10.218941246454929	True	True	Down
LTC124-Bleo	LTC124	Fridman	E2F4	0.00026279348632275544	0.0006179198191913439	3.649458698200785	0.04223774228305344	Bleo	3.580385403530607	3.209067874978983	True	True	Up
LTC124-Bleo	LTC124	Fridman	MAP1LC3B	1.1784895744400455e-15	5.126429648814198e-15	8.006677550172217	0.15618615188683443	Bleo	14.928674255127936	14.290184998173299	True	True	Up
LTC124-Bleo	LTC124	Fridman	TP53	0.5371057942253128	0.6230427213013628	-0.6171954837767374	0.004761606812395763	Bleo	0.2699401624885723	0.2054821732616538	False	False	Down
LTC124-Bleo	LTC124	Fridman	MAP2K3	3.9816930642605716e-13	1.5745786208666804e-12	7.2561819831351535	0.09604327456717454	Bleo	12.399932221364272	11.80283564956786	True	True	Up
LTC124-Bleo	LTC124	Fridman	IGFBP4	0.8891449296890817	0.9017567267496508	0.13938625951029837	0.05955901624008764	Bleo	0.051027443715725485	0.044910609331907846	False	False	Up
LTC124-Bleo	LTC124	Fridman	NME2	0.4633734309731714	0.552239568420081	-0.7333033521487717	0.03564446665737542	Bleo	0.33406887152261144	0.2578724790244488	False	False	Down
LTC124-Bleo	LTC124	Fridman	SMURF2	0.22933865614659654	0.31175723569927966	1.2020641980131048	0.08514196101310856	Bleo	0.6395227366515843	0.506183458016853	False	False	Up
LTC124-Bleo	LTC124	Fridman	LAMA1	7.685786813197697e-07	2.4765313064748134e-06	4.94318149966991	0.0834241814305689	Bleo	6.114311666077226	5.606156177617596	True	True	Up
LTC124-Bleo	LTC124	Fridman	RAB31	0.007421944678074944	0.014037156238967828	2.677294136148129	0.04924331159915685	Bleo	2.129482287133062	1.8527208661960175	True	True	Up
LTC124-Bleo	LTC124	Fridman	SERPINB2	0.011551569490019597	0.02093721970066052	2.525555010320424	0.04358106476720735	Bleo	1.9373590049884997	1.6790809897454684	True	True	Up
LTC124-Bleo	LTC124	Fridman	CDKN2D	0.6184026016188059	0.6725128292604514	0.49811554910953837	0.009037181944442196	Bleo	0.2087286920096624	0.17229942638298745	False	False	Up
LTC124-Bleo	LTC124	Fridman	RRAS	0.15373627744870072	0.22291760230061602	1.4264576693337898	0.022022077750240843	Bleo	0.8132236390925665	0.6518556368575916	False	False	Up
LTC124-Bleo	LTC124	Fridman	CDC25B	0.4132913795481078	0.5133393200163693	0.8181152539271496	0.016220361131206507	Bleo	0.3837436531594541	0.2895954690099918	False	False	Up
LTC124-Bleo	LTC124	Fridman	ID1	0.0010009699799529833	0.0021240094696563304	-3.290253956907463	-0.0349214594416154	Bleo	2.9995789472322376	2.672843551333355	True	True	Down
LTC124-Bleo	LTC124	Fridman	EIF2S2	1.014964834261542e-06	3.1536407350269338e-06	4.8887146610970245	0.08881721354944527	Bleo	5.993549004598781	5.501187783322382	True	True	Up
LTC124-Bleo	LTC124	Fridman	SOD1	0.014490385925813953	0.024718893638153216	2.4448712524004144	0.0482975454343928	Bleo	1.8389200477089864	1.6069709711883042	True	True	Up
LTC124-Bleo	LTC124	SenMayo	TNFRSF1B	0.24411456412004295	0.337110588546726	-1.1647639275566315	-0.006886658988990879	Bleo	0.6124063093649365	0.4722276061998997	False	False	Down
LTC124-Bleo	LTC124	SenMayo	JUN	2.1634325994335058e-07	5.836236779867132e-07	5.18471687874943	0.10641562600528637	Bleo	6.664856630462979	6.233867096815647	True	True	Up
LTC124-Bleo	LTC124	SenMayo	CSF1	1.0985370514771972e-17	3.98219681160484e-17	-8.563119777022573	-0.21267854014989845	Bleo	16.959185290604438	16.399877279697424	True	True	Down
LTC124-Bleo	LTC124	SenMayo	IL10	0.9205990633823933	0.9502142637351139	0.09967913815432233	0.0022262894275545753	Bleo	0.035929471293082126	0.022178454641969308	False	False	Up
LTC124-Bleo	LTC124	SenMayo	CD55	7.3956595735807615e-47	4.515244792291412e-46	14.375292821129326	0.2434805901354864	Bleo	46.13102308787496	45.34531869960087	True	True	Up
LTC124-Bleo	LTC124	SenMayo	PIGF	0.352374002505504	0.4592739807936906	-0.929994364181902	0.0037942922635777476	Bleo	0.45299614051223486	0.3379281579302292	False	False	Down
LTC124-Bleo	LTC124	SenMayo	IL1A	0.3519497479652801	0.4592739807936906	0.9308140744677572	0.0036904111338854143	Bleo	0.4535193414632257	0.3379281579302292	False	False	Up
LTC124-Bleo	LTC124	SenMayo	IL1B	0.025034310201569203	0.04033305532475038	-2.2408728832101055	-0.08040836329076062	Bleo	1.6014643707032328	1.394338877907583	True	True	Down
LTC124-Bleo	LTC124	SenMayo	IGFBP2	0.006517081285728068	0.011630483525299322	-2.7205631995525086	-0.04735593014572649	Bleo	2.1859468621372837	1.9344022295532206	True	True	Down
LTC124-Bleo	LTC124	SenMayo	IGFBP5	0.20326344680937447	0.2875434125596029	-1.272308733363673	-0.0419723504370925	Bleo	0.6919407142114391	0.5412965773682372	False	False	Down
LTC124-Bleo	LTC124	SenMayo	CXCR2	0.6019213156402423	0.6987084967952122	0.521639557409268	0.006599781365923468	Bleo	0.22046027687620476	0.15570397538192818	False	False	Up
LTC124-Bleo	LTC124	SenMayo	INHA	0.8449965838842739	0.8992624195465667	-0.19550632845513727	-0.0013538810973852036	Bleo	0.07314504679374943	0.04611355550745459	False	False	Down
LTC124-Bleo	LTC124	SenMayo	SERPINE2	0.040043080818993965	0.06277023479734188	2.0533042306518117	0.03721848127871172	Bleo	1.397472516327162	1.2022462468312196	True	False	Up
LTC124-Bleo	LTC124	SenMayo	CCL20	0.004966928403482061	0.009002557731311235	-2.809170823569118	-0.06905194957581944	Bleo	2.3039121001611624	2.045634084918131	True	True	Down
LTC124-Bleo	LTC124	SenMayo	CTNNB1	4.852246394413099e-05	0.00010423344106517028	4.06263213884394	0.060348972777720555	Bleo	4.314057154009703	3.9819929246057524	True	True	Up
LTC124-Bleo	LTC124	SenMayo	SEMA3F	0.029283262235422384	0.04653230711382187	-2.1796520659040666	-0.024586603600218915	Bleo	1.5333805433266372	1.3322454142201747	True	True	Down
LTC124-Bleo	LTC124	SenMayo	IGFBP7	1.0609998832155018e-25	4.243999532862007e-25	10.480572070612004	0.06781765992940314	Bleo	24.97428466390155	24.372224672573587	True	True	Up
LTC124-Bleo	LTC124	SenMayo	CXCL8	1.9595551788705935e-114	1.7485261596076066e-113	22.736327872709555	0.425682888097346	Bleo	113.70784250276938	112.7573278658493	True	True	Up
LTC124-Bleo	LTC124	SenMayo	CXCL1	9.942537035776495e-12	2.883335740375183e-11	6.807331909978387	0.1386401731600727	Bleo	11.002502782599622	10.540104784700667	True	True	Up
LTC124-Bleo	LTC124	SenMayo	CXCL3	4.509282348588943e-15	1.4137209525305875e-14	7.839893633394015	0.14447959430199842	Bleo	14.345892570505123	13.8496363053452	True	True	Up
LTC124-Bleo	LTC124	SenMayo	CXCL2	4.049879622562669e-74	3.3556145444090685e-73	18.21327403451948	0.3066947200110787	Bleo	73.39255788543564	72.47422793188696	True	True	Up
LTC124-Bleo	LTC124	SenMayo	EREG	0.18654244176465662	0.2671472005518539	1.3208768144041705	0.021106495823949602	Bleo	0.7292223427979097	0.5732493724496409	False	False	Up
LTC124-Bleo	LTC124	SenMayo	AREG	2.933745609754529e-45	1.7015724536576267e-44	14.11820366131892	0.2657662640546104	Bleo	44.532577547299034	43.7691495537361	True	True	Up
LTC124-Bleo	LTC124	SenMayo	CXCL10	0.4155020355325517	0.5178432792446792	0.8142494962733992	0.017893455401344016	Bleo	0.3814268442784513	0.2858016558098392	False	False	Up
LTC124-Bleo	LTC124	SenMayo	SPP1	0.0	0.0	-101.18634172567722	-2.056477090869821	Bleo	200.0	200.0	True	True	Down
LTC124-Bleo	LTC124	SenMayo	EGF	9.969857409722095e-06	2.313006919055526e-05	-4.417826119580959	-0.06139624252314578	Bleo	5.0013110529836	4.635823068092701	True	True	Down
LTC124-Bleo	LTC124	SenMayo	FGF2	2.039970373642527e-124	2.1512414849321196e-123	23.723978152906184	0.6364931063208616	Bleo	123.69037613975891	122.66731083569022	True	True	Up
LTC124-Bleo	LTC124	SenMayo	IL15	0.93131230502256	0.9502142637351139	0.0861938682169857	0.007811240945552023	Bleo	0.030904658863940976	0.022178454641969308	False	False	Up
LTC124-Bleo	LTC124	SenMayo	VEGFC	0.00011666793486502965	0.00024166929364899	3.853024031512044	0.09384007647893045	Bleo	3.933048489496037	3.6167785272753186	True	True	Up
LTC124-Bleo	LTC124	SenMayo	ITGA2	0.0	0.0	56.93408663375107	1.1999051661996862	Bleo	200.0	200.0	True	True	Up
LTC124-Bleo	LTC124	SenMayo	ESM1	0.06132306184790278	0.09119839967124004	1.8711588839318238	0.04326388771473322	Bleo	1.2123761690418775	1.0400127825054393	False	False	Up
LTC124-Bleo	LTC124	SenMayo	IL6ST	0.29149359388849594	0.39474422778898627	-1.0548507410079073	0.031314648364414	Bleo	0.5353709852255426	0.4036842118142087	False	False	Down
LTC124-Bleo	LTC124	SenMayo	IQGAP2	1.1184765771483907e-12	3.4142969197161402e-12	7.115080349151809	0.20452644994868674	Bleo	11.951373106356549	11.46669871374644	True	True	Up
LTC124-Bleo	LTC124	SenMayo	CSF2	0.2926552033608002	0.39474422778898627	1.052314669834702	0.01396442672070937	Bleo	0.5336437497975595	0.4036842118142087	False	False	Up
LTC124-Bleo	LTC124	SenMayo	FGF1	0.8838176900341401	0.9291965030984998	-0.14613136051472436	0.008372644370646276	Bleo	0.05363731007478348	0.03189243327546443	False	False	Down
LTC124-Bleo	LTC124	SenMayo	BMP6	0.01227689765834514	0.02125552430400054	2.504083730185393	0.060695950165226664	Bleo	1.9109113644717899	1.6725281779456977	True	True	Up
LTC124-Bleo	LTC124	SenMayo	EDN1	3.575724191426715e-15	1.152177795015275e-14	7.868970167805752	0.07782226015780347	Bleo	14.446635987292488	13.938480498832858	True	True	Up
LTC124-Bleo	LTC124	SenMayo	TNF	0.7171498880370173	0.792279876307562	-0.3622705169472788	-0.0039679800268068895	Bleo	0.1443900650515125	0.10112137489453207	False	False	Down
LTC124-Bleo	LTC124	SenMayo	VEGFA	2.967666201597347e-143	4.303115992316153e-142	-25.483976036195894	-0.44690512014191197	Bleo	142.52758494940272	141.36621694716774	True	True	Down
LTC124-Bleo	LTC124	SenMayo	IL6	0.23261796195129236	0.3251046215222881	1.1936421926934515	0.006449410945322059	Bleo	0.6333567536009139	0.48797685675006935	False	False	Up
LTC124-Bleo	LTC124	SenMayo	IGFBP3	1.1407186892118563e-15	4.009799028744707e-15	-8.010684365071308	-0.33670744271684433	Bleo	14.942821443036683	14.396877393687651	True	True	Down
LTC124-Bleo	LTC124	SenMayo	EGFR	1.9645723168550994e-38	1.0358654034326888e-37	-12.963730007771966	-0.25144369412383405	Bleo	37.70673197996846	36.984696671563746	True	True	Down
LTC124-Bleo	LTC124	SenMayo	CCL26	0.5174181042268107	0.6187680421681447	0.6473304407356748	0.01034987189058609	Bleo	0.28615837958498064	0.208472124624307	False	False	Up
LTC124-Bleo	LTC124	SenMayo	CCL24	0.830129683793614	0.8916207714820298	0.2145352467757547	0.0022696585272750495	Bleo	0.0808540563510729	0.04981982261110414	False	False	Up
LTC124-Bleo	LTC124	SenMayo	HGF	0.000872800092480169	0.001716013741147451	3.3286116634968326	0.07507025769358135	Bleo	3.059085216402729	2.7654792388179548	True	True	Up
LTC124-Bleo	LTC124	SenMayo	SERPINE1	0.019295221642119727	0.032438343630230265	-2.339777686136514	-0.12441888160837666	Bleo	1.7145502283702887	1.4889413298806256	True	True	Down
LTC124-Bleo	LTC124	SenMayo	WNT2	0.4196316228362056	0.5178432792446792	0.8070605088325894	0.010959689017268877	Bleo	0.377131791437059	0.2858016558098392	False	False	Up
LTC124-Bleo	LTC124	SenMayo	CTSB	0.0	0.0	-39.99880702463819	-0.8491576494514157	Bleo	200.0	200.0	True	True	Down
LTC124-Bleo	LTC124	SenMayo	TNFRSF10C	3.443091445405364e-28	1.5361484910270084e-27	11.009394696976264	0.11675520834978104	Bleo	27.463051442672164	26.813566801416062	True	True	Up
LTC124-Bleo	LTC124	SenMayo	NRG1	7.183757082429953e-118	6.944298513015621e-117	23.081011609047312	0.5754116711225733	Bleo	117.14364836168929	116.15837161851	True	True	Up
LTC124-Bleo	LTC124	SenMayo	PLAT	0.3165610552609388	0.4220814070145851	1.0015498441412565	0.013839786578049976	Bleo	0.49954251501256564	0.3746037784042657	False	False	Up
LTC124-Bleo	LTC124	SenMayo	IL7	1.9248118238755423e-19	7.44260571898543e-19	-9.017471082747589	-0.13387883641324794	Bleo	18.715611722179972	18.128274987672718	True	True	Down
LTC124-Bleo	LTC124	SenMayo	GEM	5.76656239396785e-06	1.3935859118755636e-05	4.534772440110607	0.07635260770363704	Bleo	5.239083004562047	4.855866252710715	True	True	Up
LTC124-Bleo	LTC124	SenMayo	ANGPT1	3.676993647604354e-11	1.0403201539563539e-10	6.61654162830625	0.16742112623325434	Bleo	10.434507120420166	9.982832987912984	True	True	Up
LTC124-Bleo	LTC124	SenMayo	TNFRSF11B	0.49354211661829017	0.5963633909137673	0.6846859503931203	0.0038907286893655815	Bleo	0.3066757807157993	0.2244890245284492	False	False	Up
LTC124-Bleo	LTC124	SenMayo	PAPPA	3.9943337244976606e-243	6.619181600596123e-242	33.29898145030903	1.1563238783896106	Bleo	200.0	200.0	True	True	Up
LTC124-Bleo	LTC124	SenMayo	PTGES	0.08808201058313785	0.1293356104765062	1.705603052960949	0.023815596156866493	Bleo	1.055112780603104	0.8882818826666268	False	False	Up
LTC124-Bleo	LTC124	SenMayo	CXCL12	0.47910585552508345	0.5850134656937861	-0.7077414118988894	-0.011050511222182487	Bleo	0.31956852125896545	0.23283413732089475	False	False	Down
LTC124-Bleo	LTC124	SenMayo	DKK1	3.4508321601919983e-59	2.6686435372151452e-58	16.223310425511013	0.23843473356052491	Bleo	58.462076163187525	57.57370943301629	True	True	Up
LTC124-Bleo	LTC124	SenMayo	PLAU	0.00014392547776185134	0.0002929009722872764	3.8013230986449806	0.059090372173704164	Bleo	3.841862320226198	3.5332791866717708	True	True	Up
LTC124-Bleo	LTC124	SenMayo	FAS	4.2053322892591176e-128	5.4202060617117515e-127	24.078443173473232	0.3051602532590225	Bleo	127.37619968222279	126.26598420243519	True	True	Up
LTC124-Bleo	LTC124	SenMayo	TUBGCP2	0.04916207600986877	0.07603734422859704	-1.9671833570932538	-0.014343515561148268	Bleo	1.3083697860664256	1.1189730602312071	True	False	Down
LTC124-Bleo	LTC124	SenMayo	NAP1L4	8.840570534451959e-05	0.00018645566945389586	-3.9203902099262393	-0.029736466033411846	Bleo	4.053519706483681	3.7294244067510065	True	True	Down
LTC124-Bleo	LTC124	SenMayo	MMP10	0.05881017041554065	0.0885971398467885	1.8896097634708393	0.06526750824875599	Bleo	1.230547562131346	1.0525802980769094	False	False	Up
LTC124-Bleo	LTC124	SenMayo	MMP1	2.1908567076367875e-41	1.2101875146946063e-40	13.47513453037253	0.4838041973300098	Bleo	40.65938602641816	39.917147331925165	True	True	Up
LTC124-Bleo	LTC124	SenMayo	MMP3	0.6023349110303553	0.6987084967952122	0.521045735998817	0.036584287478106395	Bleo	0.22016196460884668	0.15570397538192818	False	False	Up
LTC124-Bleo	LTC124	SenMayo	MMP12	1.6023788414066472e-127	1.8587594560317108e-126	-24.022917912353147	-0.5684349981723628	Bleo	126.79523479831322	125.7307768090863	True	True	Down
LTC124-Bleo	LTC124	SenMayo	MMP13	0.9619356513163365	0.9703003091538699	-0.04772469681136863	-0.0027643768922867955	Bleo	0.01685397911909459	0.013093830245787788	False	False	Down
LTC124-Bleo	LTC124	SenMayo	IL18	1.0314141307504104e-57	7.477752447940475e-57	16.013328467158253	0.32869472801895716	Bleo	56.98656692289548	56.126228916324486	True	True	Up
LTC124-Bleo	LTC124	SenMayo	CD9	4.264303019072775e-57	2.9097597071320114e-56	-15.924791864971464	-0.2421630049468857	Bleo	56.37015194215329	55.536142874304645	True	True	Down
LTC124-Bleo	LTC124	SenMayo	TNFRSF1A	0.007502468325133587	0.013186156450234788	-2.6736769548987533	-0.0246756895426401	Bleo	2.124795829458423	1.8798817757733732	True	True	Down
LTC124-Bleo	LTC124	SenMayo	SPX	0.7856039713071897	0.8516828100152711	0.27202347235895846	0.003444660511761626	Bleo	0.10479632981321581	0.06972211827150696	False	False	Up
LTC124-Bleo	LTC124	SenMayo	ACVR1B	0.02331656803662053	0.03863888417497116	-2.2682074099626135	-0.012185012422598063	Bleo	1.6323353729715322	1.4129754237588705	True	True	Down
LTC124-Bleo	LTC124	SenMayo	IGFBP6	0.6083939980972466	0.6987495423691149	-0.5123672629603642	-0.006769409130248018	Bleo	0.21581507898147165	0.15567846353719575	False	False	Down
LTC124-Bleo	LTC124	SenMayo	KITLG	1.5763555626953303e-33	7.619051886360763e-33	-12.067076447033996	-0.16382281311072822	Bleo	32.80234581635162	32.1180990688363	True	True	Down
LTC124-Bleo	LTC124	SenMayo	IGF1	0.0016234366309838687	0.0030871909703955535	3.151662747325443	0.067589393570176	Bleo	2.789564658901943	2.5104365046857917	True	True	Up
LTC124-Bleo	LTC124	SenMayo	SELPLG	0.9338312591879567	0.9502142637351139	-0.0830255054755092	0.0007100380941771067	Bleo	0.02973159253241519	0.022178454641969308	False	False	Down
LTC124-Bleo	LTC124	SenMayo	HMGB1	1.7741518948231897e-15	6.05298881763206e-15	-7.956191879726543	-0.09360563400278588	Bleo	14.751009200592478	14.218030128407815	True	True	Down
LTC124-Bleo	LTC124	SenMayo	LCP1	2.710483983932051e-31	1.2576645685444719e-30	-11.635796385443598	-0.2145961983357133	Bleo	30.566953154592753	29.90043517403787	True	True	Down
LTC124-Bleo	LTC124	SenMayo	ANG	0.024208079816016144	0.039551228995181306	-2.2538106932092354	-0.020478106634097555	Bleo	1.6160396574141538	1.4028400169063107	True	True	Down
LTC124-Bleo	LTC124	SenMayo	MMP14	1.3866789061874343e-05	3.093360636879661e-05	4.345959919116136	0.051753157063322064	Bleo	4.858024090775945	4.509569445183826	True	True	Up
LTC124-Bleo	LTC124	SenMayo	PTGER2	0.6559376399844259	0.7459682964528765	0.4455288161983137	0.009475146027651718	Bleo	0.1831374470541977	0.12727962958919678	False	False	Up
LTC124-Bleo	LTC124	SenMayo	PGF	2.5670737217042935e-07	6.767739811765865e-07	-5.152740286286652	-0.1425244409455434	Bleo	6.590561658999132	6.169556346258401	True	True	Down
LTC124-Bleo	LTC124	SenMayo	RPS6KA5	4.390354938664808e-05	9.609078733681467e-05	4.085914475639416	0.09202971422610717	Bleo	4.357500367759628	4.017318248133498	True	True	Up
LTC124-Bleo	LTC124	SenMayo	ITPKA	0.9751743194481792	0.9751743194481792	0.031119398433406175	0.004182277523051205	Bleo	0.010917744088607023	0.010917744088607023	False	False	Up
LTC124-Bleo	LTC124	SenMayo	FGF7	1.2586257146172927e-26	5.407428996133554e-26	10.680301238698606	0.38535384417070506	Bleo	25.900103399553167	25.267009174485235	True	True	Up
LTC124-Bleo	LTC124	SenMayo	IL32	1.90353017696608e-15	6.308842872230437e-15	7.947473950115967	0.10415304692646926	Bleo	14.720440233855674	14.20005028897903	True	True	Up
LTC124-Bleo	LTC124	SenMayo	MMP2	1.7024013254955477e-49	1.097103076430464e-48	14.789886698368909	0.24415786581844645	Bleo	48.76893805124173	47.959752567118116	True	True	Up
LTC124-Bleo	LTC124	SenMayo	CXCL16	0.38682631144692925	0.4963782420400591	0.8653871865734069	0.016737965374472613	Bleo	0.4124839934112151	0.3041872633720099	False	False	Up
LTC124-Bleo	LTC124	SenMayo	CCL2	9.018738280126509e-38	4.548581045629022e-37	12.846330923077208	0.2363548351060949	Bleo	37.04485421592886	36.34212406271953	True	True	Up
LTC124-Bleo	LTC124	SenMayo	CCL7	0.11168630414485038	0.16194514101003304	1.5906591534665429	0.030106592283093182	Bleo	0.9520000802326358	0.7906320779976609	False	False	Up
LTC124-Bleo	LTC124	SenMayo	CCL8	0.002892384492426059	0.005411558082603595	2.9789494941714567	0.05909515109655921	Bleo	2.5387439756099637	2.266677675881299	True	True	Up
LTC124-Bleo	LTC124	SenMayo	CCL13	1.4663384077555683e-06	3.6977229412966503e-06	4.815769323384638	0.08135419750032034	Bleo	5.8337657898172965	5.432065632271953	True	True	Up
LTC124-Bleo	LTC124	SenMayo	CCL5	0.5688185393083456	0.6732954138751845	-0.5697923580281712	-0.007693179221720602	Bleo	0.24502625723591817	0.17179434370149457	False	False	Down
LTC124-Bleo	LTC124	SenMayo	CCL3	1.1372848266534331e-05	2.5867654880744754e-05	-4.389276330407063	-0.07211276349868673	Bleo	4.944130755054769	4.587242941925787	True	True	Down
LTC124-Bleo	LTC124	SenMayo	CCL4	0.3894001726348739	0.4963782420400591	-0.8607056642910135	-0.013430861632559854	Bleo	0.40960386027783485	0.3041872633720099	False	False	Down
LTC124-Bleo	LTC124	SenMayo	CCL3L1	0.743383432543145	0.8135139450472152	-0.3273761109760051	-0.008929439809167695	Bleo	0.12878712206093904	0.08963499809879083	False	False	Down
LTC124-Bleo	LTC124	SenMayo	IGFBP4	0.8891449296890817	0.9291965030984998	0.13938625951029837	0.05955901624008764	Bleo	0.051027443715725485	0.03189243327546443	False	False	Up
LTC124-Bleo	LTC124	SenMayo	PECAM1	4.209450237388672e-12	1.252041609069451e-11	-6.929964908965262	-0.23722612861239578	Bleo	11.37577462018784	10.90238123798742	True	True	Down
LTC124-Bleo	LTC124	SenMayo	TIMP2	0.05680818384904424	0.08670722798012016	1.9047837746950402	0.012805642087555302	Bleo	1.2455890948443096	1.0619446978981824	False	False	Up
LTC124-Bleo	LTC124	SenMayo	PTBP1	0.7112854318944241	0.792279876307562	-0.37013026611417943	0.013084072602998043	Bleo	0.14795608616037273	0.10112137489453207	False	False	Down
LTC124-Bleo	LTC124	SenMayo	SCAMP4	0.0048088248485395465	0.00885434416556488	-2.8195686167378304	-0.010323723637024385	Bleo	2.3179610409128952	2.0528436011395583	True	True	Down
LTC124-Bleo	LTC124	SenMayo	C3	0.0	0.0	-43.982954123043676	-0.7680983916117303	Bleo	200.0	200.0	True	True	Down
LTC124-Bleo	LTC124	SenMayo	ANGPTL4	4.148061836204955e-06	1.023776963829308e-05	4.603822427740152	0.04287830988844543	Bleo	5.382154778097263	4.989794646806062	True	True	Up
LTC124-Bleo	LTC124	SenMayo	ICAM1	3.3878960282792336e-26	1.4035569260013968e-25	-10.587989628973949	-0.1624617591800579	Bleo	25.47006992627447	24.85276996838977	True	True	Down
LTC124-Bleo	LTC124	SenMayo	ICAM3	0.6804235811426604	0.7663022855587244	0.4118851835633389	0.007228616270571631	Bleo	0.16722064364460873	0.11559987912286247	False	False	Up
LTC124-Bleo	LTC124	SenMayo	GDF15	0.0	0.0	90.43461817295018	1.9703135589192662	Bleo	200.0	200.0	True	True	Up
LTC124-Bleo	LTC124	SenMayo	GMFG	0.0005880438485922043	0.0011760876971844087	-3.437069888948521	-0.027169406686933184	Bleo	3.2305902887340316	2.9295602930700504	True	True	Down
LTC124-Bleo	LTC124	SenMayo	AXL	5.065095927935219e-10	1.3989312562868699e-09	6.217074414404322	0.07908873804649921	Bleo	9.295412325115464	8.854203626286447	True	True	Up
LTC124-Bleo	LTC124	SenMayo	PLAUR	0.016605431550290158	0.028326912644612623	-2.395329580442782	-0.0808739784731114	Bleo	1.7797498332559436	1.5478007567352614	True	True	Down
LTC124-Bleo	LTC124	SenMayo	BMP2	1.2560088426805492e-18	4.699904056482055e-18	8.809593146103287	0.09999354814618916	Bleo	17.9010073030241	17.327911007631457	True	True	Up
LTC124-Bleo	LTC124	SenMayo	MMP9	1.4147103263604225e-255	2.7351066309634837e-254	-34.1483502550148	-0.7561244335724066	Bleo	200.0	200.0	True	True	Down
LTC124-Bleo	LTC124	SenMayo	ETS2	0.0011019873128092722	0.0021305088047645928	-3.263104876043933	-0.03880650899234939	Bleo	2.957823405492076	2.671516666648801	True	True	Down
LTC124-Bleo	LTC124	SenMayo	MIF	1.3855253309478221e-06	3.571576408665497e-06	-4.827075604126482	-0.003800297377395956	Bleo	5.8583855297949246	5.4471400543433495	True	True	Down
LTC124-Bleo	LTC124	SenMayo	CSF2RB	0.4137804054157792	0.5178432792446792	0.8172590463120806	0.02736650370984306	Bleo	0.38323007921231056	0.2858016558098392	False	False	Up
LTC124-Bleo	LTC124	SenMayo	BEX3	6.1820070585623564e-06	1.463495548557619e-05	-4.520066975680367	-0.04449814360838897	Bleo	5.208870503398736	4.834608594200331	True	True	Down
LTC124-Bleo	LTC124	CellAge	NADK	1.490970822276622e-10	8.81329419390181e-10	6.406296297334569	0.07702071678884168	Bleo	9.82653085543919	9.054861732583467	True	True	Up
LTC124-Bleo	LTC124	CellAge	ERRFI1	0.01699007841073217	0.03476431428657505	2.3869223713376746	0.00970995674420061	Bleo	1.7698046168184338	1.4588663324942037	True	True	Up
LTC124-Bleo	LTC124	CellAge	PDIK1L	0.08267789569424833	0.1437406552592814	-1.7353552811702933	-0.014979692168118168	Bleo	1.0826105855039434	0.8424203796904752	False	False	Down
LTC124-Bleo	LTC124	CellAge	SFN	3.6785362669243554e-117	1.2231133087523483e-115	23.010272880130906	0.3836933069895827	Bleo	116.4343249578633	114.91253330822417	True	True	Up
LTC124-Bleo	LTC124	CellAge	MAP3K6	0.9895027000682766	0.9895027000682766	-0.013156793974412691	-0.002801024958499723	Bleo	0.004583016391234859	0.004583016391234859	False	False	Down
LTC124-Bleo	LTC124	CellAge	HDAC1	0.8849710467277427	0.9195402282405453	-0.1446704809318705	0.022548123214250926	Bleo	0.053070937722587704	0.03642926640337024	False	False	Down
LTC124-Bleo	LTC124	CellAge	STK40	6.495990881633896e-18	5.958391636257299e-17	8.623461699184572	0.1036350944976488	Bleo	17.187354593381855	16.22487095464974	True	True	Up
LTC124-Bleo	LTC124	CellAge	P3H1	0.1903695439535632	0.2938030677096408	-1.309486688446565	-0.01729868349218386	Bleo	0.7204025304835617	0.5319436738881258	False	False	Down
LTC124-Bleo	LTC124	CellAge	KDM4A	3.394603213696119e-05	0.00012369376093742022	-4.145238418240642	-0.04336260494893596	Bleo	4.4692109819646335	3.9076522054540224	True	True	Down
LTC124-Bleo	LTC124	CellAge	MAGOH	0.5073023612698189	0.6284567338956175	0.6630440205836576	0.009280087976060308	Bleo	0.2947331162277052	0.20172461595285024	False	False	Up
LTC124-Bleo	LTC124	CellAge	DHCR24	1.8475644538035982e-30	2.730289692843095e-29	-11.470886655841237	-0.1381745255232345	Bleo	29.73340040194912	28.56379127042136	True	True	Down
LTC124-Bleo	LTC124	CellAge	USP1	0.3703362388423005	0.500047916406355	-0.8958437145951467	-0.004491552764741377	Bleo	0.43140378846584726	0.3009883779963732	False	False	Down
LTC124-Bleo	LTC124	CellAge	PRMT6	0.8631699338744587	0.9089432255463784	-0.1723403885474238	-0.0003300297810668179	Bleo	0.06390369550288429	0.04146324285279931	False	False	Down
LTC124-Bleo	LTC124	CellAge	TXNIP	0.0	0.0	-44.603290349961405	-0.6523040590311897	Bleo	200.0	200.0	True	True	Down
LTC124-Bleo	LTC124	CellAge	MCL1	0.0005909846852827006	0.001708716590056504	3.4357185013533087	0.04272145774631375	Bleo	3.2284237732361594	2.767329963950648	True	True	Up
LTC124-Bleo	LTC124	CellAge	PMVK	0.13777538834876382	0.2262237858072295	1.4841264087344563	0.018966106051951967	Bleo	0.8608283561508858	0.6454617340624498	False	False	Up
LTC124-Bleo	LTC124	CellAge	PEX19	0.6853875954768502	0.7723327139478545	0.40512232710145757	0.004605995917290023	Bleo	0.16406375993636008	0.11219556921946264	False	False	Up
LTC124-Bleo	LTC124	CellAge	RNASEL	0.9141502027128454	0.9388569649483277	-0.10780521918305315	0.0002512083793554526	Bleo	0.03898244009772592	0.027400567547910766	False	False	Down
LTC124-Bleo	LTC124	CellAge	DHX9	0.29234495651092895	0.4092829391153005	-1.0529913500466113	-0.0066867263479605255	Bleo	0.5341043941419593	0.38797635846372136	False	False	Down
LTC124-Bleo	LTC124	CellAge	TPR	7.288234596967389e-05	0.00023642321985284457	-3.966674741855119	-0.048294313134492506	Bleo	4.137377656544301	3.62630987229695	True	True	Down
LTC124-Bleo	LTC124	CellAge	KDM5B	4.2605322970314364e-07	1.8888359850172702e-06	-5.0569328242718985	-0.06488892763038012	Bleo	6.370536138169149	5.723805751921725	True	True	Down
LTC124-Bleo	LTC124	CellAge	CDK18	0.04897979156812603	0.08985258315256223	-1.968767538463992	-0.028862268067949948	Bleo	1.3099830673330957	1.0464694329370037	True	False	Down
LTC124-Bleo	LTC124	CellAge	PROX1	0.6277433887552031	0.7259988756908001	0.48490548876275963	0.00020544431427877222	Bleo	0.20221785247764976	0.13906405186417564	False	False	Up
LTC124-Bleo	LTC124	CellAge	ITPKB	0.004501344243139032	0.01059608467853967	-2.8407084616670284	-0.06516221805844291	Bleo	2.3466577728471454	1.974854579699498	True	True	Down
LTC124-Bleo	LTC124	CellAge	ITSN2	0.3155217006705594	0.4371290228040042	1.003703186564869	0.04235954551285326	Bleo	0.5009707658734893	0.3593903579459719	False	False	Up
LTC124-Bleo	LTC124	CellAge	CENPA	0.16146190794031168	0.2587281175429091	1.4001717009854506	0.01431515930455527	Bleo	0.7919299199124714	0.5871563713214596	False	False	Up
LTC124-Bleo	LTC124	CellAge	DPY30	0.006242415143778882	0.013953633850799854	-2.7347685519310896	-0.02551296487466731	Bleo	2.204647352515111	1.8553126772765747	True	True	Down
LTC124-Bleo	LTC124	CellAge	PPM1B	0.12671688595209535	0.21066682289535854	-1.5271774745778561	-0.00410336948210388	Bleo	0.8971655083432727	0.6764038543681304	False	False	Down
LTC124-Bleo	LTC124	CellAge	PNPT1	0.010816159123603137	0.023016786615027474	2.548582852225707	0.0245022787132832	Bleo	1.9659269321647872	1.6379553085417766	True	True	Up
LTC124-Bleo	LTC124	CellAge	MDH1	0.4070958447290125	0.5334359344724992	-0.829015131976127	0.002017633475752345	Bleo	0.39030333048837396	0.27291773177051987	False	False	Down
LTC124-Bleo	LTC124	CellAge	AAK1	3.506034983720975e-76	7.17388696669061e-75	18.47144035874884	0.24437108459061752	Bleo	75.45518375476784	74.14424547044361	True	True	Up
LTC124-Bleo	LTC124	CellAge	IL1A	0.3519497479652801	0.4786981930035294	0.9308140744677572	0.0036904111338854143	Bleo	0.4535193414632257	0.3199382118956933	False	False	Up
LTC124-Bleo	LTC124	CellAge	PLA2R1	0.17182061792998649	0.26884873158456707	1.3663771469621053	0.02363808104808912	Bleo	0.7649247234153767	0.5704920081625836	False	False	Up
LTC124-Bleo	LTC124	CellAge	PSMD14	2.3227407526196458e-18	2.2066037149886636e-17	8.740406046885616	0.11792195213608359	Bleo	17.633999260277132	16.656275654988285	True	True	Up
LTC124-Bleo	LTC124	CellAge	NFE2L2	2.9172560981950788e-08	1.464132305886587e-07	5.546331430185164	0.10202282455590272	Bleo	7.535025443641085	6.834419676610807	True	True	Up
LTC124-Bleo	LTC124	CellAge	IGFBP5	0.20326344680937447	0.3066688320433891	-1.272308733363673	-0.0419723504370925	Bleo	0.6919407142114391	0.5133303608267974	False	False	Down
LTC124-Bleo	LTC124	CellAge	HJURP	0.0011210598861608665	0.002895164366201849	-3.2582388942868645	-0.035572151118871825	Bleo	2.9503711871066107	2.538326775180716	True	True	Down
LTC124-Bleo	LTC124	CellAge	TRPM8	0.4714979228780475	0.5972307023121934	0.7200439710868393	0.009372602328802047	Bleo	0.3265202161495356	0.22385787425238787	False	False	Up
LTC124-Bleo	LTC124	CellAge	HDAC4	1.0983119471295647e-34	1.7185351643321424e-33	-12.284419028916302	-0.12491174736272814	Bleo	33.95927429223945	32.764841576986655	True	True	Down
LTC124-Bleo	LTC124	CellAge	BHLHE40	5.82309425357119e-14	4.076165977499833e-13	-7.511999654908895	-0.08793532497132894	Bleo	13.234846180272434	12.389748140258178	True	True	Down
LTC124-Bleo	LTC124	CellAge	RAF1	0.04893878223345845	0.08985258315256223	-1.969124620441705	-0.01085456638691118	Bleo	1.3103468416019093	1.0464694329370037	True	False	Down
LTC124-Bleo	LTC124	CellAge	GLB1	0.4834265976957779	0.6094382700809332	-0.7008019872767577	0.010355722326294059	Bleo	0.31566945877997654	0.21507027744660223	False	False	Down
LTC124-Bleo	LTC124	CellAge	PBRM1	5.484461924356855e-06	2.1668662788305782e-05	4.545347787853873	0.10200347336786075	Bleo	5.2608659742415975	4.664167888937631	True	True	Up
LTC124-Bleo	LTC124	CellAge	NEK4	0.5359984802264652	0.643559194882582	0.6188753473348739	0.006846596874062194	Bleo	0.2708364417068487	0.19141150030814397	False	False	Up
LTC124-Bleo	LTC124	CellAge	PRKCD	0.7985890642566367	0.855825707294214	-0.2551735432338334	-0.0016141697772427133	Bleo	0.09767664125602676	0.06761467231768552	False	False	Down
LTC124-Bleo	LTC124	CellAge	EPHA3	0.0017707606248518238	0.004443606851043256	3.1262083262345954	0.05731512542417306	Bleo	2.751840143684211	2.352264372317914	True	True	Up
LTC124-Bleo	LTC124	CellAge	SENP7	5.705632568625059e-16	4.74280707266958e-15	-8.095443000477319	-0.0808090558690881	Bleo	15.243696199478208	14.323964541167047	True	True	Down
LTC124-Bleo	LTC124	CellAge	MYLK	1.7842457767668147e-21	1.9775390692498864e-20	9.516898562880217	0.14812188748893046	Bleo	20.74854532252622	19.70387492760676	True	True	Up
LTC124-Bleo	LTC124	CellAge	ZNF148	0.003581659727762545	0.008661104432589427	-2.912833102679257	-0.017677061315045428	Bleo	2.445915676268847	2.062426724796005	True	True	Down
LTC124-Bleo	LTC124	CellAge	RBP2	0.42451035322285	0.5508280680842834	0.7986207480554808	0.014144600911228045	Bleo	0.372111713446593	0.2589839378712803	False	False	Up
LTC124-Bleo	LTC124	CellAge	PDCD10	0.6175838718970853	0.7173681656097148	0.4992775451585606	0.02388770624392811	Bleo	0.2093040540543755	0.14425789976319647	False	False	Up
LTC124-Bleo	LTC124	CellAge	TERC	0.6543797516148071	0.7502802324549082	-0.44768610427913846	-0.0015357002868409998	Bleo	0.18417014744493546	0.12477649570476815	False	False	Down
LTC124-Bleo	LTC124	CellAge	ZMAT3	0.0	0.0	40.81930052345005	0.6335455935529668	Bleo	200.0	200.0	True	True	Up
LTC124-Bleo	LTC124	CellAge	FXR1	6.098538080953775e-05	0.00020277639119171303	-4.0089652822708475	-0.001577246414507849	Bleo	4.2147742599838285	3.6929826103447048	True	True	Down
LTC124-Bleo	LTC124	CellAge	SOX2	0.7383215886312517	0.8048915679340696	-0.3340768233367927	-0.0042003843190381645	Bleo	0.13175443255769498	0.0942626222653574	False	False	Down
LTC124-Bleo	LTC124	CellAge	SENP2	0.2024445083024362	0.3066688320433891	1.2746179292471713	0.02110662367424293	Bleo	0.6936939998108407	0.5133303608267974	False	False	Up
LTC124-Bleo	LTC124	CellAge	BCL6	1.0795678959877597e-27	1.5113950543828637e-26	-10.905952388255711	-0.15607265942351495	Bleo	26.96675003890125	25.82062200322301	True	True	Down
LTC124-Bleo	LTC124	CellAge	TP63	0.0010871821323665898	0.0028632717545496325	3.2669361091970757	0.03615606256764345	Bleo	2.9636976937648556	2.543137430916431	True	True	Up
LTC124-Bleo	LTC124	CellAge	TACC3	2.2253052627623595e-05	8.337059153447713e-05	-4.2409955731259386	-0.05606313026820389	Bleo	4.652610404979814	4.078987117067823	True	True	Down
LTC124-Bleo	LTC124	CellAge	MXD4	0.031455519824631455	0.06107422097337202	-2.1512620758472685	-0.004855990017522516	Bleo	1.5023031333973156	1.2141420639226554	True	False	Down
LTC124-Bleo	LTC124	CellAge	CXCL8	1.9595551788705935e-114	5.791574195328643e-113	22.736327872709555	0.425682888097346	Bleo	113.70784250276938	112.23720337557765	True	True	Up
LTC124-Bleo	LTC124	CellAge	CXCL1	9.942537035776495e-12	6.45052402808914e-11	6.807331909978387	0.1386401731600727	Bleo	11.002502782599622	10.19040500268829	True	True	Up
LTC124-Bleo	LTC124	CellAge	MAD2L1	0.16352719922447922	0.2589180654387588	-1.3933062574360495	-0.015643345516225884	Bleo	0.7864100014705222	0.586837646565318	False	False	Down
LTC124-Bleo	LTC124	CellAge	NEK1	0.007323605988256472	0.01596786223669034	2.681759633698149	0.05041712248487046	Bleo	2.1352750288882287	1.7967532229319099	True	True	Up
LTC124-Bleo	LTC124	CellAge	CDKN2AIP	0.5462344305723057	0.6489003701585727	0.6034123167198722	0.012915955805643066	Bleo	0.26262092862637004	0.18782197810233453	False	False	Up
LTC124-Bleo	LTC124	CellAge	ING2	0.3129527624796353	0.43583997287739784	-1.0090456064303224	-0.008784683037305285	Bleo	0.5045212105130915	0.36067294112975207	False	False	Down
LTC124-Bleo	LTC124	CellAge	SORBS2	3.5659626525019364e-67	6.775329039753679e-66	-17.315948725641114	-0.24733825098648493	Bleo	66.44782320964559	65.16906960869277	True	True	Down
LTC124-Bleo	LTC124	CellAge	TLR3	0.8777023006310793	0.9155639685014396	0.15388260410828675	0.004105380106154036	Bleo	0.05665276327030555	0.03831130707319374	False	False	Up
LTC124-Bleo	LTC124	CellAge	TERT	0.8654068568159694	0.9089432255463784	0.16949556969735588	0.005420724858476179	Bleo	0.06277966810939795	0.04146324285279931	False	False	Up
LTC124-Bleo	LTC124	CellAge	PDZD2	2.404050045588485e-14	1.8270780346472486e-13	-7.626932703845967	-0.1101303568641494	Bleo	13.61905649578049	12.738242903499698	True	True	Down
LTC124-Bleo	LTC124	CellAge	CSNK1A1	0.0010455609008439574	0.002781191996244927	3.2779711260055744	0.060351853914139	Bleo	2.9806506657347134	2.5557690291036463	True	True	Up
LTC124-Bleo	LTC124	CellAge	PTTG1	0.056110999471791295	0.10084814769930057	-1.9101725560327383	-0.023962710771820165	Bleo	1.2509519953988797	0.9963320741627699	False	False	Down
LTC124-Bleo	LTC124	CellAge	HK3	1.5794826411288393e-08	8.079661202697525e-08	-5.652698457314335	-0.06935167411356687	Bleo	7.8014851427271035	7.092606849730835	True	True	Down
LTC124-Bleo	LTC124	CellAge	GRK6	0.13328592131029834	0.22021152216484075	1.5012693029075945	0.027966162144826376	Bleo	0.8752157217051068	0.6571599611058895	False	False	Up
LTC124-Bleo	LTC124	CellAge	HIVEP1	0.0006312712398598851	0.0018055715032551552	-3.4178101496809843	-0.030898657587864253	Bleo	3.199783996281186	2.7433853082040542	True	True	Down
LTC124-Bleo	LTC124	CellAge	DEK	1.2537149530295126e-27	1.6674408875292517e-26	-10.89234381653049	-0.1079775339801689	Bleo	26.90180119428549	25.777949553318404	True	True	Down
LTC124-Bleo	LTC124	CellAge	ID4	0.035828304490120276	0.06856351794512225	-2.0988706529680528	-0.025578703171840966	Bleo	1.445773743550544	1.1639069071735721	True	False	Down
LTC124-Bleo	LTC124	CellAge	POU5F1	0.0012679910987346815	0.0032431310794560123	-3.2231274771689145	-0.039588184135281944	Bleo	2.8968837951798214	2.4890354978475346	True	True	Down
LTC124-Bleo	LTC124	CellAge	MAPK14	0.278683638851401	0.39430770177910995	-1.0832811740511314	0.004250345361714869	Bleo	0.5548885273940836	0.40416474002669645	False	False	Down
LTC124-Bleo	LTC124	CellAge	CDKN1A	0.0	0.0	67.48506501165934	1.1083656643863384	Bleo	200.0	200.0	True	True	Up
LTC124-Bleo	LTC124	CellAge	PIM1	7.570824467023186e-05	0.00024263124195520087	3.9575947981953146	0.05792882065113	Bleo	4.120856823012288	3.6150532787572955	True	True	Up
LTC124-Bleo	LTC124	CellAge	VEGFA	2.967666201597347e-143	1.1277131566069919e-141	-25.483976036195894	-0.44690512014191197	Bleo	142.52758494940272	140.94780135278592	True	True	Down
LTC124-Bleo	LTC124	CellAge	MAP3K7	3.623394596289203e-08	1.784857338172089e-07	5.508288389758476	0.07404145682352858	Bleo	7.440884367687989	6.748396490879891	True	True	Up
LTC124-Bleo	LTC124	CellAge	FOXO3	5.5338532527652826e-21	5.451870241613205e-20	9.398515036710988	0.169388817701432	Bleo	20.25697236170379	19.263454489231712	True	True	Up
LTC124-Bleo	LTC124	CellAge	ASF1A	0.09112217161837485	0.1563774041966949	-1.6895077307776762	-0.017617001457167658	Bleo	1.040375938724405	0.8058260002636295	False	False	Down
LTC124-Bleo	LTC124	CellAge	SGK1	2.6555982928172536e-05	9.810960359574854e-05	4.201152326596138	0.10475246412544498	Bleo	4.575837619216368	4.008288479016569	True	True	Up
LTC124-Bleo	LTC124	CellAge	LATS1	0.6589607974311382	0.7515721252952793	-0.44134839238188234	-0.0009262295752378025	Bleo	0.18114042146935608	0.12402933561639737	False	False	Down
LTC124-Bleo	LTC124	CellAge	BLVRA	0.3729517002416961	0.5010361225469251	0.8909580045520168	0.023486304880538045	Bleo	0.42834740861151965	0.30013096224198377	False	False	Up
LTC124-Bleo	LTC124	CellAge	IGFBP3	1.1407186892118563e-15	9.194883979707692e-15	-8.010684365071308	-0.33670744271684433	Bleo	14.942821443036683	14.036453746283502	True	True	Down
LTC124-Bleo	LTC124	CellAge	LIMK1	0.8596670641746154	0.9089432255463784	0.1767979947830192	-0.0014903497562691048	Bleo	0.06566971176497187	0.04146324285279931	False	False	Up
LTC124-Bleo	LTC124	CellAge	CDK6	1.5515947250980125e-09	8.598420768251487e-09	6.038909249397241	0.09033530560348124	Bleo	8.80922170552514	8.065581306269658	True	True	Up
LTC124-Bleo	LTC124	CellAge	GNG11	0.021525543366307107	0.043051086732614215	-2.2986373047981705	0.0010599311893012553	Bleo	1.6670458769005383	1.366015881236557	True	True	Down
LTC124-Bleo	LTC124	CellAge	ARPC1B	0.028916818453211736	0.0565578949158406	2.1846186619200485	0.043785344321847	Bleo	1.5388494916065167	1.2475067633456673	True	False	Up
LTC124-Bleo	LTC124	CellAge	SERPINE1	0.019295221642119727	0.038882795127301875	-2.339777686136514	-0.12441888160837666	Bleo	1.7145502283702887	1.4102425229450715	True	True	Down
LTC124-Bleo	LTC124	CellAge	CAV1	6.03803228241623e-17	5.353721957075724e-16	-8.36448059674087	-0.21560119148964807	Bleo	16.219104569345756	15.27134418743435	True	True	Down
LTC124-Bleo	LTC124	CellAge	WNT2	0.4196316228362056	0.5471667238942681	0.8070605088325894	0.010959689017268877	Bleo	0.377131791437059	0.26188032223189067	False	False	Up
LTC124-Bleo	LTC124	CellAge	POT1	0.0016692906669012733	0.004228869689483225	-3.14351989725356	-0.02759292406046604	Bleo	2.777468034776561	2.3737756972154322	True	True	Down
LTC124-Bleo	LTC124	CellAge	IRF5	0.5112372000385703	0.6284567338956175	0.6569124692757442	0.014708143047548555	Bleo	0.29137755237767227	0.20172461595285024	False	False	Up
LTC124-Bleo	LTC124	CellAge	AKR1B1	0.00023179186860739585	0.0007043155538068182	3.6815812799804184	0.0656648845970551	Bleo	3.6349018034064158	3.152232720726103	True	True	Up
LTC124-Bleo	LTC124	CellAge	BRAF	0.43062399479399627	0.5533622348560532	-0.7881243134564611	0.02129145646080799	Bleo	0.36590177452114103	0.2569904833469918	False	False	Down
LTC124-Bleo	LTC124	CellAge	EZH2	4.5306260419088086e-07	1.975650044504497e-06	-5.045193507651005	-0.09259524401771388	Bleo	6.343841783028906	5.704289981408606	True	True	Down
LTC124-Bleo	LTC124	CellAge	FASTK	0.17097891828363176	0.26884873158456707	1.3690651259379845	0.02330083725008779	Bleo	0.7670574348564558	0.5704920081625836	False	False	Up
LTC124-Bleo	LTC124	CellAge	BLK	0.506566038181251	0.6284567338956175	0.6641941796610429	0.012246628375633147	Bleo	0.29536393007032613	0.20172461595285024	False	False	Up
LTC124-Bleo	LTC124	CellAge	GATA4	0.5269167211012995	0.6399993050819437	0.6327196720785297	0.014670922801335064	Bleo	0.2782580193683757	0.193820497577427	False	False	Up
LTC124-Bleo	LTC124	CellAge	WRN	1.3991716555369824e-10	8.458628644837213e-10	-6.415982885790764	-0.06846903584766084	Bleo	9.85412900139142	9.07270004124654	True	True	Down
LTC124-Bleo	LTC124	CellAge	ASPH	2.7761212926763832e-27	3.516420304056752e-26	-10.819723995538117	-0.1368408301119708	Bleo	26.556561562860818	25.45389922096367	True	True	Down
LTC124-Bleo	LTC124	CellAge	WWP1	0.03883943660098145	0.07379492954186476	-2.0658839722589257	0.009407340969778244	Bleo	1.4107270785286958	1.1319734775758667	True	False	Down
LTC124-Bleo	LTC124	CellAge	RAD21	0.0007939662342476653	0.0021999481073945726	-3.354889740530747	-0.031001949270492657	Bleo	3.1001979668320128	2.657587563240514	True	True	Down
LTC124-Bleo	LTC124	CellAge	MYC	0.0009339597212979124	0.002535033529237191	-3.3097001284782808	-0.03323337722785406	Bleo	3.029671853101014	2.596016292162442	True	True	Down
LTC124-Bleo	LTC124	CellAge	NDRG1	1.202108018834863e-50	2.131738220067157e-49	-14.967238071575952	-0.22512701603620705	Bleo	49.92005650581402	48.67126612823863	True	True	Down
LTC124-Bleo	LTC124	CellAge	ADCK5	0.21498717339851547	0.31594800068511114	1.23996815402306	0.01758847958894029	Bleo	0.6675874502630817	0.5003843885011993	False	False	Up
LTC124-Bleo	LTC124	CellAge	CDKN2A	0.5966144246573217	0.6991164623737779	0.5292753905293707	0.008773880614158257	Bleo	0.22430625068339807	0.15545047124545378	False	False	Up
LTC124-Bleo	LTC124	CellAge	CDKN2B	5.743526359837093e-05	0.0001933896217362869	-4.023107504134033	-0.07369966415827661	Bleo	4.240821381403365	3.7135668360627396	True	True	Down
LTC124-Bleo	LTC124	CellAge	SPIN1	0.010328328491765994	0.022155930474272213	-2.5646387178368566	-0.008863867702498252	Bleo	1.9859699578163246	1.6545100063474927	True	True	Down
LTC124-Bleo	LTC124	CellAge	SYK	0.04068675562029271	0.07675657443260894	2.0467080782071503	0.06208482171365248	Bleo	1.390546939598186	1.1148844156224988	True	False	Up
LTC124-Bleo	LTC124	CellAge	NINJ1	0.000358609796887783	0.0010718000671028122	3.568807491952777	0.04344526835888873	Bleo	3.4453778500884322	2.969886220102278	True	True	Up
LTC124-Bleo	LTC124	CellAge	CTNNAL1	2.039327961137756e-21	2.1698449506505724e-20	9.502998012521285	0.12785444346272054	Bleo	20.690512926130157	19.663571298171128	True	True	Up
LTC124-Bleo	LTC124	CellAge	TXN	1.6849142612913158e-22	1.9486399717543047e-21	9.759192494558802	0.18054915765183788	Bleo	21.773422193781037	20.710268393167564	True	True	Up
LTC124-Bleo	LTC124	CellAge	TNFSF15	5.348570629650364e-14	3.845188614829721e-13	7.523116544104549	0.12270507485532084	Bleo	13.271762264819163	12.41508235225509	True	True	Up
LTC124-Bleo	LTC124	CellAge	NEK6	1.0160736383004117e-16	8.718567347997082e-16	-8.302891846899785	-0.13357917424029275	Bleo	15.993074816118416	15.059554873321622	True	True	Down
LTC124-Bleo	LTC124	CellAge	HSPA5	0.011341359412640986	0.02394286987113097	-2.532001227791018	-0.05306381603038535	Bleo	1.9453348863580657	1.6208237948445616	True	True	Down
LTC124-Bleo	LTC124	CellAge	ENDOG	0.470931482458981	0.5972307023121934	0.7209642956316081	0.005833236373241749	Bleo	0.32704227536491526	0.22385787425238787	False	False	Up
LTC124-Bleo	LTC124	CellAge	BMI1	0.04619853373802894	0.08593573408612375	1.993574871772022	0.030925637250368787	Bleo	1.3353718079847456	1.0658262088187407	True	False	Up
LTC124-Bleo	LTC124	CellAge	CDK1	1.8146677580617694e-06	7.426178825298933e-06	-4.773038842189737	-0.062156924088973504	Bleo	5.741202876990683	5.129234597002471	True	True	Down
LTC124-Bleo	LTC124	CellAge	SIRT1	0.005408417573386669	0.012191856563736052	2.781644932441814	0.04726899882205965	Bleo	2.2669297847408645	1.913930155415923	True	True	Up
LTC124-Bleo	LTC124	CellAge	MARCH5	6.0627471867389925e-06	2.33723297343851e-05	4.524189201052917	0.07056542918432179	Bleo	5.2173305412312025	4.63129799533739	True	True	Up
LTC124-Bleo	LTC124	CellAge	UBTD1	4.047285009747443e-12	2.6914445314820496e-11	-6.9355203943201795	-0.07639461060872804	Bleo	11.392836211520894	10.57001456621779	True	True	Down
LTC124-Bleo	LTC124	CellAge	BAG3	0.2307134859015414	0.3335314524446196	1.1985229706650662	0.03560743882145412	Bleo	0.636927018910011	0.4768632052884805	False	False	Up
LTC124-Bleo	LTC124	CellAge	STK32C	0.15029089148493593	0.24525998242326966	-1.4385047472172434	-0.0073713818877001736	Bleo	0.8230673394244024	0.6103733071972933	False	False	Down
LTC124-Bleo	LTC124	CellAge	VENTX	0.6617720954021915	0.7515721252952793	-0.4374678385135858	-0.0039910346871225985	Bleo	0.179291549458348	0.12402933561639737	False	False	Down
LTC124-Bleo	LTC124	CellAge	HRAS	3.7735542390430675e-05	0.00013383539034472744	4.120924292084149	0.05473642520416572	Bleo	4.423249403311958	3.8734290300725913	True	True	Up
LTC124-Bleo	LTC124	CellAge	IRF7	2.8533164641385433e-07	1.286410473662462e-06	5.132886725608664	0.06947809648280484	Bleo	6.54465005764293	5.890620432654007	True	True	Up
LTC124-Bleo	LTC124	CellAge	CDKN1C	0.9071050499184734	0.9388569649483277	-0.11669083922515164	0.01093540413696558	Bleo	0.04234241530144061	0.027400567547910766	False	False	Down
LTC124-Bleo	LTC124	CellAge	PIK3C2A	5.219275256542514e-11	3.305540995810259e-10	-6.564542798319659	-0.05848893011835932	Bleo	10.282389798518132	9.480757452284964	True	True	Down
LTC124-Bleo	LTC124	CellAge	WT1	0.711833770675435	0.792237064035584	0.36939440104408555	0.002381616016496075	Bleo	0.14762141213143476	0.10114484341419117	False	False	Up
LTC124-Bleo	LTC124	CellAge	EHF	4.542601471714802e-44	7.552074946725858e-43	-13.923775483697044	-0.20065448062137956	Bleo	43.342695362729096	42.12193370875395	True	True	Down
LTC124-Bleo	LTC124	CellAge	DDB2	0.0	0.0	42.72828149100468	0.610951561498274	Bleo	200.0	200.0	True	True	Up
LTC124-Bleo	LTC124	CellAge	SELENOH	0.5540180492933795	0.6549724493868397	-0.5917499404146179	0.012043127101156764	Bleo	0.256476086208705	0.18377696768900048	False	False	Down
LTC124-Bleo	LTC124	CellAge	PRPF19	0.5464424169756401	0.6489003701585727	0.6030996233857974	0.0015155884188958746	Bleo	0.26245559639923877	0.18782197810233453	False	False	Up
LTC124-Bleo	LTC124	CellAge	CCND1	9.538969045026122e-27	1.1533480754440675e-25	10.70600522260813	0.1646674702336467	Bleo	26.020498560542315	24.938039604733454	True	True	Up
LTC124-Bleo	LTC124	CellAge	NOX4	0.9510969384688004	0.973045329356542	-0.06132932287937731	0.007444991303010573	Bleo	0.02177521629440074	0.011866927634151701	False	False	Down
LTC124-Bleo	LTC124	CellAge	YAP1	2.5242062978909326e-09	1.3428777504779761e-08	-5.959881681092094	-0.05512593595033133	Bleo	8.597875154033927	7.871963521738878	True	True	Down
LTC124-Bleo	LTC124	CellAge	ATM	0.0006679043208612043	0.0018701320984113722	-3.4024260322102284	-0.01006016050627001	Bleo	3.175285746952831	2.728127715610612	True	True	Down
LTC124-Bleo	LTC124	CellAge	HSPB2	0.8679382680029327	0.9089432255463784	0.16627788624072562	0.0013470407117217031	Bleo	0.061511162863928256	0.04146324285279931	False	False	Up
LTC124-Bleo	LTC124	CellAge	HEPACAM	0.9754386398235869	0.9828283264889172	-0.030787963227573018	0.0011017903213231903	Bleo	0.0108000447975702	0.007522335036334259	False	False	Down
LTC124-Bleo	LTC124	CellAge	CHEK1	1.0938451627403853e-05	4.156611618413464e-05	-4.397738778713142	-0.04247420908670923	Bleo	4.9610441494162885	4.381260552799478	True	True	Down
LTC124-Bleo	LTC124	CellAge	ETS1	0.573563917648461	0.6750796552853567	-0.5628105175910072	-0.09297082484979502	Bleo	0.24141817752690364	0.1706449800432376	False	False	Down
LTC124-Bleo	LTC124	CellAge	FOXM1	0.0009303722187287122	0.002535033529237191	-3.3107772928972388	-0.031184909511111684	Bleo	3.031343266285794	2.596016292162442	True	True	Down
LTC124-Bleo	LTC124	CellAge	GAPDH	0.00023300664937969925	0.0007043155538068182	-3.680248634256964	-0.025780309172656057	Bleo	3.6326316852070013	3.152232720726103	True	True	Down
LTC124-Bleo	LTC124	CellAge	NANOG	0.9734956352466214	0.9828283264889172	-0.03322440655616796	0.00011990007847678154	Bleo	0.011665991337125387	0.007522335036334259	False	False	Down
LTC124-Bleo	LTC124	CellAge	MAGOHB	0.05311295985430228	0.09676744740578361	-1.9340013663521178	-0.009575922810296511	Bleo	1.2747994957457542	1.0142707148991243	False	False	Down
LTC124-Bleo	LTC124	CellAge	DUSP16	1.8650369593603148e-10	1.0784778938909646e-09	-6.372061802532052	-0.07938147632885217	Bleo	9.729312557374223	8.96718875242473	True	True	Down
LTC124-Bleo	LTC124	CellAge	CDKN1B	0.22918888924853098	0.33335564226773046	-1.2024508724199103	-0.01529623276946511	Bleo	0.6398064401732937	0.47709218975094686	False	False	Down
LTC124-Bleo	LTC124	CellAge	ATF7IP	0.23240957635694393	0.3341672827618761	-1.194174856417112	0.022838063068413406	Bleo	0.6337459809577307	0.4760360727296775	False	False	Down
LTC124-Bleo	LTC124	CellAge	SOX5	3.3897157177581595e-166	1.5027739682061174e-164	-27.476096933285184	-0.5720998889590516	Bleo	165.46983672285472	163.82310633660728	True	True	Down
LTC124-Bleo	LTC124	CellAge	SENP1	0.05402232618760659	0.09775468548233573	1.9266575118657254	0.034598542420618994	Bleo	1.267426719136155	1.0098624172532642	False	False	Up
LTC124-Bleo	LTC124	CellAge	MCRS1	0.9737670173873202	0.9828283264889172	-0.03288409362160713	0.000393719653484538	Bleo	0.011544939596317638	0.007522335036334259	False	False	Down
LTC124-Bleo	LTC124	CellAge	LIMA1	0.2887992744589164	0.4064582381273638	1.0607593626833258	0.05715101268906875	Bleo	0.539403902165019	0.3909840697071962	False	False	Up
LTC124-Bleo	LTC124	CellAge	IGFBP6	0.6083939980972466	0.7097929977801211	-0.5123672629603642	-0.006769409130248018	Bleo	0.21581507898147165	0.14886828935085844	False	False	Down
LTC124-Bleo	LTC124	CellAge	SP1	0.064164085775824	0.11378431210912789	-1.8510380049777024	-0.02347610080776913	Bleo	1.1927079892781591	0.9439176117027734	False	False	Down
LTC124-Bleo	LTC124	CellAge	CDK4	0.7577506151451636	0.8205000034428476	0.3084359699426644	0.011295767420024999	Bleo	0.1204737023980944	0.0859214127885727	False	False	Up
LTC124-Bleo	LTC124	CellAge	SLC16A7	4.7341937698790746e-05	0.0001656967819457676	4.068376029330745	0.04808775988085817	Bleo	4.324753970431645	3.780685926081369	True	True	Up
LTC124-Bleo	LTC124	CellAge	NTN4	2.9744182844687583e-06	1.1987807025283178e-05	-4.67257846390738	0.01490314352477895	Bleo	5.526597957850727	4.921260256761529	True	True	Down
LTC124-Bleo	LTC124	CellAge	NUAK1	0.17982065929066682	0.27972102556325945	-1.3413074274494574	-0.024630471394408354	Bleo	0.745160414379678	0.5532748881407649	False	False	Down
LTC124-Bleo	LTC124	CellAge	MVK	0.00016933794034340965	0.0005237661875738019	-3.760848546961212	-0.037724190580749564	Bleo	3.771245726854028	3.280862541466529	True	True	Down
LTC124-Bleo	LTC124	CellAge	MAPKAPK5	0.6881310270888779	0.7723327139478545	-0.40139269462153143	0.007581975366205529	Bleo	0.16232885984042578	0.11219556921946264	False	False	Down
LTC124-Bleo	LTC124	CellAge	KSR2	0.20636737193897237	0.3066688320433891	-1.2636174369392803	0.0064588518447528664	Bleo	0.6853589664779711	0.5133303608267974	False	False	Down
LTC124-Bleo	LTC124	CellAge	PEBP1	5.6618989246030746e-05	0.00019329426169274413	4.0264761089790335	0.07352690086991509	Bleo	4.247037887863702	3.713781038636568	True	True	Up
LTC124-Bleo	LTC124	CellAge	CDK2AP1	0.9119689620309044	0.9388569649483277	0.1105553422600259	0.007819073371265778	Bleo	0.04001994220676793	0.027400567547910766	False	False	Up
LTC124-Bleo	LTC124	CellAge	HMGB1	1.7741518948231897e-15	1.3880129530087308e-14	-7.956191879726543	-0.09360563400278588	Bleo	14.751009200592478	13.857606481003666	True	True	Down
LTC124-Bleo	LTC124	CellAge	KL	0.7177786933555479	0.792237064035584	0.36142910554675595	0.00915178187246216	Bleo	0.1440094374703898	0.10114484341419117	False	False	Up
LTC124-Bleo	LTC124	CellAge	RB1	0.0004926584303984627	0.001440078488857045	3.4847166590299468	0.07936751469125469	Bleo	3.3074540811393374	2.841613836829364	True	True	Up
LTC124-Bleo	LTC124	CellAge	ING1	0.7086663517518483	0.792038863722654	-0.37364781951894444	0.006311163024343244	Bleo	0.14955818752269248	0.10125350794813746	False	False	Down
LTC124-Bleo	LTC124	CellAge	TFDP1	9.780182752214531e-08	4.645586807301902e-07	-5.330761434805484	-0.04448594803935532	Bleo	7.0096530299223385	6.332959420297472	True	True	Down
LTC124-Bleo	LTC124	CellAge	PSMB5	5.539357404529297e-06	2.1668662788305782e-05	4.543249684631233	0.08126235861817688	Bleo	5.256540612862462	4.664167888937631	True	True	Up
LTC124-Bleo	LTC124	CellAge	LGALS3	1.5323726542262798e-07	7.027778034899836e-07	5.248626661445652	0.14896126093686335	Bleo	6.814635606770268	6.1531819637021385	True	True	Up
LTC124-Bleo	LTC124	CellAge	SIX1	0.7307378681977251	0.8032077394239457	-0.3441441677139749	-0.005072022204250586	Bleo	0.13623838612245168	0.09517211547181599	False	False	Down
LTC124-Bleo	LTC124	CellAge	PRKCH	0.46029948543556376	0.5886522265666344	0.7383537933805151	0.03235820908282783	Bleo	0.3369595105994434	0.230141208931138	False	False	Up
LTC124-Bleo	LTC124	CellAge	FOS	0.006536376211610309	0.014488967269069519	-2.719585662978161	-0.035062985365219596	Bleo	2.1846629592412	1.838962568657758	True	True	Down
LTC124-Bleo	LTC124	CellAge	ITPK1	0.2053250465500529	0.3066688320433891	-1.266525386304745	-0.010973243352551176	Bleo	0.6875580700400186	0.5133303608267974	False	False	Down
LTC124-Bleo	LTC124	CellAge	CKB	0.01242244410451793	0.025815391654701324	2.4999111976833865	0.03640983562249339	Bleo	1.9057929487103458	1.5881212817271473	True	True	Up
LTC124-Bleo	LTC124	CellAge	AKT1	0.05784760199452472	0.10327155792311124	-1.896851030869712	-0.025636739153107158	Bleo	1.2377146395148426	0.9860192712960497	False	False	Down
LTC124-Bleo	LTC124	CellAge	LEO1	0.10028189361816439	0.16990435479255878	1.643488544296324	0.014288834194458366	Bleo	0.9987774738746207	0.7697954896527874	False	False	Up
LTC124-Bleo	LTC124	CellAge	MAP2K1	1.4962796266023003e-06	6.218912198065811e-06	-4.811731929642153	-0.03814474008529789	Bleo	5.82498723739254	5.206285574745361	True	True	Down
LTC124-Bleo	LTC124	CellAge	PKM	0.15979665338754923	0.2576115745520491	-1.4057557923551576	0.016918152873892645	Bleo	0.7964323203320383	0.5890346279148775	False	False	Down
LTC124-Bleo	LTC124	CellAge	PML	0.00476381813967424	0.011115575659239893	2.8225850716766336	0.03910649130947352	Bleo	2.3220448262076263	1.954068040913032	True	True	Up
LTC124-Bleo	LTC124	CellAge	CPEB1	0.0050510280470267895	0.011582529831975224	2.803761327531056	0.044521866421522824	Bleo	2.2966202199582204	1.936196572554072	True	True	Up
LTC124-Bleo	LTC124	CellAge	PDPK1	0.02454911074386467	0.04837084042865186	2.2484248711144468	0.04369598830435828	Bleo	1.6099642349474177	1.3154163668113568	True	True	Up
LTC124-Bleo	LTC124	CellAge	TFAP4	0.1951987050421885	0.29840721575415025	-1.295352357897805	-0.014188891248570857	Bleo	0.709523067790727	0.5251906794422598	False	False	Down
LTC124-Bleo	LTC124	CellAge	SOCS1	0.15423798374066433	0.25016648582327267	1.424720593746075	0.024814159732472103	Bleo	0.8118086606717098	0.6017708720883406	False	False	Up
LTC124-Bleo	LTC124	CellAge	RSL1D1	0.3328892518144425	0.45880073048000886	0.9683106413705425	0.004931824831067855	Bleo	0.4777002269311503	0.33837589930785705	False	False	Up
LTC124-Bleo	LTC124	CellAge	SMG1	0.0184254253886087	0.037413459186029875	2.3569560912245633	0.051110257735836884	Bleo	1.7345824767773066	1.4269721358020038	True	True	Up
LTC124-Bleo	LTC124	CellAge	YPEL3	0.19108244629236038	0.2938030677096408	-1.3073836531524095	-0.0076897021952494204	Bleo	0.7187792073903975	0.5319436738881258	False	False	Down
LTC124-Bleo	LTC124	CellAge	TGFB1I1	0.010202740280433305	0.02206446272028666	-2.5688812857543817	-0.028868966590197026	Bleo	1.9912831685480752	1.656306643356406	True	True	Down
LTC124-Bleo	LTC124	CellAge	BRD7	0.3957792716245757	0.5237675932942146	-0.8491833588167959	-0.004280488473178468	Bleo	0.4025469550886945	0.2808613758781163	False	False	Down
LTC124-Bleo	LTC124	CellAge	TERF2	0.20797937553977053	0.30734729940877203	1.2591410888319263	0.015765066229920466	Bleo	0.6819797301015369	0.512370598573776	False	False	Up
LTC124-Bleo	LTC124	CellAge	FBXO31	0.9686199626239844	0.9828283264889172	-0.039339188820929114	0.008248235103451684	Bleo	0.013846584671988064	0.007522335036334259	False	False	Down
LTC124-Bleo	LTC124	CellAge	XAF1	4.29034498643662e-21	4.3893529476620805e-20	9.425261660538863	0.1487019924812981	Bleo	20.367507784812513	19.357599496152265	True	True	Up
LTC124-Bleo	LTC124	CellAge	TNFSF13	0.023421274249911413	0.04649297724236146	2.2664920354895663	0.038243890574285774	Bleo	1.630389480542444	1.3326126422761846	True	True	Up
LTC124-Bleo	LTC124	CellAge	TP53	0.5371057942253128	0.643559194882582	-0.6171954837767374	0.004761606812395763	Bleo	0.2699401624885723	0.19141150030814397	False	False	Down
LTC124-Bleo	LTC124	CellAge	ALOX15B	0.09288581280387162	0.15838221926814008	1.6803676158453844	0.02174869750573337	Bleo	1.0320506142249797	0.8002935759483742	False	False	Up
LTC124-Bleo	LTC124	CellAge	PIK3R5	0.011460277659948899	0.024003416201152813	2.5283416307266102	0.03841147447541482	Bleo	1.9408048601415033	1.6197269444663933	True	True	Up
LTC124-Bleo	LTC124	CellAge	SREBF1	1.0730192972542512e-88	2.3785261089135902e-87	-19.966705357793618	-0.2515993590312446	Bleo	87.96939246758141	86.62369207699797	True	True	Down
LTC124-Bleo	LTC124	CellAge	MAP2K3	3.9816930642605716e-13	2.715718859213621e-12	7.2561819831351535	0.09604327456717454	Bleo	12.399932221364272	11.566115191759705	True	True	Up
LTC124-Bleo	LTC124	CellAge	KCNJ12	0.7158538129303593	0.792237064035584	0.3640056197063875	0.0029708938351973016	Bleo	0.14517565746841463	0.10114484341419117	False	False	Up
LTC124-Bleo	LTC124	CellAge	PCGF2	0.6639828926480851	0.7515721252952793	-0.4344208047313875	-0.0026000979771736293	Bleo	0.17784310997572808	0.12402933561639737	False	False	Down
LTC124-Bleo	LTC124	CellAge	ACLY	0.04403309330767218	0.08248452690028732	-2.013775650284692	0.001545472073467835	Bleo	1.3562208044504251	1.0836275122024146	True	False	Down
LTC124-Bleo	LTC124	CellAge	STAT5B	0.0043394982284433135	0.010306308292552871	2.8523668923150702	0.04029938741133926	Bleo	2.362560484592672	1.9868968706317864	True	True	Up
LTC124-Bleo	LTC124	CellAge	CAVIN1	9.113012684246841e-08	4.4073843163812e-07	5.343576929431033	0.08602937067665589	Bleo	7.040338025239006	6.355819078102183	True	True	Up
LTC124-Bleo	LTC124	CellAge	BRCA1	1.6293607034692384e-09	8.845100961690152e-09	-6.031012016486823	-0.07872027828472411	Bleo	8.787982762109252	8.053297205506698	True	True	Down
LTC124-Bleo	LTC124	CellAge	DUSP3	3.5081632320726085e-05	0.000126104245909637	4.137692348822119	0.06904622843298502	Bleo	4.454920207455618	3.8992702905555268	True	True	Up
LTC124-Bleo	LTC124	CellAge	ABI3	0.24098434790713696	0.34463352980267975	-1.17252996736474	-0.010705194631087694	Bleo	0.6180111642231015	0.4626424718099509	False	False	Down
LTC124-Bleo	LTC124	CellAge	SPOP	0.06658964203005874	0.11653187355260279	-1.834433693014043	-0.009171799935193237	Bleo	1.1765933197641314	0.9335552710778369	False	False	Down
LTC124-Bleo	LTC124	CellAge	SRSF1	6.34210083842172e-05	0.0002082714596321207	-3.999706797622187	-0.026731970384264614	Bleo	4.19776685703899	3.681370239286573	True	True	Down
LTC124-Bleo	LTC124	CellAge	PPM1D	1.534823407258604e-109	3.711482057552625e-108	22.23617932372138	0.34774660445420835	Bleo	108.81394158609235	107.43045263461951	True	True	Up
LTC124-Bleo	LTC124	CellAge	TBX2	0.35272498431839006	0.4786981930035294	0.9293166975556895	0.014066586839746098	Bleo	0.4525637771702843	0.3199382118956933	False	False	Up
LTC124-Bleo	LTC124	CellAge	SMURF2	0.22933865614659654	0.33335564226773046	1.2020641980131048	0.08514196101310856	Bleo	0.6395227366515843	0.47709218975094686	False	False	Up
LTC124-Bleo	LTC124	CellAge	MAP2K6	0.004196957105945195	0.010057572884517314	-2.8629659140016095	-0.02576216825796901	Bleo	2.3770654693747626	1.9975068115303531	True	True	Down
LTC124-Bleo	LTC124	CellAge	ITGB4	0.5141065095350508	0.6284567338956175	0.6524568358687549	-0.0017352218049718204	Bleo	0.28894689713033167	0.20172461595285024	False	False	Up
LTC124-Bleo	LTC124	CellAge	CBX8	0.9893508137704566	0.9895027000682766	-0.013347171934906142	0.0010070485640129734	Bleo	0.004649684672326048	0.004583016391234859	False	False	Down
LTC124-Bleo	LTC124	CellAge	MOB3A	1.1282508593904521e-06	4.763725850759687e-06	-4.867839175201051	-0.035437421993074925	Bleo	5.947594327004901	5.322053239827416	True	True	Down
LTC124-Bleo	LTC124	CellAge	MATK	5.6680272225691885e-05	0.00019329426169274413	-4.02622161408884	-0.046129743341336	Bleo	4.246568072577155	3.713781038636568	True	True	Down
LTC124-Bleo	LTC124	CellAge	PIAS4	0.488445475275641	0.612860832185474	0.6927834254070621	0.00640534488605865	Bleo	0.31118390913772354	0.212638133435408	False	False	Up
LTC124-Bleo	LTC124	CellAge	MAP2K2	0.40148170209797773	0.5286838255349607	0.8389779164371831	0.010555440926157622	Bleo	0.3963342433092468	0.2768039761248036	False	False	Up
LTC124-Bleo	LTC124	CellAge	SIRT6	0.03233434981834534	0.06232563080927435	2.1402527058106497	0.026504098131609352	Bleo	1.4903358674567375	1.2053333172269072	True	False	Up
LTC124-Bleo	LTC124	CellAge	MAP2K7	0.8011300793844334	0.855825707294214	0.25188483794738176	0.006836958258623654	Bleo	0.0962969618530162	0.06761467231768552	False	False	Up
LTC124-Bleo	LTC124	CellAge	TYK2	0.7588082738606786	0.8205000034428476	-0.3070461121896319	0.007678527335292229	Bleo	0.11986794231626052	0.0859214127885727	False	False	Down
LTC124-Bleo	LTC124	CellAge	SMARCA4	3.5303144542926513e-14	2.608510124560681e-13	-7.577222355042509	-0.0726513559717622	Bleo	13.452186609149912	12.583607473286133	True	True	Down
LTC124-Bleo	LTC124	CellAge	MAST1	0.33471418694857	0.45893800890886405	0.9646618948634684	0.011045105802586646	Bleo	0.47532587956662464	0.33824597286578373	False	False	Up
LTC124-Bleo	LTC124	CellAge	NOTCH3	0.00043821363413408103	0.001295164740885173	-3.5159317396507515	-0.06949916375962734	Bleo	3.358314114367549	2.887674987175807	True	True	Down
LTC124-Bleo	LTC124	CellAge	SIN3B	0.5150510074783632	0.6284567338956175	0.6509929970429918	0.00853366225672969	Bleo	0.28814975897931244	0.20172461595285024	False	False	Up
LTC124-Bleo	LTC124	CellAge	MAP4K1	0.7341252718318856	0.8036103798653562	0.33964315924904426	0.0032100452604220606	Bleo	0.13422982533840783	0.09495446230565303	False	False	Up
LTC124-Bleo	LTC124	CellAge	PAK4	9.824713389540721e-05	0.00031111592400212285	-3.89488054963442	-0.0396995766322131	Bleo	4.00768011017966	3.5070777596104747	True	True	Down
LTC124-Bleo	LTC124	CellAge	ZFP36	0.06478809254935583	0.11413001733860033	1.8467175103302345	0.01334466225644386	Bleo	1.1885048060939338	0.9426001167560364	False	False	Up
LTC124-Bleo	LTC124	CellAge	SUPT5H	0.0006546898932942058	0.001852633102300625	3.4078828761348388	0.04877244218880783	Bleo	3.1839643634012598	2.7322105803698915	True	True	Up
LTC124-Bleo	LTC124	CellAge	AXL	5.065095927935219e-10	2.8666287592144004e-09	6.217074414404322	0.07908873804649921	Bleo	9.295412325115464	8.542628546420115	True	True	Up
LTC124-Bleo	LTC124	CellAge	RUVBL2	0.2754839418692129	0.3918648584877573	1.090520468621398	0.022061407064058153	Bleo	0.5599037113706162	0.40686368127604833	False	False	Up
LTC124-Bleo	LTC124	CellAge	IRF3	1.1313909178629479e-10	6.998836840733585e-10	-6.448263293858889	-0.06187214081981396	Bleo	9.946387311840825	9.154974130789345	True	True	Down
LTC124-Bleo	LTC124	CellAge	TRIM28	0.1625852734994031	0.2589180654387588	1.3964292451195846	0.03067925527599405	Bleo	0.7889187940899663	0.586837646565318	False	False	Up
LTC124-Bleo	LTC124	CellAge	CSNK2A1	0.8661299774302827	0.9089432255463784	-0.16857623156689008	0.0286523748097266	Bleo	0.062416929870634935	0.04146324285279931	False	False	Down
LTC124-Bleo	LTC124	CellAge	ID1	0.0010009699799529833	0.0026894748956312483	-3.290253956907463	-0.0349214594416154	Bleo	2.9995789472322376	2.5703325051987207	True	True	Down
LTC124-Bleo	LTC124	CellAge	E2F1	0.00522432671393803	0.01187752911032065	-2.7928663815535937	-0.027977241492366862	Bleo	2.2819696713915465	1.925273896506641	True	True	Down
LTC124-Bleo	LTC124	CellAge	SRC	0.510714044499787	0.6284567338956175	0.6577262610757809	0.011441465625547487	Bleo	0.29182219899801154	0.20172461595285024	False	False	Up
LTC124-Bleo	LTC124	CellAge	TOP1	7.598961599160887e-07	3.2601996538335423e-06	4.94539501336601	0.09156698669331542	Bleo	6.1192457501620705	5.486755803029258	True	True	Up
LTC124-Bleo	LTC124	CellAge	MMP9	1.4147103263604225e-255	7.526258936237449e-254	-34.1483502550148	-0.7561244335724066	Bleo	200.0	200.0	True	True	Down
LTC124-Bleo	LTC124	CellAge	SLC13A3	0.002797538473398626	0.006827020494715913	-2.989150990893857	-0.03164541913282523	Bleo	2.55322393208475	2.165768793394306	True	True	Down
LTC124-Bleo	LTC124	CellAge	SNAI1	0.7743093042689584	0.8338715584434936	0.2867427465894417	0.0058016836550363205	Bleo	0.11108552212819134	0.07890083875679012	False	False	Up
LTC124-Bleo	LTC124	CellAge	CEBPB	0.00011414418814481815	0.0003572041652531956	3.858373356277619	0.08005905036576105	Bleo	3.94254619648993	3.447083485573156	True	True	Up
LTC124-Bleo	LTC124	CellAge	AURKA	0.11485085320880319	0.1921787895444834	-1.5767595895219149	-0.021374329797466382	Bleo	0.9398657741520307	0.7162945463870596	False	False	Down
LTC124-Bleo	LTC124	CellAge	BTG3	0.0018506654301404136	0.0046007196674518695	-3.1132063993057657	-0.030244977148783048	Bleo	2.732672087447598	2.3371742285017407	True	True	Down
LTC124-Bleo	LTC124	CellAge	SOD1	0.014490385925813953	0.029879400436174507	2.4448712524004144	0.0482975454343928	Bleo	1.8389200477089864	1.5246281213771684	True	True	Up
LTC124-Bleo	LTC124	CellAge	RUNX1	8.56634649593694e-09	4.4679375841553454e-08	5.75691806050571	-0.004877407395828648	Bleo	8.067204363020233	7.349892902487103	True	True	Up
LTC124-Bleo	LTC124	CellAge	MORC3	0.11487378773523632	0.1921787895444834	1.5766599616773043	0.03253396888123916	Bleo	0.9397790586976751	0.7162945463870596	False	False	Up
LTC124-Bleo	LTC124	CellAge	ETS2	0.0011019873128092722	0.0028738100510516318	-3.263104876043933	-0.03880650899234939	Bleo	2.957823405492076	2.5415419406229263	True	True	Down
LTC124-Bleo	LTC124	CellAge	DGCR8	0.006780997938791122	0.014906987204284615	-2.707412324063914	-0.027199105632124826	Bleo	2.168706387634755	1.8266101213201384	True	True	Down
LTC124-Bleo	LTC124	CellAge	SMARCB1	0.08348022284692323	0.1441931121901401	-1.7308404629051197	-0.007162456006151258	Bleo	1.0784164002742898	0.8410554844796858	False	False	Down
LTC124-Bleo	LTC124	CellAge	EWSR1	0.004983038788580651	0.011525985371847418	-2.8081281836507683	-0.009794564489145174	Bleo	2.30250573221466	1.9383219359372046	True	True	Down
LTC124-Bleo	LTC124	CellAge	PATZ1	0.2056820741871549	0.3066688320433891	-1.2655281214443364	-0.009546060535652275	Bleo	0.6868035567293842	0.5133303608267974	False	False	Down
LTC124-Bleo	LTC124	CellAge	CBX7	0.4293667848742504	0.5533622348560532	-0.7902756830514673	-0.002228448488712509	Bleo	0.3671715549248457	0.2569904833469918	False	False	Down
LTC124-Bleo	LTC124	CellAge	RBX1	1.0487359265685579e-07	4.89410099065327e-07	-5.318070228382123	-0.03867379885230676	Bleo	6.979333854105676	6.310327073147101	True	True	Down
LTC124-Bleo	LTC124	CellAge	MAPK12	0.647227395398888	0.7452921522775073	0.4576173234824963	0.004770087749787426	Bleo	0.1889431084866914	0.12767345174776876	False	False	Up
LTC124-Bleo	LTC124	CellAge	TMSB4X	1.0275506324076976e-110	2.733284682204476e-109	-22.357202494565637	-0.24448709549321057	Bleo	109.98819676912733	108.56331513249626	True	True	Down
LTC124-Bleo	LTC124	CellAge	AR	0.3804682903473624	0.5085656544341628	0.8770337802498118	0.022178953208309274	Bleo	0.4196815331142353	0.29365297289287495	False	False	Up
LTC124-Bleo	LTC124	CellAge	RPS6KA6	0.3907928329697402	0.5197544678497545	-0.8581804436751418	-0.011937437045036123	Bleo	0.4080534097184524	0.28420176875136655	False	False	Down
LTC124-Bleo	LTC124	CellAge	MECP2	0.002290143475703384	0.0056405385605287055	3.04977305471793	0.06511588241945887	Bleo	2.6401373085970694	2.2486794274529522	True	True	Up
LTC124-Bleo	LTC124	CellAge	G6PD	0.5334131746664126	0.643559194882582	0.6228042355040211	0.013430103431708973	Bleo	0.2729362619602335	0.19141150030814397	False	False	Up
LTC124-Bleo	LTC124	SenSet	ISG15	1.4771749874705668e-120	2.6096758111980014e-119	23.347033736786365	0.3848805208023993	Bleo	119.83056805472772	118.5834134398466	True	True	Up
LTC124-Bleo	LTC124	SenSet	HDAC1	0.8849710467277427	0.8891449296890817	-0.1446704809318705	0.022548123214250926	Bleo	0.053070937722587704	0.051027443715725485	False	False	Down
LTC124-Bleo	LTC124	SenSet	YBX1	0.7283550561276391	0.7637701081598414	-0.34731450328405755	0.01692650860546746	Bleo	0.13765686062281382	0.11703734270958302	False	False	Down
LTC124-Bleo	LTC124	SenSet	MAGOH	0.5073023612698189	0.5601463572354249	0.6630440205836576	0.009280087976060308	Bleo	0.2947331162277052	0.2516984840025034	False	False	Up
LTC124-Bleo	LTC124	SenSet	JUN	2.1634325994335058e-07	5.593264769267112e-07	5.18471687874943	0.10641562600528637	Bleo	6.664856630462979	6.252334621917945	True	True	Up
LTC124-Bleo	LTC124	SenSet	TXNIP	0.0	0.0	-44.603290349961405	-0.6523040590311897	Bleo	200.0	200.0	True	True	Down
LTC124-Bleo	LTC124	SenSet	MCL1	0.0005909846852827006	0.0009788183849994728	3.4357185013533087	0.04272145774631375	Bleo	3.2284237732361594	3.0092978819552765	True	True	Up
LTC124-Bleo	LTC124	SenSet	S100A11	2.771108556340472e-30	1.9582500464806e-29	11.435756496851528	0.20649069249204532	Bleo	29.557346460686123	28.708131854477035	True	True	Up
LTC124-Bleo	LTC124	SenSet	RAB13	0.14546686212142998	0.18577695644423586	-1.455731486606143	-0.018644989300636572	Bleo	0.8372359292685176	0.7310081563798213	False	False	Down
LTC124-Bleo	LTC124	SenSet	LMNA	8.132595680800332e-07	2.0047794003833375e-06	4.932158319833048	0.10089458612075908	Bleo	6.089770818498102	5.6979334088129185	True	True	Up
LTC124-Bleo	LTC124	SenSet	IFI16	3.080791093051251e-16	1.2094957624571578e-15	8.17012146812021	0.14988253731410406	Bleo	15.511337749982665	14.917395648876882	True	True	Up
LTC124-Bleo	LTC124	SenSet	PEA15	1.171475970256285e-13	3.762922813550491e-13	7.419969173260616	0.10795075840987631	Bleo	12.931266615382963	12.42447468999608	True	True	Up
LTC124-Bleo	LTC124	SenSet	TPR	7.288234596967389e-05	0.00013553559075062162	-3.966674741855119	-0.048294313134492506	Bleo	4.137377656544301	3.867946646952021	True	True	Down
LTC124-Bleo	LTC124	SenSet	GUK1	1.7111705213084662e-09	5.038446534963817e-09	6.023091109633132	0.08707974645496486	Bleo	8.766706710053722	8.297703345556238	True	True	Up
LTC124-Bleo	LTC124	SenSet	ID2	0.017574404904039383	0.023883165638822753	-2.374464945104142	0.013010569033879038	Bleo	1.7551193719279137	1.6219081093536238	True	True	Down
LTC124-Bleo	LTC124	SenSet	RHOB	0.32667063894668924	0.38139876937621386	-0.9808420486768056	-0.0024655965870647445	Bleo	0.4858898980206199	0.41862071258519373	False	False	Down
LTC124-Bleo	LTC124	SenSet	DPY30	0.006242415143778882	0.009452800074865165	-2.7347685519310896	-0.02551296487466731	Bleo	2.204647352515111	2.0244395272645974	True	True	Down
LTC124-Bleo	LTC124	SenSet	MDH1	0.4070958447290125	0.4590655270348439	-0.829015131976127	0.002017633475752345	Bleo	0.39030333048837396	0.3381253188233024	False	False	Down
LTC124-Bleo	LTC124	SenSet	AAK1	3.506034983720975e-76	4.1293300919380373e-75	18.47144035874884	0.24437108459061752	Bleo	75.45518375476784	74.3841203989424	True	True	Up
LTC124-Bleo	LTC124	SenSet	PSMD14	2.3227407526196458e-18	1.0258771657403435e-17	8.740406046885616	0.11792195213608359	Bleo	17.633999260277132	16.988904636723966	True	True	Up
LTC124-Bleo	LTC124	SenSet	NFE2L2	2.9172560981950788e-08	8.357544497531848e-08	5.546331430185164	0.10202282455590272	Bleo	7.535025443641085	7.077921302443309	True	True	Up
LTC124-Bleo	LTC124	SenSet	IGFBP2	0.006517081285728068	0.0096229983115374	-2.7205631995525086	-0.04735593014572649	Bleo	2.1859468621372837	2.0166895904076982	True	True	Down
LTC124-Bleo	LTC124	SenSet	BHLHE40	5.82309425357119e-14	1.9288999714954566e-13	-7.511999654908895	-0.08793532497132894	Bleo	13.234846180272434	12.71469029332757	True	True	Down
LTC124-Bleo	LTC124	SenSet	CTNNB1	4.852246394413099e-05	9.524779959403491e-05	4.06263213884394	0.060348972777720555	Bleo	4.314057154009703	4.021145048567901	True	True	Up
LTC124-Bleo	LTC124	SenSet	PRKCD	0.7985890642566367	0.813946546261572	-0.2551735432338334	-0.0016141697772427133	Bleo	0.09767664125602676	0.08940411529003686	False	False	Down
LTC124-Bleo	LTC124	SenSet	IGFBP7	1.0609998832155018e-25	5.623299381042159e-25	10.480572070612004	0.06781765992940314	Bleo	24.97428466390155	24.25000879430076	True	True	Up
LTC124-Bleo	LTC124	SenSet	CXCL8	1.9595551788705935e-114	2.9673264137183275e-113	22.736327872709555	0.425682888097346	Bleo	113.70784250276938	112.52763467751888	True	True	Up
LTC124-Bleo	LTC124	SenSet	CXCL2	4.049879622562669e-74	4.292872399916429e-73	18.21327403451948	0.3066947200110787	Bleo	73.39255788543564	72.36725202017087	True	True	Up
LTC124-Bleo	LTC124	SenSet	AREG	2.933745609754529e-45	2.221264533099858e-44	14.11820366131892	0.2657662640546104	Bleo	44.532577547299034	43.6533997177125	True	True	Up
LTC124-Bleo	LTC124	SenSet	IL6ST	0.29149359388849594	0.35111728354750643	-1.0548507410079073	0.031314648364414	Bleo	0.5353709852255426	0.4545477921109411	False	False	Down
LTC124-Bleo	LTC124	SenSet	PLK2	1.9184787311042553e-06	4.326781819086192e-06	4.761827257220988	0.04112840533760631	Bleo	5.717043011172603	5.363835003843549	True	True	Up
LTC124-Bleo	LTC124	SenSet	EGR1	0.3274272454078817	0.38139876937621386	0.9793091608498272	0.020325364474171395	Bleo	0.48488518552887033	0.41862071258519373	False	False	Up
LTC124-Bleo	LTC124	SenSet	CSNK1A1	0.0010455609008439574	0.0016541709774546194	3.2779711260055744	0.060351853914139	Bleo	2.9806506657347134	2.7814196031707694	True	True	Up
LTC124-Bleo	LTC124	SenSet	NPM1	0.5209264357572856	0.5692598163945595	0.641917985454703	0.03415286675905538	Bleo	0.2832236026130024	0.24468947161447704	False	False	Up
LTC124-Bleo	LTC124	SenSet	CLTB	5.756981875283827e-21	2.6532177338264592e-20	9.39435434118062	0.1278592491776317	Bleo	20.239805137832796	19.57622710858562	True	True	Up
LTC124-Bleo	LTC124	SenSet	EDN1	3.575724191426715e-15	1.2226669815846189e-14	7.868970167805752	0.07782226015780347	Bleo	14.446635987292488	13.912691815861992	True	True	Up
LTC124-Bleo	LTC124	SenSet	DEK	1.2537149530295126e-27	8.30586156382052e-27	-10.89234381653049	-0.1079775339801689	Bleo	26.90180119428549	26.080615311676645	True	True	Down
LTC124-Bleo	LTC124	SenSet	RGL2	0.3036949048185935	0.36170404394124617	1.0285420851305973	0.005502462514255721	Bleo	0.5175624943106828	0.4416466356908254	False	False	Up
LTC124-Bleo	LTC124	SenSet	CDKN1A	0.0	0.0	67.48506501165934	1.1083656643863384	Bleo	200.0	200.0	True	True	Up
LTC124-Bleo	LTC124	SenSet	MARCKS	0.013206929496827195	0.018665793688849103	2.478140047600221	0.05770861067657973	Bleo	1.8791981405676703	1.7289535386946002	True	True	Up
LTC124-Bleo	LTC124	SenSet	CCN2	0.6320138404104603	0.67670168771221	-0.47889427999982137	-0.03039654863574623	Bleo	0.1992734110402818	0.1696027403730615	False	False	Down
LTC124-Bleo	LTC124	SenSet	SGK1	2.6555982928172536e-05	5.311196585634507e-05	4.201152326596138	0.10475246412544498	Bleo	4.575837619216368	4.274807623552387	True	True	Up
LTC124-Bleo	LTC124	SenSet	TNFAIP3	0.7349485946443757	0.7637701081598414	-0.33855021220123727	0.013117977694413308	Bleo	0.1337430362124357	0.11703734270958302	False	False	Down
LTC124-Bleo	LTC124	SenSet	CITED2	5.150095333588443e-05	9.925638279279544e-05	4.048708900956037	0.05582976483760968	Bleo	4.288184731644597	4.00324155587407	True	True	Up
LTC124-Bleo	LTC124	SenSet	RAC1	2.5826583309797263e-06	5.703370480913562e-06	-4.7014932263734135	-0.02458113645996929	Bleo	5.587933044382198	5.243868416493015	True	True	Down
LTC124-Bleo	LTC124	SenSet	ARPC1B	0.028916818453211736	0.03879978172203094	2.1846186619200485	0.043785344321847	Bleo	1.5388494916065167	1.411170717632188	True	True	Up
LTC124-Bleo	LTC124	SenSet	CAV1	6.03803228241623e-17	2.5601256877444815e-16	-8.36448059674087	-0.21560119148964807	Bleo	16.219104569345756	15.591738712753022	True	True	Down
LTC124-Bleo	LTC124	SenSet	AKR1B1	0.00023179186860739585	0.00040489680056144463	3.6815812799804184	0.0656648845970551	Bleo	3.6349018034064158	3.3926556549529985	True	True	Up
LTC124-Bleo	LTC124	SenSet	CTSB	0.0	0.0	-39.99880702463819	-0.8491576494514157	Bleo	200.0	200.0	True	True	Down
LTC124-Bleo	LTC124	SenSet	ASPH	2.7761212926763832e-27	1.6348269834649812e-26	-10.819723995538117	-0.1368408301119708	Bleo	26.556561562860818	25.78652820269935	True	True	Down
LTC124-Bleo	LTC124	SenSet	NDRG1	1.202108018834863e-50	9.801803845884268e-50	-14.967238071575952	-0.22512701603620705	Bleo	49.92005650581402	49.00869399285608	True	True	Down
LTC124-Bleo	LTC124	SenSet	ALDH1A1	8.536156501287012e-05	0.0001560056188166247	3.9288260250461358	0.06813661103621402	Bleo	4.06873763118641	3.8068597594845768	True	True	Up
LTC124-Bleo	LTC124	SenSet	NINJ1	0.000358609796887783	0.0006131070720984677	3.568807491952777	0.04344526835888873	Bleo	3.4453778500884322	3.212463674321916	True	True	Up
LTC124-Bleo	LTC124	SenSet	TXN	1.6849142612913158e-22	8.504805318899023e-22	9.759192494558802	0.18054915765183788	Bleo	21.773422193781037	21.070335623250187	True	True	Up
LTC124-Bleo	LTC124	SenSet	GSN	2.7962889925866734e-16	1.140025512362259e-15	-8.181802586297222	-0.20564322637989707	Bleo	15.553417946874873	14.94308542958092	True	True	Down
LTC124-Bleo	LTC124	SenSet	HSPA5	0.011341359412640986	0.01624573105053979	-2.532001227791018	-0.05306381603038535	Bleo	1.9453348863580657	1.7892607408242716	True	True	Down
LTC124-Bleo	LTC124	SenSet	OPTN	0.0007386656842773746	0.0012045932697446417	3.374810377381344	0.055395657370387985	Bleo	3.131552076253341	2.9191595676314264	True	True	Up
LTC124-Bleo	LTC124	SenSet	VIM	1.730144002667702e-301	4.584881607069411e-300	-37.11305494023555	-0.6018336058011584	Bleo	200.0	200.0	True	True	Down
LTC124-Bleo	LTC124	SenSet	BAG3	0.2307134859015414	0.2843677849484115	1.1985229706650662	0.03560743882145412	Bleo	0.636927018910011	0.5461196048888085	False	False	Up
LTC124-Bleo	LTC124	SenSet	CD44	6.397191134932447e-07	1.6145291911972366e-06	4.978823607682915	0.03395216454324368	Bleo	6.19401067326143	5.7919540983945605	True	True	Up
LTC124-Bleo	LTC124	SenSet	SELENOH	0.5540180492933795	0.5992440125010023	-0.5917499404146179	0.012043127101156764	Bleo	0.256476086208705	0.22239629663642957	False	False	Down
LTC124-Bleo	LTC124	SenSet	CCND1	9.538969045026122e-27	5.321740625119836e-26	10.70600522260813	0.1646674702336467	Bleo	26.020498560542315	25.273946296230374	True	True	Up
LTC124-Bleo	LTC124	SenSet	IL18	1.0314141307504104e-57	9.939081623594863e-57	16.013328467158253	0.32869472801895716	Bleo	56.98656692289548	56.00265374278893	True	True	Up
LTC124-Bleo	LTC124	SenSet	CD9	4.264303019072775e-57	3.766801000180951e-56	-15.924791864971464	-0.2421630049468857	Bleo	56.37015194215329	55.42402732293615	True	True	Down
LTC124-Bleo	LTC124	SenSet	TNFRSF1A	0.007502468325133587	0.01089399510224877	-2.6736769548987533	-0.0246756895426401	Bleo	2.124795829458423	1.9628128243141085	True	True	Down
LTC124-Bleo	LTC124	SenSet	GAPDH	0.00023300664937969925	0.00040489680056144463	-3.680248634256964	-0.025780309172656057	Bleo	3.6326316852070013	3.3926556549529985	True	True	Down
LTC124-Bleo	LTC124	SenSet	LIMA1	0.2887992744589164	0.35111728354750643	1.0607593626833258	0.05715101268906875	Bleo	0.539403902165019	0.4545477921109411	False	False	Up
LTC124-Bleo	LTC124	SenSet	PEBP1	5.6618989246030746e-05	0.00010717165821570105	4.0264761089790335	0.07352690086991509	Bleo	4.247037887863702	3.969920049605132	True	True	Up
LTC124-Bleo	LTC124	SenSet	HMGB1	1.7741518948231897e-15	6.484831063836487e-15	-7.956191879726543	-0.09360563400278588	Bleo	14.751009200592478	14.188101333226664	True	True	Down
LTC124-Bleo	LTC124	SenSet	MMP14	1.3866789061874343e-05	2.8266916164590007e-05	4.345959919116136	0.051753157063322064	Bleo	4.858024090775945	4.5487215691459735	True	True	Up
LTC124-Bleo	LTC124	SenSet	PSMB5	5.539357404529297e-06	1.1983099691430724e-05	4.543249684631233	0.08126235861817688	Bleo	5.256540612862462	4.921430827626206	True	True	Up
LTC124-Bleo	LTC124	SenSet	LGALS3	1.5323726542262798e-07	4.060787533699641e-07	5.248626661445652	0.14896126093686335	Bleo	6.814635606770268	6.39138973283346	True	True	Up
LTC124-Bleo	LTC124	SenSet	FOS	0.006536376211610309	0.0096229983115374	-2.719585662978161	-0.035062985365219596	Bleo	2.1846629592412	2.0166895904076982	True	True	Down
LTC124-Bleo	LTC124	SenSet	THBS1	2.5029912713405784e-27	1.5606886750711844e-26	-10.829212314719394	-0.28979188301112574	Bleo	26.601540664900458	25.80668372101396	True	True	Down
LTC124-Bleo	LTC124	SenSet	B2M	1.0950305770451913e-197	2.3214648233358054e-196	29.99634996672658	0.32391503467319804	Bleo	196.96017732974147	195.63421918534522	True	True	Up
LTC124-Bleo	LTC124	SenSet	MAP2K1	1.4962796266023003e-06	3.4479487047792137e-06	-4.811731929642153	-0.03814474008529789	Bleo	5.82498723739254	5.462439203809344	True	True	Down
LTC124-Bleo	LTC124	SenSet	PKM	0.15979665338754923	0.20164815784619305	-1.4057557923551576	0.016918152873892645	Bleo	0.7964323203320383	0.6954057411291497	False	False	Down
LTC124-Bleo	LTC124	SenSet	IL32	1.90353017696608e-15	6.725806625280149e-15	7.947473950115967	0.10415304692646926	Bleo	14.720440233855674	14.172255623310566	True	True	Up
LTC124-Bleo	LTC124	SenSet	RSL1D1	0.3328892518144425	0.383546311873162	0.9683106413705425	0.004931824831067855	Bleo	0.4777002269311503	0.4161821890119353	False	False	Up
LTC124-Bleo	LTC124	SenSet	YPEL3	0.19108244629236038	0.23829105067047293	-1.3073836531524095	-0.0076897021952494204	Bleo	0.7187792073903975	0.6228922678399199	False	False	Down
LTC124-Bleo	LTC124	SenSet	MAP1LC3B	1.1784895744400455e-15	4.461424817523029e-15	8.006677550172217	0.15618615188683443	Bleo	14.928674255127936	14.350526421205386	True	True	Up
LTC124-Bleo	LTC124	SenSet	MAP2K3	3.9816930642605716e-13	1.2413513670930019e-12	7.2561819831351535	0.09604327456717454	Bleo	12.399932221364272	11.906105273141756	True	True	Up
LTC124-Bleo	LTC124	SenSet	CCL3	1.1372848266534331e-05	2.3637684632404687e-05	-4.389276330407063	-0.07211276349868673	Bleo	4.944130755054769	4.626395065887935	True	True	Down
LTC124-Bleo	LTC124	SenSet	CCL4	0.3894001726348739	0.4438324548311466	-0.8607056642910135	-0.013430861632559854	Bleo	0.40960386027783485	0.35278094356699974	False	False	Down
LTC124-Bleo	LTC124	SenSet	CCL3L1	0.743383432543145	0.765035377180324	-0.3273761109760051	-0.008929439809167695	Bleo	0.12878712206093904	0.11631848150134097	False	False	Down
LTC124-Bleo	LTC124	SenSet	IGFBP4	0.8891449296890817	0.8891449296890817	0.13938625951029837	0.05955901624008764	Bleo	0.051027443715725485	0.051027443715725485	False	False	Up
LTC124-Bleo	LTC124	SenSet	CAVIN1	9.113012684246841e-08	2.5420509066583293e-07	5.343576929431033	0.08602937067665589	Bleo	7.040338025239006	6.5948157565910455	True	True	Up
LTC124-Bleo	LTC124	SenSet	SPOP	0.06658964203005874	0.08714200068131144	-1.834433693014043	-0.009171799935193237	Bleo	1.1765933197641314	1.0597724733780107	False	False	Down
LTC124-Bleo	LTC124	SenSet	NME2	0.4633734309731714	0.5170271966648018	-0.7333033521487717	0.03564446665737542	Bleo	0.33406887152261144	0.286486611546689	False	False	Down
LTC124-Bleo	LTC124	SenSet	PTBP1	0.7112854318944241	0.7539625578080895	-0.37013026611417943	0.013084072602998043	Bleo	0.14795608616037273	0.12265022089560249	False	False	Down
LTC124-Bleo	LTC124	SenSet	CALR	1.5397772813090352e-21	7.418926900852623e-21	-9.532204753621029	-0.21467666335423363	Bleo	20.812542092471016	20.129658908028453	True	True	Down
LTC124-Bleo	LTC124	SenSet	GMFG	0.0005880438485922043	0.0009788183849994728	-3.437069888948521	-0.027169406686933184	Bleo	3.2305902887340316	3.0092978819552765	True	True	Down
LTC124-Bleo	LTC124	SenSet	ZFP36	0.06478809254935583	0.08584422262789647	1.8467175103302345	0.01334466225644386	Bleo	1.1885048060939338	1.0662889278211074	False	False	Up
LTC124-Bleo	LTC124	SenSet	PLAUR	0.016605431550290158	0.02285942525104879	-2.395329580442782	-0.0808739784731114	Bleo	1.7797498332559436	1.6409346931636553	True	True	Down
LTC124-Bleo	LTC124	SenSet	IRF3	1.1313909178629479e-10	3.426498208384928e-10	-6.448263293858889	-0.06187214081981396	Bleo	9.946387311840825	9.465149490926331	True	True	Down
LTC124-Bleo	LTC124	SenSet	ID1	0.0010009699799529833	0.0016076184526517612	-3.290253956907463	-0.0349214594416154	Bleo	2.9995789472322376	2.7938170175093364	True	True	Down
LTC124-Bleo	LTC124	SenSet	EIF2S2	1.014964834261542e-06	2.445142555266442e-06	4.8887146610970245	0.08881721354944527	Bleo	5.993549004598781	5.611695815820198	True	True	Up
LTC124-Bleo	LTC124	SenSet	CEBPB	0.00011414418814481815	0.0002050726092093343	3.858373356277619	0.08005905036576105	Bleo	3.94254619648993	3.688092342867304	True	True	Up
LTC124-Bleo	LTC124	SenSet	SOD1	0.014490385925813953	0.020210275107056305	2.4448712524004144	0.0482975454343928	Bleo	1.8389200477089864	1.6944277747250076	True	True	Up
LTC124-Bleo	LTC124	SenSet	ETS2	0.0011019873128092722	0.0017178037523203362	-3.263104876043933	-0.03880650899234939	Bleo	2.957823405492076	2.765026452933542	True	True	Down
LTC124-Bleo	LTC124	SenSet	SMARCB1	0.08348022284692323	0.10791345880212026	-1.7308404629051197	-0.007162456006151258	Bleo	1.0784164002742898	0.9669243873932362	False	False	Down
LTC124-Bleo	LTC124	SenSet	MIF	1.3855253309478221e-06	3.263681890677092e-06	-4.827075604126482	-0.003800297377395956	Bleo	5.8583855297949246	5.486292178305498	True	True	Down
LTC124-Bleo	LTC124	SenSet	EWSR1	0.004983038788580651	0.007655103066515203	-2.8081281836507683	-0.009794564489145174	Bleo	2.30250573221466	2.116048957687145	True	True	Down
LTC124-Bleo	LTC124	SenSet	RBX1	1.0487359265685579e-07	2.850410467083773e-07	-5.318070228382123	-0.03867379885230676	Bleo	6.979333854105676	6.545092595867405	True	True	Down
LTC124-Bleo	LTC124	SenSet	TMSB4X	1.0275506324076976e-110	1.3615045879401994e-109	-22.357202494565637	-0.24448709549321057	Bleo	109.98819676912733	108.86598089085449	True	True	Down
LTC124-Bleo	LTC124	SenSet	BEX3	6.1820070585623564e-06	1.3105854964152195e-05	-4.520066975680367	-0.04449814360838897	Bleo	5.208870503398736	4.8825346424699845	True	True	Down
LTC113-Bleo	LTC113	GO	ZMPSTE24	0.7571553864045963	0.8462324906874901	0.30921841543590656	0.03248716790343295	Bleo	0.12081498373243059	0.07251030415787554	False	False	Up
LTC113-Bleo	LTC113	GO	YBX1	4.6461247250719886e-10	1.4124219164218845e-09	6.23061336552326	0.15934748523425124	Bleo	9.332909135757598	8.850035552148844	True	True	Up
LTC113-Bleo	LTC113	GO	PRMT6	0.8171787071459543	0.8716369540744153	0.23117518532397005	0.007517974240273072	Bleo	0.08768295810602689	0.05966436560982222	False	False	Up
LTC113-Bleo	LTC113	GO	LMNA	7.861243373225377e-28	3.983029975767524e-27	10.934761479440951	0.2613308427839529	Bleo	27.104508758359483	26.399786425134373	True	True	Up
LTC113-Bleo	LTC113	GO	SLC30A10	0.0029129500698573574	0.004812700115416503	2.976777839893925	0.05768470342525805	Bleo	2.5356669594407406	2.3176111988415236	True	True	Up
LTC113-Bleo	LTC113	GO	AKT3	0.010609547837354159	0.01679845074247742	2.5553027362638656	0.049307766600531266	Bleo	1.9743031246685447	1.7747307697633405	True	True	Up
LTC113-Bleo	LTC113	GO	ID2	9.897937714893929e-14	3.5821107920568503e-13	7.4422570574268265	0.23048464890064937	Bleo	13.004455283416657	12.445860985869786	True	True	Up
LTC113-Bleo	LTC113	GO	SMC6	0.00045088405623587	0.000799799460077012	-3.50835670593307	-0.01554785789527996	Bleo	3.3459351215601543	3.097018893382859	True	True	Down
LTC113-Bleo	LTC113	GO	PNPT1	0.9009774201827235	0.9009774201827235	0.12442671754010987	0.08693545984523826	Bleo	0.04528609294205194	0.04528609294205194	False	False	Up
LTC113-Bleo	LTC113	GO	PLA2R1	5.465025478682353e-13	1.8058345059993863e-12	-7.213204474989542	-0.07288489716804486	Bleo	12.262407808970389	11.74332205270719	True	True	Down
LTC113-Bleo	LTC113	GO	NEK4	0.6519332157879644	0.7741706937482077	-0.4510781627714441	0.014898444466939942	Bleo	0.1857968912317364	0.11116327293483222	False	False	Down
LTC113-Bleo	LTC113	GO	PRKCD	0.749043149044591	0.8462324906874901	-0.31990130437429803	0.011607387133898223	Bleo	0.1254931638062633	0.07251030415787554	False	False	Down
LTC113-Bleo	LTC113	GO	BCL6	3.340922491643782e-06	7.4679443930861006e-06	-4.648663801814494	-0.02674558960462936	Bleo	5.476133599741058	5.126798924502522	True	True	Down
LTC113-Bleo	LTC113	GO	OPA1	8.666659823881903e-06	1.8819032760429275e-05	-4.448017183225979	-0.008883748058856722	Bleo	5.062148249647095	4.725402701716579	True	True	Down
LTC113-Bleo	LTC113	GO	MAPK10	1.2623690770973345e-75	2.398501246484936e-74	-18.40215753801269	-0.36102053324211647	Bleo	74.89881365245094	73.62006005149811	True	True	Down
LTC113-Bleo	LTC113	GO	ING2	0.8439936767522445	0.8716369540744153	0.19678770017278346	0.010350783844334646	Bleo	0.07366080712066612	0.05966436560982222	False	False	Up
LTC113-Bleo	LTC113	GO	PLK2	1.0062081096738786e-08	2.731136297686242e-08	5.72967908426555	0.17881110849055026	Bleo	7.997312186739527	7.563656625800955	True	True	Up
LTC113-Bleo	LTC113	GO	NPM1	3.3272209253940826e-06	7.4679443930861006e-06	4.649511524582282	0.16329345530445855	Bleo	5.477918361291054	5.126798924502522	True	True	Up
LTC113-Bleo	LTC113	GO	MAPK9	1.1852989280909507e-05	2.502297737080896e-05	-4.380274509855454	-0.03460447384343898	Bleo	4.926172108347052	4.601661016833549	True	True	Down
LTC113-Bleo	LTC113	GO	EEF1E1	0.26976587246305594	0.34170343845320417	-1.1036018865844037	-0.0016758132693194816	Bleo	0.5690129929089218	0.46635065101177414	False	False	Down
LTC113-Bleo	LTC113	GO	ZKSCAN3	0.6205273767034968	0.7485727084042183	-0.4951030560603132	-0.004289338402770276	Bleo	0.20723905334497217	0.12576601051776257	False	False	Down
LTC113-Bleo	LTC113	GO	HLA-G	0.0002490506291891738	0.00047319619545943027	3.6632342053823526	0.09921744637927085	Bleo	3.603712356750144	3.324958755797315	True	True	Up
LTC113-Bleo	LTC113	GO	HMGA1	1.7737088051975873e-19	7.48899273305648e-19	9.026425466264966	0.16315978800192124	Bleo	18.751117678008395	18.12557659083091	True	True	Up
LTC113-Bleo	LTC113	GO	MAPK14	3.7004071390750504e-45	3.515386782121298e-44	-14.101831327319648	-0.1476148547788637	Bleo	44.43175048984489	43.454026884556036	True	True	Down
LTC113-Bleo	LTC113	GO	CDKN1A	0.0	0.0	49.83473556935951	1.0192468665176535	Bleo	200.0	200.0	True	True	Up
LTC113-Bleo	LTC113	GO	SRF	0.06214510349848993	0.08587323392518609	1.8652590400582507	0.03495673888261986	Bleo	1.2065930843571742	1.0661421815706267	False	False	Up
LTC113-Bleo	LTC113	GO	CGAS	0.05506190818181589	0.07749453744107422	-1.9183873947959158	-0.009208204667336184	Bleo	1.2591487421168015	1.1107289096589787	False	False	Down
LTC113-Bleo	LTC113	GO	MAP3K5	1.1934279281807973e-68	1.814010450834812e-67	-17.510404603388334	-0.16067661325348537	Bleo	67.92320380316622	66.74136021522145	True	True	Down
LTC113-Bleo	LTC113	GO	FBXO5	0.7532044867781492	0.8462324906874901	-0.3144168149279561	0.012748523333254325	Bleo	0.12308710159059857	0.07251030415787554	False	False	Down
LTC113-Bleo	LTC113	GO	TWIST1	0.2042623983209927	0.2631176656338211	1.269501100401816	0.019720789070921067	Bleo	0.6898115731849042	0.5798499925462569	False	False	Up
LTC113-Bleo	LTC113	GO	CDK6	9.493210604019187e-22	4.244023564149754e-21	-9.582273198104174	-0.11534353494635086	Bleo	21.02258688432736	20.372222213424845	True	True	Down
LTC113-Bleo	LTC113	GO	ZNF277	7.553018146846998e-19	3.0212072587387993e-18	-8.866427352149916	-0.0454884339428957	Bleo	18.121879471867636	17.519819480539674	True	True	Down
LTC113-Bleo	LTC113	GO	WRN	9.207886653161986e-40	6.99799385640311e-39	-13.196359258758118	-0.11674478707972458	Bleo	39.03584003540447	38.155026443123674	True	True	Down
LTC113-Bleo	LTC113	GO	KAT6A	3.415078218516171e-10	1.0814414358634544e-09	-6.278658020427969	-0.0073422135992383675	Bleo	9.466599344843084	8.965996994273898	True	True	Down
LTC113-Bleo	LTC113	GO	NSMCE2	2.4558695950458854e-29	1.3331863515963378e-28	-11.244823662483986	-0.060458358267026835	Bleo	28.609794697651218	27.875109141048664	True	True	Down
LTC113-Bleo	LTC113	GO	CDKN2A	0.8093968912268795	0.8716369540744153	-0.24120415436683612	0.0005020324859007635	Bleo	0.09183846800178412	0.05966436560982222	False	False	Down
LTC113-Bleo	LTC113	GO	CDKN2B	3.5890691068989466e-41	3.0307694680479995e-40	-13.438653719079792	-0.18105768039789938	Bleo	40.445018179321835	39.51844709648037	True	True	Down
LTC113-Bleo	LTC113	GO	SMC5	6.804411335981987e-24	3.232095384591444e-23	-10.079539727044642	-0.07519205564107212	Bleo	23.167209440569824	22.490515830944958	True	True	Down
LTC113-Bleo	LTC113	GO	NEK6	9.80678459561987e-36	5.73319714820854e-35	-12.478291930900713	-0.13577369013425317	Bleo	35.00847336380072	34.24160312382676	True	True	Down
LTC113-Bleo	LTC113	GO	ABL1	0.029600426211856327	0.04335718078334216	-2.1753963711537967	0.081349026362465	Bleo	1.5287020355584704	1.3629389647086705	True	True	Down
LTC113-Bleo	LTC113	GO	MAPK8	3.709535568149399e-38	2.5629518470850394e-37	-12.914894205662343	-0.08594466158250036	Bleo	37.43068046041616	36.5912595532936	True	True	Down
LTC113-Bleo	LTC113	GO	SIRT1	3.98839183957995e-13	1.3778080900367098e-12	7.255954488159514	0.17625348736139584	Bleo	12.39920218100037	11.860811269541784	True	True	Up
LTC113-Bleo	LTC113	GO	BMPR1A	2.5079287919224413e-89	9.530129409305277e-88	-20.039194579371927	-0.259202540430564	Bleo	88.60068479866834	87.02090120205153	True	True	Down
LTC113-Bleo	LTC113	GO	HRAS	2.654598414311788e-05	5.452688634802592e-05	4.201237570717658	0.08515298888302453	Bleo	4.576001169362089	4.263389301148292	True	True	Up
LTC113-Bleo	LTC113	GO	ARNTL	2.722002692818443e-09	7.956623255930833e-09	-5.947541198813279	-0.06120390227838296	Bleo	8.565111449494326	8.099271205184353	True	True	Down
LTC113-Bleo	LTC113	GO	SPI1	0.013417512928208782	0.020810836378446274	-2.472490900784761	0.010688154366005287	Bleo	1.8723279775839097	1.681710465331632	True	True	Down
LTC113-Bleo	LTC113	GO	KAT5	5.07865028492088e-05	0.0001015730056984176	4.0519777177902165	0.06577034697865113	Bleo	4.294251691593173	3.9932216959291917	True	True	Up
LTC113-Bleo	LTC113	GO	ATM	0.8481011047029953	0.8716369540744153	0.19154183875283287	0.08257549554581456	Bleo	0.07155237109561396	0.05966436560982222	False	False	Up
LTC113-Bleo	LTC113	GO	CDKN1B	0.3110388925131735	0.38127348114518045	1.0130445281492275	0.020973098226132136	Bleo	0.5071853031024364	0.4187634003198989	False	False	Up
LTC113-Bleo	LTC113	GO	CDK2	0.8724754681524687	0.8841084743945017	0.16051492177441687	0.011042418926283853	Bleo	0.05924677548144155	0.0534944465923502	False	False	Up
LTC113-Bleo	LTC113	GO	HMGA2	3.0324204693469136e-08	7.947032954150532e-08	5.539554511415317	0.1204146727183868	Bleo	7.518210580461952	7.099794986080117	True	True	Up
LTC113-Bleo	LTC113	GO	PAWR	6.7562727835886015e-56	8.557945525878896e-55	-15.75103839802484	-0.23602998731749858	Bleo	55.17029282416679	54.06763048226965	True	True	Down
LTC113-Bleo	LTC113	GO	NUAK1	0.07136116770553706	0.09684729902894317	-1.8031722464292652	-0.014996984743442937	Bleo	1.1465380520747295	1.0139124868001386	False	False	Down
LTC113-Bleo	LTC113	GO	MAPKAPK5	1.926188173888207e-06	4.574696912984491e-06	-4.761018050638222	-0.031201649974292145	Bleo	5.715301287881627	5.339637673920741	True	True	Down
LTC113-Bleo	LTC113	GO	TBX3	0.0006123210479391846	0.0010576454464404097	3.426097274559258	0.08322159701559023	Bleo	3.2130208118581836	2.9756598960635796	True	True	Up
LTC113-Bleo	LTC113	GO	ARG2	0.029665439483339374	0.04335718078334216	2.1745288725827168	0.029981550567736187	Bleo	1.5277492133546626	1.3629389647086705	True	True	Up
LTC113-Bleo	LTC113	GO	VASH1	0.00032629937249974747	0.000604847617316605	-3.593473081689147	-0.036674742619502584	Bleo	3.4863837613949604	3.2183540258339045	True	True	Down
LTC113-Bleo	LTC113	GO	B2M	9.554633980516467e-76	2.398501246484936e-74	18.417243839150792	0.644180972662368	Bleo	75.019785945269	73.62006005149811	True	True	Up
LTC113-Bleo	LTC113	GO	MAP2K1	0.09800206461941623	0.13066941949255498	-1.6546177304859095	0.03242975044889995	Bleo	1.0087647748853144	0.8838260382770144	False	False	Down
LTC113-Bleo	LTC113	GO	PML	0.7420354980536825	0.8462324906874901	0.32915901708877227	0.05388561067354258	Bleo	0.12957531811710357	0.07251030415787554	False	False	Up
LTC113-Bleo	LTC113	GO	ULK3	5.512133573363184e-05	0.0001074159363014364	4.032778049567362	0.06829764028805002	Bleo	4.258680266885683	3.9689312816313915	True	True	Up
LTC113-Bleo	LTC113	GO	IGF1R	7.345487974949161e-37	4.652142384134469e-36	-12.683011046580514	-0.0825751085889388	Bleo	36.13397934789438	35.33234700166121	True	True	Down
LTC113-Bleo	LTC113	GO	RSL1D1	0.004859007518092939	0.007857118539894964	2.8162352319948987	0.06957922113652121	Bleo	2.3134524289749128	2.104736694629839	True	True	Up
LTC113-Bleo	LTC113	GO	YPEL3	0.0013951313185098827	0.0023562217823722468	3.195656430730868	0.08160538387337882	Bleo	2.8553849119458845	2.6277838334404366	True	True	Up
LTC113-Bleo	LTC113	GO	TERF2	0.8244581834884018	0.8716369540744153	0.22181463843237686	0.023138410357146172	Bleo	0.0838313668730543	0.05966436560982222	False	False	Up
LTC113-Bleo	LTC113	GO	TP53	0.03222561595252547	0.04621031721494218	-2.141600841714487	0.023351358650396975	Bleo	1.4917987728969364	1.3352610502169342	True	True	Down
LTC113-Bleo	LTC113	GO	MAP2K4	4.665638844120905e-51	5.0655507450455545e-50	-15.03006270869661	-0.1450022492238051	Bleo	50.33108888193229	49.29537332966576	True	True	Down
LTC113-Bleo	LTC113	GO	MAP2K3	2.3775952279908672e-07	6.02324124424353e-07	5.167095713825053	0.1457175856083191	Bleo	6.6238620795797285	6.220169742018599	True	True	Up
LTC113-Bleo	LTC113	GO	ABI3	0.8486991394935097	0.8716369540744153	-0.1907784927457579	-0.00307877380967775	Bleo	0.07124623815963735	0.05966436560982222	False	False	Down
LTC113-Bleo	LTC113	GO	TBX2	1.7858904401295429e-06	4.3783120467692016e-06	4.776255966268226	0.1396237990417313	Bleo	5.748145187500464	5.358693289053945	True	True	Up
LTC113-Bleo	LTC113	GO	MAP3K3	0.00045251811556988836	0.000799799460077012	-3.507394283506188	0.0035116170524052137	Bleo	3.344364030084064	3.097018893382859	True	True	Down
LTC113-Bleo	LTC113	GO	MAP2K6	0.18101448013648302	0.2371913877650467	-1.3376379714512974	-0.005832561536645936	Bleo	0.742286682634478	0.6249010839166239	False	False	Down
LTC113-Bleo	LTC113	GO	MAP2K7	0.014882896402987547	0.02262200253254107	2.435216148352928	0.046590476052485674	Bleo	1.827312541274955	1.6454689533301823	True	True	Up
LTC113-Bleo	LTC113	GO	CALR	4.602643485080292e-09	1.2955589069114896e-08	5.86093636426275	0.17923833141616907	Bleo	8.336992663702322	7.887542835580518	True	True	Up
LTC113-Bleo	LTC113	GO	RBL1	5.139547859498735e-16	1.9530281866095193e-15	-8.108151861039017	-0.10458145652308634	Bleo	15.289075085433081	14.709291488816271	True	True	Down
LTC113-Bleo	LTC113	GO	MAPK11	0.31057817755153183	0.38127348114518045	1.014009587349882	0.027792423943025377	Bleo	0.5078290627797147	0.4187634003198989	False	False	Up
LTC113-Bleo	LTC113	Fridman	ISG15	2.1256404662251833e-35	1.4225440043199303e-34	12.416537370767035	0.2967593720772447	Bleo	34.672510190771746	33.84693429045996	True	True	Up
LTC113-Bleo	LTC113	Fridman	F3	9.436586377587557e-44	9.122033498334638e-43	-13.871437945419158	-0.1408193717505184	Bleo	43.02518508043605	42.03990833725676	True	True	Down
LTC113-Bleo	LTC113	Fridman	IGSF3	0.00024506061019203765	0.0004536228316320697	-3.6673673482704015	-0.038989769943082446	Bleo	3.6107264894455806	3.34330509476268	True	True	Down
LTC113-Bleo	LTC113	Fridman	S100A11	5.041575540357222e-16	2.1930853600553918e-15	8.11049067937503	0.4193593802327139	Bleo	15.297433721182463	14.658944464227826	True	True	Up
LTC113-Bleo	LTC113	Fridman	RAB13	0.38508213973179395	0.4295146943162317	0.8685704196184746	0.02172009384167095	Bleo	0.4144466236670688	0.3670219737389307	False	False	Up
LTC113-Bleo	LTC113	Fridman	IFI16	5.672812508339966e-60	8.225578137092951e-59	16.333810226852798	0.34831062990156314	Bleo	59.246201570029335	58.084833567794355	True	True	Up
LTC113-Bleo	LTC113	Fridman	PEA15	1.0340307817378792e-20	5.2918045888938523e-20	9.332499528977428	0.20279532036451045	Bleo	19.985466532673485	19.27639620143314	True	True	Up
LTC113-Bleo	LTC113	Fridman	CREG1	0.0002845114530239846	0.000515677008605972	3.6290088818181614	0.08478799471917639	Bleo	3.545900246369078	3.2876222311260466	True	True	Up
LTC113-Bleo	LTC113	Fridman	GUK1	2.0927310105397787e-11	7.282703916678431e-11	6.699402737723107	0.16274997377320757	Bleo	10.679286590173364	10.137707346226783	True	True	Up
LTC113-Bleo	LTC113	Fridman	RHOB	0.0013575397235430185	0.002315803057808679	3.2035298372148953	0.07368294394021539	Bleo	2.867247453478985	2.6352983769583025	True	True	Up
LTC113-Bleo	LTC113	Fridman	CYP1B1	2.8024812374130535e-07	6.966167647283875e-07	5.136267873266444	0.16196033606885663	Bleo	6.552457286320948	6.157006078052605	True	True	Up
LTC113-Bleo	LTC113	Fridman	COL3A1	0.11384149298920028	0.14353927376899164	1.5811598499639674	0.03948448190576387	Bleo	0.9436994172744444	0.8430292553930813	False	False	Up
LTC113-Bleo	LTC113	Fridman	STAT1	5.2155042958451085e-33	3.0249924915901627e-32	11.9681882688499	0.35503010567653637	Bleo	32.282703692546356	31.519275698983414	True	True	Up
LTC113-Bleo	LTC113	Fridman	FN1	1.8649176581454521e-19	9.013768681036353e-19	-9.020934384884193	-0.29979414209070976	Bleo	18.72934033887005	18.045093591354735	True	True	Down
LTC113-Bleo	LTC113	Fridman	IGFBP2	0.7385356550444699	0.7741277348056492	0.33379314699355395	0.010231806707083482	Bleo	0.13162853296506927	0.11118737272252463	False	False	Up
LTC113-Bleo	LTC113	Fridman	IGFBP5	0.7875474529068721	0.8156741476535461	0.269496736943398	0.0451834951350977	Bleo	0.10372326875776669	0.08848330220102986	False	False	Up
LTC113-Bleo	LTC113	Fridman	FILIP1L	5.796785212773872e-15	2.4015253024348896e-14	-7.808292674107817	-0.02381139245662034	Bleo	14.236812791165407	13.619512833280709	True	True	Down
LTC113-Bleo	LTC113	Fridman	LDB2	0.009666658019818962	0.01557406014304166	-2.587530703695555	-0.19604971127786575	Bleo	2.01472364529794	1.8075981525022897	True	True	Down
LTC113-Bleo	LTC113	Fridman	IGFBP7	0.0009864510943608704	0.0017164249041879147	3.294362738509275	0.0007681441278444279	Bleo	3.005924441051118	2.765375192768518	True	True	Up
LTC113-Bleo	LTC113	Fridman	ESM1	0.07728482438572248	0.10187545032663418	1.7666621583913935	0.06393204252089305	Bleo	1.1119057755845203	0.9919304585077704	False	False	Up
LTC113-Bleo	LTC113	Fridman	CCNB1	0.2417417037676135	0.28810312640797775	-1.170644496518389	-0.011334555089072464	Bleo	0.6166484213598331	0.5404520288616704	False	False	Down
LTC113-Bleo	LTC113	Fridman	CXCL14	0.1747050450249259	0.2140751960164585	-1.3572397476744251	-0.016506317108814287	Bleo	0.7576945535468314	0.6694336496472881	False	False	Down
LTC113-Bleo	LTC113	Fridman	EGR1	2.9168012983492904e-41	2.5376171295638828e-40	13.453994468886915	0.40389592829703064	Bleo	40.535093155372515	39.5955739027539	True	True	Up
LTC113-Bleo	LTC113	Fridman	SPARC	9.439736320787954e-06	1.955373952163219e-05	-4.429624367777442	-0.08289059713592992	Bleo	5.025040136636902	4.708770174416184	True	True	Down
LTC113-Bleo	LTC113	Fridman	CLTB	4.968496264470324e-08	1.3943844355126392e-07	5.452434187592307	0.11692050648512006	Bleo	7.303775032365069	6.855617473580723	True	True	Up
LTC113-Bleo	LTC113	Fridman	TFAP2A	0.5674251753925105	0.6170748782393551	0.5718476750894019	0.00721974364552792	Bleo	0.24609139943284333	0.2096621338061684	False	False	Up
LTC113-Bleo	LTC113	Fridman	RGL2	7.819743350541743e-06	1.659311393895443e-05	4.470060611962238	0.11209238388261013	Bleo	5.106807500555575	4.780072104656692	True	True	Up
LTC113-Bleo	LTC113	Fridman	CDKN1A	0.0	0.0	49.83473556935951	1.0192468665176535	Bleo	200.0	200.0	True	True	Up
LTC113-Bleo	LTC113	Fridman	MARCKS	0.00011642314699708706	0.00023020031338060395	3.8535380788491	0.13357144866353254	Bleo	3.933960665616354	3.637894089483923	True	True	Up
LTC113-Bleo	LTC113	Fridman	CCN2	0.12942972686534082	0.16086266053263787	1.5163545425757614	0.1436815594629327	Bleo	0.8879659653142504	0.7935447527098888	False	False	Up
LTC113-Bleo	LTC113	Fridman	HBS1L	3.919217562011752e-11	1.3114304919039324e-10	-6.607099835050681	-0.031682437685738085	Bleo	10.40680062747403	9.882254722826229	True	True	Down
LTC113-Bleo	LTC113	Fridman	TNFAIP3	2.340121632611255e-06	5.089764550929479e-06	4.721586417260664	0.11922631381161786	Bleo	5.630761568658645	5.293302307367989	True	True	Up
LTC113-Bleo	LTC113	Fridman	CITED2	4.824647721956652e-07	1.165956532806191e-06	5.03315815328833	0.11635569367665155	Bleo	6.31653439174934	5.933317639898009	True	True	Up
LTC113-Bleo	LTC113	Fridman	RAC1	4.0346160140398505e-13	1.462548305089446e-12	-7.25439483647321	-0.024240722416370875	Bleo	12.394197792024693	11.83488978111768	True	True	Down
LTC113-Bleo	LTC113	Fridman	IGFBP3	0.05815943431425647	0.08031540929111608	-1.8944942692584028	-0.041262956188530514	Bleo	1.2353798262788616	1.0952011231138248	False	False	Down
LTC113-Bleo	LTC113	Fridman	COL1A2	0.5748029380601091	0.617380933471969	0.5609920774689261	-0.032731206975374016	Bleo	0.2404810206699765	0.20944678693000773	False	False	Up
LTC113-Bleo	LTC113	Fridman	SERPINE1	2.2985111503973943e-30	1.2498154380285831e-29	11.45197388358183	0.39873861074916706	Bleo	29.638553385085604	28.90315411512291	True	True	Up
LTC113-Bleo	LTC113	Fridman	TES	7.584991372034067e-38	5.499118744724699e-37	-12.859721032864273	-0.16758035064428234	Bleo	37.120044908889135	36.259706902318136	True	True	Down
LTC113-Bleo	LTC113	Fridman	IRF5	0.5128559690623256	0.5647907507395231	0.6543971515781646	0.03061475838313197	Bleo	0.29000458542266966	0.24811242409449255	False	False	Up
LTC113-Bleo	LTC113	Fridman	NRG1	0.0616157581163132	0.08375892118936326	-1.869050720742789	-0.04431934143815264	Bleo	1.2103082036187187	1.0769689249839873	False	False	Down
LTC113-Bleo	LTC113	Fridman	TSPYL5	0.8693019431703516	0.8790449049151545	0.1645452304853465	0.008882461278451804	Bleo	0.06082934958543123	0.05598893896634544	False	False	Up
LTC113-Bleo	LTC113	Fridman	CCN4	0.0001644861131243282	0.0003110933009090555	-3.7681132005616664	-0.0852020340393635	Bleo	3.783870761835914	3.50710934089887	True	True	Down
LTC113-Bleo	LTC113	Fridman	CDKN2A	0.8093968912268795	0.8284415239616296	-0.24120415436683612	0.0005020324859007635	Bleo	0.09183846800178412	0.08173814109745833	False	False	Down
LTC113-Bleo	LTC113	Fridman	CDKN2B	3.5890691068989466e-41	2.8386273845473486e-40	-13.438653719079792	-0.18105768039789938	Bleo	40.445018179321835	39.54689161186145	True	True	Down
LTC113-Bleo	LTC113	Fridman	ALDH1A1	0.040081020261280444	0.06012153039192067	2.052912955883857	0.04256361599308821	Bleo	1.3970612320458835	1.2209699729902024	True	False	Up
LTC113-Bleo	LTC113	Fridman	AOPEP	1.8569794902122007e-243	5.385240521615382e-242	-33.321954322713225	-0.5755441416018727	Bleo	200.0	200.0	True	True	Down
LTC113-Bleo	LTC113	Fridman	GSN	8.964051102052607e-10	2.6892153306157822e-09	-6.126841815328303	-0.07624385621891927	Bleo	9.047495676314107	8.570374421594444	True	True	Down
LTC113-Bleo	LTC113	Fridman	OPTN	0.01321068255018179	0.02089689785210574	2.4780386728016377	0.10631639761517936	Bleo	1.879074743315091	1.6799181801907164	True	True	Up
LTC113-Bleo	LTC113	Fridman	VIM	0.04360601406820167	0.0643003936259923	-2.0178583669682837	0.015719132064830443	Bleo	1.3604536094352517	1.1917863684587773	True	False	Down
LTC113-Bleo	LTC113	Fridman	BMI1	1.6790472645167374e-06	3.745566974691183e-06	4.788652758158599	0.0812141439992077	Bleo	5.7749370784719	5.42648243287978	True	True	Up
LTC113-Bleo	LTC113	Fridman	IRF7	9.018142673463717e-15	3.566265511778833e-14	7.752386478201056	0.13406481339791076	Bleo	14.044882898125937	13.447786326329526	True	True	Up
LTC113-Bleo	LTC113	Fridman	CDKN1C	0.0639870193910573	0.08564416441572285	1.8522702924560006	0.06938140334735657	Bleo	1.1939081194318624	1.0673022234560996	False	False	Up
LTC113-Bleo	LTC113	Fridman	SMPD1	0.00012514724412029078	0.00024195133863256216	3.835817640712494	0.07765425394478828	Bleo	3.902578709591743	3.616271970748468	True	True	Up
LTC113-Bleo	LTC113	Fridman	HPS5	0.10993571813154543	0.14065305113888898	1.5984821352609593	0.07624748658587649	Bleo	0.9588611823062174	0.8518508423938354	False	False	Up
LTC113-Bleo	LTC113	Fridman	HTATIP2	0.01438160443836051	0.022342849752452935	2.4475878908924646	0.05366137740687822	Bleo	1.84219266055557	1.6508614349431519	True	True	Up
LTC113-Bleo	LTC113	Fridman	CD44	0.26438094183812033	0.3066818925322196	1.1160962391043514	0.025887677101504636	Bleo	0.5777698546056674	0.513311865378749	False	False	Up
LTC113-Bleo	LTC113	Fridman	CCND1	1.8645412756893548e-14	7.052830042824951e-14	-7.659640597534888	0.06316314619496433	Bleo	13.72942799814032	13.151636581539295	True	True	Down
LTC113-Bleo	LTC113	Fridman	MMP1	0.0008111750090516526	0.0014402495058672199	3.348953184303669	0.2494304235079582	Bleo	3.090885437692878	2.841562265102773	True	True	Up
LTC113-Bleo	LTC113	Fridman	CRYAB	0.0033565028267626834	0.005615687421699105	2.933049583654437	0.07509888533426023	Bleo	2.4741129827269623	2.250597073743143	True	True	Up
LTC113-Bleo	LTC113	Fridman	IGFBP6	0.8790449049151545	0.8790449049151545	0.15218007988024054	0.004227192737550692	Bleo	0.05598893896634544	0.05598893896634544	False	False	Up
LTC113-Bleo	LTC113	Fridman	RAB5B	7.314485764278688e-10	2.272715219615164e-09	-6.1591317469436415	-0.03165463988359751	Bleo	9.135816200992728	8.64345497971633	True	True	Down
LTC113-Bleo	LTC113	Fridman	MDM2	0.0	0.0	83.02446227932732	2.3557936642705153	Bleo	200.0	200.0	True	True	Up
LTC113-Bleo	LTC113	Fridman	ING1	0.051511462989208605	0.0734671685255926	1.9471941482580724	0.04562187158006852	Bleo	1.2880961154442574	1.133906697836406	False	False	Up
LTC113-Bleo	LTC113	Fridman	RABGGTA	0.006381092484443867	0.010474623512200309	2.727527570360977	0.039251101654257194	Bleo	2.1951049608794793	1.97986157786165	True	True	Up
LTC113-Bleo	LTC113	Fridman	HSPA2	0.20570544629033094	0.24856074760081656	1.2654628813695696	0.02934648601197534	Bleo	0.6867542097028193	0.6045674535154693	False	False	Up
LTC113-Bleo	LTC113	Fridman	TNFAIP2	5.888479805119708e-07	1.3845884947173368e-06	4.994839238442674	0.17865859429687575	Bleo	6.229996810045189	5.858679281493565	True	True	Up
LTC113-Bleo	LTC113	Fridman	NDN	0.38423941142207985	0.4295146943162317	0.8701116138883722	0.019387021938452292	Bleo	0.4153980916208605	0.3670219737389307	False	False	Up
LTC113-Bleo	LTC113	Fridman	THBS1	7.183681753621471e-75	1.249960625130136e-73	-18.307703027942086	-0.4424745130744016	Bleo	74.14365291572098	72.90310366743837	True	True	Down
LTC113-Bleo	LTC113	Fridman	ALDH1A3	0.05068223850912602	0.0734671685255926	1.9541605045644355	0.03463924012622521	Bleo	1.2951442116518248	1.133906697836406	False	False	Up
LTC113-Bleo	LTC113	Fridman	TGFB1I1	0.7158560199921171	0.7595057773087096	0.3640026641025632	0.01411185854904809	Bleo	0.14517431848935536	0.11946891825445352	False	False	Up
LTC113-Bleo	LTC113	Fridman	RBL2	2.0600507236091213e-19	9.43286383968387e-19	-9.010027370175157	-0.06735975640144609	Bleo	18.68612208608117	18.02535643441538	True	True	Down
LTC113-Bleo	LTC113	Fridman	E2F4	7.129387360923181e-08	1.93830218875099e-07	5.387879373712468	0.07312561857262542	Bleo	7.146947788128759	6.712578513830046	True	True	Up
LTC113-Bleo	LTC113	Fridman	MAP1LC3B	5.783803657252727e-45	6.28988647726234e-44	14.07028232913432	0.31271516484559825	Bleo	44.2377864584554	43.20135719282873	True	True	Up
LTC113-Bleo	LTC113	Fridman	TP53	0.03222561595252547	0.04918646645385466	-2.141600841714487	0.023351358650396975	Bleo	1.4917987728969364	1.3081543759508094	True	True	Down
LTC113-Bleo	LTC113	Fridman	MAP2K3	2.3775952279908672e-07	6.08384661280016e-07	5.167095713825053	0.1457175856083191	Bleo	6.6238620795797285	6.215821744003365	True	True	Up
LTC113-Bleo	LTC113	Fridman	IGFBP4	3.011283335267869e-33	1.8712975012021758e-32	12.013683163516816	0.3820476908357878	Bleo	32.52124837927496	31.72785716233458	True	True	Up
LTC113-Bleo	LTC113	Fridman	NME2	0.24746719330418954	0.2909411596954661	-1.156523254580945	0.06075491257891891	Bleo	0.6064823672812432	0.5361948343936008	False	False	Down
LTC113-Bleo	LTC113	Fridman	SMURF2	1.8079675683395543e-77	3.9323294611385305e-76	-18.630801420515276	-0.22885534495223037	Bleo	76.74280936424644	75.40535010295578	True	True	Down
LTC113-Bleo	LTC113	Fridman	LAMA1	7.85800015039856e-11	2.53202227068398e-10	6.503294006796685	0.15443814481107992	Bleo	10.104687967212014	9.596532478752382	True	True	Up
LTC113-Bleo	LTC113	Fridman	RAB31	2.503817671327589e-50	3.111887677221432e-49	-14.91835183267332	-0.23904229139028454	Bleo	49.60139729975049	48.50697608714613	True	True	Down
LTC113-Bleo	LTC113	Fridman	SERPINB2	2.349523377484657e-05	4.753686833515468e-05	4.2287892198642085	0.1254559149049476	Bleo	4.62902022943989	4.322969432400858	True	True	Up
LTC113-Bleo	LTC113	Fridman	CDKN2D	0.2695067731202485	0.3085143323876529	1.1041991158438251	0.02752944511582412	Bleo	0.5694303158509482	0.510724655513121	False	False	Up
LTC113-Bleo	LTC113	Fridman	RRAS	0.05431744097577128	0.07621963491761453	1.9242964048195947	0.0452095917755503	Bleo	1.2650606988947275	1.117933135774363	False	False	Up
LTC113-Bleo	LTC113	Fridman	CDC25B	1.3995652233363567e-08	4.058739147675434e-08	5.673441973250367	0.10303481457080689	Bleo	7.85400685748719	7.391608859588233	True	True	Up
LTC113-Bleo	LTC113	Fridman	ID1	1.2908000951174146e-07	3.403018432582275e-07	5.280147389311548	0.1289178498243499	Bleo	6.889141011265524	6.468135698524793	True	True	Up
LTC113-Bleo	LTC113	Fridman	EIF2S2	0.089592288772716	0.11633625557054167	1.697552317819941	0.07572523891160776	Bleo	1.04772936854743	0.9342849186296379	False	False	Up
LTC113-Bleo	LTC113	Fridman	SOD1	1.2038559129813878e-06	2.7561964323521245e-06	4.855001896590475	0.14088233922717597	Bleo	5.919425489774005	5.559689833772196	True	True	Up
LTC113-Bleo	LTC113	SenMayo	TNFRSF1B	0.1427323314385217	0.2365278635266931	1.4656915713151781	0.06695654139246582	Bleo	0.845477640235661	0.6261176910229993	False	False	Up
LTC113-Bleo	LTC113	SenMayo	JUN	1.0277790884873277e-21	4.257941938018929e-21	9.574070194898612	0.2675885553079786	Bleo	20.988100222851422	20.37080026496672	True	True	Up
LTC113-Bleo	LTC113	SenMayo	CSF1	0.7901587082487305	0.8729372395890737	0.2661045274853601	-0.010631328908662502	Bleo	0.1022856692233878	0.0590169790664074	False	False	Up
LTC113-Bleo	LTC113	SenMayo	IL10	0.5684555415371908	0.7246246463551004	0.5703275750096827	0.009785095434839824	Bleo	0.245303495479477	0.1398868985736521	False	False	Up
LTC113-Bleo	LTC113	SenMayo	CD55	0.039275382983518285	0.07721939705234104	-2.06128998615839	0.061176465578868466	Bleo	1.4058795713594672	1.1122735937746928	True	False	Down
LTC113-Bleo	LTC113	SenMayo	PIGF	0.8547535294174728	0.9013764492038805	0.1830567007536366	0.01720551527867331	Bleo	0.0681590972545404	0.04509379318584694	False	False	Up
LTC113-Bleo	LTC113	SenMayo	IL1A	0.2838247892840634	0.42209840457629944	1.071766798444784	0.021885503677027227	Bleo	0.5469496759006722	0.37458628936423416	False	False	Up
LTC113-Bleo	LTC113	SenMayo	IL1B	0.2769083113926384	0.4171605730070916	-1.0872908040290812	-0.02989931672868515	Bleo	0.557664008726118	0.37969674467168135	False	False	Down
LTC113-Bleo	LTC113	SenMayo	IGFBP2	0.7385356550444699	0.8690222232453396	0.33379314699355395	0.010231806707083482	Bleo	0.13162853296506927	0.06096911732646204	False	False	Up
LTC113-Bleo	LTC113	SenMayo	IGFBP5	0.7875474529068721	0.8729372395890737	0.269496736943398	0.0451834951350977	Bleo	0.10372326875776669	0.0590169790664074	False	False	Up
LTC113-Bleo	LTC113	SenMayo	CXCR2	0.6629220294643284	0.8094626886090747	0.4358824355217958	0.0055878537359191904	Bleo	0.17853754876670416	0.09180316482863347	False	False	Up
LTC113-Bleo	LTC113	SenMayo	INHA	0.7718301363974035	0.8729372395890737	0.2899818323802395	0.0031841809949397634	Bleo	0.1124782682424932	0.0590169790664074	False	False	Up
LTC113-Bleo	LTC113	SenMayo	SERPINE2	7.353736527107371e-15	2.7517207649821132e-14	7.778245318585804	0.2350616678223243	Bleo	14.133491934281299	13.560395638888654	True	True	Up
LTC113-Bleo	LTC113	SenMayo	CCL20	0.31504237782879374	0.4476335899044766	1.004697820773076	0.03799694251380785	Bleo	0.501631023291956	0.34907733196759677	False	False	Up
LTC113-Bleo	LTC113	SenMayo	CTNNB1	0.002450956817272914	0.005364358317050151	-3.029331377949233	0.00851644811606711	Bleo	2.61066434039431	2.2704822207681805	True	True	Down
LTC113-Bleo	LTC113	SenMayo	SEMA3F	0.5266021018258948	0.6787315979089311	-0.6332014456096936	0.019275598406310462	Bleo	0.27851741182781165	0.16830193204021804	False	False	Down
LTC113-Bleo	LTC113	SenMayo	IGFBP7	0.0009864510943608704	0.0022885665389172196	3.294362738509275	0.0007681441278444279	Bleo	3.005924441051118	2.6404364561602183	True	True	Up
LTC113-Bleo	LTC113	SenMayo	CXCL8	3.7820933950341396e-222	1.4624094460798672e-220	31.8168772615615	0.9764217184491137	Bleo	200.0	200.0	True	True	Up
LTC113-Bleo	LTC113	SenMayo	CXCL1	2.7569784869041847e-53	1.8812323792993263e-52	15.366243454340964	0.40555602376519906	Bleo	52.55956662274271	51.72555755489406	True	True	Up
LTC113-Bleo	LTC113	SenMayo	CXCL3	4.260554639691298e-39	2.2464742645645028e-38	13.080424271151635	0.3426907294021069	Bleo	38.37053386069118	37.64849855228647	True	True	Up
LTC113-Bleo	LTC113	SenMayo	CXCL2	1.7992320054992792e-11	5.640835476700442e-11	6.72145144000691	0.23581039651328617	Bleo	10.744912832089932	10.24865656693001	True	True	Up
LTC113-Bleo	LTC113	SenMayo	EREG	5.1245022318069845e-05	0.0001320982797532467	4.049874890706824	0.10689639878932373	Bleo	4.290348313389939	3.879102837938364	True	True	Up
LTC113-Bleo	LTC113	SenMayo	AREG	2.5310246034299093e-14	9.174964187433421e-14	7.620292022531157	0.21675150397054951	Bleo	13.596703633157862	13.037395622250848	True	True	Up
LTC113-Bleo	LTC113	SenMayo	CXCL10	0.8317569036324558	0.8933685261237488	0.21244881799323914	0.008620337759734344	Bleo	0.08000358577379219	0.0489693520338234	False	False	Up
LTC113-Bleo	LTC113	SenMayo	SPP1	0.0	0.0	-69.86070409148968	-1.464874702812363	Bleo	200.0	200.0	True	True	Down
LTC113-Bleo	LTC113	SenMayo	EGF	0.08448071055362277	0.14626511080925733	-1.7252595366190566	-0.016527033622941653	Bleo	1.0732424420141016	0.8348592554880095	False	False	Down
LTC113-Bleo	LTC113	SenMayo	FGF2	1.0263324379847572e-66	9.921213567185986e-66	17.254993511936455	0.5574890990133244	Bleo	65.98871194468471	65.00343520150543	True	True	Up
LTC113-Bleo	LTC113	SenMayo	IL15	3.2173901760196697e-39	1.8660863020914083e-38	-13.101753134195606	-0.15507333831675418	Bleo	38.492496268592234	37.7290682750293	True	True	Down
LTC113-Bleo	LTC113	SenMayo	VEGFC	0.48789460987764177	0.6431338039296187	-0.6936613498211825	0.06647520093876402	Bleo	0.3116739798244579	0.19169866274770805	False	False	Down
LTC113-Bleo	LTC113	SenMayo	ITGA2	1.7588460666146928e-145	5.100653593182609e-144	25.684119844275088	0.7235290075224396	Bleo	144.75477216812934	143.29237417023037	True	True	Up
LTC113-Bleo	LTC113	SenMayo	ESM1	0.07728482438572248	0.1379236865960586	1.7666621583913935	0.06393204252089305	Bleo	1.1119057755845203	0.8603611430004573	False	False	Up
LTC113-Bleo	LTC113	SenMayo	IL6ST	2.204412083923759e-09	6.3927950433789e-09	-5.981980101053026	0.007345452624035076	Bleo	8.656707216968366	8.19430921906941	True	True	Down
LTC113-Bleo	LTC113	SenMayo	IQGAP2	0.6934613780561896	0.8379324984845624	-0.3941620825098992	0.030439702757837694	Bleo	0.15897772170556046	0.0767909655182104	False	False	Down
LTC113-Bleo	LTC113	SenMayo	CSF2	0.3448655788180355	0.4762429421772871	0.944595199407731	0.026436692644881146	Bleo	0.46235015058880674	0.3221714474237699	False	False	Up
LTC113-Bleo	LTC113	SenMayo	FGF1	0.01766442012760772	0.03594864447021922	-2.3725782690055364	-0.030895074644878402	Bleo	1.7529006146408905	1.4443174810864634	True	True	Down
LTC113-Bleo	LTC113	SenMayo	BMP6	0.0011370609995092224	0.0025862563910405843	3.2542152210525432	0.07581124456258423	Bleo	2.9442162362448556	2.5873284231158737	True	True	Up
LTC113-Bleo	LTC113	SenMayo	EDN1	0.028940736139045558	0.057881472278091116	-2.184292845861469	-0.03127266107464813	Bleo	1.5384904263248116	1.2374604306608303	True	False	Down
LTC113-Bleo	LTC113	SenMayo	TNF	0.7027391361352111	0.840389070017366	-0.38162554160959505	0.007342336704572409	Bleo	0.15320585956328112	0.07551960460260745	False	False	Down
LTC113-Bleo	LTC113	SenMayo	VEGFA	1.1212858787295688e-130	1.8581308847518568e-129	-24.32293943819799	-0.3591843441977002	Bleo	129.95028364723885	128.73092369802617	True	True	Down
LTC113-Bleo	LTC113	SenMayo	IL6	0.004957165691769734	0.010488221578970053	2.8098041407643084	0.10923652853592009	Bleo	2.304766564690033	1.9792981461170294	True	True	Up
LTC113-Bleo	LTC113	SenMayo	IGFBP3	0.05815943431425647	0.1105982685320287	-1.8944942692584028	-0.041262956188530514	Bleo	1.2353798262788616	0.9562516720627102	False	False	Down
LTC113-Bleo	LTC113	SenMayo	EGFR	7.233270643219631e-84	7.627812678304338e-83	-19.403328673865346	-0.343430296947258	Bleo	83.14066528484649	82.1175999807778	True	True	Down
LTC113-Bleo	LTC113	SenMayo	CCL26	0.5846205661370073	0.7371302790423135	0.5466480281477242	0.007242494165328537	Bleo	0.23312591083504652	0.1324557489536833	False	False	Up
LTC113-Bleo	LTC113	SenMayo	HGF	0.06823221694470322	0.12563392326326306	1.823470130928275	0.06216305253743995	Bleo	1.1660105177541	0.9008930779807632	False	False	Up
LTC113-Bleo	LTC113	SenMayo	SERPINE1	2.2985111503973943e-30	1.1109470560254072e-29	11.45197388358183	0.39873861074916706	Bleo	29.638553385085604	28.95430663757029	True	True	Up
LTC113-Bleo	LTC113	SenMayo	WNT2	0.36609078601999334	0.4996062491566968	0.9038201297931967	0.013474904874216896	Bleo	0.4364112015501266	0.3013721380375008	False	False	Up
LTC113-Bleo	LTC113	SenMayo	CTSB	2.1822821362192212e-44	1.4063595988968313e-43	-13.976063810316333	-0.2617490156696487	Bleo	43.66108910238097	42.85190361825736	True	True	Down
LTC113-Bleo	LTC113	SenMayo	TNFRSF10C	1.989433874986406e-06	5.494626892819598e-06	4.754494672325601	0.08717712450360841	Bleo	5.7012704914036325	5.260061792574614	True	True	Up
LTC113-Bleo	LTC113	SenMayo	NRG1	0.0616157581163132	0.11528109583052149	-1.869050720742789	-0.04431934143815264	Bleo	1.2103082036187187	0.938241903890054	False	False	Down
LTC113-Bleo	LTC113	SenMayo	PLAT	0.6077759988184266	0.7580861920745966	-0.5132506515480286	-0.0265140730449544	Bleo	0.2162564542832696	0.12028141361028624	False	False	Down
LTC113-Bleo	LTC113	SenMayo	IL7	4.997845163799265e-25	2.2298078423104415e-24	-10.332989058809947	-0.10771884089203271	Bleo	24.301217202701206	23.651732561445105	True	True	Down
LTC113-Bleo	LTC113	SenMayo	GEM	0.0003514248099083194	0.0008492766239451053	3.5741072967186382	0.055328267513481744	Bleo	3.4541675814123503	3.070950829561019	True	True	Up
LTC113-Bleo	LTC113	SenMayo	ANGPT1	9.793335873580775e-19	3.91733434943231e-18	8.837443934845016	0.24618232506164966	Bleo	18.009069350615803	17.40700935928784	True	True	Up
LTC113-Bleo	LTC113	SenMayo	TNFRSF11B	0.07499999852662194	0.13593749732950228	1.780464350702392	0.019164026683265653	Bleo	1.1249387451400328	0.8666607298970015	False	False	Up
LTC113-Bleo	LTC113	SenMayo	PAPPA	5.1899056810023005e-133	1.2040581179925336e-131	24.542585330202666	1.0993176618392875	Bleo	132.28484053475125	130.91935254986035	True	True	Up
LTC113-Bleo	LTC113	SenMayo	PTGES	0.0003002807210341275	0.0007411183753182723	3.6150577117890292	0.05935021364304058	Bleo	3.522472549976403	3.130112418685202	True	True	Up
LTC113-Bleo	LTC113	SenMayo	CXCL12	0.8216583756266402	0.890769827782152	0.2254125162446526	0.007711603155880754	Bleo	0.0853087133836139	0.050234501841905095	False	False	Up
LTC113-Bleo	LTC113	SenMayo	DKK1	0.000214293804657474	0.0005403930726144996	3.7015412547460333	0.06521414360633418	Bleo	3.668990384450311	3.2672902269049664	True	True	Up
LTC113-Bleo	LTC113	SenMayo	PLAU	0.251536174703345	0.3942999495349732	1.1466261242266929	0.07477636283306865	Bleo	0.5993995480064981	0.40417327851055584	False	False	Up
LTC113-Bleo	LTC113	SenMayo	FAS	9.565509962325317e-43	5.839995555945983e-42	13.704323178892725	0.2564113653690622	Bleo	42.01929187164608	41.233587483372	True	True	Up
LTC113-Bleo	LTC113	SenMayo	TUBGCP2	2.961987763398077e-11	9.041857383004657e-11	6.648448402960686	0.1323273076711005	Bleo	10.52841673997405	10.043742347363942	True	True	Up
LTC113-Bleo	LTC113	SenMayo	NAP1L4	0.4799339296260201	0.6399119061680268	0.706408832623269	0.08513492849944271	Bleo	0.31881854590323333	0.19387980929493334	False	False	Up
LTC113-Bleo	LTC113	SenMayo	MMP10	0.12265418937850603	0.20620124591169128	1.5437282094926839	0.05477495669791736	Bleo	0.9113176134348048	0.6857087149451416	False	False	Up
LTC113-Bleo	LTC113	SenMayo	MMP1	0.0008111750090516526	0.0019203326744896265	3.348953184303669	0.2494304235079582	Bleo	3.090885437692878	2.7166235284944733	True	True	Up
LTC113-Bleo	LTC113	SenMayo	MMP3	0.004972863679684077	0.010488221578970053	2.8087863460882083	0.11591136523189259	Bleo	2.303393445849704	1.9792981461170294	True	True	Up
LTC113-Bleo	LTC113	SenMayo	MMP12	7.56343981317795e-18	2.9245300610954735e-17	-8.606030121494655	-0.16873123315752092	Bleo	17.12128064469412	16.533943910186867	True	True	Down
LTC113-Bleo	LTC113	SenMayo	MMP13	0.9954283783402128	0.9999600270194353	0.0057297094071639305	0.001724371011862073	Bleo	0.0019899822569746143	1.7360391860083143e-05	False	False	Up
LTC113-Bleo	LTC113	SenMayo	IL18	1.9637976511804485e-64	1.7523117502840925e-63	-16.948812659886215	-0.18325728422806786	Bleo	63.70690326375024	62.75638862683016	True	True	Down
LTC113-Bleo	LTC113	SenMayo	CD9	3.1149688081432165e-96	4.0148486860512564e-95	-20.815770598849333	-0.23225077155593798	Bleo	95.50654629780709	94.39633081801949	True	True	Down
LTC113-Bleo	LTC113	SenMayo	TNFRSF1A	1.6589148972925174e-06	4.693515319169074e-06	-4.791073316481552	-0.014468738110215595	Bleo	5.780175892808827	5.328501760301643	True	True	Down
LTC113-Bleo	LTC113	SenMayo	SPX	0.6597845109961542	0.8094626886090747	0.440210699668993	0.00562528963144701	Bleo	0.18059788410419167	0.09180316482863347	False	False	Up
LTC113-Bleo	LTC113	SenMayo	ACVR1B	1.0983489440265189e-05	2.9629878490017717e-05	-4.396846633014232	-0.028337111598813414	Bleo	4.959259663173794	4.5282701295264625	True	True	Down
LTC113-Bleo	LTC113	SenMayo	IGFBP6	0.8790449049151545	0.918641522253675	0.15218007988024054	0.004227192737550692	Bleo	0.05598893896634544	0.03685392852608439	False	False	Up
LTC113-Bleo	LTC113	SenMayo	KITLG	3.480519322459344e-39	1.9225725781203995e-38	-13.095786115148936	-0.4021761879337189	Bleo	38.45835595086622	37.716117256373224	True	True	Down
LTC113-Bleo	LTC113	SenMayo	IGF1	0.20363341529750312	0.329293879653837	1.2712677388292435	0.024269175069664806	Bleo	0.6911509547804202	0.482416341129171	False	False	Up
LTC113-Bleo	LTC113	SenMayo	SELPLG	0.255892044280589	0.3957796951539776	1.1361541771900836	0.016647409198328182	Bleo	0.5919432161790489	0.4025464903438305	False	False	Up
LTC113-Bleo	LTC113	SenMayo	HMGB1	3.3337543951231534e-13	1.1718651813160175e-12	7.2801798471923345	0.20478620438248274	Bleo	12.477066398740694	11.931122349391664	True	True	Up
LTC113-Bleo	LTC113	SenMayo	LCP1	1.5280501325372655e-12	5.064394724980651e-12	-7.071919544336361	-0.16257605382242374	Bleo	11.815862397116913	11.29547245224027	True	True	Down
LTC113-Bleo	LTC113	SenMayo	ANG	0.9957144963187416	0.9999600270194353	0.005371108174133883	0.000993588256304091	Bleo	0.0018651700582267728	1.7360391860083143e-05	False	False	Up
LTC113-Bleo	LTC113	SenMayo	MMP14	1.2530725388658422e-57	9.690427633895846e-57	16.00121417515186	0.3474021003370669	Bleo	56.90202378749164	56.01365705732041	True	True	Up
LTC113-Bleo	LTC113	SenMayo	PTGER2	0.20438930461272642	0.329293879653837	1.2691451359425583	0.016578558870496366	Bleo	0.6895418339248209	0.482416341129171	False	False	Up
LTC113-Bleo	LTC113	SenMayo	PGF	0.002306553066533267	0.005145387609958826	-3.047627951155082	-0.027706463064420483	Bleo	2.6370365491903534	2.2885819035982338	True	True	Down
LTC113-Bleo	LTC113	SenMayo	RPS6KA5	0.7661799638033743	0.8729372395890737	0.297375346037712	0.0608190805559673	Bleo	0.11566920933990113	0.0590169790664074	False	False	Up
LTC113-Bleo	LTC113	SenMayo	ITPKA	0.7491570890046031	0.8690222232453396	0.31975100826927805	0.0033125498542888624	Bleo	0.12542710655338055	0.06096911732646204	False	False	Up
LTC113-Bleo	LTC113	SenMayo	FGF7	0.0969140456564535	0.16532396023747953	1.6600020225289047	-0.17327918668647224	Bleo	1.0136132765195012	0.7816641999988189	False	False	Up
LTC113-Bleo	LTC113	SenMayo	IL32	0.49677900285069676	0.647487239670571	-0.679566475621461	0.03858445684217052	Bleo	0.3038367685858818	0.1887687860038762	False	False	Down
LTC113-Bleo	LTC113	SenMayo	MMP2	4.368461985260294e-89	5.067415902901941e-88	20.011550643143345	0.5645823052710419	Bleo	88.35967143920449	87.29521344997757	True	True	Up
LTC113-Bleo	LTC113	SenMayo	CXCL16	0.08216986105683023	0.14441975579685312	1.738232463578673	0.055457712841882056	Bleo	1.0852874473856673	0.8403733937006175	False	False	Up
LTC113-Bleo	LTC113	SenMayo	CCL2	2.586712143901471e-05	6.81951383392206e-05	4.207097800426549	0.17373083196850142	Bleo	4.587251898021329	4.166246585280597	True	True	Up
LTC113-Bleo	LTC113	SenMayo	CCL7	0.43727902492071935	0.5898182196605052	0.7767961900873912	0.017235935787592423	Bleo	0.3592413540744459	0.22928181609109513	False	False	Up
LTC113-Bleo	LTC113	SenMayo	CCL8	0.30727895391550797	0.4455544831774865	1.0209482575316362	0.025257108316242935	Bleo	0.5124671843299142	0.3510991820949394	False	False	Up
LTC113-Bleo	LTC113	SenMayo	CCL13	0.31643064113937136	0.4476335899044766	1.0018197822006325	0.016380510804881357	Bleo	0.4997214688107986	0.34907733196759677	False	False	Up
LTC113-Bleo	LTC113	SenMayo	CCL5	0.7809139367601442	0.8729372395890737	0.2781282158869558	0.015054647754252304	Bleo	0.10739682636560069	0.0590169790664074	False	False	Up
LTC113-Bleo	LTC113	SenMayo	CCL3	0.005756467239506712	0.01192411071040676	-2.7613402388298063	0.02241215845406405	Bleo	2.2398439625978357	1.9235740003771176	True	True	Down
LTC113-Bleo	LTC113	SenMayo	CCL4	0.8533479532289958	0.9013764492038805	-0.1848483885319007	0.0016135271907811999	Bleo	0.06887384883872436	0.04509379318584694	False	False	Down
LTC113-Bleo	LTC113	SenMayo	CCL3L1	0.9999600270194353	0.9999600270194353	5.009870167331555e-05	0.015833070509429503	Bleo	1.7360391860083143e-05	1.7360391860083143e-05	False	False	Up
LTC113-Bleo	LTC113	SenMayo	IGFBP4	3.011283335267869e-33	1.5187342038742297e-32	12.013683163516816	0.3820476908357878	Bleo	32.52124837927496	31.818518226065635	True	True	Up
LTC113-Bleo	LTC113	SenMayo	PECAM1	1.2049456784692144e-09	3.583940992369971e-09	-6.079584237394619	-0.16805524272325123	Bleo	8.919032531572796	8.445639149372377	True	True	Down
LTC113-Bleo	LTC113	SenMayo	TIMP2	4.733531358772633e-13	1.6149695224047807e-12	7.23273769509459	0.23256055010456878	Bleo	12.324814741416192	11.79183566923153	True	True	Up
LTC113-Bleo	LTC113	SenMayo	SERPINB4	0.820579684204757	0.890769827782152	0.22679945924887177	0.0011178194800355425	Bleo	0.085879239437091	0.050234501841905095	False	False	Up
LTC113-Bleo	LTC113	SenMayo	PTBP1	1.3767214189032374e-11	4.4361023497993204e-11	6.76033594282672	0.1612629383291505	Bleo	10.861153930820135	10.352998442360503	True	True	Up
LTC113-Bleo	LTC113	SenMayo	SCAMP4	0.2257240389626728	0.3586847742420554	1.2114472522575324	0.03913850481352624	Bleo	0.6464221873426841	0.4452870582362215	False	False	Up
LTC113-Bleo	LTC113	SenMayo	C3	3.7836902314743624e-131	7.3151344475171e-130	-24.367487731080658	-0.4445160085840532	Bleo	130.42208442625233	129.13577768740905	True	True	Down
LTC113-Bleo	LTC113	SenMayo	ANGPTL4	1.6140081329495988e-53	1.1701558963884592e-52	15.400902527190695	0.355410187199277	Bleo	52.7920942812086	51.93175627463761	True	True	Up
LTC113-Bleo	LTC113	SenMayo	ICAM1	5.4643798032372705e-129	7.923350714694043e-128	-24.162901772476356	-0.36507436419248984	Bleo	128.26245912251875	127.10109112028377	True	True	Down
LTC113-Bleo	LTC113	SenMayo	ICAM3	0.7426892629215729	0.8690222232453396	0.3282941552914645	0.010051878542949474	Bleo	0.1291928546458936	0.06096911732646204	False	False	Up
LTC113-Bleo	LTC113	SenMayo	GDF15	0.0	0.0	52.158936949965025	1.3536796252279242	Bleo	200.0	200.0	True	True	Up
LTC113-Bleo	LTC113	SenMayo	GMFG	0.9845850635332333	0.9999600270194353	0.019320959816379983	0.021929956742450796	Bleo	0.006746756897916077	1.7360391860083143e-05	False	False	Up
LTC113-Bleo	LTC113	SenMayo	AXL	6.006214627585511e-22	2.580447765925627e-21	9.629429260247624	0.22875383461678134	Bleo	21.221399152671403	20.58830492760347	True	True	Up
LTC113-Bleo	LTC113	SenMayo	PLAUR	0.0434536490045607	0.08401038807548401	2.0193230947987852	0.10800091865424244	Bleo	1.3619737479609029	1.0756670091176281	True	False	Up
LTC113-Bleo	LTC113	SenMayo	BMP2	0.2698167972680654	0.4118256379354683	1.1034845501515373	0.007897989160707969	Bleo	0.5689310171038638	0.3852866201577367	False	False	Up
LTC113-Bleo	LTC113	SenMayo	MMP9	1.8737154859776325e-59	1.5525071169528955e-58	-16.260768956586872	-0.3103032019629028	Bleo	58.72729635381679	57.808966400268105	True	True	Down
LTC113-Bleo	LTC113	SenMayo	ETS2	1.7959670189992626e-26	8.333286968156578e-26	10.647247667311564	0.2615822385533345	Bleo	25.745701642946077	25.0791836623912	True	True	Up
LTC113-Bleo	LTC113	SenMayo	MIF	0.9876498941140981	0.9999600270194353	0.015479180430168365	0.18865147680366712	Bleo	0.005396978489910731	1.7360391860083143e-05	False	False	Up
LTC113-Bleo	LTC113	SenMayo	CSF2RB	0.3412585197977499	0.4762429421772871	0.9516815289207329	0.03552338531133941	Bleo	0.4669164972992863	0.3221714474237699	False	False	Up
LTC113-Bleo	LTC113	SenMayo	BEX3	0.3024464066194975	0.44409852111217357	-1.031201352345146	0.011286923226422274	Bleo	0.5193515709998914	0.35252067306341434	False	False	Down
LTC113-Bleo	LTC113	CellAge	NADK	1.3923249698392249e-10	5.270944528677065e-10	6.416730042239627	0.1313571963734491	Bleo	9.856259388190656	9.278111554268104	True	True	Up
LTC113-Bleo	LTC113	CellAge	ERRFI1	2.1321975519319396e-12	8.692805404030215e-12	-7.025553195937708	-0.11876247130687667	Bleo	11.671172559617677	11.060840042323726	True	True	Down
LTC113-Bleo	LTC113	CellAge	PDIK1L	0.12455911865758872	0.19416568496624123	-1.535915448805419	-0.016277790643393193	Bleo	0.9046244733646314	0.7118275208060975	False	False	Down
LTC113-Bleo	LTC113	CellAge	SFN	3.454010193275555e-26	2.4738181114000597e-25	10.586179986745567	0.2976648024515175	Bleo	25.461676385101857	24.606632235232045	True	True	Up
LTC113-Bleo	LTC113	CellAge	MAP3K6	0.23734445044897312	0.3327845469258089	1.1816503902438849	0.027085924004816853	Bleo	0.6246209184329375	0.4778368486693738	False	False	Up
LTC113-Bleo	LTC113	CellAge	HDAC1	0.017340990116826202	0.033542791101890096	2.3793969659806518	0.05026568345328347	Bleo	1.7609261092820734	1.4744008025016724	True	True	Up
LTC113-Bleo	LTC113	CellAge	STK40	0.004070019143418463	0.008913678289304899	2.872683284911864	0.06638277275245863	Bleo	2.3904035480569785	2.049943044436621	True	True	Up
LTC113-Bleo	LTC113	CellAge	P3H1	0.07159060441031823	0.12007284916920462	1.8017127921463085	0.04730073318945946	Bleo	1.1451439709952411	0.9205551840128559	False	False	Up
LTC113-Bleo	LTC113	CellAge	KDM4A	4.2986877521100604e-11	1.7002272452375613e-10	-6.593399158529916	-0.04603182833351349	Bleo	10.3666641000006	9.76949302876462	True	True	Down
LTC113-Bleo	LTC113	CellAge	MAGOH	0.5537248728787156	0.6597311131905349	0.592187747968768	0.015701616208353447	Bleo	0.2567059678888982	0.1806330339302548	False	False	Up
LTC113-Bleo	LTC113	CellAge	DHCR24	1.1181431638320863e-14	5.387417062100052e-14	-7.725044452569401	-0.01882894650183614	Bleo	13.951502587074154	13.268619402631591	True	True	Down
LTC113-Bleo	LTC113	CellAge	USP1	0.29963098065544913	0.4030569029121524	-1.037225062027919	-0.001609200004846656	Bleo	0.5234132843233703	0.3946336365481553	False	False	Down
LTC113-Bleo	LTC113	CellAge	PRMT6	0.8171787071459543	0.8567898769585353	0.23117518532397005	0.007517974240273072	Bleo	0.08768295810602689	0.06712567337020162	False	False	Up
LTC113-Bleo	LTC113	CellAge	TXNIP	3.0157603184386346e-97	7.991764843862382e-96	-20.927387869403706	-0.23597031555754155	Bleo	96.52060317756217	95.09735730362536	True	True	Down
LTC113-Bleo	LTC113	CellAge	MCL1	8.538484677855238e-13	3.5354663119244345e-12	7.152221171184255	0.19224005691167345	Bleo	12.06861919657544	11.45155329662252	True	True	Up
LTC113-Bleo	LTC113	CellAge	PMVK	0.7255868096890767	0.8045209396134114	0.35100205101833787	0.00645207897296636	Bleo	0.13931062083676593	0.09446264784809577	False	False	Up
LTC113-Bleo	LTC113	CellAge	PEX19	0.2179541638617719	0.3105260936740299	1.2319864015567057	0.02101064024146751	Bleo	0.6616348296748943	0.5079018999560027	False	False	Up
LTC113-Bleo	LTC113	CellAge	RNASEL	0.2607893858634279	0.3618282055173215	1.124527323241216	0.024069352277987982	Bleo	0.5837100883801052	0.44149758169102493	False	False	Up
LTC113-Bleo	LTC113	CellAge	DHX9	7.689240839991237e-13	3.2343632104725046e-12	-7.166583677921864	-0.04813233030798436	Bleo	12.114116536047433	11.490211211564208	True	True	Down
LTC113-Bleo	LTC113	CellAge	TPR	0.4164748691510398	0.5331683107489157	0.812552160826391	0.08660485989315037	Bleo	0.38041119958327596	0.2731356711033859	False	False	Up
LTC113-Bleo	LTC113	CellAge	KDM5B	3.0595957296531253e-34	2.5337277136189945e-33	-12.201284343866977	-0.1135294585280816	Bleo	33.51433595390394	32.59624005828704	True	True	Down
LTC113-Bleo	LTC113	CellAge	CDK18	9.69674904526653e-06	2.6491118525728153e-05	-4.423827420639085	-0.0345476376660761	Bleo	5.0133738439140565	4.576899704243493	True	True	Down
LTC113-Bleo	LTC113	CellAge	PROX1	0.5350405250823719	0.6444806324855843	0.62033003444031	0.0010228462463099663	Bleo	0.2716133223654772	0.1907901292508756	False	False	Up
LTC113-Bleo	LTC113	CellAge	ITPKB	0.0001025293990942817	0.00025392795102789395	-3.8845267626078184	-0.10293388154869065	Bleo	3.9891515879377164	3.5952894916861178	True	True	Down
LTC113-Bleo	LTC113	CellAge	AGT	0.4289175482483266	0.5375539243494272	0.7910453155527911	0.015269536513466535	Bleo	0.36762618516332246	0.26957796327705585	False	False	Up
LTC113-Bleo	LTC113	CellAge	ITSN2	1.131021542462481e-28	8.56344882150164e-28	-11.109252620595337	-0.06513251158739375	Bleo	27.946529123029027	27.067351293442492	True	True	Down
LTC113-Bleo	LTC113	CellAge	CENPA	0.10978773899539077	0.17526355923962986	1.59914792063846	0.02186910296896709	Bleo	0.9594461588292128	0.75630837293246	False	False	Up
LTC113-Bleo	LTC113	CellAge	DPY30	0.003052357429795571	0.006913459135861763	-2.9624153331563168	-0.01767675166496127	Bleo	2.5153646120347006	2.1603045998440544	True	True	Down
LTC113-Bleo	LTC113	CellAge	PPM1B	1.1165770582914114e-25	7.786655801242738e-25	-10.475742672454286	-0.09137742555400596	Bleo	24.95211129960918	24.108649022289182	True	True	Down
LTC113-Bleo	LTC113	CellAge	PNPT1	0.9009774201827235	0.9009774201827235	0.12442671754010987	0.08693545984523826	Bleo	0.04528609294205194	0.04528609294205194	False	False	Up
LTC113-Bleo	LTC113	CellAge	MDH1	0.5536825021955221	0.6597311131905349	0.5922510305393027	0.04353691435240431	Bleo	0.2567392011042959	0.1806330339302548	False	False	Up
LTC113-Bleo	LTC113	CellAge	AAK1	1.0107814168421261e-06	3.114617156548412e-06	4.889527812364706	0.1132357373524997	Bleo	5.9953427511576525	5.506595328464412	True	True	Up
LTC113-Bleo	LTC113	CellAge	IL1A	0.2838247892840634	0.38374269979733067	1.071766798444784	0.021885503677027227	Bleo	0.5469496759006722	0.4159598733203404	False	False	Up
LTC113-Bleo	LTC113	CellAge	PLA2R1	5.465025478682353e-13	2.3358576642755217e-12	-7.213204474989542	-0.07288489716804486	Bleo	12.262407808970389	11.631553624531835	True	True	Down
LTC113-Bleo	LTC113	CellAge	PSMD14	0.8382036495540277	0.8652139992380031	0.20419176092534505	0.0881478927497763	Bleo	0.07665045257193691	0.06287646225348524	False	False	Up
LTC113-Bleo	LTC113	CellAge	NFE2L2	1.2984414519603502e-16	6.617057399413323e-16	-8.273718841361122	-0.04002030718395133	Bleo	15.88657762837107	15.17933509806906	True	True	Down
LTC113-Bleo	LTC113	CellAge	IGFBP5	0.7875474529068721	0.8381529117281972	0.269496736943398	0.0451834951350977	Bleo	0.10372326875776669	0.07667674191669521	False	False	Up
LTC113-Bleo	LTC113	CellAge	HJURP	0.1458297094218626	0.2220969712459402	-1.4544206818255683	-0.01498163572668702	Bleo	0.83615398957374	0.6534573639195318	False	False	Down
LTC113-Bleo	LTC113	CellAge	TRPM8	0.2796387118899055	0.3800218392349998	1.0811313004970358	0.01653498241259992	Bleo	0.5534027070450843	0.4201914444707945	False	False	Up
LTC113-Bleo	LTC113	CellAge	HDAC4	6.321417199232011e-23	4.295321943067905e-22	-9.858132470160083	-0.06591913373637326	Bleo	22.199185546273217	21.36700427936291	True	True	Down
LTC113-Bleo	LTC113	CellAge	BHLHE40	3.095810247337007e-05	8.043036426904969e-05	-4.166301636621837	0.027680326458366655	Bleo	4.509225666548564	4.094579964373674	True	True	Down
LTC113-Bleo	LTC113	CellAge	RAF1	0.012600029109122779	0.0254886085031873	-2.4948784284983025	0.03302742249227486	Bleo	1.8996284515557076	1.593653873274664	True	True	Down
LTC113-Bleo	LTC113	CellAge	GLB1	1.3321212463049529e-05	3.602164594600128e-05	-4.354761086834875	-0.026592891936212115	Bleo	4.875456244981946	4.443436446737633	True	True	Down
LTC113-Bleo	LTC113	CellAge	PBRM1	0.09488636954862827	0.15617942813904653	-1.6701667854210431	0.08352144789768645	Bleo	1.0227961696061574	0.8063761717011992	False	False	Down
LTC113-Bleo	LTC113	CellAge	NEK4	0.6519332157879644	0.7444346922675884	-0.4510781627714441	0.014898444466939942	Bleo	0.1857968912317364	0.12817339600701025	False	False	Down
LTC113-Bleo	LTC113	CellAge	PRKCD	0.749043149044591	0.8103981771906209	-0.31990130437429803	0.011607387133898223	Bleo	0.1254931638062633	0.0913015444949443	False	False	Down
LTC113-Bleo	LTC113	CellAge	EPHA3	0.00348700752148962	0.007830991467752112	2.9211867384529504	0.05095175867376655	Bleo	2.4575471158480227	2.1061832492173402	True	True	Up
LTC113-Bleo	LTC113	CellAge	SENP7	4.605038674868816e-49	5.811120232572554e-48	-14.722755954245606	-0.12914068006909096	Bleo	48.336766718081336	47.23574013887845	True	True	Down
LTC113-Bleo	LTC113	CellAge	MYLK	0.013535706738759964	0.027173956710389323	2.469354458382634	0.07410031764627223	Bleo	1.8685190635188509	1.565847120787893	True	True	Up
LTC113-Bleo	LTC113	CellAge	ZNF148	5.432554818566312e-60	1.1074054053231327e-58	-16.336449637398847	-0.14603727604219774	Bleo	59.26499588262718	57.95569336099721	True	True	Down
LTC113-Bleo	LTC113	CellAge	RBP2	0.7363230411069843	0.8081595061758108	0.3367265578152152	0.0027278418409679844	Bleo	0.13293160931678694	0.09250291420638655	False	False	Up
LTC113-Bleo	LTC113	CellAge	PDCD10	2.785781628298366e-08	9.227901643738338e-08	-5.554392955818821	-0.008570925493220805	Bleo	7.555052930030501	7.034897043085636	True	True	Down
LTC113-Bleo	LTC113	CellAge	TERC	0.6309942572561742	0.7301898610169701	0.4803278942273435	0.007676075459008987	Bleo	0.19997459329675912	0.13656420169983927	False	False	Up
LTC113-Bleo	LTC113	CellAge	ZMAT3	4.9562151629864005e-144	2.6267940363827923e-142	25.554001650547512	0.5594000009301809	Bleo	143.304849847964	141.5805739783632	True	True	Up
LTC113-Bleo	LTC113	CellAge	FXR1	0.015265744911219905	0.029745752952009374	-2.4260124895007857	0.022193942390502652	Bleo	1.816281998902881	1.5265750333362904	True	True	Down
LTC113-Bleo	LTC113	CellAge	SOX2	0.7380173603567781	0.8081595061758108	0.3344800265612328	0.0030163226944137198	Bleo	0.13193342216276313	0.09250291420638655	False	False	Up
LTC113-Bleo	LTC113	CellAge	SENP2	0.14003521748234313	0.2157519339117496	-1.4756598945612818	0.02260307807705303	Bleo	0.8537627297871467	0.6660453027578878	False	False	Down
LTC113-Bleo	LTC113	CellAge	BCL6	3.340922491643782e-06	9.519832906296799e-06	-4.648663801814494	-0.02674558960462936	Bleo	5.476133599741058	5.021370674358185	True	True	Down
LTC113-Bleo	LTC113	CellAge	TP63	0.0077719010571531515	0.016476430241164682	2.6618218047295374	0.03788630994623797	Bleo	2.109472736971629	1.7831368760428774	True	True	Up
LTC113-Bleo	LTC113	CellAge	TACC3	0.30535152861572357	0.4066238948902851	-1.0250247097835807	-0.0017996029079962866	Bleo	0.5151999015475589	0.3908071040204577	False	False	Down
LTC113-Bleo	LTC113	CellAge	MXD4	0.6134411096619196	0.7129907634228451	0.5051676215491051	0.030925095859096016	Bleo	0.2122271232001591	0.14691609626380506	False	False	Up
LTC113-Bleo	LTC113	CellAge	CXCL8	3.7820933950341396e-222	3.34084916561349e-220	31.8168772615615	0.9764217184491137	Bleo	200.0	200.0	True	True	Up
LTC113-Bleo	LTC113	CellAge	CXCL1	2.7569784869041847e-53	4.058884994608939e-52	15.366243454340964	0.40555602376519906	Bleo	52.55956662274271	51.3915932539092	True	True	Up
LTC113-Bleo	LTC113	CellAge	MAD2L1	0.7339299148628522	0.8081595061758108	-0.3399025518239262	-0.0016157788560005673	Bleo	0.13434541016780974	0.09250291420638655	False	False	Down
LTC113-Bleo	LTC113	CellAge	NEK1	0.36410216599928946	0.47297585289123384	-0.9075762140318092	0.05597618597762899	Bleo	0.4387767374935728	0.32516103098266375	False	False	Down
LTC113-Bleo	LTC113	CellAge	CDKN2AIP	0.7592913003543593	0.8179357503817285	0.30641156975531475	0.01202341177941757	Bleo	0.11959157606010618	0.08728080922667747	False	False	Up
LTC113-Bleo	LTC113	CellAge	ING2	0.8439936767522445	0.8652139992380031	0.19678770017278346	0.010350783844334646	Bleo	0.07366080712066612	0.06287646225348524	False	False	Up
LTC113-Bleo	LTC113	CellAge	SORBS2	1.45576610726141e-97	4.286422426936374e-96	-20.962082538699363	-0.3201329380126484	Bleo	96.83690839596076	95.36790503146328	True	True	Down
LTC113-Bleo	LTC113	CellAge	TLR3	0.5551699556282614	0.6597311131905349	0.5900308670230432	0.010268021810135947	Bleo	0.25557404481890195	0.1806330339302548	False	False	Up
LTC113-Bleo	LTC113	CellAge	PDZD2	1.0052112878191561e-41	1.1099207969669848e-40	-13.532517591825407	-0.17496485930994643	Bleo	40.99774264322904	39.95470801100383	True	True	Down
LTC113-Bleo	LTC113	CellAge	CSNK1A1	0.1932061123117914	0.27977934296516244	1.3011529327642624	0.09254437201944321	Bleo	0.7139791382658031	0.5531843540594246	False	False	Up
LTC113-Bleo	LTC113	CellAge	PTTG1	0.5617835414493558	0.6644650181708511	0.5801943824655535	0.017590286039195817	Bleo	0.2504309884566713	0.17752787825063038	False	False	Up
LTC113-Bleo	LTC113	CellAge	HK3	6.737301958822827e-06	1.8597760615500513e-05	-4.501823188823121	-0.06304524078391267	Bleo	5.171513987586952	4.730539346689712	True	True	Down
LTC113-Bleo	LTC113	CellAge	GRK6	0.1148018176163631	0.18108620040676324	1.5769726532135873	0.09141599395607115	Bleo	0.9400512358534836	0.7421146436425385	False	False	Up
LTC113-Bleo	LTC113	CellAge	HIVEP1	2.337844557262924e-108	8.85041153820964e-107	-22.113613062142498	-0.2730099338448567	Bleo	107.63118436835262	106.05303653443008	True	True	Down
LTC113-Bleo	LTC113	CellAge	DEK	4.485973187515105e-07	1.3985681114017681e-06	-5.047086910740398	-0.03064872817917491	Bleo	6.348143326506292	5.854316378283776	True	True	Down
LTC113-Bleo	LTC113	CellAge	ID4	0.00033126995204832394	0.0008123043480071243	3.589533741673361	0.1094035871893844	Bleo	3.479817955157655	3.0902812221190374	True	True	Up
LTC113-Bleo	LTC113	CellAge	POU5F1	0.2289093591592708	0.32338578919395805	-1.2031730561601184	-0.0071223850028616816	Bleo	0.640336450452882	0.4902790685676786	False	False	Down
LTC113-Bleo	LTC113	CellAge	MAPK14	3.7004071390750504e-45	4.457308599340402e-44	-14.101831327319648	-0.1476148547788637	Bleo	44.43175048984489	43.35092729673028	True	True	Down
LTC113-Bleo	LTC113	CellAge	CDKN1A	0.0	0.0	49.83473556935951	1.0192468665176535	Bleo	200.0	200.0	True	True	Up
LTC113-Bleo	LTC113	CellAge	PIM1	7.185023728960364e-05	0.0001796255932240091	3.970074250875663	0.09145838728476405	Bleo	4.143571793244504	3.7456317845724665	True	True	Up
LTC113-Bleo	LTC113	CellAge	VEGFA	1.1212858787295688e-130	4.952345964388929e-129	-24.32293943819799	-0.3591843441977002	Bleo	129.95028364723885	128.30518902368567	True	True	Down
LTC113-Bleo	LTC113	CellAge	MAP3K7	7.2598858913455444e-09	2.5314075805349597e-08	-5.784799521588172	-0.020819863568928842	Bleo	8.139070205353407	7.596637923697392	True	True	Down
LTC113-Bleo	LTC113	CellAge	FOXO3	1.4589241361066227e-08	5.020972676211104e-08	5.666325320838983	0.21180770143811278	Bleo	7.835967290784329	7.299212142020003	True	True	Up
LTC113-Bleo	LTC113	CellAge	ASF1A	0.1522418897069824	0.2292278452974451	-1.431657413849477	-0.010115959465779305	Bleo	0.8174658339944106	0.6397326278717526	False	False	Down
LTC113-Bleo	LTC113	CellAge	SGK1	2.192184290404396e-09	7.957929273385821e-09	5.982885832843803	0.20068085392792862	Bleo	8.659122938809295	8.099199924992943	True	True	Up
LTC113-Bleo	LTC113	CellAge	LATS1	0.19482313424877484	0.2805876661735073	-1.2964423364200846	0.03531673662883805	Bleo	0.7103594741512285	0.551931423223957	False	False	Down
LTC113-Bleo	LTC113	CellAge	BLVRA	0.0007340745305782165	0.001752520275704751	-3.3765259276403987	-0.02458633554813272	Bleo	3.1342598439318525	2.756336948781702	True	True	Down
LTC113-Bleo	LTC113	CellAge	IGFBP3	0.05815943431425647	0.10123737093251409	-1.8944942692584028	-0.041262956188530514	Bleo	1.2353798262788616	0.994659141707455	False	False	Down
LTC113-Bleo	LTC113	CellAge	LIMK1	0.12712781401693649	0.197010939850808	-1.5255265601426367	-0.0038577140455501313	Bleo	0.8957594207083222	0.7055096571636681	False	False	Down
LTC113-Bleo	LTC113	CellAge	CDK6	9.493210604019187e-22	5.85046700015136e-21	-9.582273198104174	-0.11534353494635086	Bleo	21.02258688432736	20.232809465970142	True	True	Down
LTC113-Bleo	LTC113	CellAge	GNG11	0.7816821602532443	0.8353950164511399	-0.27712756024037566	0.06394767556532788	Bleo	0.10696979950761774	0.07810811984684439	False	False	Down
LTC113-Bleo	LTC113	CellAge	ARPC1B	4.108198709082274e-06	1.1581624020285135e-05	4.6058320486575814	0.149304741081774	Bleo	5.386348558217207	4.936230537880098	True	True	Up
LTC113-Bleo	LTC113	CellAge	SERPINE1	2.2985111503973943e-30	1.791486631927381e-29	11.45197388358183	0.39873861074916706	Bleo	29.638553385085604	28.74678642819105	True	True	Up
LTC113-Bleo	LTC113	CellAge	CAV1	4.3341533021552145e-38	4.101966518111185e-37	-12.90291006886733	-0.20781358201529476	Bleo	37.363095731432765	36.38700788883818	True	True	Down
LTC113-Bleo	LTC113	CellAge	WNT2	0.36609078601999334	0.4732393087575523	0.9038201297931967	0.013474904874216896	Bleo	0.4364112015501266	0.32491918866907304	False	False	Up
LTC113-Bleo	LTC113	CellAge	POT1	1.556982171275493e-10	5.811271484338108e-10	-6.399684618188724	-0.0512282025471702	Bleo	9.807716360431883	9.23572883521415	True	True	Down
LTC113-Bleo	LTC113	CellAge	IRF5	0.5128559690623256	0.6234258339519094	0.6543971515781646	0.03061475838313197	Bleo	0.29000458542266966	0.2052152050904667	False	False	Up
LTC113-Bleo	LTC113	CellAge	AKR1B1	7.144186695393338e-09	2.5242792990389796e-08	5.787499577930986	0.11731855268502091	Bleo	8.146047204774648	7.59786259422954	True	True	Up
LTC113-Bleo	LTC113	CellAge	BRAF	1.2477878315431699e-54	1.9450810315231766e-53	-15.565557183787591	-0.15591768466718148	Bleo	53.903859253935195	52.711062301376664	True	True	Down
LTC113-Bleo	LTC113	CellAge	EZH2	0.011735166058359834	0.023921684657425817	-2.520009519321901	-0.0070820123287743675	Bleo	1.9305107605418186	1.6212082389118476	True	True	Down
LTC113-Bleo	LTC113	CellAge	FASTK	2.3353134036766414e-07	7.456121108124217e-07	5.170449690063393	0.09129585934072303	Bleo	6.631654828008411	6.127487046447677	True	True	Up
LTC113-Bleo	LTC113	CellAge	BLK	0.8488892067995503	0.8652139992380031	0.19053590955870814	0.0003690101372920921	Bleo	0.07114898821947511	0.06287646225348524	False	False	Up
LTC113-Bleo	LTC113	CellAge	GATA4	0.6373995161594619	0.7343950947054669	0.47133781405075564	0.008921908555285773	Bleo	0.19558827052867392	0.13407023260945897	False	False	Up
LTC113-Bleo	LTC113	CellAge	WRN	9.207886653161986e-40	9.037370233658986e-39	-13.196359258758118	-0.11674478707972458	Bleo	39.03584003540447	38.04395792562664	True	True	Down
LTC113-Bleo	LTC113	CellAge	ASPH	5.119194848252584e-107	1.6957332934836685e-105	-21.973889101562506	-0.2652101016587618	Bleo	106.29079833989488	104.77064245295001	True	True	Down
LTC113-Bleo	LTC113	CellAge	WWP1	1.8597116688401052e-40	1.895475354779338e-39	-13.316353559587025	-0.10707829785914258	Bleo	39.73055438392098	38.722281857955	True	True	Down
LTC113-Bleo	LTC113	CellAge	RAD21	0.5863466369376891	0.6845015805660246	-0.5441378195165139	0.053580022871165645	Bleo	0.23184556145364668	0.1646255447099616	False	False	Down
LTC113-Bleo	LTC113	CellAge	MYC	0.2759873124466157	0.37894630983602673	-1.0893778104698406	0.009833631868241002	Bleo	0.5591108826488269	0.4214223177197928	False	False	Down
LTC113-Bleo	LTC113	CellAge	NDRG1	1.4956441067475932e-06	4.5039282760012755e-06	4.811816815748077	0.15018344867581207	Bleo	5.825171735925784	5.346408534139146	True	True	Up
LTC113-Bleo	LTC113	CellAge	ADCK5	0.013943778943806218	0.02778271744442592	2.4587084842770546	0.026681740011572967	Bleo	1.8556195108841602	1.556225277914438	True	True	Up
LTC113-Bleo	LTC113	CellAge	CDKN2A	0.8093968912268795	0.8545425345622433	-0.24120415436683612	0.0005020324859007635	Bleo	0.09183846800178412	0.06826631554601444	False	False	Down
LTC113-Bleo	LTC113	CellAge	CDKN2B	3.5890691068989466e-41	3.804413253312883e-40	-13.438653719079792	-0.18105768039789938	Bleo	40.445018179321835	39.419712314057065	True	True	Down
LTC113-Bleo	LTC113	CellAge	SPIN1	2.1715021128230433e-30	1.7437819996912316e-29	-11.456899376988448	-0.0927730035760429	Bleo	29.663239743742718	28.7585078096838	True	True	Down
LTC113-Bleo	LTC113	CellAge	SYK	3.3867418648428666e-17	1.8697637378819994e-16	-8.432390658268716	-0.061578754707943606	Bleo	16.470217903723416	15.728213267162193	True	True	Down
LTC113-Bleo	LTC113	CellAge	NINJ1	0.11595031552911132	0.1818155835219793	1.5720010162659537	0.06556127315715259	Bleo	0.9357280652030919	0.7403688958799576	False	False	Up
LTC113-Bleo	LTC113	CellAge	CTNNAL1	4.418196792226623e-22	2.855663780341598e-21	9.660933433278824	0.264263668199463	Bleo	21.35475494399317	20.544292926776098	True	True	Up
LTC113-Bleo	LTC113	CellAge	TXN	3.635534896998563e-09	1.301914523925161e-08	5.899976436735124	0.20155191321813248	Bleo	8.439431682267214	7.885417528061383	True	True	Up
LTC113-Bleo	LTC113	CellAge	TNFSF15	0.04332959464848423	0.07918856952998843	-2.020518871704514	0.005320314690811179	Bleo	1.3632153738031505	1.1013375021013174	True	False	Down
LTC113-Bleo	LTC113	CellAge	NEK6	9.80678459561987e-36	8.662659726130885e-35	-12.478291930900713	-0.13577369013425317	Bleo	35.00847336380072	34.06234874458357	True	True	Down
LTC113-Bleo	LTC113	CellAge	HSPA5	3.6357392165567205e-50	4.817354461937655e-49	14.89343959407282	0.3956902569866924	Bleo	49.43940727530489	48.31719139703206	True	True	Up
LTC113-Bleo	LTC113	CellAge	ENDOG	0.18139143230332833	0.26557309149382324	1.3364830645390389	0.025679758573123393	Bleo	0.7413832299069093	0.575815930839286	False	False	Up
LTC113-Bleo	LTC113	CellAge	BMI1	1.6790472645167374e-06	4.9994103943475895e-06	4.788652758158599	0.0812141439992077	Bleo	5.7749370784719	5.301081211180004	True	True	Up
LTC113-Bleo	LTC113	CellAge	CDK1	0.04088918456259344	0.07524745770199487	-2.0446519436553046	-0.02865411882945286	Bleo	1.3883915503284525	1.1235081684868944	True	False	Down
LTC113-Bleo	LTC113	CellAge	SIRT1	3.98839183957995e-13	1.7326620286699782e-12	7.255954488159514	0.17625348736139584	Bleo	12.39920218100037	11.76128614207433	True	True	Up
LTC113-Bleo	LTC113	CellAge	MARCH5	0.3040166647303141	0.4066238948902851	-1.0278579232018952	0.0462095345096053	Bleo	0.5171026098055408	0.3908071040204577	False	False	Down
LTC113-Bleo	LTC113	CellAge	UBTD1	2.627485985255477e-08	8.813718811300017e-08	-5.564603862251975	-0.05121715769292404	Bleo	7.580459591776388	7.054840809130021	True	True	Down
LTC113-Bleo	LTC113	CellAge	BAG3	0.003596502201228237	0.00800901750693683	2.911541419993951	0.0715417415297866	Bleo	2.4441196695544964	2.0964207570102196	True	True	Up
LTC113-Bleo	LTC113	CellAge	STK32C	0.05158244555298066	0.09112898714359917	1.9466021925461954	0.03357913351585726	Bleo	1.287498071562425	1.0403434566812984	False	False	Up
LTC113-Bleo	LTC113	CellAge	VENTX	0.7818036380372932	0.8353950164511399	0.27696935381403887	0.008206988020255487	Bleo	0.10690231295743594	0.07810811984684439	False	False	Up
LTC113-Bleo	LTC113	CellAge	HRAS	2.654598414311788e-05	7.034685797926238e-05	4.201237570717658	0.08515298888302453	Bleo	4.576001169362089	4.152755295425281	True	True	Up
LTC113-Bleo	LTC113	CellAge	IRF7	9.018142673463717e-15	4.4255700156812683e-14	7.752386478201056	0.13406481339791076	Bleo	14.044882898125937	13.354030784012098	True	True	Up
LTC113-Bleo	LTC113	CellAge	CDKN1C	0.0639870193910573	0.11010753336772848	1.8522702924560006	0.06938140334735657	Bleo	1.1939081194318624	0.9581829663315177	False	False	Up
LTC113-Bleo	LTC113	CellAge	PIK3C2A	3.496096187084123e-55	5.790409309858079e-54	-15.646752676944288	-0.14525286300492546	Bleo	54.45641662725468	53.237290735973794	True	True	Down
LTC113-Bleo	LTC113	CellAge	EHF	5.746686524140007e-14	2.625641256719141e-13	-7.513728128911356	-0.06251672335980515	Bleo	13.240582492539055	12.580764612165185	True	True	Down
LTC113-Bleo	LTC113	CellAge	DDB2	0.0	0.0	49.66183044762915	0.9594772015891608	Bleo	200.0	200.0	True	True	Up
LTC113-Bleo	LTC113	CellAge	SELENOH	0.4387359697611837	0.5433236543090906	0.7743294882234235	0.04272255315900053	Bleo	0.35779675850953624	0.264941386973853	False	False	Up
LTC113-Bleo	LTC113	CellAge	PRPF19	0.001993621608431458	0.004593997619429012	3.091180861938713	0.05552133945416173	Bleo	2.700357267771884	2.337809234188688	True	True	Up
LTC113-Bleo	LTC113	CellAge	CCND1	1.8645412756893548e-14	8.823275679601411e-14	-7.659640597534888	0.06316314619496433	Bleo	13.72942799814032	13.054370151209712	True	True	Down
LTC113-Bleo	LTC113	CellAge	NOX4	6.13708653599093e-05	0.00015540693208819877	-4.007476886835452	-0.08121301727571373	Bleo	4.212037752903393	3.808529612944969	True	True	Down
LTC113-Bleo	LTC113	CellAge	YAP1	6.241039353336597e-14	2.803178692600336e-13	-7.502922629992553	-0.015759851593403207	Bleo	13.204743078934412	12.55234921663975	True	True	Down
LTC113-Bleo	LTC113	CellAge	ATM	0.8481011047029953	0.8652139992380031	0.19154183875283287	0.08257549554581456	Bleo	0.07155237109561396	0.06287646225348524	False	False	Up
LTC113-Bleo	LTC113	CellAge	HSPB2	0.6545406916918797	0.7444346922675884	0.44746314592964853	0.005795071300128411	Bleo	0.18406334891779907	0.12817339600701025	False	False	Up
LTC113-Bleo	LTC113	CellAge	CHEK1	0.003711769809157485	0.00819682499522278	-2.901671975764308	-0.03171772260624185	Bleo	2.430418965026596	2.086354337137413	True	True	Down
LTC113-Bleo	LTC113	CellAge	ETS1	0.05689544034061548	0.099849613842802	1.9041132199796793	0.1066358567043687	Bleo	1.2449225370189354	1.000653610375297	False	False	Up
LTC113-Bleo	LTC113	CellAge	FOXM1	0.19090887027077696	0.2779717067129445	-1.3078951632999816	-0.019146661049509132	Bleo	0.7191738923493695	0.5559994063976363	False	False	Down
LTC113-Bleo	LTC113	CellAge	GAPDH	2.3987101321332373e-16	1.1993550660666186e-15	8.200258324065407	0.25977097872318033	Bleo	15.620022230406937	14.921052226070918	True	True	Up
LTC113-Bleo	LTC113	CellAge	NANOG	0.8550897364278284	0.868194559974615	0.18262822501564113	0.002331892111081195	Bleo	0.06798830633566141	0.06138293973713452	False	False	Up
LTC113-Bleo	LTC113	CellAge	MAGOHB	0.42325198439718237	0.5375539243494272	0.8007921498020233	0.012635648868175461	Bleo	0.37340099704483715	0.26957796327705585	False	False	Up
LTC113-Bleo	LTC113	CellAge	DUSP16	0.00044450636038526905	0.001070856231837239	-3.51214443145695	-0.002462811368503237	Bleo	3.3521220203845155	2.970268831605933	True	True	Down
LTC113-Bleo	LTC113	CellAge	CDKN1B	0.3110388925131735	0.41212653257995485	1.0130445281492275	0.020973098226132136	Bleo	0.5071853031024364	0.3849694248296098	False	False	Up
LTC113-Bleo	LTC113	CellAge	ATF7IP	2.2107100089618253e-20	1.301862560833075e-19	-9.251641542863583	-0.037742773734338764	Bleo	19.655468222490278	18.885434862328815	True	True	Down
LTC113-Bleo	LTC113	CellAge	SOX5	2.1796701082050216e-190	1.4440314466858268e-188	-29.43137748268491	-0.8257628471209095	Bleo	189.66160923161746	187.84042334902824	True	True	Down
LTC113-Bleo	LTC113	CellAge	SENP1	0.9000818952266123	0.9009774201827235	0.1255578934884179	0.01237686988994291	Bleo	0.04571797386409505	0.04528609294205194	False	False	Up
LTC113-Bleo	LTC113	CellAge	MCRS1	0.10117040886512935	0.16248580817732897	1.6392057877869342	0.030156747694648302	Bleo	0.9949464948660347	0.7891845651431331	False	False	Up
LTC113-Bleo	LTC113	CellAge	LIMA1	4.5984638710862906e-10	1.6924901747748152e-09	-6.232228389458781	0.010009659207147137	Bleo	9.337387221302548	8.771473843797008	True	True	Down
LTC113-Bleo	LTC113	CellAge	IGFBP6	0.8790449049151545	0.8891103045897555	0.15218007988024054	0.004227192737550692	Bleo	0.05598893896634544	0.051044356349283074	False	False	Up
LTC113-Bleo	LTC113	CellAge	SP1	0.898780584255018	0.9009774201827235	-0.1272019219354343	0.03414946448383177	Bleo	0.04634631791955768	0.04528609294205194	False	False	Down
LTC113-Bleo	LTC113	CellAge	CDK4	0.07578568811295588	0.12630948018825983	1.7756799246925903	0.03610136134415047	Bleo	1.1204128017614507	0.8985640521450944	False	False	Up
LTC113-Bleo	LTC113	CellAge	SLC16A7	1.582917988249151e-05	4.237103705919444e-05	4.316821867412427	0.11253173969800923	Bleo	4.800541585563104	4.3729309062238455	True	True	Up
LTC113-Bleo	LTC113	CellAge	NTN4	2.467623955946511e-52	3.441686043820134e-51	-15.223551804880271	-0.20570370380097291	Bleo	51.60772102223221	50.46322874924823	True	True	Down
LTC113-Bleo	LTC113	CellAge	NUAK1	0.07136116770553706	0.12007284916920462	-1.8031722464292652	-0.014996984743442937	Bleo	1.1465380520747295	0.9205551840128559	False	False	Down
LTC113-Bleo	LTC113	CellAge	MVK	0.08910726360275814	0.14758390534206817	-1.700125809021686	-0.017955066285375743	Bleo	1.0500868928876885	0.8309610016068055	False	False	Down
LTC113-Bleo	LTC113	CellAge	MAPKAPK5	1.926188173888207e-06	5.609229297586537e-06	-4.761018050638222	-0.031201649974292145	Bleo	5.715301287881627	5.251096806265912	True	True	Down
LTC113-Bleo	LTC113	CellAge	KSR2	0.2779195642521368	0.3796323944681251	1.0850047211685145	0.02823764010433223	Bleo	0.5560808798232894	0.42063673581670746	False	False	Up
LTC113-Bleo	LTC113	CellAge	PEBP1	0.14106252219499282	0.21607842995186763	1.4718458012996791	0.07081776974426057	Bleo	0.8505883552455998	0.6653885844375874	False	False	Up
LTC113-Bleo	LTC113	CellAge	CDK2AP1	0.4405128235529463	0.5433236543090906	0.771327521283683	0.033354920496455664	Bleo	0.3560414445340648	0.264941386973853	False	False	Up
LTC113-Bleo	LTC113	CellAge	HMGB1	3.3337543951231534e-13	1.4724081911793926e-12	7.2801798471923345	0.20478620438248274	Bleo	12.477066398740694	11.831971775187531	True	True	Up
LTC113-Bleo	LTC113	CellAge	KL	0.5307933567653851	0.6422841988256942	0.6267954037299399	0.011455334417701381	Bleo	0.27507452126010734	0.19227276216341788	False	False	Up
LTC113-Bleo	LTC113	CellAge	RB1	0.0011549799829860272	0.0027327651383151534	-3.2497709388593656	0.05303766666715437	Bleo	2.9374255424852946	2.5633976912186687	True	True	Down
LTC113-Bleo	LTC113	CellAge	ING1	0.051511462989208605	0.09112898714359917	1.9471941482580724	0.04562187158006852	Bleo	1.2880961154442574	1.0403434566812984	False	False	Up
LTC113-Bleo	LTC113	CellAge	TFDP1	0.4131857190717837	0.531525318223411	-0.8183003276499609	0.02591898049685462	Bleo	0.38385469740290484	0.2744760438352505	False	False	Down
LTC113-Bleo	LTC113	CellAge	PSMB5	5.583877743967484e-05	0.00014366287399527992	4.029739167794809	0.09117019892168693	Bleo	4.253064098927435	3.8426554496957994	True	True	Up
LTC113-Bleo	LTC113	CellAge	LGALS3	0.4867780399892093	0.5972045398015762	-0.6954424905043575	0.08891801207669892	Bleo	0.3126690223208335	0.22387689953495662	False	False	Down
LTC113-Bleo	LTC113	CellAge	SIX1	0.667602469410421	0.7528283165691981	0.42944079719611633	0.004416972180013616	Bleo	0.175482065567782	0.12330405390271044	False	False	Up
LTC113-Bleo	LTC113	CellAge	PRKCH	1.1159257709604284e-18	6.428702810967686e-18	-8.822840163307244	-0.03360170629073367	Bleo	17.952364692794887	17.191876650539655	True	True	Down
LTC113-Bleo	LTC113	CellAge	FOS	2.3416893390840666e-17	1.3203142018239952e-16	8.475451810743817	0.21596436932165164	Bleo	16.630470721249406	15.879322705248315	True	True	Up
LTC113-Bleo	LTC113	CellAge	ITPK1	0.0003341176374821757	0.0008123043480071243	-3.587301712675126	-0.019912557309136325	Bleo	3.476100598115222	3.0902812221190374	True	True	Down
LTC113-Bleo	LTC113	CellAge	CKB	0.8242642071696616	0.8567898769585353	-0.22206381355385732	0.05391778169111516	Bleo	0.08393355854063254	0.06712567337020162	False	False	Down
LTC113-Bleo	LTC113	CellAge	AKT1	0.31705580652946386	0.4180088991557608	1.0005264446653295	0.0339780219676214	Bleo	0.4988642887769297	0.3788144722606107	False	False	Up
LTC113-Bleo	LTC113	CellAge	LEO1	0.0680251875137464	0.1155556069945051	-1.8248399349029742	-0.0182535509131751	Bleo	1.1673302523990228	0.9372089768166766	False	False	Down
LTC113-Bleo	LTC113	CellAge	MAP2K1	0.09800206461941623	0.15970431601834942	-1.6546177304859095	0.03242975044889995	Bleo	1.0087647748853144	0.7966833468695038	False	False	Down
LTC113-Bleo	LTC113	CellAge	PKM	2.8808612958766466e-05	7.55869547928031e-05	4.182685230455897	0.17345650556471104	Bleo	4.540477651086303	4.1215531509321375	True	True	Up
LTC113-Bleo	LTC113	CellAge	PML	0.7420354980536825	0.8092156666017525	0.32915901708877227	0.05388561067354258	Bleo	0.12957531811710357	0.09193571777860794	False	False	Up
LTC113-Bleo	LTC113	CellAge	CPEB1	6.15763315821165e-05	0.00015540693208819877	4.006687173090653	0.05410373871133119	Bleo	4.210586187811839	3.808529612944969	True	True	Up
LTC113-Bleo	LTC113	CellAge	PDPK1	0.021381549828278328	0.04105877322096925	2.3011783904128587	0.06192032434417613	Bleo	1.66996081842216	1.3865940308865887	True	True	Up
LTC113-Bleo	LTC113	CellAge	TFAP4	0.4282908255328619	0.5375539243494272	0.7921198008649951	0.01153750852718683	Bleo	0.3682612285759442	0.26957796327705585	False	False	Up
LTC113-Bleo	LTC113	CellAge	SOCS1	0.050626619677324326	0.09064901496277666	1.9546311686827873	0.0363781460236641	Bleo	1.2956210693442434	1.042636910802393	False	False	Up
LTC113-Bleo	LTC113	CellAge	RSL1D1	0.004859007518092939	0.010554401576185481	2.8162352319948987	0.06957922113652121	Bleo	2.3134524289749128	1.976566385712853	True	True	Up
LTC113-Bleo	LTC113	CellAge	SMG1	0.43004313947954176	0.5375539243494272	-0.7891178339252546	0.07489780624007203	Bleo	0.3664879762851122	0.26957796327705585	False	False	Down
LTC113-Bleo	LTC113	CellAge	YPEL3	0.0013951313185098827	0.0032430684158343765	3.195656430730868	0.08160538387337882	Bleo	2.8553849119458845	2.4890438893455493	True	True	Up
LTC113-Bleo	LTC113	CellAge	TGFB1I1	0.7158560199921171	0.7970665768819791	0.3640026641025632	0.01411185854904809	Bleo	0.14517431848935536	0.09850540160905946	False	False	Up
LTC113-Bleo	LTC113	CellAge	BRD7	0.04690966508447104	0.0845650424992165	-1.9871149031703879	0.01362480308307129	Bleo	1.3287376677240283	1.0728091285353965	True	False	Down
LTC113-Bleo	LTC113	CellAge	TERF2	0.8244581834884018	0.8567898769585353	0.22181463843237686	0.023138410357146172	Bleo	0.0838313668730543	0.06712567337020162	False	False	Up
LTC113-Bleo	LTC113	CellAge	FBXO31	0.04392246113722103	0.07972227535180529	2.0148300322908206	0.045997834035958474	Bleo	1.3573133327572426	1.0984203146048719	True	False	Up
LTC113-Bleo	LTC113	CellAge	XAF1	2.295743547827791e-35	1.9624904521753697e-34	12.410375230461218	0.29160432335906133	Bleo	34.639076627591045	33.70719244748851	True	True	Up
LTC113-Bleo	LTC113	CellAge	TNFSF13	0.10111113521984276	0.16248580817732897	1.6394905593543405	0.03722416284651041	Bleo	0.9952010135659336	0.7891845651431331	False	False	Up
LTC113-Bleo	LTC113	CellAge	TP53	0.03222561595252547	0.06099848733870892	-2.141600841714487	0.023351358650396975	Bleo	1.4917987728969364	1.2146809346383667	True	False	Down
LTC113-Bleo	LTC113	CellAge	ALOX15B	0.5824898208571702	0.68300797578385	-0.5497515108776975	-0.0030720996462983256	Bleo	0.2347116596310216	0.1655742248416147	False	False	Down
LTC113-Bleo	LTC113	CellAge	PIK3R5	0.03855450839611863	0.07144716590889118	-2.0689102623602786	0.035817167942524986	Bleo	1.4139248301402936	1.1460149936685475	True	False	Down
LTC113-Bleo	LTC113	CellAge	SREBF1	1.1657662687982684e-22	7.7232015307885285e-22	-9.796480744203523	-0.06996832615573984	Bleo	21.933388515054244	21.1122026324454	True	True	Down
LTC113-Bleo	LTC113	CellAge	MAP2K3	2.3775952279908672e-07	7.500746850209284e-07	5.167095713825053	0.1457175856083191	Bleo	6.6238620795797285	6.124895491704802	True	True	Up
LTC113-Bleo	LTC113	CellAge	KCNJ12	0.5641684116544963	0.6644650181708511	0.5766611056106986	0.0074287059341375285	Bleo	0.2485912340760757	0.17752787825063038	False	False	Up
LTC113-Bleo	LTC113	CellAge	PCGF2	0.1492989814741796	0.2260813148037577	1.4420120244532197	0.02410870882368031	Bleo	0.8259431550455861	0.6457353297950728	False	False	Up
LTC113-Bleo	LTC113	CellAge	ACLY	0.2509190880348723	0.3499660964696903	1.1481198565686892	0.05725005187285123	Bleo	0.6004662995746141	0.45597402659063513	False	False	Up
LTC113-Bleo	LTC113	CellAge	STAT5B	0.5126708682190081	0.6234258339519094	-0.654684559919343	0.035088199313498936	Bleo	0.290161360014614	0.2052152050904667	False	False	Down
LTC113-Bleo	LTC113	CellAge	CAVIN1	1.937887451559547e-08	6.583848393118974e-08	5.617456674130437	0.1860922287300632	Bleo	7.712671449465856	7.181520178219529	True	True	Up
LTC113-Bleo	LTC113	CellAge	BRCA1	0.20163014575909666	0.28882156014140875	1.2769209817970113	0.024966629473306412	Bleo	0.695444535926533	0.5393703903927389	False	False	Up
LTC113-Bleo	LTC113	CellAge	DUSP3	0.00963194076865654	0.02009814412357467	2.5887699873685266	0.06379425793891635	Bleo	2.0162861967594976	1.6968440437786465	True	True	Up
LTC113-Bleo	LTC113	CellAge	ABI3	0.8486991394935097	0.8652139992380031	-0.1907784927457579	-0.00307877380967775	Bleo	0.07124623815963735	0.06287646225348524	False	False	Down
LTC113-Bleo	LTC113	CellAge	SPOP	0.11079651762827947	0.17581483336223988	-1.594623216845228	0.034474756642870585	Bleo	0.9554738894143502	0.7549444866251256	False	False	Down
LTC113-Bleo	LTC113	CellAge	SRSF1	0.011270757342771127	0.023153106169258517	-2.5341900886692215	0.04172595044393074	Bleo	1.9480469003926197	1.6353907367550609	True	True	Down
LTC113-Bleo	LTC113	CellAge	PPM1D	5.0751890103443e-58	8.966167251608264e-57	16.05738273004896	0.3567253256855766	Bleo	57.294547779105194	56.04739316422407	True	True	Up
LTC113-Bleo	LTC113	CellAge	TBX2	1.7858904401295429e-06	5.258455184825876e-06	4.776255966268226	0.1396237990417313	Bleo	5.748145187500464	5.2791418230029805	True	True	Up
LTC113-Bleo	LTC113	CellAge	SMURF2	1.8079675683395543e-77	3.9925950467498494e-76	-18.630801420515276	-0.22885534495223037	Bleo	76.74280936424644	75.39874473635726	True	True	Down
LTC113-Bleo	LTC113	CellAge	MAP2K6	0.18101448013648302	0.26557309149382324	-1.3376379714512974	-0.005832561536645936	Bleo	0.742286682634478	0.575815930839286	False	False	Down
LTC113-Bleo	LTC113	CellAge	ITGB4	0.3219735338372687	0.42239102211324847	-0.990410462087978	0.003414397730915966	Bleo	0.4921798257601479	0.3742853212699639	False	False	Down
LTC113-Bleo	LTC113	CellAge	CBX8	0.44080975726963956	0.5433236543090906	0.7708265342669499	0.011690155065492596	Bleo	0.35574880099505546	0.264941386973853	False	False	Up
LTC113-Bleo	LTC113	CellAge	MOB3A	0.034130508604778766	0.0641459913494069	-2.118526434433267	0.01312970595618193	Bleo	1.4668572399193367	1.1928304786379087	True	False	Down
LTC113-Bleo	LTC113	CellAge	MATK	0.6481674177042007	0.7435686826476762	-0.4563095219356471	0.029757449510972867	Bleo	0.18831280401489137	0.1286789099702278	False	False	Down
LTC113-Bleo	LTC113	CellAge	PIAS4	0.002490351227520275	0.0056891644421799385	3.0245113554935052	0.06273473058915938	Bleo	2.6037393977167347	2.2449515130068454	True	True	Up
LTC113-Bleo	LTC113	CellAge	MAP2K2	1.3074253181988702e-10	5.021271149604357e-10	6.426305486193661	0.1292967858463129	Bleo	9.883583109206725	9.299186326007174	True	True	Up
LTC113-Bleo	LTC113	CellAge	SIRT6	0.03017412080717854	0.05752620153886556	2.1677971891420866	0.03764399519266642	Bleo	1.5203653752207893	1.2401343015380766	True	False	Up
LTC113-Bleo	LTC113	CellAge	MAP2K7	0.014882896402987547	0.02921457442067926	2.435216148352928	0.046590476052485674	Bleo	1.827312541274955	1.534400435833153	True	True	Up
LTC113-Bleo	LTC113	CellAge	TYK2	0.03681527480833093	0.06870456214230773	2.0878067015993214	0.06841400642046047	Bleo	1.4339719533756194	1.163014423821868	True	False	Up
LTC113-Bleo	LTC113	CellAge	SMARCA4	4.162072039224178e-14	1.9349984042007142e-13	-7.555826858959574	-0.036593257698996795	Bleo	13.380690407073267	12.713319388808952	True	True	Down
LTC113-Bleo	LTC113	CellAge	MAST1	0.42642919163484205	0.5375539243494272	0.7953168890638843	0.008894300950053372	Bleo	0.37015307290271965	0.26957796327705585	False	False	Up
LTC113-Bleo	LTC113	CellAge	NOTCH3	0.014424701575047319	0.028526462070056265	-2.4465094504196023	-0.02202789141886201	Bleo	1.8408931629660514	1.5447520873940512	True	True	Down
LTC113-Bleo	LTC113	CellAge	SIN3B	0.7017232151370674	0.7846272236764678	0.3829953455842944	0.05860018266523992	Bleo	0.15383415545187692	0.10533662752517292	False	False	Up
LTC113-Bleo	LTC113	CellAge	MAP4K1	0.8093253687351931	0.8545425345622433	0.24129644144886592	0.005447219651067222	Bleo	0.0918768462019978	0.06826631554601444	False	False	Up
LTC113-Bleo	LTC113	CellAge	PAK4	0.006177452947359265	0.013201814766533912	-2.7382104592993683	-0.0188645744388051	Bleo	2.209190553862759	1.8793663650881867	True	True	Down
LTC113-Bleo	LTC113	CellAge	ZFP36	7.052992031525897e-11	2.748592482874063e-10	6.51952598613884	0.16519880654954716	Bleo	10.151626606821255	9.560889645590683	True	True	Up
LTC113-Bleo	LTC113	CellAge	SUPT5H	1.6771976211504833e-20	1.010130385465632e-19	9.281111444929468	0.20915060137845398	Bleo	19.775415762248645	18.995622564798026	True	True	Up
LTC113-Bleo	LTC113	CellAge	AXL	6.006214627585511e-22	3.789635419786096e-21	9.629429260247624	0.22875383461678134	Bleo	21.221399152671403	20.421402569132493	True	True	Up
LTC113-Bleo	LTC113	CellAge	RUVBL2	0.00864674806624712	0.018185620932980054	2.625713824691938	0.038244139388562665	Bleo	2.0631471945496016	1.7402718657303566	True	True	Up
LTC113-Bleo	LTC113	CellAge	IRF3	0.01094959202381832	0.022669077236811365	2.5443034344728006	0.08744180367914517	Bleo	1.9606020621120146	1.6445661578230752	True	True	Up
LTC113-Bleo	LTC113	CellAge	TRIM28	6.156361669230423e-12	2.4718724884031243e-11	6.8759835220920245	0.14570023160465512	Bleo	11.210675874490784	10.606973936095844	True	True	Up
LTC113-Bleo	LTC113	CellAge	CSNK2A1	4.100643030903104e-17	2.173340806378645e-16	-8.409984673138768	-0.06362008683618903	Bleo	16.3871480352618	15.66287216566101	True	True	Down
LTC113-Bleo	LTC113	CellAge	ID1	1.2908000951174146e-07	4.171488112269694e-07	5.280147389311548	0.1289178498243499	Bleo	6.889141011265524	6.379708989712433	True	True	Up
LTC113-Bleo	LTC113	CellAge	E2F1	0.18021988832956437	0.26557309149382324	-1.3400783055775423	-0.011036946726774943	Bleo	0.7441972837500028	0.575815930839286	False	False	Down
LTC113-Bleo	LTC113	CellAge	SRC	0.06758317919315657	0.11554543539475155	-1.827775982498408	0.014161698322002175	Bleo	1.1701613823514558	0.9372472065849395	False	False	Down
LTC113-Bleo	LTC113	CellAge	TOP1	3.835161577220587e-17	2.0741179958437872e-16	-8.417831711885073	-0.08982555746500354	Bleo	16.41621633429203	15.683166540383736	True	True	Down
LTC113-Bleo	LTC113	CellAge	MMP9	1.8737154859776325e-59	3.5466757413148044e-58	-16.260768956586872	-0.3103032019629028	Bleo	58.72729635381679	57.450178515558214	True	True	Down
LTC113-Bleo	LTC113	CellAge	SLC13A3	0.00132275232590313	0.0031020297908347736	-3.2109971805379915	-0.023818737438588283	Bleo	2.878521466139881	2.5083540356864926	True	True	Down
LTC113-Bleo	LTC113	CellAge	SNAI1	0.22942086176778909	0.32338578919395805	1.2018520325002062	0.021839066671747915	Bleo	0.6393670932408066	0.4902790685676786	False	False	Up
LTC113-Bleo	LTC113	CellAge	CEBPB	7.221616994711335e-17	3.7524088305853013e-16	8.343348126365713	0.2072256478565997	Bleo	16.141365548517093	15.42568985067822	True	True	Up
LTC113-Bleo	LTC113	CellAge	AURKA	0.6590580845608485	0.7463691983274566	-0.4412139920893455	0.001983348148982385	Bleo	0.18107630817895123	0.1270462916522862	False	False	Down
LTC113-Bleo	LTC113	CellAge	BTG3	5.460734251150525e-43	6.291715550238648e-42	-13.74495454433667	-0.16914791966867604	Bleo	42.26274895806749	41.20123092014828	True	True	Down
LTC113-Bleo	LTC113	CellAge	SOD1	1.2038559129813878e-06	3.6669174360927333e-06	4.855001896590475	0.14088233922717597	Bleo	5.919425489774005	5.435698868455815	True	True	Up
LTC113-Bleo	LTC113	CellAge	RUNX1	5.783389999523277e-90	1.3932712271578805e-88	-20.112090827080372	-0.43248720402908614	Bleo	89.23781752031444	87.85596433153586	True	True	Down
LTC113-Bleo	LTC113	CellAge	MORC3	0.17857420001758395	0.26557309149382324	-1.3451580502498393	0.047221884595497476	Bleo	0.7481812867653808	0.575815930839286	False	False	Down
LTC113-Bleo	LTC113	CellAge	ETS2	1.7959670189992626e-26	1.3220312778744572e-25	10.647247667311564	0.2615822385533345	Bleo	25.745701642946077	24.878758269776558	True	True	Up
LTC113-Bleo	LTC113	CellAge	SIK1	0.7492360506101967	0.8103981771906209	0.319646855705273	0.005570229923040827	Bleo	0.12538133406721969	0.0913015444949443	False	False	Up
LTC113-Bleo	LTC113	CellAge	DGCR8	2.9820847056372776e-08	9.756203049307143e-08	-5.542485285463206	-0.041567764104916444	Bleo	7.525480024642788	7.01071916958463	True	True	Down
LTC113-Bleo	LTC113	CellAge	SMARCB1	4.490588627518565e-06	1.2526378803078103e-05	-4.587279708395822	-0.031168962316494575	Bleo	5.347696727832322	4.902174459184362	True	True	Down
LTC113-Bleo	LTC113	CellAge	EWSR1	2.9740618332709675e-06	8.56659115018268e-06	4.672603070893023	0.16290833921664194	Bleo	5.5266500063691355	5.067191959777882	True	True	Up
LTC113-Bleo	LTC113	CellAge	PATZ1	0.33320347410956463	0.4349700524090375	-0.9676814721709265	-0.009452207453359583	Bleo	0.4772904791177476	0.3615406430941527	False	False	Down
LTC113-Bleo	LTC113	CellAge	CBX7	0.6913631518416512	0.7763187933815151	-0.39700584302330294	0.0121344280939545	Bleo	0.16029377113190088	0.10995990016519963	False	False	Down
LTC113-Bleo	LTC113	CellAge	RBX1	0.8182901306060735	0.8567898769585353	-0.22974473555250827	0.054619738975867416	Bleo	0.08709268681628969	0.06712567337020162	False	False	Down
LTC113-Bleo	LTC113	CellAge	MAPK12	0.058450255670470394	0.10123737093251409	1.8923057470274105	0.03652902724177824	Bleo	1.233213584826664	0.994659141707455	False	False	Up
LTC113-Bleo	LTC113	CellAge	TMSB4X	3.3452038559883607e-37	3.056824213230743e-36	-12.744501929336964	0.07313725679725169	Bleo	36.47557741127936	35.51472953524151	True	True	Down
LTC113-Bleo	LTC113	CellAge	AR	0.1689860643141886	0.2530017347076835	1.3754690831490815	0.03205274150607443	Bleo	0.7721491086466461	0.5968765010716449	False	False	Up
LTC113-Bleo	LTC113	CellAge	RPS6KA6	0.27049260342493	0.3733361453521169	-1.1019288536258922	-0.0009360327213796399	Bleo	0.5678446061051281	0.4278999608718699	False	False	Down
LTC113-Bleo	LTC113	CellAge	MECP2	0.005829224506516548	0.012558898327047848	2.757236100453253	0.1396652103424838	Bleo	2.2343892179583604	1.9010484554609508	True	True	Up
LTC113-Bleo	LTC113	CellAge	G6PD	0.09823322079619227	0.15970431601834942	1.6534799626031706	0.0370198748148619	Bleo	1.0077416164023538	0.7966833468695038	False	False	Up
LTC113-Bleo	LTC113	SenSet	ISG15	2.1256404662251833e-35	1.3253993495286438e-34	12.416537370767035	0.2967593720772447	Bleo	34.672510190771746	33.87765324688525	True	True	Up
LTC113-Bleo	LTC113	SenSet	HDAC1	0.017340990116826202	0.02387201236861789	2.3793969659806518	0.05026568345328347	Bleo	1.7609261092820734	1.622110969189785	True	True	Up
LTC113-Bleo	LTC113	SenSet	YBX1	4.6461247250719886e-10	1.2627928739939253e-09	6.23061336552326	0.15934748523425124	Bleo	9.332909135757598	8.898667877519326	True	True	Up
LTC113-Bleo	LTC113	SenSet	MAGOH	0.5537248728787156	0.5989269033177944	0.592187747968768	0.015701616208353447	Bleo	0.2567059678888982	0.22262617831662285	False	False	Up
LTC113-Bleo	LTC113	SenSet	JUN	1.0277790884873277e-21	5.1878373037931774e-21	9.574070194898612	0.2675885553079786	Bleo	20.988100222851422	20.285013652320572	True	True	Up
LTC113-Bleo	LTC113	SenSet	TXNIP	3.0157603184386346e-97	7.991764843862382e-96	-20.927387869403706	-0.23597031555754155	Bleo	96.52060317756217	95.09735730362536	True	True	Down
LTC113-Bleo	LTC113	SenSet	MCL1	8.538484677855238e-13	2.7426647753110767e-12	7.152221171184255	0.19224005691167345	Bleo	12.06861919657544	11.561827271188559	True	True	Up
LTC113-Bleo	LTC113	SenSet	S100A11	5.041575540357222e-16	1.9792852121402427e-15	8.11049067937503	0.4193593802327139	Bleo	15.297433721182463	14.703491620076681	True	True	Up
LTC113-Bleo	LTC113	SenSet	RAB13	0.38508213973179395	0.4436815957779365	0.8685704196184746	0.02172009384167095	Bleo	0.4144466236670688	0.35292858574785385	False	False	Up
LTC113-Bleo	LTC113	SenSet	LMNA	7.861243373225377e-28	4.3857463029573154e-27	10.934761479440951	0.2613308427839529	Bleo	27.104508758359483	26.357956494047542	True	True	Up
LTC113-Bleo	LTC113	SenSet	IFI16	5.672812508339966e-60	6.6813125098226265e-59	16.333810226852798	0.34831062990156314	Bleo	59.246201570029335	58.17513821420388	True	True	Up
LTC113-Bleo	LTC113	SenSet	PEA15	1.0340307817378792e-20	4.982148312009782e-20	9.332499528977428	0.20279532036451045	Bleo	19.985466532673485	19.30258334823092	True	True	Up
LTC113-Bleo	LTC113	SenSet	TPR	0.4164748691510398	0.4746917863441959	0.812552160826391	0.08660485989315037	Bleo	0.38041119958327596	0.3235882828724409	False	False	Up
LTC113-Bleo	LTC113	SenSet	GUK1	2.0927310105397787e-11	6.16193019770046e-11	6.699402737723107	0.16274997377320757	Bleo	10.679286590173364	10.21028322567588	True	True	Up
LTC113-Bleo	LTC113	SenSet	ID2	9.897937714893929e-14	3.497271325929188e-13	7.4422570574268265	0.23048464890064937	Bleo	13.004455283416657	12.456270672871549	True	True	Up
LTC113-Bleo	LTC113	SenSet	RHOB	0.0013575397235430185	0.0021161648631699997	3.2035298372148953	0.07368294394021539	Bleo	2.867247453478985	2.674450500920451	True	True	Up
LTC113-Bleo	LTC113	SenSet	DPY30	0.003052357429795571	0.004557040669835642	-2.9624153331563168	-0.01767675166496127	Bleo	2.5153646120347006	2.3413170954890057	True	True	Down
LTC113-Bleo	LTC113	SenSet	MDH1	0.5536825021955221	0.5989269033177944	0.5922510305393027	0.04353691435240431	Bleo	0.2567392011042959	0.22262617831662285	False	False	Up
LTC113-Bleo	LTC113	SenSet	AAK1	1.0107814168421261e-06	2.0215628336842523e-06	4.889527812364706	0.1132357373524997	Bleo	5.9953427511576525	5.694312755493671	True	True	Up
LTC113-Bleo	LTC113	SenSet	PSMD14	0.8382036495540277	0.8710743809090876	0.20419176092534505	0.0881478927497763	Bleo	0.07665045257193691	0.059944759069084225	False	False	Up
LTC113-Bleo	LTC113	SenSet	NFE2L2	1.2984414519603502e-16	5.505391756311884e-16	-8.273718841361122	-0.04002030718395133	Bleo	15.88657762837107	15.259211771778338	True	True	Down
LTC113-Bleo	LTC113	SenSet	IGFBP2	0.7385356550444699	0.790755347825392	0.33379314699355395	0.010231806707083482	Bleo	0.13162853296506927	0.10195786229784895	False	False	Up
LTC113-Bleo	LTC113	SenSet	BHLHE40	3.095810247337007e-05	5.127435722151918e-05	-4.166301636621837	0.027680326458366655	Bleo	4.509225666548564	4.290099775267681	True	True	Down
LTC113-Bleo	LTC113	SenSet	CTNNB1	0.002450956817272914	0.003711448894727556	-3.029331377949233	0.00851644811606711	Bleo	2.61066434039431	2.4304565151437965	True	True	Down
LTC113-Bleo	LTC113	SenSet	PRKCD	0.749043149044591	0.7939857379872665	-0.31990130437429803	0.011607387133898223	Bleo	0.1254931638062633	0.10018729854149308	False	False	Down
LTC113-Bleo	LTC113	SenSet	IGFBP7	0.0009864510943608704	0.0015606539701828698	3.294362738509275	0.0007681441278444279	Bleo	3.005924441051118	2.806693378487174	True	True	Up
LTC113-Bleo	LTC113	SenSet	CXCL8	3.7820933950341396e-222	2.004509499368094e-220	31.8168772615615	0.9764217184491137	Bleo	200.0	200.0	True	True	Up
LTC113-Bleo	LTC113	SenSet	CXCL2	1.7992320054992792e-11	5.4491026452263884e-11	6.72145144000691	0.23581039651328617	Bleo	10.744912832089932	10.263675011175438	True	True	Up
LTC113-Bleo	LTC113	SenSet	AREG	2.5310246034299093e-14	9.251331309088634e-14	7.620292022531157	0.21675150397054951	Bleo	13.596703633157862	13.033795765792048	True	True	Up
LTC113-Bleo	LTC113	SenSet	IL6ST	2.204412083923759e-09	5.563516211807582e-09	-5.981980101053026	0.007345452624035076	Bleo	8.656707216968366	8.254650642101497	True	True	Down
LTC113-Bleo	LTC113	SenSet	PLK2	1.0062081096738786e-08	2.318653470118068e-08	5.72967908426555	0.17881110849055026	Bleo	7.997312186739527	7.634764153156331	True	True	Up
LTC113-Bleo	LTC113	SenSet	EGR1	2.9168012983492904e-41	2.2084352687501772e-40	13.453994468886915	0.40389592829703064	Bleo	40.535093155372515	39.65591532578598	True	True	Up
LTC113-Bleo	LTC113	SenSet	CSNK1A1	0.1932061123117914	0.23272554437556692	1.3011529327642624	0.09254437201944321	Bleo	0.7139791382658031	0.6331559451512014	False	False	Up
LTC113-Bleo	LTC113	SenSet	NPM1	3.3272209253940826e-06	5.977718950708013e-06	4.649511524582282	0.16329345530445855	Bleo	5.477918361291054	5.223464507668427	True	True	Up
LTC113-Bleo	LTC113	SenSet	CLTB	4.968496264470324e-08	1.0972095917371965e-07	5.452434187592307	0.11692050648512006	Bleo	7.303775032365069	6.959710404475886	True	True	Up
LTC113-Bleo	LTC113	SenSet	EDN1	0.028940736139045558	0.039329718342805506	-2.184292845861469	-0.03127266107464813	Bleo	1.5384904263248116	1.4052791637505218	True	True	Down
LTC113-Bleo	LTC113	SenSet	DEK	4.485973187515105e-07	9.32378740934512e-07	-5.047086910740398	-0.03064872817917491	Bleo	6.348143326506292	6.030407637339457	True	True	Down
LTC113-Bleo	LTC113	SenSet	RGL2	7.819743350541743e-06	1.3369238631571367e-05	4.470060611962238	0.11209238388261013	Bleo	5.106807500555575	4.873893324789059	True	True	Up
LTC113-Bleo	LTC113	SenSet	CDKN1A	0.0	0.0	49.83473556935951	1.0192468665176535	Bleo	200.0	200.0	True	True	Up
LTC113-Bleo	LTC113	SenSet	MARCKS	0.00011642314699708706	0.0001869826300256247	3.8535380788491	0.13357144866353254	Bleo	3.933960665616354	3.7281987358934523	True	True	Up
LTC113-Bleo	LTC113	SenSet	CCN2	0.12942972686534082	0.15952966334565263	1.5163545425757614	0.1436815594629327	Bleo	0.8879659653142504	0.7971585512930479	False	False	Up
LTC113-Bleo	LTC113	SenSet	SGK1	2.192184290404396e-09	5.563516211807582e-09	5.982885832843803	0.20068085392792862	Bleo	8.659122938809295	8.254650642101497	True	True	Up
LTC113-Bleo	LTC113	SenSet	TNFAIP3	2.340121632611255e-06	4.351805141347246e-06	4.721586417260664	0.11922631381161786	Bleo	5.630761568658645	5.361330559066366	True	True	Up
LTC113-Bleo	LTC113	SenSet	CITED2	4.824647721956652e-07	9.834858817834713e-07	5.03315815328833	0.11635569367665155	Bleo	6.31653439174934	6.007231870119369	True	True	Up
LTC113-Bleo	LTC113	SenSet	RAC1	4.0346160140398505e-13	1.3364665546507005e-12	-7.25439483647321	-0.024240722416370875	Bleo	12.394197792024693	11.874041905079828	True	True	Down
LTC113-Bleo	LTC113	SenSet	ARPC1B	4.108198709082274e-06	7.2578177193786845e-06	4.6058320486575814	0.149304741081774	Bleo	5.386348558217207	5.13919394333608	True	True	Up
LTC113-Bleo	LTC113	SenSet	CAV1	4.3341533021552145e-38	3.0628016668563516e-37	-12.90291006886733	-0.20781358201529476	Bleo	37.363095731432765	36.513881125223676	True	True	Down
LTC113-Bleo	LTC113	SenSet	AKR1B1	7.144186695393338e-09	1.6828528660259863e-08	5.787499577930986	0.11731855268502091	Bleo	8.146047204774648	7.773953853285222	True	True	Up
LTC113-Bleo	LTC113	SenSet	CTSB	2.1822821362192212e-44	1.7793992803018266e-43	-13.976063810316333	-0.2617490156696487	Bleo	43.66108910238097	42.749726589423034	True	True	Down
LTC113-Bleo	LTC113	SenSet	ASPH	5.119194848252584e-107	1.808782179715913e-105	-21.973889101562506	-0.2652101016587618	Bleo	106.29079833989488	104.74261372934977	True	True	Down
LTC113-Bleo	LTC113	SenSet	NDRG1	1.4956441067475932e-06	2.8825140966408162e-06	4.811816815748077	0.15018344867581207	Bleo	5.825171735925784	5.540228560155258	True	True	Up
LTC113-Bleo	LTC113	SenSet	ALDH1A1	0.040081020261280444	0.05377959680627503	2.052912955883857	0.04256361599308821	Bleo	1.3970612320458835	1.2693824580715547	True	False	Up
LTC113-Bleo	LTC113	SenSet	NINJ1	0.11595031552911132	0.14459686407159764	1.5720010162659537	0.06556127315715259	Bleo	0.9357280652030919	0.8398411256526145	False	False	Up
LTC113-Bleo	LTC113	SenSet	TXN	3.635534896998563e-09	8.962016257717387e-09	5.899976436735124	0.20155191321813248	Bleo	8.439431682267214	8.047594272582032	True	True	Up
LTC113-Bleo	LTC113	SenSet	GSN	8.964051102052607e-10	2.3754735420439405e-09	-6.126841815328303	-0.07624385621891927	Bleo	9.047495676314107	8.6242498023773	True	True	Down
LTC113-Bleo	LTC113	SenSet	HSPA5	3.6357392165567205e-50	3.50353051777284e-49	14.89343959407282	0.3956902569866924	Bleo	49.43940727530489	48.45549409519835	True	True	Up
LTC113-Bleo	LTC113	SenSet	OPTN	0.01321068255018179	0.018425425662095655	2.4780386728016377	0.10631639761517936	Bleo	1.879074743315091	1.7345824703311121	True	True	Up
LTC113-Bleo	LTC113	SenSet	VIM	0.04360601406820167	0.05706466038554786	-2.0178583669682837	0.015719132064830443	Bleo	1.3604536094352517	1.2436327630491313	True	False	Down
LTC113-Bleo	LTC113	SenSet	BAG3	0.003596502201228237	0.005294850462919349	2.911541419993951	0.0715417415297866	Bleo	2.4441196695544964	2.2761463007209946	True	True	Up
LTC113-Bleo	LTC113	SenSet	CD44	0.26438094183812033	0.31138199816489726	1.1160962391043514	0.025887677101504636	Bleo	0.5777698546056674	0.5067064987802221	False	False	Up
LTC113-Bleo	LTC113	SenSet	SELENOH	0.4387359697611837	0.49474481696473904	0.7743294882234235	0.04272255315900053	Bleo	0.35779675850953624	0.30561874684446466	False	False	Up
LTC113-Bleo	LTC113	SenSet	CCND1	1.8645412756893548e-14	7.058620543681129e-14	-7.659640597534888	0.06316314619496433	Bleo	13.72942799814032	13.15128016421777	True	True	Down
LTC113-Bleo	LTC113	SenSet	IL18	1.9637976511804485e-64	2.6020318878140944e-63	-16.948812659886215	-0.18325728422806786	Bleo	63.70690326375024	62.584687385477416	True	True	Down
LTC113-Bleo	LTC113	SenSet	CD9	3.1149688081432165e-96	6.603733873263618e-95	-20.815770598849333	-0.23225077155593798	Bleo	95.50654629780709	94.18021043687834	True	True	Down
LTC113-Bleo	LTC113	SenSet	TNFRSF1A	1.6589148972925174e-06	3.140088912732265e-06	-4.791073316481552	-0.014468738110215595	Bleo	5.780175892808827	5.503058054550257	True	True	Down
LTC113-Bleo	LTC113	SenSet	GAPDH	2.3987101321332373e-16	9.779356692543198e-16	8.200258324065407	0.25977097872318033	Bleo	15.620022230406937	15.009689713112984	True	True	Up
LTC113-Bleo	LTC113	SenSet	LIMA1	4.5984638710862906e-10	1.2627928739939253e-09	-6.232228389458781	0.010009659207147137	Bleo	9.337387221302548	8.898667877519326	True	True	Down
LTC113-Bleo	LTC113	SenSet	PEBP1	0.14106252219499282	0.1718692799157384	1.4718458012996791	0.07081776974426057	Bleo	0.8505883552455998	0.7648017425994481	False	False	Up
LTC113-Bleo	LTC113	SenSet	HMGB1	3.3337543951231534e-13	1.1399289222034009e-12	7.2801798471923345	0.20478620438248274	Bleo	12.477066398740694	11.943122227310198	True	True	Up
LTC113-Bleo	LTC113	SenSet	MMP14	1.2530725388658422e-57	1.3282568911977926e-56	16.00121417515186	0.3474021003370669	Bleo	56.90202378749164	55.876717922226874	True	True	Up
LTC113-Bleo	LTC113	SenSet	PSMB5	5.583877743967484e-05	9.106016013239282e-05	4.029739167794809	0.09117019892168693	Bleo	4.253064098927435	4.040671590305521	True	True	Up
LTC113-Bleo	LTC113	SenSet	LGALS3	0.4867780399892093	0.5431418130405914	-0.6954424905043575	0.08891801207669892	Bleo	0.3126690223208335	0.2650867623449111	False	False	Down
LTC113-Bleo	LTC113	SenSet	FOS	2.3416893390840666e-17	1.0792133475778741e-16	8.475451810743817	0.21596436932165164	Bleo	16.630470721249406	15.966892692002228	True	True	Up
LTC113-Bleo	LTC113	SenSet	THBS1	7.183681753621471e-75	1.0878146655483942e-73	-18.307703027942086	-0.4424745130744016	Bleo	74.14365291572098	72.96344509047046	True	True	Down
LTC113-Bleo	LTC113	SenSet	B2M	9.554633980516467e-76	1.687985336557909e-74	18.417243839150792	0.644180972662368	Bleo	75.019785945269	73.77263133038788	True	True	Up
LTC113-Bleo	LTC113	SenSet	MAP2K1	0.09800206461941623	0.125159263248893	-1.6546177304859095	0.03242975044889995	Bleo	1.0087647748853144	0.902537001996618	False	False	Down
LTC113-Bleo	LTC113	SenSet	PKM	2.8808612958766466e-05	4.847163450205152e-05	4.182685230455897	0.17345650556471104	Bleo	4.540477651086303	4.314512335275115	True	True	Up
LTC113-Bleo	LTC113	SenSet	IL32	0.49677900285069676	0.5485268156476443	-0.679566475621461	0.03858445684217052	Bleo	0.3038367685858818	0.26080213636068006	False	False	Down
LTC113-Bleo	LTC113	SenSet	RSL1D1	0.004859007518092939	0.00705554516325824	2.8162352319948987	0.06957922113652121	Bleo	2.3134524289749128	2.1514694238305982	True	True	Up
LTC113-Bleo	LTC113	SenSet	YPEL3	0.0013951313185098827	0.0021432452139427184	3.195656430730868	0.08160538387337882	Bleo	2.8553849119458845	2.6689281374183693	True	True	Up
LTC113-Bleo	LTC113	SenSet	MAP1LC3B	5.783803657252727e-45	5.109026563906575e-44	14.07028232913432	0.31271516484559825	Bleo	44.2377864584554	43.29166183923826	True	True	Up
LTC113-Bleo	LTC113	SenSet	MAP2K3	2.3775952279908672e-07	5.040501883340639e-07	5.167095713825053	0.1457175856083191	Bleo	6.6238620795797285	6.297526218650977	True	True	Up
LTC113-Bleo	LTC113	SenSet	CCL3	0.005756467239506712	0.008245750370104209	-2.7613402388298063	0.02241215845406405	Bleo	2.2398439625978357	2.0837698170640415	True	True	Down
LTC113-Bleo	LTC113	SenSet	CCL4	0.8533479532289958	0.8782027479832384	-0.1848483885319007	0.0016135271907811999	Bleo	0.06887384883872436	0.05640520827912634	False	False	Down
LTC113-Bleo	LTC113	SenSet	CCL3L1	0.9999600270194353	0.9999600270194353	5.009870167331555e-05	0.015833070509429503	Bleo	1.7360391860083143e-05	1.7360391860083143e-05	False	False	Up
LTC113-Bleo	LTC113	SenSet	IGFBP4	3.011283335267869e-33	1.773311297435523e-32	12.013683163516816	0.3820476908357878	Bleo	32.52124837927496	31.751215019113495	True	True	Up
LTC113-Bleo	LTC113	SenSet	CAVIN1	1.937887451559547e-08	4.3705546779853615e-08	5.617456674130437	0.1860922287300632	Bleo	7.712671449465856	7.3594634421368035	True	True	Up
LTC113-Bleo	LTC113	SenSet	SPOP	0.11079651762827947	0.13981465319759076	-1.594623216845228	0.034474756642870585	Bleo	0.9554738894143502	0.8544473102114616	False	False	Down
LTC113-Bleo	LTC113	SenSet	NME2	0.24746719330418954	0.2947362077555516	-1.156523254580945	0.06075491257891891	Bleo	0.6064823672812432	0.5305665086613857	False	False	Down
LTC113-Bleo	LTC113	SenSet	PTBP1	1.3767214189032374e-11	4.2921314824630345e-11	6.76033594282672	0.1612629383291505	Bleo	10.861153930820135	10.36732698259762	True	True	Up
LTC113-Bleo	LTC113	SenSet	CALR	4.602643485080292e-09	1.108818657769343e-08	5.86093636426275	0.17923833141616907	Bleo	8.336992663702322	7.955139474923739	True	True	Up
LTC113-Bleo	LTC113	SenSet	GMFG	0.9845850635332333	0.9970560835818514	0.019320959816379983	0.021929956742450796	Bleo	0.006746756897916077	0.0012804122950785743	False	False	Up
LTC113-Bleo	LTC113	SenSet	ZFP36	7.052992031525897e-11	2.020586906329041e-10	6.51952598613884	0.16519880654954716	Bleo	10.151626606821255	9.69452246562348	True	True	Up
LTC113-Bleo	LTC113	SenSet	PLAUR	0.0434536490045607	0.05706466038554786	2.0193230947987852	0.10800091865424244	Bleo	1.3619737479609029	1.2436327630491313	True	False	Up
LTC113-Bleo	LTC113	SenSet	IRF3	0.01094959202381832	0.015475423393663227	2.5443034344728006	0.08744180367914517	Bleo	1.9606020621120146	1.8103574602389445	True	True	Up
LTC113-Bleo	LTC113	SenSet	ID1	1.2908000951174146e-07	2.79234306290706e-07	5.280147389311548	0.1289178498243499	Bleo	6.889141011265524	6.5540312260292675	True	True	Up
LTC113-Bleo	LTC113	SenSet	EIF2S2	0.089592288772716	0.1158144220720475	1.697552317819941	0.07572523891160776	Bleo	1.04772936854743	0.9362373556663766	False	False	Up
LTC113-Bleo	LTC113	SenSet	CEBPB	7.221616994711335e-17	3.1895475059975065e-16	8.343348126365713	0.2072256478565997	Bleo	16.141365548517093	15.496270924963927	True	True	Up
LTC113-Bleo	LTC113	SenSet	SOD1	1.2038559129813878e-06	2.363124569926428e-06	4.855001896590475	0.14088233922717597	Bleo	5.919425489774005	5.626513384332203	True	True	Up
LTC113-Bleo	LTC113	SenSet	ETS2	1.7959670189992626e-26	9.51862520069609e-26	10.647247667311564	0.2615822385533345	Bleo	25.745701642946077	25.02142577334529	True	True	Up
LTC113-Bleo	LTC113	SenSet	SMARCB1	4.490588627518565e-06	7.803317942901112e-06	-4.587279708395822	-0.031168962316494575	Bleo	5.347696727832322	5.107720697578319	True	True	Down
LTC113-Bleo	LTC113	SenSet	MIF	0.9876498941140981	0.9970560835818514	0.015479180430168365	0.18865147680366712	Bleo	0.005396978489910731	0.0012804122950785743	False	False	Up
LTC113-Bleo	LTC113	SenSet	EWSR1	2.9740618332709675e-06	5.435354384943492e-06	4.672603070893023	0.16290833921664194	Bleo	5.5266500063691355	5.264772134667302	True	True	Up
LTC113-Bleo	LTC113	SenSet	RBX1	0.8182901306060735	0.8587995430123148	-0.22974473555250827	0.054619738975867416	Bleo	0.08709268681628969	0.06610819533416201	False	False	Down
LTC113-Bleo	LTC113	SenSet	TMSB4X	3.3452038559883607e-37	2.216197554592289e-36	-12.744501929336964	0.07313725679725169	Bleo	36.47557741127936	35.654391528670516	True	True	Down
LTC113-Bleo	LTC113	SenSet	BEX3	0.3024464066194975	0.35230020990842564	-1.031201352345146	0.011286923226422274	Bleo	0.5193515709998914	0.4530870980562148	False	False	Down
LTC117-Bleo	LTC117	GO	ZMPSTE24	0.0007481279721702955	0.00164588153877465	3.3713056764449143	0.008179871359184798	Bleo	3.1260241068766224	2.783601426054416	True	True	Up
LTC117-Bleo	LTC117	GO	YBX1	0.00040230386034993985	0.0009680436639670427	-3.5385678606379445	-0.057741248769975106	Bleo	3.3954458000893566	3.0141050532367806	True	True	Down
LTC117-Bleo	LTC117	GO	PRMT6	0.8201933286424694	0.8651354288420567	0.22729632746221384	0.0085271568902066	Bleo	0.08608376753517831	0.06291590248315236	False	False	Up
LTC117-Bleo	LTC117	GO	LMNA	4.5989440658745735e-11	2.0966769774675577e-10	6.5833726872000655	0.10439795055080736	Bleo	10.33734187245026	9.67846847354486	True	True	Up
LTC117-Bleo	LTC117	GO	SLC30A10	0.0229503358535047	0.03759948639829493	2.274260379230057	0.028915645648948614	Bleo	1.639210954647131	1.4248180874103666	True	True	Up
LTC117-Bleo	LTC117	GO	AKT3	5.2306194780610497e-51	1.3425256660356695e-49	15.02248895686398	0.1814427327788174	Bleo	50.28144687327965	48.87207740282683	True	True	Up
LTC117-Bleo	LTC117	GO	ID2	0.006512327384312919	0.011396572922547608	2.7208044455621567	0.056105070084622455	Bleo	2.186263774945226	1.9432257262589316	True	True	Up
LTC117-Bleo	LTC117	GO	SMC6	0.09031892479498635	0.13121806055120658	1.6937177768728682	-0.03411261017942202	Bleo	1.0442212411271958	0.8820063855555031	False	False	Up
LTC117-Bleo	LTC117	GO	PNPT1	0.001210239472532364	0.0023894471637177445	3.2364558473956366	0.017785117940700645	Bleo	2.9171286864528136	2.621702568306831	True	True	Up
LTC117-Bleo	LTC117	GO	PLA2R1	1.2708931820057192e-16	8.154897917870032e-16	8.276274051172656	0.07659727951179024	Bleo	15.89589095016588	15.088581471041023	True	True	Up
LTC117-Bleo	LTC117	GO	NEK4	0.025862017391218788	0.041486986231746806	2.2282774758774093	0.0003576539380492627	Bleo	1.587337600580871	1.3820881127839764	True	True	Up
LTC117-Bleo	LTC117	GO	PRKCD	0.001987304960366328	0.0037322556572733485	3.092122984658215	0.025219722822683283	Bleo	2.7017354834478917	2.4280286149951453	True	True	Up
LTC117-Bleo	LTC117	GO	BCL6	1.800756448974988e-09	7.703235920615227e-09	-6.014829937471932	-0.11472267201278863	Bleo	8.744545021227527	8.113326801158351	True	True	Down
LTC117-Bleo	LTC117	GO	OPA1	1.2099182282551084e-18	8.469427597785759e-18	8.813783300655372	0.06865020599196597	Bleo	17.917243980276623	17.072145940262367	True	True	Up
LTC117-Bleo	LTC117	GO	MAPK10	3.822525066487931e-40	5.886688602391414e-39	-13.262440084352225	-0.3403001519153106	Bleo	39.41764965798845	38.23012893715199	True	True	Down
LTC117-Bleo	LTC117	GO	ING2	0.9910075207050432	0.9910075207050432	-0.011270640038552574	-0.003371095647204961	Bleo	0.00392304966375926	0.00392304966375926	False	False	Down
LTC117-Bleo	LTC117	GO	PLK2	4.3583142058103747e-08	1.5980485421304707e-07	5.475681322165427	0.037459325657738574	Bleo	7.3606814631832345	6.796410032744672	True	True	Up
LTC117-Bleo	LTC117	GO	NPM1	1.7527955595204696e-19	1.3496525808307618e-18	-9.027723810671514	-0.0750107978185044	Bleo	18.75626873567453	17.86977801050205	True	True	Down
LTC117-Bleo	LTC117	GO	MAPK9	0.959537299981003	0.9721627907702267	0.05073423023156959	-0.01872122258348119	Bleo	0.01793813832187465	0.01226100543018414	False	False	Up
LTC117-Bleo	LTC117	GO	EEF1E1	0.4385687622950222	0.5276530421361986	-0.7746123417831166	-0.027560932842485508	Bleo	0.35796230481998653	0.2776515536313918	False	False	Down
LTC117-Bleo	LTC117	GO	ZKSCAN3	0.7687077729672707	0.822090257201109	-0.29406560465772413	-0.011026259484890416	Bleo	0.11423872743895917	0.08508049869774574	False	False	Down
LTC117-Bleo	LTC117	GO	HLA-G	0.7555595719133714	0.822090257201109	0.3113170959430405	0.04718801773540687	Bleo	0.12173128813064646	0.08508049869774574	False	False	Up
LTC117-Bleo	LTC117	GO	HMGA1	0.04915918212880142	0.07570514047835418	1.9672084684389368	0.048461309482498244	Bleo	1.308395351170107	1.120874630333644	True	False	Up
LTC117-Bleo	LTC117	GO	MAPK14	5.993367265131627e-08	2.0064751278918927e-07	5.4189989408032595	0.04890976012620629	Bleo	7.222329108531955	6.697566219377067	True	True	Up
LTC117-Bleo	LTC117	GO	CDKN1A	0.0	0.0	39.57290014133677	0.7154806046138683	Bleo	200.0	200.0	True	True	Up
LTC117-Bleo	LTC117	GO	SRF	0.13672668137031282	0.19141735391843795	1.4880918163938714	0.006885728760630698	Bleo	0.8641467272668429	0.718018691588605	False	False	Up
LTC117-Bleo	LTC117	GO	CGAS	0.011508127952276286	0.019263605485332045	2.5268785866473595	0.004979183907160872	Bleo	1.9389953180835349	1.7152624245926271	True	True	Up
LTC117-Bleo	LTC117	GO	MAP3K5	1.3321354478366094e-06	4.0030768478647565e-06	4.834898565807208	0.10916815150203119	Bleo	5.8754516150625795	5.3976060725770685	True	True	Up
LTC117-Bleo	LTC117	GO	FBXO5	0.6487859640423564	0.7240075250907456	-0.45544939796797723	-0.010264079612597125	Bleo	0.18789855430382166	0.1402569198685951	False	False	Down
LTC117-Bleo	LTC117	GO	TWIST1	0.27829805222117543	0.35826408657532555	1.084150551406726	0.008978399465421338	Bleo	0.5554898332367644	0.44579672458264874	False	False	Up
LTC117-Bleo	LTC117	GO	CDK6	1.5064353801382076e-29	1.4499440533830248e-28	11.287869729760446	0.1340709851553178	Bleo	28.822049493032313	27.838648754851775	True	True	Up
LTC117-Bleo	LTC117	GO	ZNF277	4.077767665529285e-06	1.1629189268361293e-05	4.607378787551194	0.04597035932857313	Bleo	5.389577522170682	4.934450561157187	True	True	Up
LTC117-Bleo	LTC117	GO	WNT16	0.874257203812796	0.9097000634268283	0.15825330218929343	0.0002420674887700521	Bleo	0.05836078045050908	0.04110177500900341	False	False	Up
LTC117-Bleo	LTC117	GO	WRN	0.0039698751760692125	0.007108846245519288	2.8805456030370036	-0.008468931118569056	Bleo	2.401223148450135	2.14820087885724	True	True	Up
LTC117-Bleo	LTC117	GO	KAT6A	0.6259296183428573	0.7187204384704996	0.48746390169837645	-0.014179344867789712	Bleo	0.20347449759428748	0.14344000480410354	False	False	Up
LTC117-Bleo	LTC117	GO	NSMCE2	1.2094255406217397e-28	1.0347307403097106e-27	11.103265583960708	0.19988816150374733	Bleo	27.917420864211998	26.98517264847884	True	True	Up
LTC117-Bleo	LTC117	GO	CDKN2A	0.6131907225998275	0.7153891763664655	0.5055241758568656	-0.001743152594671369	Bleo	0.21240442451919683	0.14545763488858363	False	False	Up
LTC117-Bleo	LTC117	GO	CDKN2B	2.1277881354054238e-15	1.2603052802016741e-14	-7.933660764050996	-0.13691859228934544	Bleo	14.672071617074826	13.899524244209182	True	True	Down
LTC117-Bleo	LTC117	GO	SMC5	0.20370534569151288	0.2751809055832718	1.27106550541553	0.00991584287070224	Bleo	0.6909975739754685	0.560381704475478	False	False	Up
[truncated: 5,066 more rows]
