# Supplementary material for: SenSet defines cell-type specific senescence signatures in the aged human lung
Source: EMBO J. 2026 Apr 10;45(10):3589–638. doi: 10.1038/s44318-026-00762-8 (PMC13187336; doi:10.1038/s44318-026-00762-8)
Supplement: Supplementary file 6 — Source data Fig. 7 [file 44318_2026_762_MOESM6_ESM.zip]

Archive with 14 entries (11 files):
- Figure 7/
- Figure 7/7C/
- Figure 7/7C/C_SenSet_pvalue.csv
- Figure 7/7C/C_SenSet_statistic.csv
- Figure 7/7B/
- Figure 7/7B/B_CellAge_pvalue.csv
- Figure 7/7B/B_SenMayo_pvalue.csv
- Figure 7/7B/B_GO_pvalue.csv
- Figure 7/7B/B_SenMayo_statistic.csv
- Figure 7/7B/B_Fridman_statistic.csv
- Figure 7/7B/B_CellAge_statistic.csv
- Figure 7/7B/B_Fridman_pvalue.csv
- Figure 7/7B/B_GO_statistic.csv
- Figure 7/7A.csv
