# Supplementary material for: SenSet defines cell-type specific senescence signatures in the aged human lung
Source: EMBO J. 2026 Apr 10;45(10):3589–638. doi: 10.1038/s44318-026-00762-8 (PMC13187336; doi:10.1038/s44318-026-00762-8)
Supplement: Supplementary file 6 — Source data Fig. 7 [file 44318_2026_762_MOESM6_ESM.zip › Figure 7/7C/C_SenSet_pvalue.csv]

Cell Type	AAK1	AKR1B1	ALDH1A1	AREG	ARPC1B	ASPH	B2M	BAG3	BEX3	BHLHE40	CALR	CAV1	CAVIN1	CCL3	CCL3L1	CCL4	CCN2	CCND1	CD44	CD9	CDKN1A	CEBPB	CITED2	CLTB	CSNK1A1	CTNNB1	CTSB	CXCL2	CXCL8	DEK	DPY30	EDN1	EGR1	EIF2S2	ETS2	EWSR1	FOS	GAPDH	GMFG	GSN	GUK1	HDAC1	HMGB1	HSPA5	ID1	ID2	IFI16	IGFBP2	IGFBP4
AT1	1.06e-98	0.9942036606031559	0.8452627780839573	5.46740055297598e-16	1.704646584438725e-39	4.078844971836354e-58	3.7972120672939546e-85	6.318285946889855e-06	0.5563667249660323	2.809062560196558e-07	0.09942118374487909	0.010937633673682515	1.5511815005021036e-14	0.9626859547995645	0.9916951867246345	0.9942036606031559	0.6728415916652418	8.257320617076616e-57	2.8831870164075877e-58	5.041252598733792e-07	1.06e-98	0.9942036606031559	2.762397773163481e-14	1.9867384566706162e-24	1.1972782624009897e-68	1.2222207910477329e-26	0.5563667249660323	3.4002881429145483e-34	1.1742456115914612e-17	0.9942036606031559	0.5611375612271041	1.0778849882712798e-51	0.6310662989378971	3.4734692712530587e-35	0.26766618762930044	5.984099088922484e-23	0.9115079996026729	3.695266456149516e-05	0.9942036606031559	6.692539853647689e-58	1.9405289200761224e-12	0.009269278504875706	3.2115805715079002e-06	2.710782329713048e-19	2.731368045588131e-11	0.2573711861363538	0.0026146582521336253	0.9942036606031559	0.6730447334077616
AT2	1.06e-98	0.9955406592587789	0.26325383821839626	1.06e-98	1.06e-98	2.8179571084197093e-34	1.06e-98	1.376529765151519e-05	0.25287761642618817	9.645554768902591e-08	4.398904476592258e-09	2.993128243717118e-08	6.934994340445139e-53	0.9979626328289694	0.9959716113221385	0.9979626328289694	0.06975205395038518	1.06e-98	3.568945204938866e-74	2.325524017604407e-19	1.06e-98	5.235637019120054e-07	3.350521320012355e-24	7.274058012142271e-63	2.220380541610618e-46	3.5104491374264296e-61	4.998851881725626e-06	1.06e-98	1.67852102090861e-71	3.3627808816820984e-17	0.9987858054493863	1.0225988874064843e-85	0.9979626328289694	1.2148760749997e-27	0.509711847893684	1.1800327288765546e-17	0.034685443887793224	1.0673752442990596e-11	0.9979626328289694	1.06e-98	2.4903854916097003e-48	2.2276262967726843e-05	0.0029126471042024544	2.426149714652676e-37	0.034685443887793224	0.9892901386227321	1.058047305403175e-07	0.9852164148746493	0.7706901836884975
Ciliated Cell	0.06884600585454786	0.9999999999964069	0.9999999998795946	0.9999426666116038	0.999999999999556	0.007951138674832747	0.02939466072983218	0.9999694521664122	0.9999999999964069	0.999999999999556	0.9187663688320142	0.6106385874061341	0.9999994933842659	0.999999999999556	0.999999999999556	0.999999999999556	0.258336373330677	0.094161007357451	0.15941421951865317	0.9187663688320142	2.2958404614249696e-13	0.9999999153362816	0.9919973474313228	0.9999999998795946	0.9211208595207849	0.999999999999556	0.9985583641259602	0.8330482700696803	0.9999999998795946	0.9532658830452143	0.38158755502878805	0.6333614287836226	0.9999994933842659	0.999999999999556	0.9986072468137522	0.9980119070859006	0.9999982934022913	0.9999982934022913	0.9999999999964069	0.9999999999964069	0.7978136124751027	0.9999999999984347	0.9952844571242498	0.09070204480805269	0.0002909249476786286	0.9999694521664122	0.26796934050697035	0.9999995324137179	0.5067253550098558
Club Cell	0.8403477968466431	0.9748496122114054	2.8753050599092586e-07	0.6010939041654932	0.9999999988218436	0.0015643747704713296	0.9976893280855407	0.9999864063864669	0.9924204893889829	0.9999999988218436	0.0001870477338812969	0.014474936875322381	0.9989874133792087	0.9999999988218436	0.9999999988218436	0.9999999988218436	0.9999999981465247	6.147716509589803e-06	6.511185866337374e-07	0.3691021262250642	8.507250371834577e-76	0.4467280305210599	0.9979135098477337	0.9742438529987459	0.01515232193603669	9.268197258380807e-07	3.165622628937835e-40	0.9887065946659267	1.86721433418962e-06	0.1584952916119089	0.49276219705560004	0.012129461393919018	0.8482090373362019	0.9999999988218436	0.9978237719677682	0.7697606293059976	0.9990250400958968	6.135051278194742e-05	0.9999999988218436	2.3586319803900056e-09	0.9948087671764693	0.9990250400958968	0.735877175026845	0.9999999988218436	6.319535282890332e-20	0.07127557234443146	1.995348938108413e-05	0.0005168643315312352	0.9985808330271094
Fibroblast	1.2642055238460664e-15	0.0002728947718966904	0.9999708973275777	0.9992241292419899	7.478383800913542e-32	0.6564278363751788	5.560635018693227e-83	0.9999708973275777	1.3037615985653314e-05	1.0998751163198696e-10	4.261969735893559e-68	1.0547335583498289e-19	1.1546135539827693e-12	5.579216608081404e-09	0.9999708973275777	0.9973971511773368	0.0001833458382730942	0.8852042020217755	0.9977757616680768	9.696718126043215e-49	1.06e-98	0.738426227255381	0.30220193620914954	0.8266776477719666	2.790427305394651e-32	0.02525038091490582	1.06e-98	1.6814193533988049e-10	1.06e-98	3.2721590854384526e-11	0.9992241292419899	0.9999708973275777	0.019149606013814206	0.9984151450295535	0.8240354035131037	3.246932603363109e-18	0.8551033548297251	1.06e-98	0.002415852207267316	0.9999708973275777	3.738948203059622e-10	0.939545323224287	1.3335967063673018e-06	0.5388727184707426	0.0007387934992952664	0.004088301096556243	2.058821112142772e-06	0.9057967006153136	1.06e-98
Lymphatic Cell	0.9999996363167036	1.0	0.7229427534176809	1.0	1.0	1.0	1.0	1.0	1.0	1.0	0.9999999995184276	1.0	1.0	1.0	1.0	1.0	0.9999998355918585	0.23595183030351893	0.9999999999983086	0.9999999999161064	0.00012082972784357925	0.9999394602652864	1.0	0.9999999999999826	1.0	0.999999997134064	1.0	0.9999999999999999	1.0	1.0	1.0	1.0	1.0	1.0	0.9625146664661276	1.0	1.0	1.0	1.0	0.9609617787589381	0.999775466361757	1.0	0.9999999999999999	0.9999921332634225	1.0	1.0	0.9999999989107966	1.0	1.0
Macrophage	0.9999814809340402	0.9974602731199046	0.00992620891026218	0.16816763458402872	2.425984577170838e-54	1.06e-98	4.464482823231227e-14	0.9999893379774745	0.6549272773918801	0.020142087086674608	3.494590598700464e-55	0.0018357582268021106	0.0009528945466017626	4.2221875225271726e-19	0.993490938318952	0.9999893379774745	0.9999893379774745	0.6090777211998107	2.3559981077279453e-60	3.354676377373997e-11	1.06e-98	2.8365670409043592e-36	0.9998439163819591	0.9797568175839799	0.0008025845999205461	0.0021521481452756205	1.06e-98	1.7684823287690186e-32	3.528809852570046e-96	5.322580669846423e-19	0.2867301317124591	0.9998439163819591	0.9999893379774745	4.860972964431741e-11	1.7990506416894974e-21	0.584699840453653	0.28603812502716475	1.06e-98	3.700236597656809e-14	6.574147968838648e-84	5.363574544899303e-07	0.7836469637458526	1.3520543538018454e-22	2.1071375583191233e-17	0.9999705984974808	9.01867816226035e-40	0.6090777211998107	0.9751775733473692	0.01439516310711301
Mast Cell	0.8846429371296425	1.0	1.0	1.0	1.0	1.0	0.9999999129167886	1.0	1.0	0.9999999877755801	1.0	1.0	1.0	1.0	1.0	1.0	1.0	1.0	0.9999999999999996	0.9999999998081064	3.227185351619516e-07	0.9999999999208864	1.0	1.0	0.46236158965116647	1.0	0.05799993306286652	1.0	0.9999688210958364	0.9999999808749291	1.0	1.0	1.0	1.0	0.9999999998718431	0.999999999969156	1.0	0.9992394341042465	1.0	1.0	1.0	1.0	0.9999999995264519	0.9999999999815015	1.0	1.0	1.0	1.0	1.0
Monocyte	2.225361273540865e-06	0.9940252659154968	0.0041609284439413545	0.999999313566217	0.9999999061101528	0.9756795304309475	1.8543415185641369e-06	0.9999999992064031	0.9999999999895539	0.9999836232403448	0.9999999999895539	0.9999999999895539	0.9999999999895539	0.724777148555817	0.9999999999895539	0.9999999999866622	0.9999999999895539	0.9994152665512042	0.9384512813600132	5.443642595802025e-13	1.06e-98	0.0037606433580267646	0.9999999992064031	0.9999999996420573	0.17920623251628182	0.07368678510273018	2.509510771081577e-08	0.0025396124709996352	0.9999999999895539	0.999999940702793	0.9999999999895539	0.9999999999895539	0.9999999999895539	0.9999999999895539	0.9999999941823032	0.32170775411556585	0.9999999999895539	0.10794003707713501	0.9994152665512042	3.0503497518404806e-05	0.999890675170385	0.9999999999895539	0.999928287634367	0.9999999999895539	0.9999999999895539	0.9999999999895539	0.0010909193603067786	0.9999999999895539	0.9999999999895539
Myofibroblast	1.0	0.9996887896443276	1.0	0.9999999999997383	0.9999999999793451	0.035333204691465815	3.647453824556812e-06	0.9999999999999699	0.9999999999997383	0.9999999999890649	0.10764296518864183	0.9999999998377396	0.9910626811217271	0.9999999999999699	1.0	1.0	0.9998382513567173	0.2712843687690159	0.9999987009300426	0.18300763481100304	1.74822201710596e-23	0.9999999999997383	1.0	1.0	0.999999999999981	1.0	4.691458284236873e-06	1.0	0.9459528680285159	0.07630776360539905	0.9813219003878872	1.0	0.9999999621764991	0.9999999062308593	0.9910626811217271	0.9999960289844505	1.0	2.2349487924483814e-08	1.0	0.9537310937534401	0.9813219003878872	0.999999999999981	0.2727432948607543	0.9817517543685755	1.0	1.0	0.9999999771371175	0.9994699810000554	0.9516192502836565
NA	1.2625570044432294e-11	0.39279024878805985	0.9999919258662473	0.8420122784929446	6.288296220078882e-42	0.9999977341558748	1.06e-98	0.9999710078879366	0.6318406825000444	0.003962881205472423	8.53113781637976e-26	3.024242547072287e-16	4.588711935922252e-11	0.4594022184077476	0.9140227743653409	0.9999977341558748	0.6351906033444613	0.999996121536418	6.075395408705252e-09	3.673938803132217e-44	1.06e-98	0.8295897342028453	0.9999919258662473	0.9999977341558748	0.7582296175386056	0.9912507827681523	1.06e-98	1.3039189061719135e-06	1.3506334447019672e-53	0.0009757809406087954	0.9998824351909531	0.9999919258662473	0.008805234484937963	2.591357682519431e-11	2.1320769694241654e-05	0.4695691627988096	0.9754195082631011	1.06e-98	5.423121246995241e-08	7.171682634725838e-05	9.55771291237853e-07	0.5993199541702363	7.942203336532269e-47	0.9999932182411636	0.9145087108649969	0.9140227743653409	0.9841488124916188	0.9982442205732864	0.005740811045299993
Natural Killer Cell	0.9999999999955993	0.9999977512517604	0.999999994717369	0.9999999999955993	1.5467262478103695e-09	2.3074684654037613e-11	1.2566366320268405e-16	0.9999998517334809	0.9999259440611963	0.999998305714896	3.2421413414970156e-41	0.9316447065821715	0.868080194686513	0.00012523963206377423	0.999998305714896	0.9999943799962681	0.9999999996267485	0.9999999999955993	8.235194486755062e-28	3.446275760850266e-07	9.411718764044088e-33	0.7113855352747387	0.9999999999955993	0.9999943799962681	0.5904683411695644	0.98594842808463	2.509921335956197e-75	0.999999054979273	0.9999999996267485	2.8725991700120183e-05	0.9999943799962681	0.9999999999955993	0.9999999999945637	0.012992184369490815	0.9999999999955993	0.9999999999955993	0.999999808410024	3.2179158619529093e-37	0.16436503281050938	0.0008985102244851087	0.9400744080032635	0.9999999999955993	9.990217780655027e-06	8.715688925412215e-17	0.9999999999955993	0.021007256835976026	0.010314055424396028	0.9999999999955993	0.9999958923284122
Pericyte	0.7837378020219035	0.9999999820229872	0.9999999999999908	0.9783395938737336	2.7102697372072825e-07	0.0030069009405748956	1.1538193614144882e-08	0.9999999999999908	0.9999999999999908	0.06365294445763675	0.10067499959913234	9.522625654546877e-05	0.0765459620655754	0.9996794084263011	0.9999999999999908	0.9999999999999676	0.21866319157910136	0.9999999999434364	0.02401997020397756	0.004711678972451604	6.369781899502197e-45	0.99160162007249	0.9999999999999908	0.9999999999999908	0.9996396786921032	0.9999999999999908	1.7885082846593975e-33	0.9999998915502158	0.013978056641563267	0.9999999999434364	0.9999999999434364	0.9999999999999908	0.9996396786921032	0.001462043117051109	0.9999999999999908	0.9999999999975492	0.9999999999434364	1.2503364057701626e-13	0.9827888075709438	0.9999999990732682	0.9748526841707116	0.9999999999975492	0.17403707031641247	0.026998445506214774	0.9999999999434364	0.7893005781468929	0.999998580659359	0.9999999999997675	0.9999999997411342
Transient AEC	1.432571021171e-25	0.9999417917155207	0.013325556866400651	0.0011382333015567674	0.00042918506383706986	0.9990242319605864	4.465368696974165e-09	0.9999417917155207	0.9999417917155207	0.12638609380001323	0.6277303258776921	0.9953855015124876	0.992024399363318	0.0005570783621896635	0.9715733853814523	0.9999417917155207	0.9936398535244579	1.2703158887412443e-07	0.9949924962477559	0.9999417917155207	1.06e-98	3.690586620728785e-09	0.9941486276315047	0.04651238277864887	0.3496275454937764	0.9999417917155207	0.019672398973725785	3.091650765919468e-13	3.429423186747518e-14	1.0974759584752734e-10	0.9941486276315047	0.6277303258776921	0.9886650863597363	0.07379344212664107	0.05952101807874707	0.9999417917155207	3.5904897259681513e-07	0.9953855015124876	0.6114129344471652	7.625943511578619e-05	0.024782638540210438	0.9939582870426547	0.9999025683809158	4.2272219301544e-06	0.8223511722363372	0.5023142047365474	1.078175499703775e-06	0.9999025683809158	0.009780141010566313
[truncated: 57 more columns]
