# Supplementary material for: SenSet defines cell-type specific senescence signatures in the aged human lung
Source: EMBO J. 2026 Apr 10;45(10):3589–638. doi: 10.1038/s44318-026-00762-8 (PMC13187336; doi:10.1038/s44318-026-00762-8)
Supplement: Supplementary file 6 — Source data Fig. 7 [file 44318_2026_762_MOESM6_ESM.zip › Figure 7/7C/C_SenSet_statistic.csv]

Cell Type	AAK1	AKR1B1	ALDH1A1	AREG	ARPC1B	ASPH	B2M	BAG3	BEX3	BHLHE40	CALR	CAV1	CAVIN1	CCL3	CCL3L1	CCL4	CCN2	CCND1	CD44	CD9	CDKN1A	CEBPB	CITED2	CLTB	CSNK1A1	CTNNB1	CTSB	CXCL2	CXCL8	DEK	DPY30	EDN1	EGR1	EIF2S2	ETS2	EWSR1	FOS	GAPDH	GMFG	GSN	GUK1	HDAC1	HMGB1	HSPA5	ID1	ID2	IFI16	IGFBP2	IGFBP4
AT1	28.148080470750077	0.7148270223088143	1.5349883512801186	8.607155378447215	13.488292990340193	16.35268786161967	19.78873401123551	5.280339109084692	2.119429917379563	-5.852471521165744	2.9315926214205774	3.631336369123592	8.209778254562499	1.0797785935635589	0.8190434531704474	0.16236385851899815	1.8794318202426652	16.167129421683853	16.37442831019473	5.748530534901442	36.786430844145684	0.5868508120254514	8.136688851800562	10.62268723599323	17.77100753991725	11.090896547822792	-2.1284730854581744	12.554024265421276	9.040073798394051	0.6090938575605789	2.069933954120189	15.423674047265418	1.9504070962900217	12.734207958506572	2.5204790396949335	10.297791390434785	-1.3316887752343867	4.938752036368495	0.5049453935476379	16.321864895737807	7.6009258581749055	3.6804907095382244	5.406601839340502	9.448677972521931	7.246786381666047	2.568696153038128	4.009359038542594	-0.43098315336039206	1.8546579038943982
AT2	27.192648799097526	0.8099054300322237	2.369528844427954	21.70219894362534	21.988161493552354	12.552322041330816	36.656195808321954	5.06096809708668	2.4074251369466655	-5.9865447221841555	6.483239931364556	-6.181032803491756	15.591196248356338	0.46218377086863816	0.7419468363664786	0.445762536431898	2.953814975434886	30.457282761538686	18.465978584949273	9.439354047589052	57.25176839168913	5.680569308638801	10.545686752631116	16.999615896937193	14.59994771754812	16.77014838241721	-5.261577470606145	29.128503623889138	18.129483590586045	-8.899603886753358	-0.04368599180903671	19.85011144123398	0.39739456841104226	11.274150933927547	1.9630764316439877	9.016922041595725	-3.182108158691249	7.350367874025563	0.1819695073168598	21.98675229603601	14.905461797011368	4.962437215256581	3.871816222679404	13.101342034328578	3.1923802992388595	0.9582195590164224	5.967805812506295	-1.044730559441712	-1.6113556749663915
Ciliated Cell	3.384510953276436	-0.5412387518696574	0.7783558444323159	1.4849731038177019	0.07371542785460443	3.954309881499077	3.6218881567348413	1.4397658301369318	0.5857697372214862	-0.20382289790708552	2.1774923526536187	2.557514371339494	1.1310141968856422	-0.3220693111135187	0.0074911937975039086	0.04723613866759409	2.9503338460961053	3.2881138553127225	3.117116952448866	2.172966423067627	7.931457499644711	1.040443582986654	1.8695210520895693	0.7688878078271373	2.1635504086415978	0.30453783674019363	-1.69951257062955	2.3152470830410516	-0.7805927981357371	-2.084528718513761	-2.7902095786744594	2.53212754791462	1.135696193009082	0.21199038003353074	1.690616777995014	1.7348356302719468	1.2097237539385826	1.251861719049542	-0.5355163121632308	0.5568454056144572	2.36139075594651	-0.437038327033544	1.8188514495981192	3.3020037771455946	4.687094296996578	1.4280088176491825	2.9337907931266174	1.1108295913757011	2.6596859311887835
Club Cell	2.170994112459655	-1.8308094563249253	-5.9385633498033545	2.472312360865471	0.06820267283773014	4.290953620598651	-1.5499188614482713	1.0462577298766498	-1.679625483687867	-0.330226347686774	-4.7456381061835184	3.7605666542880645	1.4157648393192974	-0.42704707198658937	0.04363147903896102	0.049280505606525145	0.6150533058195548	5.407140498425367	5.801384543277568	2.736739289070887	18.67421778147172	-2.64889623535522	1.5106242878914988	1.8417207790348904	3.7460918869462376	5.740184453495473	-13.620742256858206	1.7357428307392437	-5.618612981985206	-3.0566067860836434	-2.592986065317324	3.8077063307552925	2.1513537315817177	0.5092687227364897	1.5350711754821798	2.288698279718289	1.364453998980665	-4.970770460832162	-0.5067825985747255	6.684801140558665	1.6285770675663096	-1.3765807601697146	-2.3324955003680343	0.002734736577940577	9.628234030078445	3.3196387223982917	-5.190226165311444	-4.533226420162568	1.4704319472763117
Fibroblast	8.52255258158213	-4.562521824256777	0.5275159245810133	1.0343336447225682	-12.119669882259862	-2.1692547513059903	-19.532675924795264	0.14793513572523523	-5.1807648208694035	-7.071960024671578	-17.696192963242453	-9.554579917303286	-7.6875751154100875	-6.496798374838801	-0.260428573237797	-1.205577088077355	-4.649100296630473	-1.7996003944943841	1.1689110246278767	-14.976700894018586	72.701988838015	-2.0676324366511762	-2.630310959301764	1.9325146591436946	12.20110337895038	3.4581030324893303	-41.33367509181396	7.010882461463138	21.98377243254015	-7.243798996521003	-1.0167669898310918	0.4493506561093778	3.5382828756564217	-1.1161484634192955	1.9490567982835483	9.191739394232155	1.8777731286077073	-26.62498556586749	-4.072486866629475	0.594447699432976	-6.8961958481347425	1.6338108895326258	-5.602172154421344	-2.332915974106586	4.344732402098856	3.943431764452646	5.523629009624277	-1.745448075371606	25.735690962175408
Lymphatic Cell	1.4382870365655647	0.00919359611441057	2.504403682277398	0.619375975263438	-0.23664997405612395	-0.25673968408391	0.6806666160261752	-0.2914710471827944	-0.14403300579243228	-0.1259863171234041	-1.2244508010155708	0.7194840218425754	-0.43584455653501963	0.003405035597929841	0.09670301098120748	-0.27274335139418027	1.4073012126244033	3.016180532646253	-1.0770127596252086	1.1730347634868301	4.865795869441743	1.6538257899145237	0.43039649957833187	0.9595390314966291	-0.2519726342468082	1.286422448897894	0.2029401216366185	0.8461513460855654	0.06776020839880384	-0.6387846781716382	0.021451724266957996	0.5720459804522132	-0.13824444527595153	-0.4532102380844618	2.136659837700975	0.81244149366606	0.050394526849361646	-0.20702616435413432	0.46989491251431803	2.1455129302555926	-1.72873657306898	0.2584422018828749	-0.8495563816834953	1.560187310971453	-0.5431031778698097	0.492027643900862	1.2503290715598376	-0.4617228270792864	0.470575919633904
Macrophage	0.4836280083249652	1.0747187459227714	3.7295474934031603	2.8421693096579093	-15.810422144521537	-23.922947592100012	-8.086989973746839	0.26418563296057596	-2.08260698133659	-3.5192086303004624	-15.932702033246722	-4.157071144443697	-4.31227505412221	-9.403500513770604	-1.1932377309026452	-0.3920833607680323	0.11446020511578268	2.1648591133634825	-16.66253075062376	-7.234883980593026	51.549439486006094	-12.926571952804382	-0.7841728184156888	-1.3495425628447228	-4.353768674878713	4.116470281060733	-26.897473190536253	12.234531695337957	21.02942774929892	-9.377783004533047	-2.5796908029921015	0.8028283990828496	-0.3029574324562885	-7.182467364498418	9.965055353520514	2.210255608062259	-2.592796481235659	-25.53966935580078	-8.111488978042367	-19.64244947457898	-5.760619293242237	-1.901941631364734	-10.220229798396565	-8.97883281534259	-0.5521360317133683	-13.53274724157519	2.172156207290812	-1.4004375719816984	3.624114154062365
Mast Cell	2.293888084024234	0.2834632079123542	-0.2510432104847255	0.266752662919966	0.5657713090279995	0.41645450377343424	-1.3708037392142942	0.19321086352950195	-0.08470783175864972	-1.2959528187875602	0.2019896751844893	-0.2585129011034428	0.36185645584899545	0.4276205361416199	0.15124198324908003	-0.3947384959953077	-0.06106664598600839	-0.009856911331915604	-0.8470783175864972	-1.1651177222803366	5.927623045110965	-1.1246889843955266	0.41976580992399964	0.5101721685464131	2.7409914214703437	-0.6950662631396112	-3.4408321260363515	0.7579040728805732	1.6233870920946316	-1.3145115346546825	-0.4469493232065481	-0.03580831069797465	-0.562845038476337	0.07808521945751892	1.1459429494549696	1.0968124070349528	-0.27822672376727403	-1.7940348695284205	-0.4414048105823456	-0.3192715186103288	-0.053827976726632865	0.3783359794820419	-1.2057004744047077	-1.071554071746919	-0.6751214191164382	-0.428544621578987	0.048976528180455656	-0.20283675350207578	0.1539372324414007
Monocyte	5.5935006652768635	1.8021639447384286	4.075990793857832	1.2163242216645218	1.1190914755557562	-1.951498127519856	5.6267859314581194	0.888135939383559	-0.6774879059339584	-1.379365968783702	0.27971469635509827	-0.6493429763793597	0.30042411840241284	-2.399786250121175	-0.10144232219397063	-0.7301816447693625	-0.5115481089470743	1.6133676303642885	-2.101382305166687	7.822354857325183	21.533473008054315	4.1045376427371485	0.873328385314999	0.834120097506319	3.0493090325142247	3.329690068802408	-6.33095916518849	4.196968510597967	0.18312713653074836	-1.077133213420058	-0.23251032934939594	0.47544940749279196	-0.46205914788507985	0.2425900429403514	-0.9584718212092189	2.829237048582419	0.43203154359890716	-3.2133344242965305	1.6121724492144691	5.118410869811451	1.503040775729182	0.6194105635121991	1.4659690064361086	0.5499102508089794	0.6977213708862121	0.1991616022221319	4.387055197540938	-0.43151327920650756	0.7051463015691615
Myofibroblast	0.09677722563004787	-1.5886094118830068	-0.25938547102007015	-0.6939827330936107	-0.8282330007408748	-3.5600515232932493	-5.508874771503911	-0.546341198178933	-0.6974712144826009	-0.8024632511254318	-3.233259589305274	-0.9206214917202578	-1.8737646325185198	-0.5635585418084648	0.04951392939211752	-0.0725829192225359	-1.5386453558600517	-2.9225596823697364	-1.291975962161139	-3.062549064560178	10.438774164093175	0.6940952647513201	0.2344034430085927	0.16215811875918487	0.49795258536390913	0.0015754432079310118	-5.462624260185365	0.0033759497312807396	2.1184084563786643	-3.3437656771758633	-1.962101983820366	-0.3580757348311771	1.1097872083296885	-1.1572755678830375	-1.8730894425722637	-1.3434029297343157	0.22832673349228735	-6.348811064646559	-0.0688693745181271	2.088137440454847	-1.95962628735076	-0.5013285350951898	-2.917158162799687	-1.9488232482106616	0.03015848426610794	0.1928792613138396	1.0846926486605017	-1.6345223282284247	2.098827947937236
NA	7.385295383960504	-2.5569857479867775	0.6627486353685383	1.9484977579448872	-13.896090557554682	0.06899618536446807	-23.65202553253339	0.7715760632969909	-2.2650333633538	-3.9935468390844555	-10.916759017504777	-8.692102377677967	-7.208309473575056	-2.4761090508609804	1.8024778317319476	-0.20463527488346825	-2.252437206014183	-0.44830225718762295	6.506535492079861	-14.260310423006658	37.73237574261506	-1.977673435429045	0.6771184009996779	-0.2656134467049766	2.0786971459071473	-1.363674576853463	-43.60425327859768	5.636187616391113	15.705244169789424	-4.328406151944548	-0.8807287123826876	-0.6634809793436527	3.782678291214102	-7.287389105137597	-5.115118516803199	2.4574803988772755	1.5347039305422958	-30.435511887601812	-6.167160455620774	-4.875259166556412	-5.691728869722019	-2.3071765387165306	-14.683091168549034	-0.5248655993807295	-1.758233441435189	1.8143468136478487	1.4489612410650194	-1.1759619344112373	3.900608333317497
Natural Killer Cell	0.07522509574223661	-0.9827915493488225	-0.5891441690965938	0.14862995511079177	-6.729737093043265	-7.322776908210635	-8.804959663034152	-0.7490868082120413	-1.2977094535506055	-0.9545013335597363	-13.785466612524448	-2.0027363345866194	-2.123059062353431	-4.812432787135413	-0.9494829248659417	-1.1009878327538565	-0.4644664832768625	0.15448192999440313	-11.340838128005595	-5.891407667856151	12.297704067695628	-2.3352271749941305	0.06403149262184048	-1.1405396978829156	-2.472017087898546	-1.7580081058783843	-18.61635693672009	0.8775410592182893	0.4756260632874702	-5.103160260277617	-1.1328334635158346	-0.22104814429548225	0.2503420418233274	-3.7665453806839326	-0.19476529198391382	0.0159908616005659	-0.7787889830573478	-13.103983723462035	-3.028618152482499	-4.397265789941998	-1.9757730200792822	-0.049639717181331165	-5.303624423151094	-8.847063261397343	-0.13844003372915456	-3.640455735807981	-3.827242608546506	-0.19408482978814506	1.0549715767649939
Pericyte	-2.301981988343115	-0.967612401782781	-0.02175696524718679	-1.8947788860454688	-5.943259668585549	-4.143394733216239	-6.442222285684389	0.08720070679011509	0.11796725943360464	-3.341865540822857	-3.1956379928655974	-4.893221425275442	-3.2811966645427173	-1.4816990265013137	-0.21687826926639622	-0.277071819592774	-2.9356130904327347	-0.7241590905560672	-3.618375611561185	-4.033659255072782	14.389002455101	-1.770934869365355	0.09242929228149463	-0.0379396534002582	1.5136971054795498	0.015577727848283691	-12.432712069493721	1.0368803566809746	3.763479661809553	-0.690454159289323	-0.6663637757236693	-0.21195216392741054	-1.5057678043417964	-4.308462473522601	0.2229062665891024	0.5413746556094929	0.6463136627649907	-8.001831557152292	-1.8631264986699687	0.8454104202156623	-1.924637998231777	0.5481372475880129	-3.01780126898318	-3.5844114115923893	-0.701321839050331	2.2903365024759514	1.17232664777791	-0.40206093970695034	0.799282196975599
Transient AEC	10.884640867932967	0.2094603619222991	3.722497331429072	4.328906228894097	4.549946704318334	-1.1024020001807466	6.575356860677439	0.474151468117366	0.4834534194929356	-3.0551590205327717	2.349013621266113	-1.3447357846485675	-1.5573359631404446	-4.492065719864176	-1.7433162414852534	-0.5080170988096151	-1.5229807560600077	6.054166893182982	1.3988698778117943	0.05634697843783614	37.473900060786136	6.605253658782779	1.4534478535669784	3.368520547398889	2.6787400548680567	-0.5418762018166883	-3.6144445587134206	7.884627731765677	8.157178170912454	-7.109158315931616	-1.4745583874256394	2.338275579151859	-1.6048966773316025	3.2258710432512947	-3.293556610839562	-0.5390954079317812	-5.882782518891348	1.2841327554760846	-2.3723239850290314	4.910620893338927	3.548762990474136	1.4952511494330467	0.7524593255892317	5.454344430060377	2.0958308240360486	2.4946854436501202	5.696182110454835	-0.8687304539412632	3.81098010398756
[truncated: 57 more columns]
