# Supplementary material for: SenSet defines cell-type specific senescence signatures in the aged human lung
Source: EMBO J. 2026 Apr 10;45(10):3589–638. doi: 10.1038/s44318-026-00762-8 (PMC13187336; doi:10.1038/s44318-026-00762-8)
Supplement: Supplementary file 6 — Source data Fig. 7 [file 44318_2026_762_MOESM6_ESM.zip › Figure 7/7B/B_CellAge_pvalue.csv]

Cell Type	AAK1	ABI3	ACLY	ADCK5	AGT	AKR1B1	AKT1	ALOX15B	AR	ARPC1B	ASF1A	ASPH	ATF7IP	ATM	AURKA	AXL	BAG3	BCL6	BHLHE40	BLK	BLVRA	BMI1	BRAF	BRCA1	BRD7	BTG3	CAV1	CAVIN1	CBX7	CBX8	CCND1	CDK1	CDK18	CDK2AP1	CDK4	CDK6	CDKN1A	CDKN1B	CDKN1C	CDKN2A	CDKN2AIP	CDKN2B	CEBPB	CENPA	CHEK1	CKB	CPEB1	CSNK1A1	CSNK2A1
AT1	2.76e-98	1.0	4.650453119781275e-10	0.04830127963501323	1.0	1.0	0.2797624950946785	1.0	1.0	4.729019556830012e-39	0.998666098264746	1.1112771504901087e-57	7.643474241831561e-11	0.013736283743773326	1.0	8.491293724994865e-05	2.3338775998142255e-05	1.0	9.298962699043767e-07	1.0	0.016751984863727656	0.25489252988312333	5.199574048142289e-44	1.3819304187486287e-08	3.061191458591031e-09	9.99228963707466e-11	0.03979415102293951	4.764343180113527e-14	1.0	1.0	2.2879659209816453e-56	1.0	1.2404503622399364e-08	0.15866534366815968	0.9999987637700457	4.684882859565391e-28	2.76e-98	0.9075115389402323	1.0	1.0	0.9999999999427505	0.0008640097006196191	1.0	0.5626753966465704	1.0	0.014526700627895416	0.999999989570962	3.2006448598838336e-68	2.386263036669485e-31
AT2	2.76e-98	1.0	4.9729344700686416e-20	0.0011083610177329022	1.0	0.9999999999999601	0.1464585235660336	2.9428044400436477e-27	0.049536551846402696	2.76e-98	0.30943786729835887	9.418925129512453e-34	0.9633048525043754	0.8614828809537834	0.9999999999395284	0.03835778300728673	6.92416977563055e-05	0.0001999562397966096	3.8153522314149674e-07	1.0	6.8900460089743066e-06	0.0001084803381913287	7.311298763626372e-07	0.9984898936044128	2.2402834684951087e-07	0.22694185664101163	1.1590410998716894e-07	2.138986206209585e-52	1.0	1.0	2.76e-98	0.11077546342406096	0.9165293714073564	1.495573188102053e-05	0.9999980067553802	6.500795287136729e-72	2.76e-98	0.8582512369817002	1.0	1.0	0.24166589926973925	1.0	2.322472793878305e-06	0.21707778181288764	0.9999998049872743	1.4996068863160182e-61	0.9989198291426094	7.08273286690982e-46	5.6067927863817274e-18
Ciliated Cell	0.16986993632068084	1.0	1.0	1.0	1.0	1.0	0.9999625314188656	1.0	1.0	1.0	1.0	0.02051159768449672	0.9995190816626761	0.9999999999999962	1.0	1.0	0.9999999999999959	1.0	1.0	1.0	1.0	0.999999999999125	0.07151206890375707	0.9999999999990083	1.0	0.0975550226245885	0.925471941927823	1.0	1.0	1.0	0.2299978132439028	1.0	1.0	1.0	1.0	0.9999989766993079	5.93453100405969e-13	1.0	1.0	1.0	1.0	0.9999990689680189	1.0	1.0	1.0	0.9999999998772123	1.0	0.9993903953448259	1.0
Club Cell	0.9982015897420872	1.0	0.9972536162075116	1.0	1.0	0.9999989415353138	1.0	1.0	0.004135472579190388	1.0	1.0	0.004420137773716154	1.0	1.7338437175728458e-05	1.0	1.0	1.0	2.16906691921663e-20	1.0	1.0	1.0	1.0	4.229496238719866e-12	0.0021572207565682157	1.0	5.2610403161068706e-17	0.0403618699963994	0.999999999999874	1.0	1.0	1.6649978114532693e-05	0.9998839919926822	1.0	0.999999999999874	1.0	0.9999999837627966	2.215095379836173e-75	1.0	1.0	1.0	1.0	0.9999748335030487	0.8412751595429084	1.0	0.8835433669453597	0.31177415357407195	1.0	0.04253845780636512	1.0
Fibroblast	3.605326864301741e-15	1.0	1.629473015565128e-07	0.9999999999997127	1.0	0.0009295582605539397	0.9999999608766367	1.0	1.0	2.1271847255931855e-31	1.0	0.9805062764359223	8.0198962275935e-14	7.273847785503478e-06	0.15232012508376605	8.084156774839001e-08	1.0	1.0	3.269073262040604e-10	1.0	0.9999459467989538	0.028640382827527705	1.776935760073549e-18	1.921871691116796e-11	0.007951245780122013	0.5315847574658579	3.0525230041653873e-19	3.3138908497391758e-12	1.0	1.0	0.9998504207763024	7.240419940760619e-11	0.04150818473255899	0.04765887868599792	0.9992235196291164	0.9999999999999738	2.76e-98	1.0	1.0	1.0	1.0	1.0	0.9930549942431728	0.9999999999999023	2.65031415960899e-15	0.9999941734690135	8.061154235735837e-05	7.911321371338681e-32	1.7124000094432365e-18
Lymphatic Cell	1.0	1.0	1.0	1.0	1.0	1.0	1.0	1.0	1.0	1.0	1.0	1.0	0.9999938828819692	0.9999999999999997	1.0	1.0	1.0	1.0	1.0	1.0	1.0	1.0	1.0	0.9999999999999999	0.9983509914440282	1.0	1.0	1.0	1.0	1.0	0.49944324027710124	1.0	1.0	1.0	1.0	0.9990341016177664	0.00031230354164079926	1.0	1.0	1.0	1.0	1.0	0.9999999999945405	1.0	1.0	1.0	1.0	1.0	1.0
Macrophage	1.0	0.02412785117163853	1.0268216267568128e-07	0.9999999999999202	1.0	0.999999999999998	0.999998923195466	0.20858859267872196	1.0	6.935151562999243e-54	0.9999420364517501	2.76e-98	0.9410106645080796	0.09226243803692816	0.6178524236545624	0.12455613977374484	1.0	4.4750842815139644e-63	0.07936313905367387	1.0	0.316967749017988	1.0	0.003654428667906553	3.0805796196595932e-15	0.995909156341436	1.0	0.006522519542318491	0.0033392125522315173	0.9999999999999999	1.0	0.9863079895959266	1.8477670744090624e-09	2.9245418782764165e-05	0.999999999932407	0.9863079895959266	0.9999999997258554	2.76e-98	1.0	1.0	0.9999999999999997	0.999999940606884	1.0	8.318471884000425e-36	1.0	1.2529360722919839e-11	0.9999999999999997	0.9999999999061471	0.0027928847914083328	0.8166535806351517
Mast Cell	0.9973367802002417	1.0	1.0	1.0	1.0	1.0	1.0	1.0	1.0	1.0	1.0	1.0	1.0	1.0	1.0	1.0	1.0	1.0	1.0	1.0	1.0	1.0	1.0	1.0	1.0	1.0	1.0	1.0	1.0	1.0	1.0	1.0	1.0	1.0	1.0	1.0	8.390679747948021e-07	1.0	1.0	1.0	1.0	1.0	1.0	1.0	1.0	1.0	1.0	0.8096606887090719	0.9999999614902931
Monocyte	6.008464073191966e-06	1.0	1.0	1.0	1.0	0.9999998633555045	1.0	1.0	1.0	1.0	1.0	0.9999870446160369	0.004850264313180745	7.786268494446023e-05	1.0	0.26657401199720915	1.0	0.999999906767935	0.9999999999999997	1.0	0.01325087404195318	1.0	0.8607226040175239	1.0	0.9961013887032216	0.9999999999363133	1.0	1.0	1.0	1.0	0.9999999998983843	1.0	1.0	1.0	1.0	1.0	2.76e-98	1.0	1.0	1.0	1.0	1.0	0.010478162835614665	1.0	1.0	1.0	1.0	0.4328835907888529	1.0
Myofibroblast	1.0	1.0	0.8910404224210343	1.0	1.0	0.9999999999984518	0.9999999999999999	1.0	1.0	1.0	1.0	0.0946086637786331	1.0	0.9999999999654594	1.0	0.9963267861982823	1.0	0.9999999839471831	1.0	1.0	1.0	1.0	0.9999999970498348	0.9993599117996287	1.0	1.0	1.0	0.9999997839301029	1.0	1.0	0.6007293262673493	0.9999999999999978	1.0	1.0	1.0	0.9999778661887658	4.5519743086909904e-23	1.0	1.0	1.0	1.0	1.0	1.0	1.0	0.9929202800771644	1.0	1.0	1.0	0.9999999998798688
NA	3.878940194323033e-11	1.0	0.005050016063471265	1.0	1.0	0.8535721627366887	0.9995352019552555	1.0	0.9969303217674457	1.7794540367457261e-41	1.0	1.0	0.02849556194712665	0.05282599858224469	0.9999959500449423	0.4167670958246668	1.0	0.009996639822124058	0.013897802616119947	1.0	0.9999999999998417	0.9999999942322485	0.00025279318538650125	0.9999999999998929	1.0	0.0001980693568016136	9.108306965300061e-16	1.438929421811281e-10	1.0	1.0	1.0	0.02504639695078102	0.9999984963126333	0.1758523858346056	0.9999999999813579	1.0	2.76e-98	1.0	0.9995193821597645	1.0	0.9999999999696733	0.8163017776987455	0.9995965656130434	1.0	0.36701577220439063	0.9999987176916818	0.9437901620301059	0.9982874378969465	0.9999999999946246
Natural Killer Cell	1.0	1.0	0.9998076178734849	1.0	1.0	1.0	1.0	1.0	1.0	4.555193777908133e-09	1.0	6.582357411695298e-11	1.0	1.0	1.0	1.0	1.0	1.0	1.0	1.0	0.9936089212538166	1.0	1.0	0.9999968149329187	1.0	1.0	0.999984207253645	0.9997535209525054	1.0	1.0	1.0	0.9999812889756816	1.0	1.0	1.0	1.0	2.562596693180321e-32	1.0	1.0	1.0	1.0	1.0	0.9921896472386653	1.0	1.0	1.0	1.0	0.96691408821963	0.9999999999999504
Pericyte	0.9937066846753541	1.0	0.9980763382099234	1.0	1.0	1.0	1.0	1.0	1.0	7.460225236813634e-07	1.0	0.008891861319427838	1.0	0.9946636821363031	1.0	0.046567461307744404	1.0	1.0	0.18789855719907722	1.0	1.0	1.0	1.0	1.0	0.9999999998418995	1.0	0.0002638338393857181	0.22703271137908848	1.0	1.0	1.0	1.0	1.0	1.0	0.9999999999999993	0.9999999999737239	1.662209752822478e-44	1.0	1.0	1.0	1.0	1.0	0.9999999822036912	1.0	1.0	1.0	1.0	0.9999999999999158	1.0
Transient AEC	3.711041121509638e-25	0.9999754235191433	0.9312871088819527	1.0	1.0	1.0	1.0	2.5321556929190425e-06	0.9999999999999998	0.0012494885545098963	1.0	0.9999999999999941	0.0660991112205914	0.9999999999999941	0.50288022628437	0.07039096401342151	1.0	6.565769386708124e-08	0.3539494390761763	1.0	0.0009540468297179376	0.05454977394217238	0.9999907906173663	0.9999995655108189	0.9999999999999468	0.003414238919950896	0.9999999999451031	0.9999999690599052	1.0	1.0	3.5992279323191527e-07	6.097174879461229e-07	1.0	0.9999999993284606	1.0	1.1936799308157366e-07	2.76e-98	1.0	0.9999999995689732	1.0	0.9997121769098506	1.0	1.0317769013009884e-08	1.0	4.32282793704576e-07	0.0049013124712675065	0.4874328224128082	0.7309565706370642	0.9999999999771603
[truncated: 227 more columns]
