# Supplementary material for: SenSet defines cell-type specific senescence signatures in the aged human lung
Source: EMBO J. 2026 Apr 10;45(10):3589–638. doi: 10.1038/s44318-026-00762-8 (PMC13187336; doi:10.1038/s44318-026-00762-8)
Supplement: Supplementary file 6 — Source data Fig. 7 [file 44318_2026_762_MOESM6_ESM.zip › Figure 7/7B/B_SenMayo_pvalue.csv]

Cell Type	ACVR1B	ANG	ANGPT1	ANGPTL4	AREG	AXL	BEX3	BMP2	BMP6	C3	CCL1	CCL13	CCL16	CCL2	CCL20	CCL24	CCL26	CCL3	CCL3L1	CCL4	CCL5	CCL7	CCL8	CD55	CD9	CSF1	CSF2	CSF2RB	CST4	CTNNB1	CTSB	CXCL1	CXCL10	CXCL12	CXCL16	CXCL2	CXCL3	CXCL8	CXCR2	DKK1	EDN1	EGF	EGFR	EREG	ESM1	ETS2	FAS	FGF1	FGF2
AT1	0.9917284147515177	0.9999999997277462	0.8699644185778058	0.9231988593727216	7.789173390541122e-16	4.341144743029584e-05	0.9174722115369769	3.6443362021858733e-28	0.999999999992	3.8829777645182983e-92	1.0	0.9995859589621492	1.0	0.002295650021095015	1.0	1.0	1.0	0.9999999947897383	0.999999999992	1.0	0.9999999999999872	0.9999999997277462	0.9999999999999979	2.3678067176899918e-57	8.372078814313599e-07	0.9189709480121815	0.9999999997005575	1.0	1.0	1.4999982435585812e-26	0.9155956147285305	0.9999968132527887	1.0	1.0	0.8694047124611388	4.19368870959461e-34	0.9453774359889455	1.6439438562280457e-17	1.0	6.582640574241831e-42	1.3388466170106423e-51	0.9998893189615264	1.105427418707423e-21	0.999999999992	1.0	0.6012902067462005	9.622179506422976e-41	1.0	2.5153458164931734e-50
AT2	0.9999958830337472	0.7812076505123492	0.2799869897249133	0.19405030765809933	1.25e-98	0.02206178893119013	0.6675685079084457	5.812374093320523e-61	0.9864380371232777	1.25e-98	0.9999999999999971	0.6938104964099036	0.9999999999999971	5.406408952943127e-13	0.999999850280413	0.9999999999999971	0.9999999999999875	0.9999999999999875	0.9999999999580979	0.9999999999999875	0.9999999999999926	0.9954952015656023	0.9999785943765989	1.25e-98	3.7133367377876823e-19	0.9995032990912698	0.007815551228359413	0.9999999999731952	0.9999999999999971	4.398148919304377e-61	1.2282848460580587e-05	0.9954952015656023	0.9999999999999971	0.9999999999731952	1.7316003303700549e-09	1.25e-98	6.1631202225375734e-27	2.107476392918588e-71	0.9999999999999971	1.3853477398292136e-59	1.2535083135950453e-85	0.8757704921802979	0.9991589351544602	0.9991503707708974	0.9999998630146499	0.9552026295329673	1.25e-98	3.9929893079674026e-05	4.594513295030242e-26
Ciliated Cell	0.99999238505121	1.0	0.9999978777872203	1.0	0.9999977892304254	1.0	1.0	1.0	1.0	0.9932148458230323	1.0	1.0	1.0	1.0	0.9999999999999446	1.0	1.0	1.0	1.0	1.0	1.0	1.0	1.0	1.2508311366500623e-09	0.9594389995852031	1.0	1.0	1.0	1.0	1.0	0.9998469797444645	1.0	1.0	1.0	1.0	0.8921653148591712	1.0	1.0	1.0	0.9999998121106037	0.7081219957030163	1.0	0.9999913474363017	1.0	1.0	0.9998586033610849	0.0008160819449417723	1.0	0.04460868609271794
Club Cell	0.9996240398332024	1.0	1.0	1.0	0.7230554315821591	0.9999999999968923	0.9997514636128103	0.9999999984810396	0.9959665613245288	0.0005458326037768078	1.0	1.0	1.0	0.013769001720475441	0.09473000495198626	1.0	1.0	1.0	1.0	1.0	1.0	1.0	1.0	7.064953394576647e-32	0.45664843499673685	0.17095797057495454	1.0	1.0	1.0	1.1065091651068795e-06	3.738449580840872e-40	6.483698407544819e-19	1.0	1.0	0.9999999999968923	0.9994476348102228	1.0	2.232956939758571e-06	1.0	0.9999999868375997	0.015035152114190908	0.03352203709967732	0.0005096472147023587	0.9999999999968923	1.0	0.999982045690251	5.538944820622047e-09	0.9336676362003621	0.99999997613086
Fibroblast	0.9999997950549357	0.9999999218886366	4.487321084909497e-49	1.25e-98	0.9999999218886366	3.280527465683381e-08	1.723613410251289e-05	0.38266250925113077	0.03328600256588137	0.004500121642792541	1.0	0.9999997950549357	1.0	0.99999783282331	1.0	1.0	1.0	6.974020755238059e-09	1.0	0.99999783282331	0.9999999999999998	0.9999999999999998	0.9992731220890032	2.576351321478013e-18	1.1052173347963235e-48	1.5918365527203293e-12	1.0	1.0	1.0	0.036849648260385476	1.25e-98	1.276346661309304e-92	1.0	0.11419823156578586	0.7266276191502384	2.0366487942215333e-10	5.316417725735458e-22	1.25e-98	1.0	0.047727997606107055	0.9999999999999998	0.9999999999999998	2.2919823459159274e-11	0.9999999999746219	1.0	0.9502671100639061	1.25e-98	1.2769825839247536e-13	1.25e-98
Lymphatic Cell	1.0	1.0	1.0	1.0	1.0	1.0	1.0	0.9993789583502098	0.9999999999999996	0.9999999999968313	1.0	1.0	1.0	0.9999999899080485	1.0	1.0	1.0	1.0	1.0	1.0	1.0	1.0	1.0	0.9999847321691981	0.9999999999999089	1.0	1.0	1.0	1.0	0.9999999999822339	1.0	1.0	1.0	1.0	1.0	1.0	1.0	1.0	1.0	1.0	1.0	1.0	1.0	1.0	1.0	0.9819306851242702	0.9999999729935669	1.0	0.9999999999848571
Macrophage	0.09889457692345234	0.9999997680837966	0.015110442832495753	0.9990182724195786	0.2631544378122147	0.05346260453843031	0.8853647799166775	0.9999999999999712	0.008178863107269913	7.200580832731088e-13	0.9999999999999957	0.0009517475469402713	0.9999999999999957	1.5983846793499666e-74	0.9999999999998157	0.9999999999999908	0.9999999999999706	5.488843779285324e-19	0.9999977029047801	0.9999999999999712	0.9999996250064428	0.8092620485744331	1.4700806124348177e-08	8.216226717169773e-08	4.426309109011418e-11	2.630338443452908e-18	0.9999999999999712	0.6806227517949146	0.9999999999999957	0.003188135453798953	1.25e-98	6.850735006900895e-13	0.9999999999999908	0.9999999822604166	0.6456460860243461	2.256339522912196e-32	1.1999413825439903e-23	4.305148020135457e-96	0.9999996250064428	0.8636052373033539	0.9999999994835607	0.9999999999999712	0.9999999999869958	0.6051375906416432	0.9999999999990437	2.2759074382818943e-21	8.840393013195301e-91	0.999999999999645	2.0478183857966998e-16
Mast Cell	1.0	1.0	1.0	1.0	1.0	1.0	1.0	1.0	1.0	0.934373781639381	1.0	1.0	1.0	0.9999995898000478	1.0	1.0	1.0	1.0	1.0	1.0	1.0	1.0	1.0	1.0	0.9999999999996914	1.0	1.0	0.9999999999530722	1.0	1.0	0.06886579640480328	1.0	1.0	1.0	1.0	1.0	1.0	0.9999972506341454	1.0	1.0	1.0	1.0	1.0	1.0	1.0	0.9999999999998592	0.9999591415121823	1.0	0.981568290819699
Monocyte	1.0	1.0	1.0	1.0	0.9999999993915859	0.12596418778467944	1.0	1.0	1.0	0.03663974915252487	1.0	1.0	1.0	0.9999999993915859	0.9999999999846706	1.0	1.0	0.8087300333660804	1.0	1.0	1.0	1.0	1.0	0.0023574541149279852	6.324994254169694e-13	0.9999999979651198	1.0	0.9999996388424068	1.0	0.0920340270525896	2.9480660450003156e-08	0.9999999999846706	1.0	1.0	0.15778079616616988	0.003186989937357513	0.259943852454075	1.0	1.0	0.9999999999998224	1.0	1.0	0.9999987113188087	1.0	1.0	0.9999999999999928	2.044417225583806e-18	1.0	0.8645094720688014
Myofibroblast	0.9999999999999631	1.0	0.9990204166234335	0.9999909094160527	1.0	0.9057564257169473	1.0	1.0	1.0	0.9999991828014807	1.0	1.0	1.0	0.9999999999832749	1.0	1.0	1.0	1.0	1.0	1.0	1.0	1.0	1.0	0.9999999999999998	0.22326567517387766	0.9997871720841415	1.0	1.0	1.0	1.0	5.7235761530527955e-06	0.9999998906665319	1.0	1.0	1.0	1.0	1.0	0.9748301993240188	1.0	1.0	1.0	1.0	1.0	1.0	1.0	0.9983810000339961	0.1419820597725801	0.9999999971975743	0.999999967234154
NA	0.4664753054499748	0.9999975366679329	4.446988721487955e-09	0.4630886219924712	0.9635665234296857	0.18675908718262263	0.7968935243897308	7.532005610289082e-10	0.9998358601014	5.919831763255306e-07	0.9999999999999988	0.999981659030925	0.9999999999999988	0.034720089013493306	0.9079115921415413	0.9999999999999988	0.9999999999987333	0.5971730945197757	0.9874120995416458	0.9999999999999988	0.9999999999999497	0.999969292837522	0.9999807867696835	1.429357582689646e-12	4.370053523725689e-44	0.9981146447123266	0.9635665234296857	0.9999999999999833	0.9999999999999988	0.9999641364339247	1.25e-98	3.2743301301438524e-06	0.9999999999999988	9.128854161182962e-05	0.9999891204523051	1.6516303273386812e-06	0.00010438579065759476	1.6151905111899813e-53	0.9999999999999988	0.8327590466115545	0.9999999999987333	0.999969292837522	5.490483064094128e-10	0.9820469106150971	0.9999999999999497	2.7591497798905996e-05	1.052702170836984e-28	0.9999999418727263	2.045447811334223e-62
Natural Killer Cell	1.0	1.0	1.0	1.0	1.0	1.0	0.999999994515718	1.0	1.0	6.123902959067625e-05	1.0	1.0	1.0	1.0	1.0	1.0	1.0	0.00016549189693538342	0.9999999999999903	0.9999999999959146	1.0	0.9999999999959146	0.9999999999999994	0.9999999999999903	4.403574372531817e-07	1.0493527410129246e-11	1.0	1.0	1.0	0.999513282183948	2.9598128961747604e-75	1.0	1.0	0.9999999999959146	0.03343977597165292	0.9999999999999996	0.9999999999999998	1.0	1.0	1.0	1.0	1.0	1.0	1.0	1.0	1.0	0.9745048739712301	1.0	0.9993724903362088
Pericyte	1.0	1.0	0.1067702059546972	1.0	0.996615417517568	0.02072688911814659	1.0	1.0	0.9999999999999999	0.9999997296007862	1.0	1.0	1.0	1.0	1.0	1.0	1.0	0.9999979769993596	1.0	1.0	1.0	1.0	1.0	1.0	0.006240918330488323	1.0	1.0	1.0	1.0	1.0	2.1531556048326725e-33	0.9999998037190272	1.0	0.9999999541954887	1.0	0.9999999999994071	1.0	0.018758303742579124	1.0	1.0	1.0	1.0	1.0	1.0	1.0	1.0	1.4288218072079977e-07	0.9999978127772621	9.097984366659744e-07
Transient AEC	0.9952823946076764	0.9999999999899551	4.2797871398559933e-10	0.16029202187389033	0.0013926607551104494	0.03001245031684769	0.9999999999995638	0.1846165898152474	0.9999999999560896	1.0504057954816332e-49	0.9999999999999996	0.34348848635137597	0.9999999999999996	9.05360106085585e-16	0.9999999197058108	0.9999999999999982	0.9999999999995638	0.0006698665626837011	0.9943216801912715	0.9999999999995638	0.9999999992730626	0.287042658683783	0.5691168619805808	0.08034315569157813	0.9999999999999996	0.9999999999995638	0.9999999999738721	0.9999999999560896	0.9999999999999996	0.9999999999995214	0.026143485490068737	0.00017048685310159324	0.9999999999995638	0.9999999990745957	0.9998654798885807	3.5017677042556533e-13	0.00024217540163983732	3.875248201024687e-14	0.9999999999995638	5.405199599601131e-12	0.7303757169865125	0.057659524305511724	0.9999999997121495	0.9877488907874686	0.9999999999999996	0.07795518942992227	2.4591057154103224e-57	0.9999999999999993	1.1495187269669843e-37
[truncated: 76 more columns]
