# Supplementary material for: SenSet defines cell-type specific senescence signatures in the aged human lung
Source: EMBO J. 2026 Apr 10;45(10):3589–638. doi: 10.1038/s44318-026-00762-8 (PMC13187336; doi:10.1038/s44318-026-00762-8)
Supplement: Supplementary file 6 — Source data Fig. 7 [file 44318_2026_762_MOESM6_ESM.zip › Figure 7/7B/B_GO_pvalue.csv]

Cell Type	ABI3	ABL1	AKT3	ARG2	ARNTL	ATM	B2M	BCL6	BMPR1A	CALR	CDK2	CDK6	CDKN1A	CDKN1B	CDKN2A	CDKN2B	CGAS	ECRG4	EEF1E1	FBXO5	HLA-G	HMGA1	HMGA2	HRAS	ID2	IGF1R	ING2	KAT5	KAT6A	KIR2DL4	LMNA	MAGEA2	MAGEA2B	MAP2K1	MAP2K3	MAP2K4	MAP2K6	MAP2K7	MAP3K3	MAP3K5	MAPK10	MAPK11	MAPK14	MAPK8	MAPK9	MAPKAPK5	NEK4	NEK6	NPM1
AT1	0.9999999998660364	1.229050037901807e-50	0.6895708453556046	0.36470126859639374	2.713408157413333e-10	0.004177100060046791	3.015433112262846e-85	0.9999999997922917	1.1152177084995644e-09	0.12638846937444537	0.9812394593284768	1.3812005243340195e-28	8.2e-99	0.5104170713099124	0.9999999998713214	0.00025207998104155073	0.9999999998713214	0.9999999998713214	0.025859626602268107	0.9999999997922917	1.400206069429064e-07	0.056725370090743445	0.0323632262370105	1.0359106598364e-07	0.31589520263639487	0.999886127288581	0.9999997853957278	0.23177819311248146	1.1950908790709327e-33	0.9999999998713214	4.836821522752654e-39	1.0	1.0	4.943920090551854e-07	8.249502901477771e-19	5.573213973825694e-44	0.9999999998713214	0.4892193745495329	2.3338674552630574e-15	0.999886127288581	0.8538373105880877	0.9999999997922917	1.2408838484775515e-16	1.3016998862595526e-27	4.4988529364632633e-13	0.000557066659547394	0.00017989418606823493	3.75784419305093e-06	0.006329031420999499
AT2	0.999999992359161	4.813988369754513e-36	0.0011085707900325478	0.8515001620771107	3.946056825786339e-13	0.4688051432710753	8.2e-99	6.32816158969939e-05	0.6266890324815192	5.117092960728985e-09	0.9997930409455628	1.9625042376261824e-72	8.2e-99	0.4688051432710753	0.99999999811349	0.99999999811349	0.998815228911944	0.99999999811349	0.008238663427658428	0.9890249286645355	4.577760110849762e-10	4.625736874765282e-05	0.004917273016891632	1.6328490034659317e-15	0.9997930409455628	2.1121349571531667e-21	0.9622642174846181	0.9248295380820986	8.806631608898661e-06	0.99999999811349	1.1710152944100988e-41	1.0	1.0	6.452191491047331e-05	7.201240425990019e-48	3.560077677859442e-31	0.0003601366867413502	0.0003254820863697664	3.5019825380042424e-12	1.2993992139966088e-06	1.0798482303315432e-37	0.9622418922763947	1.2993726075243378e-26	4.125309342270134e-09	3.3949802574097322e-06	4.1005086352137177e-10	1.898972944603609e-08	0.9801383760227447	0.9999965694924935
Ciliated Cell	0.9999999999999994	0.9666313397887584	0.9921585488917292	0.9999999999999611	0.9986618948157404	0.999890969445863	0.022271013670201747	0.9999999987051056	0.9999983033197449	0.8801971303940969	0.9999999999999994	0.9826307261665839	1.7760275267627584e-13	0.9999999999999994	0.9999999999999994	0.9826307261665839	0.9999999999999993	0.9999995646217557	0.9999999999999994	0.9999999999998773	0.9999999403199634	0.9999999999999611	0.9999999999962028	0.999890969445863	0.999890969445863	0.9997637158270487	0.9999999999609342	0.9999999999996827	0.9999236076708454	0.9999999999999994	0.04474281866721868	1.0	1.0	0.9999999999999994	0.9999956088645726	0.008631539264987312	0.9999999996480758	0.9999999827943165	0.9999999999999737	0.9830484149787424	0.018059251306943414	0.9999999999999994	0.9999999999998773	0.4059266805660368	0.9030519863245241	0.9999999999999994	0.9759350369627746	0.9985703809202214	0.9999999999999883
Club Cell	0.9999999999999996	0.9999999999793103	0.07671280987649667	0.9999999999999996	0.05242355024205032	5.087757903264701e-06	0.9990643712416016	6.4593536932554056e-21	0.9999999999999492	0.00015587554138719046	0.9999999999999505	0.9953533085219333	6.581080476324862e-76	0.9999999999793103	0.99999444981036	0.9507517517858399	0.9999996115110341	0.9999999999999996	0.9999999999999957	0.9999999999999996	0.9999999994459187	0.9999999999999996	0.00415427859059609	0.9999999605844532	0.05947661462423736	0.20840249728134957	0.9999999136429957	0.9999999957766641	0.9999999999999996	1.0	1.213171182198829e-07	1.0	1.0	0.018505143011492014	0.10429275468275999	1.7973249061829418e-13	0.9999996115110341	0.9999999999999505	0.9999999999793103	0.00027922718792517564	0.00022802370668768626	0.9999999999999996	0.9999999999999957	0.10429275468275999	0.9999999999999505	0.9999999999030807	0.9999999999999492	0.9974147851694201	0.9999999136429957
Fibroblast	0.9999999869667071	1.4491095460833239e-34	0.99950444366916	0.9999999999525258	0.9999930256805724	2.178467577205561e-06	4.6917857970224106e-83	0.9999999999525258	2.521819833407797e-22	3.5890271460156286e-68	0.31658795189497857	0.9999304295037461	8.2e-99	0.9999999999525258	0.9999999999525258	0.9999999999525258	6.673428293180188e-07	0.9999999999525258	0.9999584126951873	0.1599986813176154	0.9999999999525258	1.6238466038886729e-06	3.6232141435855635e-19	0.9999999999525258	0.004328268215814462	6.12786117191308e-33	0.7993979888454223	0.984588883243749	1.3647517446654082e-06	0.9999999999525258	0.9999999999525258	1.0	1.0	2.6980058506597654e-05	0.35546913282373416	4.188228587778518e-24	0.9999999958707169	0.9466546919411609	0.9001856584892644	0.018315934523733177	0.008308850842226266	0.9999999998110772	1.6238466038886729e-06	9.387658165757492e-20	0.25420012008292747	5.042815277089395e-10	0.016473652619490502	0.9999999999525258	1.7550432438900027e-11
Lymphatic Cell	1.0	0.4078932636450092	0.9999999996946569	1.0	1.0	0.999977928306657	0.9999999999999999	1.0	1.0	0.9999999876662112	0.9999999999994766	0.8714167825250937	9.347333226700164e-05	1.0	1.0	1.0	1.0	1.0	1.0	1.0	1.0	1.0	1.0	1.0	1.0	0.9999999987209435	1.0	1.0	1.0	1.0	1.0	1.0	1.0	0.9999999999995883	0.9999999995603864	0.9999999999996434	1.0	1.0	1.0	1.0	0.9999999999900573	1.0	0.9987045917654715	0.999999999997452	1.0	1.0	1.0	1.0	0.9099925389887706
Macrophage	0.00684943489076053	0.6461137167602782	0.0008094756950473146	0.9999891159899352	2.4701176932760353e-06	0.02655858811855341	4.403325524282855e-14	1.3627136345963576e-63	0.9999999928644838	3.006099439742334e-55	0.9683129989358786	0.9987490388325325	8.2e-99	0.9999999928644838	0.999964423833377	0.9999978880678344	0.023781901570897053	0.9999999964755295	0.8908682278763249	0.03913943874070011	0.9999997517651598	0.0006941091357437014	0.03012054736794357	0.99999999999226	7.816187740625635e-40	0.000448809517602065	0.6871725164887033	0.999964423833377	0.9991090063705211	0.99999999999226	1.407879806235036e-08	1.0	1.0	0.009530164213444225	0.9999999928644838	0.9996920197705255	0.9999989652706575	0.9999999964755295	5.205669695498039e-14	0.09109287167595265	0.9999999928644838	0.99999999999226	9.006555131973432e-07	0.06357680124138748	0.8524572246712931	0.9537939112939643	0.0947431386342367	2.1568597192714166e-38	7.389738393691217e-19
Mast Cell	1.0	0.9958397262205871	1.0	1.0	0.9999999994162584	0.9999999999999891	0.9999990117046277	0.9999999999874664	0.9999999999601198	1.0	1.0	1.0	2.520278173202064e-07	1.0	1.0	1.0	1.0	1.0	1.0	1.0	1.0	1.0	0.9999999999999994	1.0	1.0	0.9968591143995283	1.0	1.0	0.9993663221767778	1.0	0.9999995969257156	1.0	1.0	1.0	1.0	1.0	1.0	1.0	0.9999999999980297	1.0	1.0	1.0	1.0	1.0	0.9999999998672334	1.0	1.0	1.0	0.9964643192150825
Monocyte	1.0	0.05694209866894708	0.9999999999843818	0.9971319072561412	0.9999999996837087	2.3038654440031523e-05	1.4687856443887515e-06	0.991857325999823	0.031528744946763235	1.0	0.9999999999999988	1.0	8.2e-99	0.9999999999999974	0.9999999999999974	1.0	0.9955146952258093	1.0	1.0	1.0	0.9999999999998581	0.9999999960441578	1.0	0.9999999983061739	1.0	0.999999970840435	0.9999999999998581	0.9999997530745903	0.0007239029115003297	1.0	0.22806928998785758	1.0	1.0	0.44641136391911856	0.9999999999999992	0.9924153247363217	1.0	0.9999999999999996	1.0	2.771253041539085e-10	0.9999994427832547	1.0	0.9999999999945535	2.63926139159369e-05	0.7580654902097859	0.928547646022553	0.9967415846939695	0.3665642671117382	1.0
Myofibroblast	1.0	0.99999986564011	1.0	0.9999999998438189	1.0	0.9994149280292055	2.925186796871845e-06	0.9961597008386767	1.0	0.09221198212997803	0.9999999999998523	0.9620498111753344	1.3523981641763085e-23	1.0	1.0	1.0	0.9999999999999699	1.0	0.9999999999262575	0.9999999975058304	1.0	1.0	0.9999999994517197	0.9999999999999993	1.0	0.9999995323690989	1.0	0.9999999999999075	0.9999999999999999	1.0	0.9587667063636964	1.0	1.0	1.0	1.0	1.0	1.0	1.0	0.9992875563551287	0.9999999989188505	1.0	1.0	0.9999999975058304	1.0	0.9999999999999699	1.0	1.0	1.0	0.0747569660159126
NA	0.9999933915017464	3.5691255705410724e-07	0.9997722225189353	0.9948702107844152	0.3824798187307693	0.016124112363592385	8.2e-99	0.00297752735611424	5.308087878628063e-14	7.572583005550574e-26	0.9999953300368851	0.9999943211936357	8.2e-99	0.9999999987384024	0.9999999987384024	0.39018485975170153	0.4113342080021328	0.9999999987384024	0.9999941471989326	0.9992941188432152	0.9999956355301551	0.006993346571623577	5.135347994538068e-14	0.999999324959513	0.9708755006739482	1.2304418964206683e-07	0.99961343498117	0.9999999981736264	0.9995806206385888	0.9999999999549795	0.9741886361970372	1.0	1.0	0.4113342080021328	0.9958919635472678	4.342273146546624e-08	0.9997969336512975	0.9999943211936357	0.9932304705252551	0.00042461641600132936	2.984314397521512e-05	0.9999881540828348	0.9999999999549795	4.262593367877385e-12	0.9999999911072553	0.999999324959513	0.9892030383872549	0.99932534809003	7.54245141765861e-34
Natural Killer Cell	1.0	1.0	1.0	1.0	1.0	0.9999999896091681	1.0471971933557003e-16	0.9999999999998405	0.9999999999999895	2.5563037500264933e-41	1.0	0.9999999983585856	7.548012078094764e-33	1.0	1.0	1.0	1.0	1.0	1.0	1.0	1.0	0.589187264523813	1.0	1.0	0.020474161927068833	0.9999999823426459	0.9999999999999782	1.0	0.9999999982308025	1.0	0.0025254759319237046	1.0	1.0	0.999999999998195	0.999999996840826	1.0	1.0	1.0	1.0	1.0	1.0	1.0	0.9999999999999968	1.0	1.0	1.0	1.0	0.9999999999958794	3.8317488673285175e-10
Pericyte	0.9999999999999999	0.9999999999999536	0.9999999999999986	0.9999999999997078	0.9999992816214265	0.7984701231656279	9.536670241643273e-09	0.9999999995741636	0.9999985136413138	0.10067499959913234	0.999999999996545	0.9993522989873747	4.97449634056362e-45	1.0	1.0	1.0	0.9999999741385727	1.0	1.0	0.9999999995741636	1.0	0.994138360743157	1.0	1.0	0.7984701231656279	1.0503394569640332e-07	0.999999999999999	0.999999999999999	0.9999999998832013	1.0	1.0	1.0	1.0	0.9999999999855427	0.9999995341911792	0.9999999741385727	1.0	0.9999999995741636	0.7836117185465598	0.9999999943274385	0.999998919822666	1.0	1.0	0.999999999967758	1.0	0.9999999999486427	0.9999999999855427	0.9999999995741636	0.00013427528041286808
Transient AEC	0.9628916512332739	1.5016696960631272e-10	0.9999999668967325	0.9578085317845286	0.9999997791247046	0.9999887332932005	3.7858560704600175e-09	1.9341026548286474e-08	0.8355892783443893	0.6347376391818886	0.239569879668743	3.4835018908610846e-08	8.2e-99	0.9999992685832024	0.9999999423090814	0.9999999969847431	0.49154365604567	0.9999999999603825	0.999999815057189	0.021060720487061212	0.5032747474381551	0.9999985378094676	0.7323490622694192	0.004752693677210078	0.5085884714488748	0.27083798116211016	0.9999999969847431	0.999999815057189	0.33013842582875763	0.9999999999459361	0.9785259606521981	1.0	1.0	0.999999815057189	0.9996361778698486	0.9999982820732158	0.06472686028202325	0.9999985378094676	0.46306892494215357	0.21369782592821604	2.3017773556688897e-11	0.9999999999603825	0.9999743079498948	0.9870886514911703	0.9999999969847431	0.9999984517973466	0.9999999668967325	0.9965066541937757	0.6347376391818886
[truncated: 33 more columns]
