# Supplementary material for: SenSet defines cell-type specific senescence signatures in the aged human lung
Source: EMBO J. 2026 Apr 10;45(10):3589–638. doi: 10.1038/s44318-026-00762-8 (PMC13187336; doi:10.1038/s44318-026-00762-8)
Supplement: Supplementary file 6 — Source data Fig. 7 [file 44318_2026_762_MOESM6_ESM.zip › Figure 7/7B/B_SenMayo_statistic.csv]

Cell Type	ACVR1B	ANG	ANGPT1	ANGPTL4	AREG	AXL	BEX3	BMP2	BMP6	C3	CCL1	CCL13	CCL16	CCL2	CCL20	CCL24	CCL26	CCL3	CCL3L1	CCL4	CCL5	CCL7	CCL8	CD55	CD9	CSF1	CSF2	CSF2RB	CST4	CTNNB1	CTSB	CXCL1	CXCL10	CXCL12	CXCL16	CXCL2	CXCL3	CXCL8	CXCR2	DKK1	EDN1	EGF	EGFR	EREG	ESM1	ETS2	FAS	FGF1	FGF2
AT1	1.8114309881262283	-0.9541168333382897	2.2087741285865983	-2.0969185816522304	8.607155378447215	5.035316830948424	2.119429917379563	11.41945008300164	0.8139995975569817	-20.59202167571836	-0.07782740755628811	1.5704724121012341	-0.04891109064036621	4.202341962397379	-0.2810464965443583	0.17393789741074867	0.2480503801056296	1.0797785935635589	0.8190434531704474	0.16236385851899815	0.6233025061397885	0.9503321530269091	0.5538439639790345	16.2570871231304	5.748530534901442	-2.1109734105212423	0.9765029669759268	0.40538826902397573	0.061450974224056966	11.090896547822792	-2.1284730854581744	1.3100502769323625	0.12222585716375577	0.0810325810525046	2.214753422670221	12.554024265421276	2.040912109728666	9.040073798394051	0.12165171615243574	13.907866656126721	15.423674047265418	1.4884417915337245	10.038424530021922	0.7859239232433041	0.45833802135767726	2.5204790396949335	13.714035935264567	-0.1233330013569243	15.23256557755351
AT2	1.1954732807752837	-2.2774111724209973	2.8235600630395923	2.968577086860708	21.70219894362534	3.6238157046538024	2.4074251369466655	16.75302544523035	1.8099951838113473	-29.08527664935577	0.004992717875410463	2.3758236075219172	-0.022001552345167267	7.810615084312249	-1.0594793492305115	0.11274506853316694	0.41568025282933063	0.46218377086863816	0.7419468363664786	0.445762536431898	0.36663925253803087	1.6931369150470637	1.2900878909215556	22.141866541518617	9.439354047589052	-1.4715555200436308	3.892260012295347	0.7004716571015767	0.058494728964437755	16.77014838241721	-5.261577470606145	1.6915226801608954	0.03521922267878728	0.7029865504907915	6.713288964300653	29.128503623889138	11.166826034057733	18.129483590586045	0.25498626863990875	16.562779726112826	19.85011144123398	-2.1374282793903836	-1.515551674314649	1.5254948283479637	1.033304359686821	1.9630764316439877	21.3312973464417	5.033703918915993	10.98426979551027
Ciliated Cell	-1.5380877487291706	-0.3580166369057076	1.477950109632542	-0.1293271373652411	1.4849731038177019	0.7104148784632873	0.5857697372214862	0.7230562679965752	-0.2143313780952507	-1.9711723901473652	0.0	0.30526614724828427	-0.20559165199816282	-0.5629840227540784	-0.9725546391967749	0.0523343122242287	0.07470384925844176	-0.3220693111135187	0.0074911937975039086	0.04723613866759409	-0.1683437717272406	-0.44484165390594393	0.1008710053705561	6.804084855299522	2.172966423067627	-0.08391177496787365	0.19003702043251236	-0.09072668043643622	0.0	0.30453783674019363	-1.69951257062955	-0.6303527447524643	-0.011236790696255864	-0.2384696692205411	-0.06419536907027655	2.3152470830410516	0.5043030046736312	-0.7805927981357371	-0.011236790696255864	1.3726572190342927	2.53212754791462	-0.08141471036870568	1.5485442067381865	-0.4392752807369653	-0.07865753487379104	1.690616777995014	4.496172899518527	-0.049785225445911394	3.542242200457213
Club Cell	-1.7080916053400668	-0.436991568633646	0.2415545859171856	0.6029679800332012	2.472312360865471	0.9475862242564099	-1.679625483687867	1.1460065559669874	1.8754768204312882	-4.57010392856207	-0.01957132187344342	0.3451016572546629	0.0	-3.8318355469253036	-3.303023125917168	-0.07343734537833357	0.01389467170408192	-0.42704707198658937	0.04363147903896102	0.049280505606525145	-0.2555045048248623	0.0670424815622402	0.20393124026915463	12.149895955554934	2.736739289070887	-3.112586015126033	0.018825484624914172	-0.06010895751109793	0.0	5.740184453495473	-13.620742256858206	-9.402770192208232	-0.06057855874165338	-0.018093459177283614	0.9305562737483254	1.7357428307392437	-0.5452898994802726	-5.618612981985206	-0.00381205704803838	1.2202035503947488	3.8077063307552925	-3.5947697963001923	-4.586318982817132	0.9471442466276518	0.22982836695419798	1.5350711754821798	6.581585552442756	-2.186877683493148	1.2640698300489877
Fibroblast	1.1037595181783977	-1.0378028709868923	15.037124352159147	22.35238734231676	1.0343336447225682	6.25776288499756	-5.1807648208694035	2.6603819897402348	3.489739550561727	-4.002635451597439	0.0006586993089190058	1.1020320835478585	0.06264362512249606	1.2116489518900844	0.3163485266002027	0.232948694745135	0.30897304689275124	-6.496798374838801	-0.260428573237797	-1.205577088077355	-0.4685878918985399	0.5362645080788966	1.5330637777956782	9.230898982005371	-14.976700894018586	-7.667832513106672	0.33587864525557976	-0.19183483169009624	0.03362984440304881	3.4581030324893303	-41.33367509181396	20.64208808229161	0.08029297635266852	-3.115614997219497	-2.294847518580054	7.010882461463138	10.101778719054213	21.98377243254015	0.3094451051594744	3.382257855742222	0.4493506561093778	0.5282096549778521	7.316424758860265	0.7711864293501395	0.11471762445540687	1.9490567982835483	25.83108118886127	-7.986518934115426	36.59874058985805
Lymphatic Cell	-0.5591068451800799	0.05788560516480729	0.577834540968694	-0.5798775623274519	0.619375975263438	0.1515240841078779	-0.14403300579243228	1.8795796500572721	1.0753102418262437	-1.2428379932443918	-0.07422977603487053	0.2689978122364574	-0.06265265500190907	1.4382870365655647	-0.004767049837101777	0.011236617473168474	0.08580689706783198	0.003405035597929841	0.09670301098120748	-0.27274335139418027	0.17161379413566397	0.08580689706783198	0.42903448533915994	1.689238160132994	1.1730347634868301	-0.4450381526494302	0.08580689706783198	-0.15935566598311654	0.0	1.286422448897894	0.2029401216366185	0.30236716109616985	-0.06299315856170205	-0.8407032891288777	0.02587827054426679	0.8461513460855654	0.050394526849361646	0.06776020839880384	0.0	0.12155977084609532	0.5720459804522132	0.05618308736584238	-0.4603608128401145	0.09738401810079345	-0.2737648620735592	2.136659837700975	1.4692728605067262	-0.3244998924827138	1.2785908670226553
Macrophage	-3.1894449601022994	-1.0385363783017247	3.731551624833906	1.5618463631520108	2.8421693096579093	3.3808207856082175	-2.08260698133659	0.3732622933682153	3.8872563496244044	-7.777054227069285	0.07131955587794962	4.392561377961709	0.020050895118292684	18.52224713567709	0.5077002310468006	0.24645939094469946	0.4406685235102504	-9.403500513770604	-1.1932377309026452	-0.3920833607680323	-1.0971030039715146	2.2081121193829607	6.39900613903315	6.1274354428820965	-7.234883980593026	-9.236214330642591	0.38523743593289134	2.3723359269740336	0.032118361860134705	4.116470281060733	-26.897473190536253	7.784651810063806	0.2504676538061904	-0.9420036122294161	-2.412714689742117	12.234531695337957	10.477083498117674	21.02942774929892	1.0894723236304624	2.129626987981003	0.8028283990828496	0.4057995979568109	0.6545505446573954	2.457766275250726	0.571429171792657	9.965055353520514	20.440450886965095	0.5363276938306955	8.75574798989416
Mast Cell	0.15840364538867496	-0.41383626170089416	0.7035370463154762	0.734416901347493	0.266752662919966	0.1269077333984134	-0.08470783175864972	0.3590841995368942	0.7922492483027166	-2.2796417668648252	0.0	0.5482136857180249	0.04504916507164553	1.5504613496624122	-0.4215369736789532	0.0	0.03757947445292824	0.4276205361416199	0.15124198324908003	-0.3947384959953077	-0.0452801864309873	0.511327275343122	0.34560795357529084	-0.40113008693709673	-1.1651177222803366	0.409908898592084	-0.052518855690362826	-1.2787802310764884	0.0	-0.6950662631396112	-3.4408321260363515	0.5202601012376704	-0.2175451133801686	-0.04466412947274258	0.15686350299306315	0.7579040728805732	0.4292376856570123	1.6233870920946316	0.08270564664435436	0.3832644351479997	-0.03580831069797465	-0.1828149023591222	0.6688838424142104	0.19536706288335848	0.40652058532173807	1.1459429494549696	1.7349704086567075	-0.038349545650734146	2.1287078120948673
Monocyte	-0.61618463209012	-0.028568002527986098	0.5944492580823408	-0.3608812462994764	1.2163242216645218	3.2308073380974314	-0.6774879059339584	0.319568170448194	0.6257672349373453	-3.5903135972333984	0.0	0.6839186151294473	0.0	1.217963629436398	-1.1219154876531172	0.34240353418678043	0.13354298404974177	-2.399786250121175	-0.10144232219397063	-0.7301816447693625	0.22729595495239588	0.7416680759968313	0.2424525442240005	4.266754397558223	7.822354857325183	1.2541680991340274	-0.043026521393501466	1.410366640908666	0.0	3.329690068802408	-6.33095916518849	1.120202042110898	0.16696574894734859	-0.24359484125214656	3.1579753257287853	4.196968510597967	2.9878576831297003	0.18312713653074836	0.45726784646146723	1.0211500822165664	0.47544940749279196	-0.35229286493971157	-1.4598132946733215	-0.4038866140443085	0.1662888321899287	-0.9584718212092189	9.282072960579493	0.30756347482832574	2.326573472076481
Myofibroblast	-0.9435779498929667	0.049738992707536234	-1.836404122159013	1.5609266240865047	-0.6939827330936107	-2.2932826524590064	-0.6974712144826009	0.48951271103570726	0.4398862499858804	-1.45480927086658	0.0	0.08642431312078694	0.0	-1.083567332083408	-0.024869496353768117	0.0	-0.07382076745733884	-0.5635585418084648	0.04951392939211752	-0.0725829192225359	-0.16002001726270706	0.33489421334304936	0.19738052762221392	-0.8385859132501358	-3.062549064560178	-1.735463225193719	0.1379638123516729	0.07404583077275756	0.0	0.0015754432079310118	-5.462624260185365	1.3662468562493153	-0.159682422289579	-0.8065143908029687	0.27255167497206506	0.0033759497312807396	0.3147510466130743	2.1184084563786643	0.0	0.13650090080145125	-0.3580757348311771	-0.06087962682076267	0.3504235821069408	0.2043574904001941	-0.07292051419566398	-1.8730894425722637	3.2117660426827865	-1.2313213986557952	1.3240474846083061
NA	2.6145371702309186	-1.1516339605582246	6.5868714792131735	2.622793334719097	1.9484977579448872	2.990005791430944	-2.2650333633538	-6.85001316560692	1.4518798822818026	-5.81217877942274	-0.06044700377006818	1.2828396257197328	0.04430522017091292	3.5071475871175655	2.0966181039301013	0.1337660860082706	0.667240504114924	-2.4761090508609804	1.8024778317319476	-0.20463527488346825	0.42178440786505006	1.342161475608382	1.2952628353779299	7.701151921231797	-14.260310423006658	-1.6165201112800338	1.949653127972945	-0.34066081301474377	0.04748189137675653	-1.363674576853463	-43.60425327859768	5.5114418453162815	0.19984243741332497	-4.882152423798829	-1.2484309887347846	5.636187616391113	4.853363194926947	15.705244169789424	0.18864298169399973	2.215409703793579	-0.6634809793436527	1.3468314605875857	6.896483213652154	1.853735946276802	0.5177608291118402	-5.115118516803199	11.526882257693055	0.979259193182211	16.955647557254146
Natural Killer Cell	-0.6296316697448352	-0.8176944091004267	0.2264578187518439	-0.06872668177264493	0.14862995511079177	0.08417317361659582	-1.2977094535506055	0.37156638199953235	-0.04264796811980714	-5.009120384822374	-0.1496336368495507	0.7217662510519256	-0.024938939474925117	0.7145873748865651	-0.5777124042076787	-0.015429480289056672	-0.049877878949850234	-4.812432787135413	-0.9494829248659417	-1.1009878327538565	-0.45864853150303964	1.0866300804231355	0.8886155814544259	-0.9430185340061384	-5.891407667856151	-7.456385660349831	0.02243824090547492	-0.737484927774184	0.0	-1.7580081058783843	-18.61635693672009	-0.5396575559093107	-0.05773721731097943	-1.0961565511638982	-3.6051397478475824	0.8775410592182893	0.8608697354219547	0.4756260632874702	0.15478813798249907	0.4811548186280914	-0.22104814429548225	-0.35763391854116694	-0.3670242968427758	0.25183905865401873	0.06981542128587495	-0.19476529198391382	2.08027500179447	-0.17103417290647827	1.7777415095556783
Pericyte	-0.3738222569084666	-0.28243003943517947	3.285863501179651	0.5908301605258888	-1.8947788860454688	3.735975573666883	0.11796725943360464	-0.2655343623514654	0.8737355259148301	-1.4008504029114697	0.06408258085715593	0.2265576341429997	0.0	0.24697504442958512	0.19738990516216337	-0.03139311867344827	0.22532610780825327	-1.4816990265013137	-0.21687826926639622	-0.277071819592774	0.16504613458119155	0.4832120434491883	0.1301960998803849	0.17742621510416876	-4.033659255072782	-0.7613857550256827	0.19408422921100194	0.16664495824384482	0.0	0.015577727848283691	-12.432712069493721	1.3847109262087403	-0.0935527899903861	-1.3156158171119148	-0.31064711650849225	1.0368803566809746	0.0056606999947993435	3.763479661809553	0.12816516171431186	0.2932112962955034	-0.21195216392741054	-0.12505393728968933	-0.27305315471096986	-0.09199717777807483	-0.2183906700283655	0.2229062665891024	6.081493098229543	-1.4900172306921449	5.776096172937601
Transient AEC	-1.7201494867962035	-0.635378764275396	6.935861329883461	3.0567844141415557	4.328906228894097	3.5720015497001203	0.4834534194929356	3.0059990234735334	0.7184435581379383	-15.14050882739461	0.027233502553597355	2.757326856699974	0.10838568465961901	8.60143284092448	-1.1335325307843194	0.21118367080872044	0.37862532325414844	-4.492065719864176	-1.7433162414852534	-0.5080170988096151	-0.8941492600159776	2.8364619840866614	2.513459066215831	3.2812519242831066	0.05634697843783614	-0.5233702143431868	0.672070882648783	-0.7568981515088017	0.08170050766079207	-0.5418762018166883	-3.6144445587134206	4.783552973706059	0.33919157710690934	-0.9336548107001509	1.449661796164992	7.884627731765677	4.710469010477373	8.157178170912454	0.48875389985571627	7.531793292641266	2.338275579151859	-3.383658249321658	0.815458015221247	-1.8283980900671297	-0.046124623452473375	-3.293556610839562	16.255789950427285	0.1811106252036334	13.192112300740044
[truncated: 76 more columns]
