# Supplementary material for: SenSet defines cell-type specific senescence signatures in the aged human lung
Source: EMBO J. 2026 Apr 10;45(10):3589–638. doi: 10.1038/s44318-026-00762-8 (PMC13187336; doi:10.1038/s44318-026-00762-8)
Supplement: Supplementary file 6 — Source data Fig. 7 [file 44318_2026_762_MOESM6_ESM.zip › Figure 7/7B/B_Fridman_statistic.csv]

Cell Type	ALDH1A1	ALDH1A3	AOPEP	BMI1	CCN2	CCN4	CCNB1	CCND1	CD44	CDC25B	CDKN1A	CDKN1C	CDKN2A	CDKN2B	CDKN2D	CITED2	CLTB	COL1A2	COL3A1	CREG1	CRYAB	CXCL14	CYP1B1	E2F4	EGR1	EIF2S2	ESM1	F3	FILIP1L	FN1	GSN	GUK1	HBS1L	HPS5	HSPA2	HTATIP2	ID1	IFI16	IFNG	IGFBP1	IGFBP2	IGFBP3	IGFBP4	IGFBP5	IGFBP6	IGFBP7	IGSF3	ING1	IRF5
AT1	1.5349883512801186	6.851432165830563	4.239900800704885	3.0649471557570225	1.8794318202426652	-0.3473499460447743	-0.46126238445271855	16.167129421683853	16.37442831019473	3.6937496108370262	36.786430844145684	-0.702129741812363	-0.011953222363401132	-4.55878158015408	0.7918477706872042	8.136688851800562	10.62268723599323	4.167206678826131	4.07559809839688	2.3622092895089932	1.81491697202362	-0.7471309500516525	1.74931286562422	6.482282747368441	1.9504070962900217	12.734207958506572	0.45833802135767726	10.576078075201988	12.530289526417485	5.960043368031228	16.321864895737807	7.6009258581749055	6.836266615565819	1.518363302369777	0.4849774488424141	4.132461310334222	7.246786381666047	4.009359038542594	0.023176695404002974	0.025516185880035996	-0.43098315336039206	-2.29644420899427	1.8546579038943982	0.08366361353740107	0.14576206142531425	9.606496995184965	-0.653499461573172	0.29880373006580774	0.7045085815165861
AT2	2.369528844427954	4.412260267043492	-9.395970978221877	4.972338377173195	2.953814975434886	0.22889236732157298	-3.2666524800508823	30.457282761538686	18.465978584949273	10.58971736939791	57.25176839168913	0.4279746757971265	0.08133206923236805	-0.20319753591230424	1.7429633127210844	10.545686752631116	16.999615896937193	7.422528864970316	6.310158272748181	5.4652569022577	2.1394048048834042	-1.9861938158901964	3.4906644946093217	9.863698577297532	0.39739456841104226	11.274150933927547	1.033304359686821	19.98970800679094	10.54597490543193	-0.5178705304293648	21.98675229603601	14.905461797011368	11.287737845287337	5.3378154616814095	0.6576414356708368	6.017592824470858	3.1923802992388595	5.967805812506295	0.015998706862481185	0.08999287090185908	-1.044730559441712	-2.2171614625792397	-1.6113556749663915	-0.6822876225657865	0.4560410481972152	20.08774396084557	4.406379922701253	-0.26028190895718	1.3118177977117846
Ciliated Cell	0.7783558444323159	1.372241041601098	0.002601108957466635	1.5342901296512692	2.9503338460961053	0.03459474913430625	-0.6360231622797415	3.2881138553127225	3.117116952448866	1.759702231905328	7.931457499644711	-0.191233530552947	0.0766806920661164	1.8856479276258624	-0.16230919894591803	1.8695210520895693	0.7688878078271373	1.2923349744277228	-0.018207762702266445	-0.2563132766687622	0.9178793289108261	-0.16251728766251536	3.2239705084215955	0.49265003654418066	1.135696193009082	0.21199038003353074	-0.07865753487379104	4.691724270940868	-0.6293123011694777	-1.0098545416468463	0.5568454056144572	2.36139075594651	2.2624965933836285	0.10263975946163342	0.0517100460744367	-0.2917403806694578	4.687094296996578	2.9337907931266174	0.03735192462922088	0.0	1.1108295913757011	-1.447465112651033	2.6596859311887835	-3.175902014887612	-0.0935358781105002	-1.3774432595160313	0.7330965485723964	-0.20413503098198152	-0.4335008188513894
Club Cell	-5.9385633498033545	2.091866305111061	4.200803996132903	0.9829720581588531	0.6150533058195548	-0.3650735213541683	-1.3897572182270646	5.407140498425367	5.801384543277568	-0.861207221436004	18.67421778147172	0.7419837560785137	-1.2296231986076553	1.9549637346032478	-0.5699025286817379	1.5106242878914988	1.8417207790348904	-0.6056060340048509	-1.0101674941283734	-2.559312894726318	0.11767654365683694	-0.5484528018860726	-0.5632728642503667	0.5645159263312488	2.1513537315817177	0.5092687227364897	0.22982836695419798	8.25459518350015	-0.5324311128435925	-1.2739728912933481	6.684801140558665	1.6285770675663096	0.5581624979178514	-0.8675468380485026	-0.37760082476928	-0.6466685180766556	9.628234030078445	-5.190226165311444	0.0	0.01767910515032292	-4.533226420162568	0.533163138291223	1.4704319472763117	-1.2345401997275889	-0.07358927518821916	-3.1884128020598403	-2.552406994276973	-1.1706191851684524	0.40137093411592506
Fibroblast	0.5275159245810133	-0.7835828402327251	-0.11677699300098975	3.757048574035059	-4.649100296630473	-8.284166602567732	-5.908833723791515	-1.7996003944943841	1.1689110246278767	3.285519219311512	72.701988838015	0.6698133522716733	-0.24794487177547675	-0.21896267646317033	-0.922041779535578	-2.630310959301764	1.9325146591436946	-4.287269932307718	10.135954703860733	-2.6561311682192073	-1.8447393869794257	-0.7941708429864649	12.382184815209344	1.9728279756977456	3.5382828756564217	-1.1161484634192955	0.11471762445540687	-0.9377161813992531	-5.394830610665483	-9.556590472037835	0.594447699432976	-6.8961958481347425	6.623558079336686	4.075132575187618	-0.4228723221631454	-0.7074861287887497	4.344732402098856	5.523629009624277	0.06495223124442667	0.050444766604573206	-1.745448075371606	-11.002851233929052	25.735690962175408	-20.689931359908037	-2.9185323937029826	-4.893252048148399	0.15480639747869288	-0.2237849067133821	-0.2422428443663601
Lymphatic Cell	2.504403682277398	0.5216514536028516	1.4393085472449438	0.5257374963203675	1.4073012126244033	-0.11679272100899354	-0.33471499927650333	3.016180532646253	-1.0770127596252086	-0.5301640425976762	4.865795869441743	0.3166683106074752	0.10793962845437595	0.2097501928324782	0.1947680362015869	0.43039649957833187	0.9595390314966291	-0.3449301060702929	0.13075336696050588	0.16752775141814816	-0.19953508603868866	-0.21111220707165013	0.5492322419460833	0.8880332839401025	-0.13824444527595153	-0.4532102380844618	-0.2737648620735592	0.35616672354346135	4.0033003524861135	-0.09670301098120748	2.1455129302555926	-1.72873657306898	1.1938054806342022	-0.21553875334895892	0.07150574755652665	0.18693645432634826	-0.5431031778698097	1.2503290715598376	0.0	0.0	-0.4617228270792864	-0.22949939930047128	0.470575919633904	-0.9299152217946396	-0.1368824310367796	2.2606031334656214	-0.30917723229202954	-0.47466196235141983	0.21792227826750982
Macrophage	3.7295474934031603	0.5537865441259119	0.5138763701060862	0.8802213180492774	0.11446020511578268	0.15969556799592033	-4.69541342149878	2.1648591133634825	-16.66253075062376	0.855416598789738	51.549439486006094	0.3507020967931744	-1.0228177516478074	0.7833209972339117	-1.1794509441067869	-0.7841728184156888	-1.3495425628447228	-0.4233316108075174	4.984397676839271	-3.6175225562058326	0.06121702634069768	-0.412689942914928	-0.6269978746529615	-0.13595170579098673	-0.3029574324562885	-7.182467364498418	0.571429171792657	-3.746268621263852	-10.99382278869871	-10.314248037115306	-19.64244947457898	-5.760619293242237	-2.847593790557815	4.847476567188041	-0.5592284446818866	-1.5058465238039969	-0.5521360317133683	2.172156207290812	0.030754402789927228	0.042369829456777114	-1.4004375719816984	-3.0760090307633776	3.624114154062365	-2.867088127664701	-0.7598741401649556	0.03580261911874111	0.6919627399969177	-0.7529428590150762	2.3430160328613936
Mast Cell	-0.2510432104847255	0.1950590344042361	-0.2215494836087593	0.09356365053341764	-0.06106664598600839	-0.2519672959220926	-0.23995418523632048	-0.009856911331915604	-0.8470783175864972	0.5613048960807253	5.927623045110965	-0.05174878449255692	-0.1868962797074935	0.11219937352032058	-0.14215514311497035	0.41976580992399964	0.5101721685464131	1.2464372407686404	1.506105248668792	0.25235233152099557	-0.004081377348371305	0.04504916507164553	1.5004067218050283	0.4373234332339743	-0.562845038476337	0.07808521945751892	0.40652058532173807	0.09856911331915603	1.9285663077851123	-0.321504725083966	-0.3192715186103288	-0.053827976726632865	-1.0568457118688261	0.346147003413755	0.09818407772025309	-0.20892031596474245	-0.6751214191164382	0.048976528180455656	-0.0073926834989367024	0.0	-0.20283675350207578	-0.5567614760136704	0.1539372324414007	-0.9719068587508346	-0.04481814371230376	1.5225847723018384	-0.27784168816837107	0.038041517171611784	-0.03704042461446411
Monocyte	4.075990793857832	0.0782261927793355	-0.40181355647471007	0.8667496005788244	-0.5115481089470743	-0.3254700384269486	-0.9051434729137335	1.6133676303642885	-2.101382305166687	0.8851850053941817	21.533473008054315	0.5069894976588247	0.4866714181118935	0.1938203059331156	-0.34551312054117805	0.873328385314999	0.834120097506319	-2.0305598894216317	0.3345872610034477	1.9916583295186576	0.15110051244532002	-0.17942524801360837	2.249923226123013	0.8857773075569241	-0.46205914788507985	0.2425900429403514	0.1662888321899287	0.6692379829529035	0.9734697581158033	-5.427634906060322	5.118410869811451	1.503040775729182	1.2776592259813642	4.452864198551353	0.5333046366035228	0.9823542905569392	0.6977213708862121	4.387055197540938	0.02573341360629033	0.0	-0.43151327920650756	-0.7443334357291721	0.7051463015691615	-0.5481016138477481	0.044845735179067404	0.5769763442814401	-0.008715303251781024	0.058035035124420487	3.390358733186165
Myofibroblast	-0.25938547102007015	-0.32274079431043873	-0.41692979181317136	0.010240380851551578	-1.5386453558600517	-0.7724172985170332	-1.4948705410111116	-2.9225596823697364	-1.291975962161139	-0.38046953471533934	10.438774164093175	0.5804382904648685	-0.2579225594698485	-0.007652152724236343	-0.383507889473492	0.2344034430085927	0.16215811875918487	-3.037792099864119	0.8595168015840763	-0.062004943397856255	-0.41344131042418125	-0.2955081331447741	-1.1155263228728658	-0.5156200556242783	1.1097872083296885	-1.1572755678830375	-0.07292051419566398	-0.8556907252219581	-1.7748493053919943	-3.8538716815723832	2.088137440454847	-1.95962628735076	-0.2965209180641583	-0.4568785302999934	0.18443938698563775	-0.6672001985587835	0.03015848426610794	1.0846926486605017	0.0	0.0	-1.6345223282284247	-1.1867588622028893	2.098827947937236	-2.415154437758241	-1.7087932223166011	-0.1684598915909089	-0.0865368447784963	-0.09542684573753557	0.024982028011477475
NA	0.6627486353685383	0.5992649088612695	5.756799341508702	1.5237231443052253	-2.252437206014183	0.2427052341631114	-2.6368358912886087	-0.44830225718762295	6.506535492079861	-1.905909689580988	37.73237574261506	1.994767027647323	0.332230508102515	2.6076192629741377	-0.514023966450548	0.6771184009996779	-0.2656134467049766	4.978132820854388	12.914840676922202	-0.7871174997721382	0.045433554699346484	-0.18790745707187076	4.233975127565982	-0.5667042277918108	3.782678291214102	-7.287389105137597	0.5177608291118402	-0.4589586174292032	-1.8331293294308852	-5.511037107983672	-4.875259166556412	-5.691728869722019	2.958018819566746	3.621169011620879	0.5901519575835296	-0.29197663706646393	-1.758233441435189	1.4489612410650194	0.09329593097522595	0.06445461900847914	-1.1759619344112373	-4.576149530978804	3.900608333317497	-5.129609942182648	-0.38460821039651283	-5.557136610651703	1.3503464731196086	0.8560818786664601	0.3094769545217353
Natural Killer Cell	-0.5891441690965938	0.11079625702604863	-0.29777025686841013	-0.17908063837144386	-0.4644664832768625	-0.039568876683953494	-1.6137160972656184	0.15448192999440313	-11.340838128005595	0.031046087681949754	12.297704067695628	-0.1214965250545124	0.1295259789645838	-0.03111413390152663	-0.3272342699451975	0.06403149262184048	-1.1405396978829156	-0.5530456496110611	1.3623023274839552	-7.848859243314359	-0.15145387322323214	-0.4323316560816828	-3.0649548337365506	0.17401119501296658	0.2503420418233274	-3.7665453806839326	0.06981542128587495	-1.3689198223378063	-0.4204065561008352	-5.121362624014432	-4.397265789941998	-1.9757730200792822	-0.38034434432494935	-0.08199569459013578	-0.2802823784371529	-1.0678323122650235	-0.13844003372915456	-3.827242608546506	0.0	0.0	-0.19408482978814506	-1.4746806591151662	1.0549715767649939	-1.2319938169942373	-0.34060535209205367	-1.0788728113913717	0.011414753334020977	-0.06549448634274331	0.2603108129913398
Pericyte	-0.02175696524718679	-0.3429260699139511	2.159081722062188	1.0038235971693599	-2.9356130904327347	-1.928699874563923	-0.9501549758446212	-0.7241590905560672	-3.618375611561185	-0.5553751655202944	14.389002455101	0.7159057035407491	-0.12492430293866338	0.2975108356045304	-0.6315353467480337	0.09242929228149463	-0.0379396534002582	-3.978521444436415	-3.0691796834397937	-1.3349097296896086	-1.014432008228316	-0.18758090593453397	-0.5205251308194877	-0.28739935622450713	-1.5057678043417964	-4.308462473522601	-0.2183906700283655	-0.8500556511274251	-2.3936766859687957	-10.149937570827618	0.8454104202156623	-1.924637998231777	2.152816061762601	0.10722921402362269	-0.019272306852522958	-0.15033263573974745	-0.701321839050331	1.17232664777791	0.032041290428577965	0.0	-0.40206093970695034	-1.4784797734508364	0.799282196975599	-1.983967319551315	-0.3749457546173581	-4.585512687390205	-0.40566909581050564	-0.4906228071828378	-0.15391918611813177
Transient AEC	3.722497331429072	2.203759570733359	-1.1512421406663687	3.6440737217265506	-1.5229807560600077	-1.942018978237771	-3.7700841563609333	6.054166893182982	1.3988698778117943	5.638131406186105	37.473900060786136	1.4023360786401644	-0.6502488311059557	-0.27582733710504703	-0.5980860988658319	1.4534478535669784	3.368520547398889	8.590557717421534	10.284864098606594	3.9193918993878825	2.965573069179567	-1.307534506831465	5.5518158251059955	3.7830416114349723	-1.6048966773316025	3.2258710432512947	-0.046124623452473375	-2.208217979708457	3.64048349487984	3.7040305100666253	4.910620893338927	3.548762990474136	1.0786346984555195	3.445260014326044	0.4933167517936273	3.211412220586813	2.0958308240360486	5.696182110454835	-0.06703932675585926	0.0	-0.8687304539412632	-2.9356371049631726	3.81098010398756	-2.97789733879155	-0.38850823861036765	8.145885275558253	0.6720643549636072	-1.33155638827855	0.12598432389367903
[truncated: 40 more columns]
