# Supplementary material for: SenSet defines cell-type specific senescence signatures in the aged human lung
Source: EMBO J. 2026 Apr 10;45(10):3589–638. doi: 10.1038/s44318-026-00762-8 (PMC13187336; doi:10.1038/s44318-026-00762-8)
Supplement: Supplementary file 6 — Source data Fig. 7 [file 44318_2026_762_MOESM6_ESM.zip › Figure 7/7B/B_CellAge_statistic.csv]

Cell Type	AAK1	ABI3	ACLY	ADCK5	AGT	AKR1B1	AKT1	ALOX15B	AR	ARPC1B	ASF1A	ASPH	ATF7IP	ATM	AURKA	AXL	BAG3	BCL6	BHLHE40	BLK	BLVRA	BMI1	BRAF	BRCA1	BRD7	BTG3	CAV1	CAVIN1	CBX7	CBX8	CCND1	CDK1	CDK18	CDK2AP1	CDK4	CDK6	CDKN1A	CDKN1B	CDKN1C	CDKN2A	CDKN2AIP	CDKN2B	CEBPB	CENPA	CHEK1	CKB	CPEB1	CSNK1A1	CSNK2A1
AT1	28.148080470750077	-0.1896292964522148	7.016212424680692	3.576234929448401	0.23410644451606274	0.7148270223088143	3.027674493654536	0.34361355796799065	0.7072648160911785	13.488292990340193	1.8296103315500813	16.35268786161967	7.26767903323374	3.913434563221396	0.2560704682512963	5.035316830948424	5.280339109084692	-0.29108233833412994	-5.852471521165744	0.4729741456431346	3.860025140358382	3.0649471557570225	14.306792708721105	6.520338816832167	6.744241291038009	7.2300772684954815	3.631336369123592	8.209778254562499	-0.7246535977486656	0.3683087758598775	16.167129421683853	-0.7005504068809125	-6.537276870966749	3.2248767279320747	1.4527126923370612	11.470004898219587	36.786430844145684	2.3006760396259933	-0.702129741812363	-0.011953222363401132	1.1035043895609427	-4.55878158015408	0.5868508120254514	2.7192695519103296	0.7062667765761736	3.8982153549182117	1.2537790920191554	17.77100753991725	12.109603350633945
AT2	27.192648799097526	-0.30217266537702475	9.731178407406794	4.479179483420673	0.29803890348876433	0.8099054300322237	3.234766852236587	11.30558565328871	3.552269246616917	21.988161493552354	2.9543988106574397	12.552322041330816	2.1260469677602427	2.348922588760497	-1.0117430005650077	3.6238157046538024	5.06096809708668	-4.845069828277392	-5.9865447221841555	0.47821317541643216	5.488527485329668	4.972338377173195	5.877935442744883	1.799480647390087	6.07438962391653	3.0770641547603392	-6.181032803491756	15.591196248356338	0.17029946368429508	0.5435007808591547	30.457282761538686	-3.3234730267625503	2.2525593689546124	5.348888348454397	1.408176383904792	18.24069638126081	57.25176839168913	2.3567707705716123	0.4279746757971265	0.08133206923236805	3.0531005569623932	-0.20319753591230424	5.680569308638801	3.0944746655464064	-1.279793740712777	16.885572547995938	1.7722465877031033	14.59994771754812	9.236917292991059
Ciliated Cell	3.384510953276436	0.040733366273927506	-0.13338486733888905	0.23347554002220516	0.026115133932965016	-0.5412387518696574	2.027408365807794	1.3379064033625383	-0.6998023539168234	0.07371542785460443	0.6322775653809897	3.954309881499077	2.149556442450427	1.4338353017139078	-0.34173369483196653	0.7104148784632873	1.4397658301369318	-0.8928566607399971	-0.20382289790708552	-0.044947162785023455	-0.07600440373717507	1.5342901296512692	3.6331769696102465	-1.5387120148789626	0.24335975406057836	3.5466120635057568	2.557514371339494	1.1310141968856422	1.3091901604721068	0.31780349242327344	3.2881138553127225	-0.9924791338109692	0.19825652473810693	0.39125880938213126	0.5629840227540784	1.890433968107601	7.931457499644711	-0.0435945861271408	-0.191233530552947	0.0766806920661164	-0.18701973404185104	1.8856479276258624	1.040443582986654	-0.4979562988174126	-0.7025075072325888	1.6425482844610306	0.4344372180760774	2.1635504086415978	0.987276915896036
Club Cell	2.170994112459655	-0.14081131016214232	-2.20161487505205	0.20368262785297822	0.03535821030064584	-1.8308094563249253	-0.0252755956446023	-0.10469345081206854	-4.306630014618664	0.06820267283773014	-0.7178821635103001	4.290953620598651	0.1435736703418803	-5.399184901107722	-1.1654535716323424	0.9475862242564099	1.0462577298766498	-9.83477570071745	-0.330226347686774	-0.018494001403345617	-0.8576990240077368	0.9829720581588531	7.680549114548806	-4.449582153920103	0.8265396011802927	9.015722095624248	3.7605666542880645	1.4157648393192974	0.8017336067662458	0.034446631441332316	5.407140498425367	-2.021370873324148	-0.5407596287855023	-1.4238585546459297	-0.7619279965762218	-1.695743855336638	18.67421778147172	-0.7133242692137325	0.7419837560785137	-1.2296231986076553	0.27909506075982443	1.9549637346032478	-2.64889623535522	-0.5513670918756961	-2.5900579635268013	3.1554854687173637	0.3292318980220683	3.7460918869462376	0.19389006101580716
Fibroblast	8.52255258158213	-0.6704531003363077	-6.145173542703317	1.157969839594289	0.015205214997601147	-4.562521824256777	-1.4579542538948866	0.058878644591307754	-0.0813525231922113	-12.119669882259862	0.4359079068302356	-2.1692547513059903	8.15304868616454	5.504969499645728	-3.2780271607377043	6.25776288499756	0.14793513572523523	0.15277689149986134	-7.071960024671578	0.2700569538945852	-1.7436804411319784	3.757048574035059	9.369141417699275	-7.458133549417846	4.078346821074296	2.799939526931459	-9.554579917303286	-7.6875751154100875	0.24236401747375497	0.3490336801896754	-1.7996003944943841	-7.280685009260208	3.6598987530313885	-3.6204198655059856	-1.8962477203844506	-1.0957201706408588	72.701988838015	0.23125743976277538	0.6698133522716733	-0.24794487177547675	-0.7140535963535255	-0.21896267646317033	-2.0676324366511762	-1.1237984490288073	-8.558608759533724	1.6391941914696848	5.05772472877245	12.20110337895038	9.373478955519909
Lymphatic Cell	1.4382870365655647	0.04903251261018971	-0.14062797019450243	0.4385685850133635	0.0	0.00919359611441057	0.8607929991566637	-0.10215106793789523	0.04630848413184584	-0.23664997405612395	0.0943194860626566	-0.25673968408391	2.0035229458219184	1.495151131050993	-0.2744458691931452	0.1515240841078779	-0.2914710471827944	-0.128710345601748	-0.1259863171234041	-0.2226893281046116	0.21724127114792385	0.5257374963203675	0.9050584619297517	1.4736994067840352	2.2589006156666565	-0.34288708471153495	0.7194840218425754	-0.43584455653501963	-0.04086042717515809	0.2689978122364574	3.016180532646253	-0.36093377338056315	-0.09602200386162152	1.2176407298197112	-0.6854336658632769	2.2268932810461157	4.865795869441743	-0.1988540789191027	0.3166683106074752	0.10793962845437595	-0.3313099636785735	0.2097501928324782	1.6538257899145237	0.08648790418741796	0.32586190672188575	0.9523884567409765	0.10793962845437595	-0.2519726342468082	1.1686082172095213
Macrophage	0.4836280083249652	-3.840618704430707	-6.240887920894283	1.1707341482098288	0.11413010263327397	1.0747187459227714	-1.6063396486836066	3.2146451055546064	0.6599393152623594	-15.810422144521537	-1.7799892321736481	-23.922947592100012	2.340354309414041	-3.471524063777015	-2.7501377827138462	3.3808207856082175	0.26418563296057596	-17.09268825366194	-3.5192086303004624	0.2955235942288167	-3.059928075263224	0.8802213180492774	4.291184205536594	-8.549873784641964	-2.053367217641868	0.5818321903971001	-4.157071144443697	-4.31227505412221	0.9969887566114072	-0.07743385515819004	2.1648591133634825	-6.845818575238959	5.275583776706892	-1.3054133481249706	-2.1631850844152454	-1.3454890088774523	51.549439486006094	0.3455267169750564	0.3507020967931744	-1.0228177516478074	-1.504064492988132	0.7833209972339117	-12.926571952804382	-0.8997923016428675	-7.528974808110163	1.0313168018439023	1.3171080342269346	-4.353768674878713	-2.5441311880755237
Mast Cell	2.293888084024234	-0.11250740199944294	-1.0087932691257375	0.12244132045113913	0.0	0.2834632079123542	-0.32497004547409253	-0.37548671605016004	0.3041781231333331	0.5657713090279995	-0.3216587393235272	0.41645450377343424	0.22593888943625298	-0.8332940431457715	-0.052287834331021056	0.1269077333984134	0.19321086352950195	-1.001939635465265	-1.2959528187875602	-0.13553253081383954	-1.2008490258585307	0.09356365053341764	0.32566310955211786	-0.49792803650129913	-1.1745125908935685	-0.9383317545264971	-0.2585129011034428	0.36185645584899545	0.39427645327662414	0.07515894890585648	-0.009856911331915604	-0.3828793995490967	-0.3072584079245567	0.09926217739718135	0.21477285706806734	0.6086642747457885	5.927623045110965	-0.2414943276319323	-0.05174878449255692	-0.1868962797074935	-0.2751464389760504	0.11219937352032058	-1.1246889843955266	-0.20491594573615174	-0.17680834701623613	-0.5010853284123034	-0.20468492437680996	2.7409914214703437	-1.8634952915705132
Monocyte	5.5935006652768635	-0.023797854753042844	0.47369365465323415	0.6496391274607309	0.0796329104158487	1.8021639447384286	1.0361480191231507	0.9430508113292472	-0.01779021853094136	1.1190914755557562	-0.5686841140030465	-1.951498127519856	4.2807263825043425	5.128776157659443	-0.32056239193565444	3.2308073380974314	0.888135939383559	-1.7896092542531565	-1.379365968783702	0.01326333771569588	4.0487025870743425	0.8667496005788244	2.6331004181200073	1.080697603220847	2.248125165986117	1.5994379527155076	-0.6493429763793597	0.30042411840241284	0.8063347799790996	0.29771645137273334	1.6133676303642885	-0.6763033016084736	0.11921138707624263	0.056469665122887	-0.9239384897564701	-0.07293778061199264	21.533473008054315	0.4996597583948876	0.5069894976588247	0.4866714181118935	0.7797129131286957	0.1938203059331156	4.1045376427371485	0.32391524524974985	-1.1802255202102394	0.5376834418780827	-0.0703147281769906	3.0493090325142247	0.5701965998829065
Myofibroblast	0.09677722563004787	-0.08619924980536822	-2.6332407903989767	-0.12164672198381599	-0.09835266883797888	-1.5886094118830068	-1.4372543322639202	-0.12310963353403764	-1.2421244377958935	-0.8282330007408748	-0.011590760744063873	-3.5600515232932493	1.1864212672297614	1.6535401783813064	-0.8210309746474759	-2.2932826524590064	-0.546341198178933	1.802419561530787	-0.8024632511254318	0.0739332991150482	0.1829764754354161	0.010240380851551578	1.7552687969505658	-2.1882906158161757	0.18747774174379042	0.5577068956075782	-0.9206214917202578	-1.8737646325185198	-0.06414304489433405	0.07427089408817628	-2.9225596823697364	-1.478665982300964	0.24869496353768117	-0.9792504853868332	0.15664406753142632	-2.0322092065732957	10.438774164093175	-0.24228065904824775	0.5804382904648685	-0.2579225594698485	-0.7350567881575264	-0.007652152724236343	0.6940952647513201	-0.0022506331541871597	-2.3411086069854834	0.34625991077169455	0.07359570414192013	0.49795258536390913	-1.6797600546275866
NA	7.385295383960504	-0.9780485594122743	-4.235491898611075	0.595508167156136	0.1494160620627915	-2.5569857479867775	-1.990408746075551	0.2781607015967436	2.119426523671883	-13.896090557554682	-0.257134636925775	0.06899618536446807	3.813518639829532	3.6500870566968535	-1.7539145203702229	2.990005791430944	0.7715760632969909	4.075703746633634	-3.9935468390844555	0.12375698743416387	-1.2574839053001237	1.5237231443052253	4.8772315652863485	-1.2466629465755372	0.6572107313352222	4.926812683692749	-8.692102377677967	-7.208309473575056	0.9425135758032768	0.35467116553323225	-0.44830225718762295	-3.8480139494456282	1.7165904228155062	-3.3000834906575642	-1.3699837877878225	0.9140559293826676	37.73237574261506	0.3513764128069712	1.994767027647323	0.332230508102515	-1.3852214724730743	2.6076192629741377	-1.977673435429045	0.24673312602624053	-3.042986226334211	1.7080567468753027	2.4038594611814412	2.0786971459071473	1.3387418824867974
Natural Killer Cell	0.07522509574223661	-0.4411776646266767	-2.1097560264261515	0.11770294831310156	0.01901891837173689	-0.9827915493488225	-1.0279742391478683	0.5144124084462897	0.1767840784607243	-6.729737093043265	-0.13609243915375235	-7.322776908210635	-0.18836894734368745	-1.1904345883876601	-0.2536082603630175	0.08417317361659582	-0.7490868082120413	-0.86314928377778	-0.9545013335597363	-0.024938939474925117	-2.3186749320820557	-0.17908063837144386	0.4001117711120319	-1.9448630248364862	-1.3186676891802833	-0.8978188326521984	-2.0027363345866194	-2.123059062353431	0.06918599375478884	-0.048619023887678026	0.15448192999440313	-2.0107998116064794	0.03254310451264103	-0.7298637511815738	-1.1590482696078261	-1.1170637521288935	12.297704067695628	-0.2733076409305231	-0.1214965250545124	0.1295259789645838	-0.41491182387000247	-0.03111413390152663	-2.3352271749941305	-1.0148072956597427	-0.8889217894425219	0.5444548143894805	0.0011227626230184567	-2.472017087898546	-1.5269911904148896
Pericyte	-2.301981988343115	-0.3476793294515689	-2.215753539185694	-0.04694924079656097	0.2265144226926577	-0.967612401782781	-0.7624876470094032	-0.25047517190728547	0.6659100554950785	-5.943259668585549	0.01689567708371407	-4.143394733216239	-0.3633218744753655	2.2883703814853913	-0.34556196838481185	3.735975573666883	0.08720070679011509	0.9426793949354587	-3.341865540822857	0.09800356937561001	-1.0285405467649724	1.0038235971693599	-0.4601803404169131	-0.05429518735469752	1.6612642083974105	0.7816519252360712	-4.893221425275442	-3.2811966645427173	0.9000080877227536	0.13093069453619857	-0.7241590905560672	-0.9826499865017899	1.3220759289380406	-1.0881507425117334	-1.4377313757783494	1.6197812160691099	14.389002455101	0.24611081542274552	0.7159057035407491	-0.12492430293866338	-0.718131093233361	0.2975108356045304	-1.770934869365355	0.18192020593973462	-1.099904257004752	0.26793259784544526	0.44054073623648327	1.5136971054795498	0.05641254842145453
Transient AEC	10.884640867932967	-1.8081492106516794	2.4022599492454257	0.7613304497431959	0.13952274294836767	0.2094603619222991	0.10880345651087266	5.727880549668705	1.0064646111514512	4.549946704318334	0.08980136496400738	-1.1024020001807466	3.590292123562819	1.1000781442581482	-2.9000873314955573	3.5720015497001203	0.474151468117366	-6.32423681196294	-3.0551590205327717	-0.02962263532795417	4.608199766827515	3.6440737217265506	1.7630885998828676	-1.6414778250570004	1.1506481213153674	-4.325766412324519	-1.3447357846485675	-1.5573359631404446	0.8683975419972956	0.1872270662133939	6.054166893182982	-5.967446595621971	0.5605845475306409	1.4177283602847912	0.7824475112870327	6.230662444967298	37.473900060786136	-0.8675424152392607	1.4023360786401644	-0.6502488311059557	-1.9357067066727356	-0.27582733710504703	6.605253658782779	-0.8652511977425414	-6.023969821559555	4.240188459669279	2.915727665176866	2.6787400548680567	1.304988709612888
[truncated: 227 more columns]
