# Supplementary material for: SenSet defines cell-type specific senescence signatures in the aged human lung
Source: EMBO J. 2026 Apr 10;45(10):3589–638. doi: 10.1038/s44318-026-00762-8 (PMC13187336; doi:10.1038/s44318-026-00762-8)
Supplement: Supplementary file 6 — Source data Fig. 7 [file 44318_2026_762_MOESM6_ESM.zip › Figure 7/7B/B_Fridman_pvalue.csv]

Cell Type	ALDH1A1	ALDH1A3	AOPEP	BMI1	CCN2	CCN4	CCNB1	CCND1	CD44	CDC25B	CDKN1A	CDKN1C	CDKN2A	CDKN2B	CDKN2D	CITED2	CLTB	COL1A2	COL3A1	CREG1	CRYAB	CXCL14	CYP1B1	E2F4	EGR1	EIF2S2	ESM1	F3	FILIP1L	FN1	GSN	GUK1	HBS1L	HPS5	HSPA2	HTATIP2	ID1	IFI16	IFNG	IGFBP1	IGFBP2	IGFBP3	IGFBP4	IGFBP5	IGFBP6	IGFBP7	IGSF3	ING1	IRF5
AT1	0.9760563921537053	4.5330845752695364e-10	0.0011844896945774565	0.09144163266113181	0.8710593588200111	0.9999996339591675	0.9999996339591675	6.967114270658394e-57	2.4172173975942402e-58	0.010333046572139052	8.9e-99	0.9999977705819171	0.9999999762109899	0.00027779885493786925	0.9999954793349247	2.762397773163481e-14	1.75300452059172e-24	0.0016021853483585487	0.002292232904086898	0.510809502613812	0.892927701711736	0.9999970853554447	0.9186647681384578	5.330362287780146e-09	0.8320943036663493	3.053599359343348e-35	0.9999996339591675	2.846980157259432e-24	4.027123086406746e-34	1.4625917009717998e-07	5.6576110103001085e-58	1.9405289200761224e-12	4.958299981719663e-10	0.9760563921537053	0.9999996339591675	0.0018287445374488768	2.7740456712998537e-11	0.0029182442548582525	0.9999999762109899	0.9999999762109899	0.9999996339591675	0.5550829136838982	0.8780741775327321	0.9999999762109899	0.9999999674619973	5.404260740613734e-20	0.9999977705819171	0.9999996339591675	0.9999977705819171
AT2	0.4473621905275991	0.0004295574643608064	3.4582410442279126e-19	2.910563614706059e-05	0.10700265000238475	0.9999968375780792	0.04053251197798422	8.9e-99	3.142223495652697e-74	2.228383319847591e-24	8.9e-99	0.9999898357643785	0.9999981041175803	0.9999968375780792	0.8694685690711572	3.499325737000261e-24	6.530120260900449e-63	6.549581386423311e-12	1.4773763280969517e-08	2.1725109580559682e-06	0.6152822643615807	0.7275021771567662	0.018620008822213818	3.7677109591235504e-21	0.9999898357643785	1.2324829746373768e-27	0.9982024968938431	5.5506400063875095e-87	3.499325737000261e-24	0.999989349319295	8.9e-99	2.2777916081796038e-48	1.0711748844680498e-27	4.327354964468957e-06	0.999964630080233	9.028519600923409e-08	0.0509045192706642	1.202326474739165e-07	0.9999981041175803	0.9999981041175803	0.9982024968938431	0.5547757255893726	0.9261347679058091	0.999964630080233	0.9999898357643785	7.83997625989126e-88	0.0004308708035721471	0.9999968375780792	0.9878969467847855
Ciliated Cell	0.9999999999964835	0.9999843092219501	1.0	0.9998294432294887	0.21714706138865383	1.0	0.9999999999997491	0.07941670236141793	0.13446624129177792	0.9954502320822274	1.9059807604283137e-13	1.0	1.0	0.9861895017297599	1.0	0.9875159025445047	0.9999999999964835	0.9999968573641007	1.0	1.0	0.9999999991440474	1.0	0.09739494201619558	0.9999999999999958	0.9999998448417431	1.0	1.0	0.00023295756596668248	0.9999999999997491	0.9999999901624593	0.9999999999999207	0.7385010220656145	0.8217366341956411	1.0	1.0	1.0	0.000235517198010422	0.22501599789083948	1.0	1.0	0.9999999008157303	0.9999504975195384	0.44506686077378405	0.11271270355635503	1.0	0.9999843092219501	0.9999999999964835	1.0	0.9999999999999998
Club Cell	2.2714910659062327e-07	0.8999561200615098	0.001966259512007003	0.9999997875519804	0.9999999999159379	0.9999999999274046	0.9999132155644568	4.93098395025745e-06	5.130025582292925e-07	0.9999999908797799	7.06262295020229e-76	0.999999998342679	0.9999834332452661	0.9578540519270198	0.9999999999274046	0.9995540661663981	0.980358784130418	0.9999999999159379	0.9999997860162229	0.5167108429159566	0.9999999999274046	0.9999999999274046	0.9999999999274046	0.9999999999274046	0.8664213150018751	0.9999999999274046	0.9999999999274046	1.3107945181043697e-14	0.9999999999274046	0.9999761815482773	1.8730312789997773e-09	0.997904362442511	0.9999999999274046	0.9999999908797799	0.9999999999274046	0.9999999998490806	5.2865343231871045e-20	1.59628233564606e-05	1.0	0.9999999999274046	0.0004355775399609692	0.9999999999274046	0.9997348547051425	0.9999834332452661	0.9999999999274046	0.09793993654613285	0.5167108429159566	0.9999932097203604	0.9999999999274046
Fibroblast	0.9999973869474191	0.999991687737276	0.9999999819126408	0.007878222953204249	0.00017667930588787913	8.318623634268745e-15	2.1016830880065277e-07	0.8934607473020261	0.9992252370770611	0.04284886161871716	8.9e-99	0.9999965740564432	0.9999999819126408	0.9999999819126408	0.9999473117646924	0.284034789404016	0.8359150383674274	0.0009220834105356885	2.7548462419641823e-22	0.27198063512735454	0.883895267404691	0.999991687737276	2.512790075654826e-33	0.8156413108423617	0.017567909530715797	0.9993690600457277	0.9999999819126408	0.9999473117646924	3.909521418143382e-06	8.640702080189115e-20	0.9999973869474191	3.4718804743160106e-10	2.2091205603779193e-09	0.0022509335147409553	0.9999984713397624	0.9999958721145065	0.0007248590526278083	1.9259940715296866e-06	0.9999999819126408	0.9999999819126408	0.9134183978628794	2.702729676076665e-26	8.9e-99	3.4572444734808233e-93	0.13754071828849054	5.3557547682378963e-05	0.9999999819126408	0.9999999819126408	0.9999999819126408
Lymphatic Cell	0.6453763591837419	1.0	0.9999968942928096	1.0	0.9999984301957262	1.0	1.0	0.19782278871829936	0.9999999999538858	1.0	0.0001003125013287351	1.0	1.0	1.0	1.0	1.0	0.9999999999995307	1.0	1.0	1.0	1.0	1.0	1.0	0.9999999999999778	1.0	1.0	1.0	1.0	0.005419876676038105	1.0	0.9253221137463982	0.9990111597516615	0.9999999976089747	1.0	1.0	1.0	1.0	0.9999999851970568	1.0	1.0	1.0	1.0	1.0	0.9999999999998527	1.0	0.8576933254795328	1.0	1.0	1.0
Macrophage	0.012202844362040345	0.9999999775454089	0.9999999775454089	0.9999989885603074	0.9999999914785983	0.9999999914785983	0.00018091014553059623	0.7592554602264234	2.0614983442619522e-60	0.9999991232268405	8.9e-99	0.9999999775454089	0.9999828846886436	0.9999997771513562	0.9998915504128926	0.9999997771513562	0.9992644439718871	0.9999999775454089	4.350765607865785e-05	0.01827475488536655	0.9999999914785983	0.9999999775454089	0.9999999407465384	0.9999999914785983	0.9999999775454089	4.997901780327805e-11	0.9999999775454089	0.011599731140175687	3.2328250924845795e-26	4.7388923942283113e-23	5.7020671158294395e-84	5.950215336215628e-07	0.21558442172367073	8.627517175133169e-05	0.9999999775454089	0.9960171908926829	0.9999999775454089	0.7592554602264234	0.9999999914785983	0.9999999914785983	0.9987542456073996	0.11468067486322654	0.018103841475999503	0.20742785078115158	0.9999997771513562	0.9999999914785983	0.9999998030081152	0.9999997771513562	0.6042870461475787
Mast Cell	1.0	1.0	1.0	1.0	1.0	1.0	1.0	1.0	0.9999999999999989	1.0	2.7046887463025737e-07	1.0	1.0	1.0	1.0	1.0	1.0	0.9999999735693844	0.9999840422622288	1.0	1.0	1.0	0.9999840422622288	1.0	1.0	1.0	1.0	1.0	0.9903804182327236	1.0	1.0	1.0	0.9999999999752035	1.0	1.0	1.0	1.0	1.0	1.0	1.0	1.0	1.0	1.0	0.9999999999991086	1.0	0.9999797601591905	1.0	1.0	1.0
Monocyte	0.003567571778305167	0.9999999999997581	0.9999999999997581	0.9999999998037062	0.9999999999997581	0.9999999999997581	0.9999999997896903	0.9990818790848978	0.9150306102402911	0.9999999998037062	8.9e-99	0.9999999999997581	0.9999999999997581	0.9999999999997581	0.9999999999997581	0.9999999998037062	0.9999999998037062	0.9423025867197832	0.9999999999997581	0.9544432858064672	0.9999999999997581	0.9999999999997581	0.81882407964106	0.9999999998037062	0.9999999999997581	0.9999999999997581	0.9999999999997581	0.9999999999945375	0.9999999981630041	4.796867507727322e-06	2.5573702371564258e-05	0.9998323498814057	0.9999978320046999	0.0006776319657520082	0.9999999999997581	0.9999999981630041	0.9999999999945375	0.000907268949059146	0.9999999999997581	1.0	0.9999999999997581	0.9999999999862769	0.9999999999945375	0.9999999999997581	0.9999999999997581	0.9999999999997581	0.9999999999997581	0.9999999999997581	0.05234588902781004
Myofibroblast	1.0	1.0	1.0	1.0	0.9998382513567173	0.999999999998522	0.999892902840102	0.23758287147312163	0.9999987009300426	1.0	1.4513541274087214e-23	0.9999999999999972	1.0	1.0	1.0	1.0	1.0	0.17179632006427287	0.9999999999887847	1.0	1.0	1.0	0.9999999545023288	0.9999999999999984	0.9999999545023288	0.9999999294068206	1.0	0.9999999999887847	0.9956960177175598	0.009488940166947618	0.9351691257065073	0.9738727137856202	1.0	0.9999999999999999	1.0	0.9999999999999238	1.0	0.9999999683314224	1.0	1.0	0.9992677170066903	0.9999998665827395	0.9328109566942469	0.6954791997392736	0.9980221971308201	1.0	1.0	1.0	1.0
NA	0.9999999979483426	0.9999999995398873	6.429275905076871e-07	0.9935895778059722	0.6774036622052702	0.9999999998822539	0.33752571571296747	0.9999999998822539	5.844684191327372e-09	0.9185864544857838	8.9e-99	0.8744662613258176	0.9999999998822539	0.3557342133254911	0.9999999997870798	0.9999999979483426	0.9999999998822539	4.0445570406343276e-05	3.006814061058125e-36	0.9999999554868959	0.9999999998822539	0.9999999998822539	0.0013307878279206682	0.9999999995398873	0.00849759538080514	2.4333480677335834e-11	0.9999999997870798	0.9999999998822539	0.9412129308490553	2.4970754208215995e-06	6.737049843864707e-05	9.306194268560622e-07	0.14628068289073207	0.01571438414875608	0.9999999995398873	0.9999999998822539	0.9623386554073841	0.9967805781916903	0.9999999998822539	0.9999999998822539	0.9998813686582921	0.0002841275503123893	0.005359117734182875	1.916246777297997e-05	0.9999999998822539	1.9470746300247423e-06	0.998901623860821	0.9999997995237571	0.9999999998822539
Natural Killer Cell	0.9999999999999997	1.0	1.0	1.0	1.0	1.0	0.999175423462531	1.0	7.082267258609353e-28	1.0	8.10712408387956e-33	1.0	1.0	1.0	1.0	1.0	0.9999998980755115	0.9999999999999999	0.9999870429304814	3.5266433284347046e-13	1.0	1.0	0.14894263134474267	1.0	1.0	0.012665360194380021	1.0	0.9999870429304814	1.0	2.4569892291220286e-05	0.0008656521313835553	0.9651892837890447	1.0	1.0	1.0	0.9999999644259916	1.0	0.010057505134701408	1.0	1.0	1.0	0.9999010965882787	0.9999999669719498	0.9999991790370802	1.0	0.9999999636028201	1.0	1.0	1.0
Pericyte	0.9999999999999998	0.9999999999999997	0.8653516508600998	0.9999999740126618	0.2081720829279711	0.9656559264936247	0.9999999934056828	0.9999999999898883	0.022571997590663462	0.9999999999999271	5.338483877678031e-45	0.9999999999898883	0.9999999999999998	0.9999999999999997	0.9999999999981286	0.9999999999999998	0.9999999999999998	0.005463478036122682	0.14149560892663024	0.9999804396656408	0.9999999740126618	0.9999999999999998	0.9999999999999409	0.9999999999999997	0.9996422729391392	0.001330710992509821	0.9999999999999997	0.9999999995959832	0.670505168297897	2.8515489673335373e-22	0.9999999995959832	0.9656559264936247	0.8654170893285056	0.9999999999999998	0.9999999999999998	0.9999999999999998	0.9999999999898883	0.999999223026282	0.9999999999999998	1.0	0.9999999999999997	0.9997385307306402	0.9999999998509261	0.9502918787854161	0.9999999999999997	0.00037128838896006365	0.9999999999999997	0.9999999999999739	0.9999999999999998
Transient AEC	0.012156949962342081	0.6948910974568939	0.9975970058677652	0.01571044133062957	0.9855568593962054	0.858555088156803	0.01022928833606788	1.1009404462326932e-07	0.9912065464725226	1.306479523959769e-06	8.9e-99	0.9912065464725226	0.9999415491120177	0.9999788787524163	0.9999415491120177	0.9879938369126192	0.04000261702002678	7.096950759662086e-16	7.008957034025154e-23	0.005842124098780536	0.13779538670476038	0.9921791715532978	2.120378080501323e-06	0.009866872094811022	0.9751737564679406	0.06443485184224039	0.9999788787524163	0.6948910974568939	0.01571044133062957	0.012862183386305303	6.354993312939949e-05	0.021824181559184638	0.9983075756734001	0.03089956213923651	0.9999499829966818	0.06642058251423014	0.7702107772044023	9.434036258129918e-07	0.9999788787524163	1.0	0.9997424022690078	0.1478911278394096	0.008957363424445986	0.13526103025716224	0.9999788787524163	3.0497875955180237e-14	0.9999415491120177	0.9921791715532978	0.9999788787524163
[truncated: 40 more columns]
