# Supplementary material for: SenSet defines cell-type specific senescence signatures in the aged human lung
Source: EMBO J. 2026 Apr 10;45(10):3589–638. doi: 10.1038/s44318-026-00762-8 (PMC13187336; doi:10.1038/s44318-026-00762-8)
Supplement: Supplementary file 6 — Source data Fig. 7 [file 44318_2026_762_MOESM6_ESM.zip › Figure 7/7B/B_GO_statistic.csv]

Cell Type	ABI3	ABL1	AKT3	ARG2	ARNTL	ATM	B2M	BCL6	BMPR1A	CALR	CDK2	CDK6	CDKN1A	CDKN1B	CDKN2A	CDKN2B	CGAS	ECRG4	EEF1E1	FBXO5	HLA-G	HMGA1	HMGA2	HRAS	ID2	IGF1R	ING2	KAT5	KAT6A	KIR2DL4	LMNA	MAGEA2	MAGEA2B	MAP2K1	MAP2K3	MAP2K4	MAP2K6	MAP2K7	MAP3K3	MAP3K5	MAPK10	MAPK11	MAPK14	MAPK8	MAPK9	MAPKAPK5	NEK4	NEK6	NPM1
AT1	-0.1896292964522148	15.253694324490343	2.0854071438053277	2.487123414398649	6.926723336769866	3.913434563221396	19.78873401123551	-0.29108233833412994	6.719122174642438	2.9315926214205774	1.4500745054470392	11.470004898219587	36.786430844145684	2.3006760396259933	-0.011953222363401132	-4.55878158015408	0.11413064776427147	0.06454704304210984	3.433758528576965	0.2462063321845363	5.969952219130023	3.189879166659492	3.3652336362850863	6.021646373364201	2.568696153038128	0.9577870431676626	0.5811988319763196	2.7095163091230146	12.4395770352302	-0.015097583416051018	13.396196121761129	0.0	0.0	5.75481746840546	9.317104885061731	14.216504116037505	-0.15876161553831733	2.3345807655156583	8.4273383486246	-0.9489799704581927	1.8358865334464114	0.3162962505976143	8.767619742405397	11.273035182108627	7.7859101570994005	4.384809699318985	4.633335847365459	5.392226850842125	3.8062633630429383
AT2	-0.30217266537702475	12.871584339802148	4.207731725832152	1.8546328038650823	7.804392721419496	2.348922588760497	36.656195808321954	-4.845069828277392	-2.165848833574789	6.483239931364556	0.9694439070103411	18.24069638126081	57.25176839168913	2.3567707705716123	0.08133206923236805	-0.20319753591230424	-1.117405302214247	0.0887950819730483	3.7105635985374494	-1.3465186349499114	6.847702833854228	4.910806025366809	3.845672799623441	8.47252755265284	0.9582195590164224	-9.932132116283212	1.5428897006905697	1.6880518145149097	5.230164760906151	-0.003500694528884088	13.836228692673906	0.0	0.0	4.8371990576035	14.83015081811239	11.973758711828292	-4.460251174816448	4.4913647268850445	7.520137947438615	5.579919707320506	-13.162632859063729	1.5615078468328125	11.067447201071069	6.518263383899273	5.407091739009168	6.865762050443133	6.279757138659487	1.4372204486220146	0.6059772312893127
Ciliated Cell	0.040733366273927506	1.9766347189580453	1.7931004709191996	0.5276609631116815	1.6314675603022228	1.4338353017139078	3.6218881567348413	-0.8928566607399971	1.2020244714244814	2.1774923526536187	0.008739726097087893	1.890433968107601	7.931457499644711	-0.0435945861271408	0.0766806920661164	1.8856479276258624	-0.2848734530217459	-1.1308061081690448	-0.17952854024434714	-0.581972118143585	1.051836440220358	0.5282852292614736	-0.689553984624405	1.4383092091207506	1.4280088176491825	-1.4898111664785898	-0.7542175533070254	0.6263470369579657	1.3924776692901883	0.03735192462922088	3.4270650958205904	0.0	0.0	0.015294520669903814	1.250301053675062	3.8710743948601447	-0.8204938095432753	0.9902942022866973	0.4402116799616533	1.8749313587210998	-3.679580753411451	0.23170678593112784	0.5862899590129795	2.6917315935447728	2.134678099213718	0.2157359769322827	-1.932207777964515	1.6435887280440173	0.40972668298014436
Club Cell	-0.14081131016214232	-0.7146363902991081	3.241132446090139	-0.3260275602135723	3.3597620040089855	-5.399184901107722	-1.5499188614482713	-9.83477570071745	-0.5337017985262719	-4.7456381061835184	-0.4710790932516124	-1.695743855336638	18.67421778147172	-0.7133242692137325	-1.2296231986076553	1.9549637346032478	-1.109018553160296	-0.15846279171066788	-0.38964471515293747	-0.2859733376073719	0.8320366979379712	0.2643026219973277	-4.01825342365492	0.9795191079341806	3.3196387223982917	2.9024394644524683	-1.0288686725451992	0.8999355111559302	-0.2384331189140817	0.0	6.038519352907173	0.0	0.0	-3.6455696000055733	3.137212456128397	7.926910207178736	-1.1152752989674026	0.501368372622439	-0.7092635997495177	-4.620641308050375	-4.66529486035584	0.09745606714115511	0.39449265726837757	3.1393809088694913	-0.4509138639395253	0.7754083142533431	-0.5255942713987409	-1.6403723455337906	-1.029324461974856
Fibroblast	-0.6704531003363077	12.61109287496097	-1.2327480038601666	0.38537584964592775	0.9431465743069585	5.504969499645728	-19.532675924795264	0.15277689149986134	10.148573361153565	-17.696192963242453	-2.594556852698461	-1.0957201706408588	72.701988838015	0.23125743976277538	-0.24794487177547675	-0.21896267646317033	-5.723628956200346	0.3075608920534907	1.0498288711857353	-2.8761126176327023	-0.38092230723906906	-5.560264061946745	9.40995895220732	-0.12452747763322244	3.943431764452646	12.311486911265934	-2.0175115640398293	1.5453895522222942	5.595393926048919	0.03050001769545632	-0.36177638199055057	0.0	0.0	5.040144865437987	2.536421326595158	10.542343463457268	0.5938154170100293	1.722454473253203	-1.8416124316724825	-3.5501268290541073	-3.7743269403013593	0.44588946976687144	5.5623245790525875	9.552290262425641	2.6988019047062246	6.847282686636436	3.5835625667732725	-0.39162574029890557	-7.314628410614145
Lymphatic Cell	0.04903251261018971	2.7240284783438726	1.1059555622076123	0.2584422018828749	-0.5730674911315922	1.495151131050993	0.6806666160261752	-0.128710345601748	-0.6459352529272908	-1.2244508010155708	0.876456162907141	2.2268932810461157	4.865795869441743	-0.1988540789191027	0.10793962845437595	0.2097501928324782	0.2162197604685449	0.01157712103296146	0.299643132617826	-0.3098582394116155	-0.06129064076273714	0.25946371256225387	-0.08887142910596885	0.10555610353582506	0.492027643900862	1.156350089056974	-0.006810071195859682	0.1777428582119377	0.6500212956448066	0.08580689706783198	-0.06401466924108101	0.0	0.0	-0.8624955169556286	1.1222997330776756	-0.8502373888030813	-0.33437449571671035	0.128710345601748	0.07320826535549158	0.5066692969719603	-0.9969944230738574	-0.04664898769163882	1.7232885161122924	0.940470832148222	0.5025832542544445	0.5114363468090621	0.6340176283345363	-0.008172085435031617	-2.159814079766898
Macrophage	-3.840618704430707	2.2679521219113994	-4.3406377381338554	0.9236441657154293	-5.49716005993974	-3.471524063777015	-8.086989973746839	-17.09268825366194	-0.4198293889548327	-15.932702033246722	-1.6878958654505398	-1.3454890088774523	51.549439486006094	0.3455267169750564	-1.0228177516478074	0.7833209972339117	-3.5065044751292964	0.25012709953004025	-1.9061702528754985	-3.353417924645978	0.6501024354801607	-4.3781065473556025	3.431842087251694	-0.021147462467840075	-13.53274724157519	4.475910948320952	-2.213439921191683	1.0191300104579872	-1.3055631571671644	0.042369829456777114	-6.358268531350045	0.0	0.0	-3.7539184632265803	0.41009180121222755	-1.2178612857390665	-0.7298182655833977	0.20049588644087504	-8.064860913659507	3.0857910386289586	0.38798190274657185	0.016505124125435314	-5.675155847619013	3.2073436567132596	-1.9888787798914003	-1.7521996548466752	-3.067095392752839	-13.285730421636282	-9.336191833702557
Mast Cell	-0.11250740199944294	1.8368508281264289	-0.5064758267969447	0.20491594573615174	-1.1142160161053662	-0.8332940431457715	-1.3708037392142942	-1.001939635465265	-1.0353607254500412	0.2019896751844893	-0.22439874704064117	0.6086642747457885	5.927623045110965	-0.2414943276319323	-0.1868962797074935	0.11219937352032058	-0.32666420210926556	0.1276778045962193	0.24249542018907996	-0.4869160183726747	0.17395908358435427	0.13483946673581423	0.7572880159223285	0.24449760530337533	-0.428544621578987	1.8040457950998972	-0.21685204930214327	0.02002185114295357	1.6890741652674754	0.04504916507164553	1.3326082078031212	0.0	0.0	0.5888734449621768	-0.03565429645841347	0.5286538772937548	-0.5299629983300249	0.4469493232065481	0.9468795448221426	0.3741005878941094	-0.4903043316430207	-0.3057182655289449	0.54105202357843	0.6458587135998138	1.070784000549113	-0.3864217270590039	0.4094468558734005	0.6191372430359489	-1.8186771478582093
Monocyte	-0.023797854753042844	3.355592711598053	0.798211778890061	1.6565739577714798	0.9039800222369181	5.128776157659443	5.6267859314581194	-1.7896092542531565	3.5227699970320954	0.27971469635509827	-0.45813514605691147	-0.07293778061199264	21.533473008054315	0.4996597583948876	0.4866714181118935	0.1938203059331156	1.7159310959377359	0.08314441609496435	-0.17897044456721686	-0.20719998871649303	0.6526217919231123	-0.9926455406345884	0.3324613193121759	0.9585458589795617	0.1991616022221319	1.0616910498914167	0.6487400973922827	1.1414931894966205	4.4276067420401235	-0.02452765563213616	2.916506426167911	0.0	0.0	2.6398590088698715	0.4356170870483656	1.7707084691670731	-0.07697812750784258	0.37925319016882547	0.022528635832880558	6.959233107493156	-1.183610103997339	0.11257971821839469	-0.7505526084379672	5.100715842699522	2.3031246525264826	2.055997151946551	1.6745862896134496	2.7306187384858096	0.18173099571856985
Myofibroblast	-0.08619924980536822	1.2209684861465342	-0.02239379988416224	0.9606827618647892	0.22382546718391305	1.6535401783813064	-5.508874771503911	1.802419561530787	0.3821575095809797	-3.233259589305274	-0.7769185648254076	-2.0322092065732957	10.438774164093175	-0.24228065904824775	-0.2579225594698485	-0.007652152724236343	-0.7003970375830442	0.03713544704408814	-0.932999974068287	-1.0670251784001326	-0.06346785494807791	-0.3667406724747977	-1.0013066902978673	-0.601031583825681	0.1928792613138396	1.2944516586307449	-0.27772813122669554	-0.7421462825932159	0.5665968965666175	0.0	-2.047963638652606	0.0	0.0	-0.18286394377770673	0.030045952608398582	-0.20458255371561282	-0.024982028011477475	0.26096091422800116	-1.6721079019033505	-1.028201756490404	0.38125725631930485	0.01237848234802938	1.0687131532657728	0.1998562240918198	-0.710749950092305	-0.3883467507549944	0.5329499309115194	-0.3781063699034428	-3.2988655457498295
NA	-0.9780485594122743	5.841520645713412	1.259561662962419	1.5851501849366707	2.62260130315559	3.6500870566968535	-23.65202553253339	4.075703746633634	8.06917544293237	-10.916759017504777	-0.8409722150235464	0.9140559293826676	37.73237574261506	0.3513764128069712	0.332230508102515	2.6076192629741377	-2.5776233761410867	0.23981124296069145	-0.954226308434585	-1.409581252796233	0.8146503730732491	-3.86818402248879	8.07483063332435	0.7131090122935186	1.8143468136478487	6.02103835112249	-1.3068081864600942	0.39367543987341763	1.3510275291616125	0.039029719516302304	-1.7906068619116624	0.0	0.0	2.5773669364755336	1.55494755604767	6.1896201969335785	1.238149149679175	0.8846166557771737	-1.6207666726254175	4.511570866736755	5.051272594117141	-1.039729654224012	0.04169669203805436	7.51341939974573	0.4915093589767411	0.6943165569885612	1.6856944128773201	-1.394637380378956	-12.481427823571732
Natural Killer Cell	-0.4411776646266767	0.05312708593464607	-0.5367655915772934	-0.028477342892922676	-0.40006073644734924	-1.1904345883876601	-8.804959663034152	-0.86314928377778	-0.7868184369674192	-13.785466612524448	-0.4552292089693016	-1.1170637521288935	12.297704067695628	-0.2733076409305231	0.1295259789645838	-0.03111413390152663	-0.4919401444310263	0.1069346340650609	-0.6112762020139728	-0.6012904192910663	-0.21165776599387334	-2.50884710424453	0.3157514703915997	-0.5168280492412687	-3.640455735807981	-1.2130599563969715	-0.818102686417888	-0.332320724858569	-1.1269474655224347	0.0	-4.152826757666964	0.0	0.0	-0.9204271891066155	-1.1500661686236784	-0.37005235361394684	-0.17103417290647827	-0.08822192368141996	-0.019801449896870965	0.42401300573840967	-0.5869156554054512	0.01901891837173689	-0.7574054585553145	-0.10931625175025157	-0.057635147981614114	-0.4236387515307368	-0.06399746951205204	-0.9619183714936158	-6.909889459373044
Pericyte	-0.3476793294515689	0.5914351208306765	0.519898564789529	-0.6388812933061703	-1.23606353703233	2.2883703814853913	-6.442222285684389	0.9426793949354587	1.3051370404039846	-3.1956379928655974	-0.7014298676761859	1.6197812160691099	14.389002455101	0.24611081542274552	-0.12492430293866338	0.2975108356045304	-1.0988239707462024	0.10055304494578682	-0.1319245578940641	-0.9443862472239669	-0.08642290068395944	-1.787614489197359	0.3039493417054854	-0.10513345868203666	2.2903365024759514	6.065807341755404	-0.5006262579370061	-0.4975798506878965	-0.8457129003680561	-0.031717204551013116	0.030680129742805606	0.0	0.0	0.7563084096105002	1.2115410389632566	1.1027346070021515	0.10191420563155917	0.9375588380699341	-2.312503976501387	-1.0238521044028677	-1.2598298347204189	0.0673234396328044	-0.03912796828466264	0.7894948034731405	-0.18213626319144455	-0.8127641694822967	0.758685039379309	-0.916536467478561	-4.786186662778358
Transient AEC	-1.8081492106516794	7.041570663620986	0.502168292892064	1.844338697266527	-0.8037930418120239	1.1000781442581482	6.575356860677439	-6.32423681196294	2.1030243330998224	2.349013621266113	-2.8574876580380364	6.230662444967298	37.473900060786136	-0.8675424152392607	-0.6502488311059557	-0.27582733710504703	-2.5242689128670195	0.04094164142285777	0.7680604931594851	-3.6081061764076816	2.5062851402075847	0.9159843669291566	2.2335388705055332	3.982984608370899	2.4946854436501202	2.806963374777048	-0.18701165260259123	-0.7254673473871402	2.7135913660218574	-0.07718334951911197	1.730215177337346	0.0	0.0	-0.7530729279957604	1.3161902173746265	1.0034618759705656	-3.2910173413061607	-0.9353977026420998	-2.5594074421685566	2.9033577017686523	-7.300021302787951	0.01715475664210303	1.1540490452919792	1.6635283455809822	-0.317728548248753	0.9836307684063689	0.4746084060796747	1.5185419301404377	-2.3456779741412594
[truncated: 33 more columns]
