# Supplementary material for: SenSet defines cell-type specific senescence signatures in the aged human lung
Source: EMBO J. 2026 Apr 10;45(10):3589–638. doi: 10.1038/s44318-026-00762-8 (PMC13187336; doi:10.1038/s44318-026-00762-8)
Supplement: Supplementary file 6 — Source data Fig. 7 [file 44318_2026_762_MOESM6_ESM.zip › Figure 7/7A.csv]

Gene Set	Cell Type	Statistic	Combined P	$-\log_{10}($Combined $P)$
CellAge	AT1	-inf	1.0	-0.0
CellAge	AT2	-inf	1.0	-0.0
CellAge	Ciliated Cell	-inf	1.0	-0.0
CellAge	Club Cell	-inf	1.0	-0.0
CellAge	Fibroblast	-inf	1.0	-0.0
CellAge	Lymphatic Cell	-inf	1.0	-0.0
CellAge	Macrophage	-inf	1.0	-0.0
CellAge	Mast Cell	-inf	1.0	-0.0
CellAge	Monocyte	-inf	1.0	-0.0
CellAge	Myofibroblast	-inf	1.0	-0.0
CellAge	NA	-inf	1.0	-0.0
CellAge	Natural Killer Cell	-inf	1.0	-0.0
CellAge	Pericyte	-inf	1.0	-0.0
CellAge	Transient AEC	-inf	1.0	-0.0
Fridman	AT1	-79.5254175565882	1.3101174471262991e-11	10.88268976972399
Fridman	AT2	-60.8018726985255	5.42104691301903e-18	17.265916834376455
Fridman	Ciliated Cell	-inf	1.0	-0.0
Fridman	Club Cell	-inf	1.0	-0.0
Fridman	Fibroblast	-67.21987354669152	1.748730581745628e-15	14.757277094966188
Fridman	Lymphatic Cell	-inf	1.0	-0.0
Fridman	Macrophage	-94.98290791932209	4.9664633770743e-08	7.303952762687606
Fridman	Mast Cell	-inf	1.0	-0.0
Fridman	Monocyte	-inf	1.0	-0.0
Fridman	Myofibroblast	-inf	1.0	-0.0
Fridman	NA	-100.62635536750648	5.368118984134493e-07	6.270177866613214
Fridman	Natural Killer Cell	-inf	1.0	-0.0
Fridman	Pericyte	-inf	1.0	-0.0
Fridman	Transient AEC	-inf	1.0	-0.0
GO	AT1	-inf	1.0	-0.0
GO	AT2	-inf	1.0	-0.0
GO	Ciliated Cell	-inf	1.0	-0.0
GO	Club Cell	-inf	1.0	-0.0
GO	Fibroblast	-inf	1.0	-0.0
GO	Lymphatic Cell	-inf	1.0	-0.0
GO	Macrophage	-inf	1.0	-0.0
GO	Mast Cell	-inf	1.0	-0.0
GO	Monocyte	-inf	1.0	-0.0
GO	Myofibroblast	-inf	1.0	-0.0
GO	NA	-inf	1.0	-0.0
GO	Natural Killer Cell	-inf	1.0	-0.0
GO	Pericyte	-inf	1.0	-0.0
GO	Transient AEC	-inf	1.0	-0.0
SenMayo	AT1	-213.38949577244043	0.04507545896956635	1.3460598424883066
SenMayo	AT2	-164.1712339842899	6.402345344841289e-06	5.193660903557424
SenMayo	Ciliated Cell	-inf	1.0	-0.0
SenMayo	Club Cell	-inf	1.0	-0.0
SenMayo	Fibroblast	-180.97103063627426	0.00033996215160049265	3.4685694307989685
SenMayo	Lymphatic Cell	-inf	1.0	-0.0
SenMayo	Macrophage	-159.50453851636507	1.7108132406089955e-06	5.766797397238483
SenMayo	Mast Cell	-inf	1.0	-0.0
SenMayo	Monocyte	-inf	1.0	-0.0
SenMayo	Myofibroblast	-inf	1.0	-0.0
SenMayo	NA	-159.16563333772524	1.5482376716179156e-06	5.810162369525804
SenMayo	Natural Killer Cell	-inf	1.0	-0.0
SenMayo	Pericyte	-inf	1.0	-0.0
SenMayo	Transient AEC	-inf	1.0	-0.0
SenSet	AT1	-24.07897999478282	2.0335693570070233e-61	60.691741010939865
SenSet	AT2	-31.199779566871477	5.069509223770729e-51	50.29503408242701
SenSet	Ciliated Cell	-154.2170730847302	0.0010412469402971785	2.9824462617570684
SenSet	Club Cell	-101.76800118429576	1.0395125432478303e-11	10.983170265899178
SenSet	Fibroblast	-52.519628332128356	1.2676694910964633e-31	30.896993961677598
SenSet	Lymphatic Cell	-249.88976119929157	0.9618500176270902	0.01689264271798674
SenSet	Macrophage	-54.33198821217952	1.8885072887879483e-30	29.723881334652035
SenSet	Mast Cell	-243.52822110332076	0.9323096085037119	0.030439839860849027
SenSet	Monocyte	-113.63888183980256	3.6731247291956603e-09	8.434964323960266
SenSet	Myofibroblast	-212.3566215612011	0.5198146324254869	0.2841514995710516
SenSet	NA	-59.106393224905766	1.3483310675880917e-27	26.870203458562337
SenSet	Natural Killer Cell	-113.20503774721061	3.029410277085707e-09	8.518641905601386
SenSet	Pericyte	-150.51477066291235	0.0004783993953543633	3.320209377921045
SenSet	Transient AEC	-51.136606238664164	1.4829871187578905e-32	31.82886262124179
