# Supplementary material for: SenSet defines cell-type specific senescence signatures in the aged human lung
Source: EMBO J. 2026 Apr 10;45(10):3589–638. doi: 10.1038/s44318-026-00762-8 (PMC13187336; doi:10.1038/s44318-026-00762-8)
Supplement: Supplementary file 7 — Source data Fig. 8 [file 44318_2026_762_MOESM7_ESM.zip › Figure 8/8B.csv]

Cell Type	Gene Set	Mean	Regulation	Age Group
CD1c-positive myeloid dendritic cell	CellAge	0.4343065693430657	Up	$\mathcal{A}$
CD1c-positive myeloid dendritic cell	CellAge	0.4416058394160584	Down	$\mathcal{A}$
CD1c-positive myeloid dendritic cell	CellAge	0.04744525547445255	Up	$\mathcal{Y}$
CD1c-positive myeloid dendritic cell	CellAge	0.072992700729927	Down	$\mathcal{Y}$
CD1c-positive myeloid dendritic cell	Fridman	0.5280898876404494	Up	$\mathcal{A}$
CD1c-positive myeloid dendritic cell	Fridman	0.5393258426966292	Down	$\mathcal{A}$
CD1c-positive myeloid dendritic cell	Fridman	0.14606741573033707	Up	$\mathcal{Y}$
CD1c-positive myeloid dendritic cell	Fridman	0.16853932584269662	Down	$\mathcal{Y}$
CD1c-positive myeloid dendritic cell	GO	0.41975308641975306	Up	$\mathcal{A}$
CD1c-positive myeloid dendritic cell	GO	0.43209876543209874	Down	$\mathcal{A}$
CD1c-positive myeloid dendritic cell	GO	0.024691358024691357	Up	$\mathcal{Y}$
CD1c-positive myeloid dendritic cell	GO	0.06172839506172839	Down	$\mathcal{Y}$
CD1c-positive myeloid dendritic cell	SenMayo	0.408	Up	$\mathcal{A}$
CD1c-positive myeloid dendritic cell	SenMayo	0.408	Down	$\mathcal{A}$
CD1c-positive myeloid dendritic cell	SenMayo	0.048	Up	$\mathcal{Y}$
CD1c-positive myeloid dendritic cell	SenMayo	0.07200000000000001	Down	$\mathcal{Y}$
CD1c-positive myeloid dendritic cell	SenSet	0.7641509433962265	Up	$\mathcal{A}$
CD1c-positive myeloid dendritic cell	SenSet	0.7924528301886793	Down	$\mathcal{A}$
CD1c-positive myeloid dendritic cell	SenSet	0.16981132075471697	Up	$\mathcal{Y}$
CD1c-positive myeloid dendritic cell	SenSet	0.25471698113207547	Down	$\mathcal{Y}$
CD4-positive, alpha-beta T cell	CellAge	0.13138686131386862	Up	$\mathcal{A}$
CD4-positive, alpha-beta T cell	CellAge	0.14598540145985403	Down	$\mathcal{A}$
CD4-positive, alpha-beta T cell	CellAge	0.021897810218978103	Up	$\mathcal{Y}$
CD4-positive, alpha-beta T cell	CellAge	0.05474452554744526	Down	$\mathcal{Y}$
CD4-positive, alpha-beta T cell	Fridman	0.2808988764044944	Up	$\mathcal{A}$
CD4-positive, alpha-beta T cell	Fridman	0.3146067415730337	Down	$\mathcal{A}$
CD4-positive, alpha-beta T cell	Fridman	0.02247191011235955	Up	$\mathcal{Y}$
CD4-positive, alpha-beta T cell	Fridman	0.0449438202247191	Down	$\mathcal{Y}$
CD4-positive, alpha-beta T cell	GO	0.16049382716049382	Up	$\mathcal{A}$
CD4-positive, alpha-beta T cell	GO	0.1728395061728395	Down	$\mathcal{A}$
CD4-positive, alpha-beta T cell	GO	0.0	Up	$\mathcal{Y}$
CD4-positive, alpha-beta T cell	GO	0.024691358024691357	Down	$\mathcal{Y}$
CD4-positive, alpha-beta T cell	SenMayo	0.208	Up	$\mathcal{A}$
CD4-positive, alpha-beta T cell	SenMayo	0.216	Down	$\mathcal{A}$
CD4-positive, alpha-beta T cell	SenMayo	0.032	Up	$\mathcal{Y}$
CD4-positive, alpha-beta T cell	SenMayo	0.032	Down	$\mathcal{Y}$
CD4-positive, alpha-beta T cell	SenSet	0.46226415094339623	Up	$\mathcal{A}$
CD4-positive, alpha-beta T cell	SenSet	0.5283018867924528	Down	$\mathcal{A}$
CD4-positive, alpha-beta T cell	SenSet	0.11320754716981132	Up	$\mathcal{Y}$
CD4-positive, alpha-beta T cell	SenSet	0.19811320754716982	Down	$\mathcal{Y}$
CD8-positive, alpha-beta T cell	CellAge	0.2591240875912409	Up	$\mathcal{A}$
CD8-positive, alpha-beta T cell	CellAge	0.27007299270072993	Down	$\mathcal{A}$
CD8-positive, alpha-beta T cell	CellAge	0.014598540145985401	Up	$\mathcal{Y}$
CD8-positive, alpha-beta T cell	CellAge	0.072992700729927	Down	$\mathcal{Y}$
CD8-positive, alpha-beta T cell	Fridman	0.3595505617977528	Up	$\mathcal{A}$
CD8-positive, alpha-beta T cell	Fridman	0.3707865168539326	Down	$\mathcal{A}$
CD8-positive, alpha-beta T cell	Fridman	0.033707865168539325	Up	$\mathcal{Y}$
CD8-positive, alpha-beta T cell	Fridman	0.12359550561797752	Down	$\mathcal{Y}$
CD8-positive, alpha-beta T cell	GO	0.2222222222222222	Up	$\mathcal{A}$
CD8-positive, alpha-beta T cell	GO	0.2345679012345679	Down	$\mathcal{A}$
CD8-positive, alpha-beta T cell	GO	0.0	Up	$\mathcal{Y}$
CD8-positive, alpha-beta T cell	GO	0.07407407407407407	Down	$\mathcal{Y}$
CD8-positive, alpha-beta T cell	SenMayo	0.224	Up	$\mathcal{A}$
CD8-positive, alpha-beta T cell	SenMayo	0.232	Down	$\mathcal{A}$
CD8-positive, alpha-beta T cell	SenMayo	0.048	Up	$\mathcal{Y}$
CD8-positive, alpha-beta T cell	SenMayo	0.088	Down	$\mathcal{Y}$
CD8-positive, alpha-beta T cell	SenSet	0.5377358490566038	Up	$\mathcal{A}$
CD8-positive, alpha-beta T cell	SenSet	0.5849056603773585	Down	$\mathcal{A}$
CD8-positive, alpha-beta T cell	SenSet	0.11320754716981132	Up	$\mathcal{Y}$
CD8-positive, alpha-beta T cell	SenSet	0.3207547169811321	Down	$\mathcal{Y}$
acinar cell	CellAge	0.291970802919708	Up	$\mathcal{A}$
acinar cell	CellAge	0.3138686131386861	Down	$\mathcal{A}$
acinar cell	Fridman	0.4157303370786517	Up	$\mathcal{A}$
acinar cell	Fridman	0.4269662921348315	Down	$\mathcal{A}$
acinar cell	GO	0.24691358024691357	Up	$\mathcal{A}$
acinar cell	GO	0.2962962962962963	Down	$\mathcal{A}$
acinar cell	SenMayo	0.232	Up	$\mathcal{A}$
acinar cell	SenMayo	0.256	Down	$\mathcal{A}$
acinar cell	SenSet	0.5471698113207547	Up	$\mathcal{A}$
acinar cell	SenSet	0.5943396226415094	Down	$\mathcal{A}$
alveolar macrophage	CellAge	0.22262773722627738	Up	$\mathcal{A}$
alveolar macrophage	CellAge	0.43430656934306566	Down	$\mathcal{A}$
alveolar macrophage	CellAge	0.08394160583941605	Up	$\mathcal{Y}$
alveolar macrophage	CellAge	0.25182481751824815	Down	$\mathcal{Y}$
alveolar macrophage	Fridman	0.2696629213483146	Up	$\mathcal{A}$
alveolar macrophage	Fridman	0.4943820224719101	Down	$\mathcal{A}$
alveolar macrophage	Fridman	0.16853932584269662	Up	$\mathcal{Y}$
alveolar macrophage	Fridman	0.348314606741573	Down	$\mathcal{Y}$
alveolar macrophage	GO	0.19753086419753085	Up	$\mathcal{A}$
alveolar macrophage	GO	0.43209876543209874	Down	$\mathcal{A}$
alveolar macrophage	GO	0.04938271604938271	Up	$\mathcal{Y}$
alveolar macrophage	GO	0.20987654320987653	Down	$\mathcal{Y}$
alveolar macrophage	SenMayo	0.304	Up	$\mathcal{A}$
alveolar macrophage	SenMayo	0.4	Down	$\mathcal{A}$
alveolar macrophage	SenMayo	0.056	Up	$\mathcal{Y}$
alveolar macrophage	SenMayo	0.224	Down	$\mathcal{Y}$
alveolar macrophage	SenSet	0.330188679245283	Up	$\mathcal{A}$
alveolar macrophage	SenSet	0.7641509433962264	Down	$\mathcal{A}$
alveolar macrophage	SenSet	0.29245283018867924	Up	$\mathcal{Y}$
alveolar macrophage	SenSet	0.6132075471698113	Down	$\mathcal{Y}$
alveolar type 1 fibroblast cell	CellAge	0.06934306569343066	Up	$\mathcal{A}$
alveolar type 1 fibroblast cell	CellAge	0.15693430656934307	Down	$\mathcal{A}$
alveolar type 1 fibroblast cell	CellAge	0.025547445255474453	Up	$\mathcal{Y}$
alveolar type 1 fibroblast cell	CellAge	0.11678832116788321	Down	$\mathcal{Y}$
alveolar type 1 fibroblast cell	Fridman	0.1797752808988764	Up	$\mathcal{A}$
alveolar type 1 fibroblast cell	Fridman	0.3033707865168539	Down	$\mathcal{A}$
alveolar type 1 fibroblast cell	Fridman	0.10112359550561797	Up	$\mathcal{Y}$
alveolar type 1 fibroblast cell	Fridman	0.2584269662921348	Down	$\mathcal{Y}$
alveolar type 1 fibroblast cell	GO	0.04938271604938271	Up	$\mathcal{A}$
alveolar type 1 fibroblast cell	GO	0.09876543209876543	Down	$\mathcal{A}$
alveolar type 1 fibroblast cell	GO	0.024691358024691357	Up	$\mathcal{Y}$
alveolar type 1 fibroblast cell	GO	0.09876543209876543	Down	$\mathcal{Y}$
alveolar type 1 fibroblast cell	SenMayo	0.136	Up	$\mathcal{A}$
alveolar type 1 fibroblast cell	SenMayo	0.224	Down	$\mathcal{A}$
alveolar type 1 fibroblast cell	SenMayo	0.072	Up	$\mathcal{Y}$
alveolar type 1 fibroblast cell	SenMayo	0.192	Down	$\mathcal{Y}$
alveolar type 1 fibroblast cell	SenSet	0.24528301886792453	Up	$\mathcal{A}$
alveolar type 1 fibroblast cell	SenSet	0.4716981132075472	Down	$\mathcal{A}$
alveolar type 1 fibroblast cell	SenSet	0.11320754716981132	Up	$\mathcal{Y}$
alveolar type 1 fibroblast cell	SenSet	0.4339622641509434	Down	$\mathcal{Y}$
capillary endothelial cell	CellAge	0.06204379562043796	Up	$\mathcal{A}$
capillary endothelial cell	CellAge	0.14963503649635038	Down	$\mathcal{A}$
capillary endothelial cell	CellAge	0.043795620437956206	Up	$\mathcal{Y}$
capillary endothelial cell	CellAge	0.10583941605839417	Down	$\mathcal{Y}$
capillary endothelial cell	Fridman	0.12359550561797752	Up	$\mathcal{A}$
capillary endothelial cell	Fridman	0.2584269662921348	Down	$\mathcal{A}$
capillary endothelial cell	Fridman	0.16853932584269662	Up	$\mathcal{Y}$
capillary endothelial cell	Fridman	0.24719101123595505	Down	$\mathcal{Y}$
capillary endothelial cell	GO	0.037037037037037035	Up	$\mathcal{A}$
capillary endothelial cell	GO	0.09876543209876543	Down	$\mathcal{A}$
capillary endothelial cell	GO	0.037037037037037035	Up	$\mathcal{Y}$
capillary endothelial cell	GO	0.06172839506172839	Down	$\mathcal{Y}$
capillary endothelial cell	SenMayo	0.072	Up	$\mathcal{A}$
capillary endothelial cell	SenMayo	0.152	Down	$\mathcal{A}$
capillary endothelial cell	SenMayo	0.08	Up	$\mathcal{Y}$
capillary endothelial cell	SenMayo	0.16	Down	$\mathcal{Y}$
capillary endothelial cell	SenSet	0.1320754716981132	Up	$\mathcal{A}$
capillary endothelial cell	SenSet	0.4811320754716981	Down	$\mathcal{A}$
capillary endothelial cell	SenSet	0.24528301886792453	Up	$\mathcal{Y}$
capillary endothelial cell	SenSet	0.4528301886792453	Down	$\mathcal{Y}$
classical monocyte	CellAge	0.28832116788321166	Up	$\mathcal{A}$
classical monocyte	CellAge	0.3248175182481752	Down	$\mathcal{A}$
classical monocyte	CellAge	0.025547445255474453	Up	$\mathcal{Y}$
classical monocyte	CellAge	0.08029197080291971	Down	$\mathcal{Y}$
classical monocyte	Fridman	0.29213483146067415	Up	$\mathcal{A}$
classical monocyte	Fridman	0.4157303370786517	Down	$\mathcal{A}$
classical monocyte	Fridman	0.056179775280898875	Up	$\mathcal{Y}$
classical monocyte	Fridman	0.12359550561797752	Down	$\mathcal{Y}$
classical monocyte	GO	0.19753086419753085	Up	$\mathcal{A}$
classical monocyte	GO	0.2222222222222222	Down	$\mathcal{A}$
classical monocyte	GO	0.0	Up	$\mathcal{Y}$
classical monocyte	GO	0.037037037037037035	Down	$\mathcal{Y}$
classical monocyte	SenMayo	0.24	Up	$\mathcal{A}$
classical monocyte	SenMayo	0.36	Down	$\mathcal{A}$
classical monocyte	SenMayo	0.032	Up	$\mathcal{Y}$
classical monocyte	SenMayo	0.168	Down	$\mathcal{Y}$
classical monocyte	SenSet	0.44339622641509435	Up	$\mathcal{A}$
classical monocyte	SenSet	0.6415094339622642	Down	$\mathcal{A}$
classical monocyte	SenSet	0.12264150943396226	Up	$\mathcal{Y}$
classical monocyte	SenSet	0.3113207547169812	Down	$\mathcal{Y}$
elicited macrophage	CellAge	0.34306569343065696	Up	$\mathcal{A}$
elicited macrophage	CellAge	0.39416058394160586	Down	$\mathcal{A}$
elicited macrophage	CellAge	0.14233576642335766	Up	$\mathcal{Y}$
elicited macrophage	CellAge	0.3102189781021898	Down	$\mathcal{Y}$
elicited macrophage	Fridman	0.4157303370786517	Up	$\mathcal{A}$
elicited macrophage	Fridman	0.5168539325842697	Down	$\mathcal{A}$
elicited macrophage	Fridman	0.23595505617977527	Up	$\mathcal{Y}$
elicited macrophage	Fridman	0.42696629213483145	Down	$\mathcal{Y}$
elicited macrophage	GO	0.2716049382716049	Up	$\mathcal{A}$
elicited macrophage	GO	0.32098765432098764	Down	$\mathcal{A}$
elicited macrophage	GO	0.08641975308641975	Up	$\mathcal{Y}$
elicited macrophage	GO	0.20987654320987653	Down	$\mathcal{Y}$
elicited macrophage	SenMayo	0.36	Up	$\mathcal{A}$
elicited macrophage	SenMayo	0.432	Down	$\mathcal{A}$
elicited macrophage	SenMayo	0.096	Up	$\mathcal{Y}$
elicited macrophage	SenMayo	0.344	Down	$\mathcal{Y}$
elicited macrophage	SenSet	0.5471698113207547	Up	$\mathcal{A}$
elicited macrophage	SenSet	0.7924528301886793	Down	$\mathcal{A}$
elicited macrophage	SenSet	0.3584905660377358	Up	$\mathcal{Y}$
elicited macrophage	SenSet	0.7641509433962264	Down	$\mathcal{Y}$
endothelial cell of lymphatic vessel	CellAge	0.28102189781021897	Up	$\mathcal{A}$
endothelial cell of lymphatic vessel	CellAge	0.3175182481751825	Down	$\mathcal{A}$
endothelial cell of lymphatic vessel	CellAge	0.029197080291970802	Up	$\mathcal{Y}$
endothelial cell of lymphatic vessel	CellAge	0.17153284671532845	Down	$\mathcal{Y}$
endothelial cell of lymphatic vessel	Fridman	0.2696629213483146	Up	$\mathcal{A}$
endothelial cell of lymphatic vessel	Fridman	0.348314606741573	Down	$\mathcal{A}$
endothelial cell of lymphatic vessel	Fridman	0.07865168539325842	Up	$\mathcal{Y}$
endothelial cell of lymphatic vessel	Fridman	0.3033707865168539	Down	$\mathcal{Y}$
endothelial cell of lymphatic vessel	GO	0.24691358024691357	Up	$\mathcal{A}$
endothelial cell of lymphatic vessel	GO	0.2839506172839506	Down	$\mathcal{A}$
endothelial cell of lymphatic vessel	GO	0.024691358024691357	Up	$\mathcal{Y}$
endothelial cell of lymphatic vessel	GO	0.14814814814814814	Down	$\mathcal{Y}$
endothelial cell of lymphatic vessel	SenMayo	0.136	Up	$\mathcal{A}$
endothelial cell of lymphatic vessel	SenMayo	0.17600000000000002	Down	$\mathcal{A}$
endothelial cell of lymphatic vessel	SenMayo	0.04	Up	$\mathcal{Y}$
endothelial cell of lymphatic vessel	SenMayo	0.184	Down	$\mathcal{Y}$
endothelial cell of lymphatic vessel	SenSet	0.39622641509433965	Up	$\mathcal{A}$
endothelial cell of lymphatic vessel	SenSet	0.5849056603773586	Down	$\mathcal{A}$
endothelial cell of lymphatic vessel	SenSet	0.16037735849056603	Up	$\mathcal{Y}$
endothelial cell of lymphatic vessel	SenSet	0.5566037735849056	Down	$\mathcal{Y}$
lung macrophage	CellAge	0.1386861313868613	Up	$\mathcal{A}$
lung macrophage	CellAge	0.17518248175182483	Down	$\mathcal{A}$
lung macrophage	CellAge	0.025547445255474453	Up	$\mathcal{Y}$
lung macrophage	CellAge	0.051094890510948905	Down	$\mathcal{Y}$
lung macrophage	Fridman	0.24719101123595505	Up	$\mathcal{A}$
lung macrophage	Fridman	0.3033707865168539	Down	$\mathcal{A}$
lung macrophage	Fridman	0.0449438202247191	Up	$\mathcal{Y}$
lung macrophage	Fridman	0.07865168539325842	Down	$\mathcal{Y}$
lung macrophage	GO	0.1111111111111111	Up	$\mathcal{A}$
lung macrophage	GO	0.14814814814814814	Down	$\mathcal{A}$
lung macrophage	GO	0.012345679012345678	Up	$\mathcal{Y}$
lung macrophage	GO	0.037037037037037035	Down	$\mathcal{Y}$
lung macrophage	SenMayo	0.16	Up	$\mathcal{A}$
lung macrophage	SenMayo	0.23199999999999998	Down	$\mathcal{A}$
lung macrophage	SenMayo	0.024	Up	$\mathcal{Y}$
lung macrophage	SenMayo	0.11199999999999999	Down	$\mathcal{Y}$
lung macrophage	SenSet	0.330188679245283	Up	$\mathcal{A}$
lung macrophage	SenSet	0.46226415094339623	Down	$\mathcal{A}$
lung macrophage	SenSet	0.09433962264150944	Up	$\mathcal{Y}$
lung macrophage	SenSet	0.2169811320754717	Down	$\mathcal{Y}$
mast cell	CellAge	0.14963503649635038	Up	$\mathcal{A}$
mast cell	CellAge	0.22262773722627738	Down	$\mathcal{A}$
mast cell	Fridman	0.1348314606741573	Up	$\mathcal{A}$
mast cell	Fridman	0.21348314606741572	Down	$\mathcal{A}$
mast cell	GO	0.12345679012345678	Up	$\mathcal{A}$
mast cell	GO	0.18518518518518517	Down	$\mathcal{A}$
mast cell	SenMayo	0.128	Up	$\mathcal{A}$
mast cell	SenMayo	0.224	Down	$\mathcal{A}$
mast cell	SenSet	0.20754716981132076	Up	$\mathcal{A}$
mast cell	SenSet	0.49056603773584906	Down	$\mathcal{A}$
multi-ciliated epithelial cell	CellAge	0.2737226277372263	Up	$\mathcal{A}$
multi-ciliated epithelial cell	CellAge	0.3029197080291971	Down	$\mathcal{A}$
multi-ciliated epithelial cell	CellAge	0.14233576642335766	Up	$\mathcal{Y}$
multi-ciliated epithelial cell	CellAge	0.16058394160583941	Down	$\mathcal{Y}$
multi-ciliated epithelial cell	Fridman	0.2808988764044944	Up	$\mathcal{A}$
multi-ciliated epithelial cell	Fridman	0.3595505617977528	Down	$\mathcal{A}$
multi-ciliated epithelial cell	Fridman	0.14606741573033707	Up	$\mathcal{Y}$
multi-ciliated epithelial cell	Fridman	0.24719101123595505	Down	$\mathcal{Y}$
multi-ciliated epithelial cell	GO	0.2222222222222222	Up	$\mathcal{A}$
multi-ciliated epithelial cell	GO	0.24691358024691357	Down	$\mathcal{A}$
multi-ciliated epithelial cell	GO	0.06172839506172839	Up	$\mathcal{Y}$
multi-ciliated epithelial cell	GO	0.09876543209876543	Down	$\mathcal{Y}$
multi-ciliated epithelial cell	SenMayo	0.152	Up	$\mathcal{A}$
multi-ciliated epithelial cell	SenMayo	0.16799999999999998	Down	$\mathcal{A}$
multi-ciliated epithelial cell	SenMayo	0.08	Up	$\mathcal{Y}$
multi-ciliated epithelial cell	SenMayo	0.096	Down	$\mathcal{Y}$
multi-ciliated epithelial cell	SenSet	0.36792452830188677	Up	$\mathcal{A}$
multi-ciliated epithelial cell	SenSet	0.5094339622641509	Down	$\mathcal{A}$
multi-ciliated epithelial cell	SenSet	0.2641509433962264	Up	$\mathcal{Y}$
multi-ciliated epithelial cell	SenSet	0.33962264150943394	Down	$\mathcal{Y}$
nasal mucosa goblet cell	CellAge	0.7591240875912408	Up	$\mathcal{A}$
nasal mucosa goblet cell	CellAge	0.802919708029197	Down	$\mathcal{A}$
nasal mucosa goblet cell	CellAge	0.18613138686131386	Up	$\mathcal{Y}$
nasal mucosa goblet cell	CellAge	0.2116788321167883	Down	$\mathcal{Y}$
nasal mucosa goblet cell	Fridman	0.7303370786516854	Up	$\mathcal{A}$
nasal mucosa goblet cell	Fridman	0.797752808988764	Down	$\mathcal{A}$
nasal mucosa goblet cell	Fridman	0.2808988764044944	Up	$\mathcal{Y}$
nasal mucosa goblet cell	Fridman	0.3707865168539326	Down	$\mathcal{Y}$
nasal mucosa goblet cell	GO	0.7530864197530864	Up	$\mathcal{A}$
nasal mucosa goblet cell	GO	0.7901234567901234	Down	$\mathcal{A}$
nasal mucosa goblet cell	GO	0.08641975308641975	Up	$\mathcal{Y}$
nasal mucosa goblet cell	GO	0.16049382716049382	Down	$\mathcal{Y}$
nasal mucosa goblet cell	SenMayo	0.488	Up	$\mathcal{A}$
nasal mucosa goblet cell	SenMayo	0.544	Down	$\mathcal{A}$
nasal mucosa goblet cell	SenMayo	0.2	Up	$\mathcal{Y}$
nasal mucosa goblet cell	SenMayo	0.232	Down	$\mathcal{Y}$
nasal mucosa goblet cell	SenSet	0.7735849056603774	Up	$\mathcal{A}$
nasal mucosa goblet cell	SenSet	0.9433962264150944	Down	$\mathcal{A}$
nasal mucosa goblet cell	SenSet	0.49056603773584906	Up	$\mathcal{Y}$
nasal mucosa goblet cell	SenSet	0.5943396226415094	Down	$\mathcal{Y}$
plasma cell	CellAge	0.14963503649635038	Up	$\mathcal{A}$
plasma cell	CellAge	0.16058394160583944	Down	$\mathcal{A}$
plasma cell	Fridman	0.15730337078651685	Up	$\mathcal{A}$
plasma cell	Fridman	0.19101123595505617	Down	$\mathcal{A}$
plasma cell	GO	0.12345679012345678	Up	$\mathcal{A}$
plasma cell	GO	0.14814814814814814	Down	$\mathcal{A}$
plasma cell	SenMayo	0.144	Up	$\mathcal{A}$
plasma cell	SenMayo	0.16799999999999998	Down	$\mathcal{A}$
plasma cell	SenSet	0.18867924528301888	Up	$\mathcal{A}$
plasma cell	SenSet	0.2641509433962264	Down	$\mathcal{A}$
pulmonary artery endothelial cell	CellAge	0.29927007299270075	Up	$\mathcal{A}$
pulmonary artery endothelial cell	CellAge	0.3394160583941606	Down	$\mathcal{A}$
pulmonary artery endothelial cell	CellAge	0.010948905109489052	Up	$\mathcal{Y}$
pulmonary artery endothelial cell	CellAge	0.27007299270072993	Down	$\mathcal{Y}$
pulmonary artery endothelial cell	Fridman	0.30337078651685395	Up	$\mathcal{A}$
pulmonary artery endothelial cell	Fridman	0.3820224719101124	Down	$\mathcal{A}$
pulmonary artery endothelial cell	Fridman	0.06741573033707865	Up	$\mathcal{Y}$
pulmonary artery endothelial cell	Fridman	0.449438202247191	Down	$\mathcal{Y}$
pulmonary artery endothelial cell	GO	0.2716049382716049	Up	$\mathcal{A}$
pulmonary artery endothelial cell	GO	0.2962962962962963	Down	$\mathcal{A}$
pulmonary artery endothelial cell	GO	0.012345679012345678	Up	$\mathcal{Y}$
pulmonary artery endothelial cell	GO	0.2716049382716049	Down	$\mathcal{Y}$
pulmonary artery endothelial cell	SenMayo	0.248	Up	$\mathcal{A}$
pulmonary artery endothelial cell	SenMayo	0.28	Down	$\mathcal{A}$
pulmonary artery endothelial cell	SenMayo	0.04	Up	$\mathcal{Y}$
pulmonary artery endothelial cell	SenMayo	0.224	Down	$\mathcal{Y}$
pulmonary artery endothelial cell	SenSet	0.37735849056603776	Up	$\mathcal{A}$
pulmonary artery endothelial cell	SenSet	0.5377358490566038	Down	$\mathcal{A}$
pulmonary artery endothelial cell	SenSet	0.07547169811320754	Up	$\mathcal{Y}$
pulmonary artery endothelial cell	SenSet	0.7452830188679245	Down	$\mathcal{Y}$
respiratory basal cell	CellAge	0.7883211678832117	Up	$\mathcal{A}$
respiratory basal cell	CellAge	0.8357664233576643	Down	$\mathcal{A}$
respiratory basal cell	CellAge	0.7299270072992701	Up	$\mathcal{Y}$
respiratory basal cell	CellAge	0.7554744525547445	Down	$\mathcal{Y}$
respiratory basal cell	Fridman	0.8202247191011236	Up	$\mathcal{A}$
respiratory basal cell	Fridman	0.8764044943820225	Down	$\mathcal{A}$
respiratory basal cell	Fridman	0.7752808988764045	Up	$\mathcal{Y}$
respiratory basal cell	Fridman	0.797752808988764	Down	$\mathcal{Y}$
respiratory basal cell	GO	0.8024691358024691	Up	$\mathcal{A}$
respiratory basal cell	GO	0.8641975308641976	Down	$\mathcal{A}$
respiratory basal cell	GO	0.7283950617283951	Up	$\mathcal{Y}$
respiratory basal cell	GO	0.7777777777777778	Down	$\mathcal{Y}$
respiratory basal cell	SenMayo	0.488	Up	$\mathcal{A}$
respiratory basal cell	SenMayo	0.544	Down	$\mathcal{A}$
respiratory basal cell	SenMayo	0.432	Up	$\mathcal{Y}$
respiratory basal cell	SenMayo	0.488	Down	$\mathcal{Y}$
respiratory basal cell	SenSet	0.8018867924528302	Up	$\mathcal{A}$
respiratory basal cell	SenSet	0.9150943396226415	Down	$\mathcal{A}$
respiratory basal cell	SenSet	0.8207547169811321	Up	$\mathcal{Y}$
respiratory basal cell	SenSet	0.9339622641509434	Down	$\mathcal{Y}$
respiratory hillock cell	CellAge	0.4927007299270073	Up	$\mathcal{A}$
respiratory hillock cell	CellAge	0.5620437956204379	Down	$\mathcal{A}$
respiratory hillock cell	CellAge	0.06569343065693431	Up	$\mathcal{Y}$
respiratory hillock cell	CellAge	0.14963503649635035	Down	$\mathcal{Y}$
respiratory hillock cell	Fridman	0.5168539325842697	Up	$\mathcal{A}$
respiratory hillock cell	Fridman	0.6292134831460674	Down	$\mathcal{A}$
respiratory hillock cell	Fridman	0.11235955056179775	Up	$\mathcal{Y}$
respiratory hillock cell	Fridman	0.2808988764044944	Down	$\mathcal{Y}$
respiratory hillock cell	GO	0.48148148148148145	Up	$\mathcal{A}$
respiratory hillock cell	GO	0.5308641975308641	Down	$\mathcal{A}$
respiratory hillock cell	GO	0.06172839506172839	Up	$\mathcal{Y}$
respiratory hillock cell	GO	0.16049382716049382	Down	$\mathcal{Y}$
respiratory hillock cell	SenMayo	0.36	Up	$\mathcal{A}$
respiratory hillock cell	SenMayo	0.416	Down	$\mathcal{A}$
respiratory hillock cell	SenMayo	0.04	Up	$\mathcal{Y}$
respiratory hillock cell	SenMayo	0.11199999999999999	Down	$\mathcal{Y}$
respiratory hillock cell	SenSet	0.6226415094339622	Up	$\mathcal{A}$
respiratory hillock cell	SenSet	0.7830188679245282	Down	$\mathcal{A}$
respiratory hillock cell	SenSet	0.16037735849056603	Up	$\mathcal{Y}$
respiratory hillock cell	SenSet	0.3679245283018868	Down	$\mathcal{Y}$
tracheobronchial smooth muscle cell	CellAge	0.05474452554744526	Up	$\mathcal{A}$
tracheobronchial smooth muscle cell	CellAge	0.08759124087591241	Down	$\mathcal{A}$
tracheobronchial smooth muscle cell	CellAge	0.040145985401459854	Up	$\mathcal{Y}$
tracheobronchial smooth muscle cell	CellAge	0.043795620437956206	Down	$\mathcal{Y}$
tracheobronchial smooth muscle cell	Fridman	0.21348314606741572	Up	$\mathcal{A}$
tracheobronchial smooth muscle cell	Fridman	0.2696629213483146	Down	$\mathcal{A}$
tracheobronchial smooth muscle cell	Fridman	0.19101123595505617	Up	$\mathcal{Y}$
tracheobronchial smooth muscle cell	Fridman	0.19101123595505617	Down	$\mathcal{Y}$
tracheobronchial smooth muscle cell	GO	0.024691358024691357	Up	$\mathcal{A}$
tracheobronchial smooth muscle cell	GO	0.06172839506172839	Down	$\mathcal{A}$
tracheobronchial smooth muscle cell	GO	0.024691358024691357	Up	$\mathcal{Y}$
tracheobronchial smooth muscle cell	GO	0.037037037037037035	Down	$\mathcal{Y}$
tracheobronchial smooth muscle cell	SenMayo	0.112	Up	$\mathcal{A}$
tracheobronchial smooth muscle cell	SenMayo	0.128	Down	$\mathcal{A}$
tracheobronchial smooth muscle cell	SenMayo	0.104	Up	$\mathcal{Y}$
tracheobronchial smooth muscle cell	SenMayo	0.104	Down	$\mathcal{Y}$
tracheobronchial smooth muscle cell	SenSet	0.2169811320754717	Up	$\mathcal{A}$
tracheobronchial smooth muscle cell	SenSet	0.33018867924528306	Down	$\mathcal{A}$
tracheobronchial smooth muscle cell	SenSet	0.16037735849056603	Up	$\mathcal{Y}$
tracheobronchial smooth muscle cell	SenSet	0.1792452830188679	Down	$\mathcal{Y}$
type II pneumocyte	CellAge	0.4233576642335766	Up	$\mathcal{A}$
type II pneumocyte	CellAge	0.47810218978102187	Down	$\mathcal{A}$
type II pneumocyte	CellAge	0.10948905109489052	Up	$\mathcal{Y}$
type II pneumocyte	CellAge	0.4051094890510949	Down	$\mathcal{Y}$
type II pneumocyte	Fridman	0.5393258426966292	Up	$\mathcal{A}$
type II pneumocyte	Fridman	0.6067415730337078	Down	$\mathcal{A}$
type II pneumocyte	Fridman	0.14606741573033707	Up	$\mathcal{Y}$
type II pneumocyte	Fridman	0.348314606741573	Down	$\mathcal{Y}$
type II pneumocyte	GO	0.4074074074074074	Up	$\mathcal{A}$
type II pneumocyte	GO	0.41975308641975306	Down	$\mathcal{A}$
type II pneumocyte	GO	0.04938271604938271	Up	$\mathcal{Y}$
type II pneumocyte	GO	0.35802469135802467	Down	$\mathcal{Y}$
type II pneumocyte	SenMayo	0.272	Up	$\mathcal{A}$
type II pneumocyte	SenMayo	0.35200000000000004	Down	$\mathcal{A}$
type II pneumocyte	SenMayo	0.088	Up	$\mathcal{Y}$
type II pneumocyte	SenMayo	0.264	Down	$\mathcal{Y}$
type II pneumocyte	SenSet	0.5660377358490566	Up	$\mathcal{A}$
type II pneumocyte	SenSet	0.7358490566037735	Down	$\mathcal{A}$
type II pneumocyte	SenSet	0.37735849056603776	Up	$\mathcal{Y}$
type II pneumocyte	SenSet	0.7264150943396226	Down	$\mathcal{Y}$
vein endothelial cell	CellAge	0.29927007299270075	Up	$\mathcal{A}$
vein endothelial cell	CellAge	0.31386861313868614	Down	$\mathcal{A}$
vein endothelial cell	CellAge	0.040145985401459854	Up	$\mathcal{Y}$
vein endothelial cell	CellAge	0.17518248175182483	Down	$\mathcal{Y}$
vein endothelial cell	Fridman	0.4157303370786517	Up	$\mathcal{A}$
vein endothelial cell	Fridman	0.4719101123595506	Down	$\mathcal{A}$
vein endothelial cell	Fridman	0.07865168539325842	Up	$\mathcal{Y}$
vein endothelial cell	Fridman	0.2584269662921348	Down	$\mathcal{Y}$
vein endothelial cell	GO	0.30864197530864196	Up	$\mathcal{A}$
vein endothelial cell	GO	0.3333333333333333	Down	$\mathcal{A}$
vein endothelial cell	GO	0.012345679012345678	Up	$\mathcal{Y}$
vein endothelial cell	GO	0.1111111111111111	Down	$\mathcal{Y}$
vein endothelial cell	SenMayo	0.288	Up	$\mathcal{A}$
vein endothelial cell	SenMayo	0.312	Down	$\mathcal{A}$
vein endothelial cell	SenMayo	0.08	Up	$\mathcal{Y}$
vein endothelial cell	SenMayo	0.192	Down	$\mathcal{Y}$
vein endothelial cell	SenSet	0.5094339622641509	Up	$\mathcal{A}$
vein endothelial cell	SenSet	0.6132075471698113	Down	$\mathcal{A}$
vein endothelial cell	SenSet	0.1509433962264151	Up	$\mathcal{Y}$
vein endothelial cell	SenSet	0.5943396226415094	Down	$\mathcal{Y}$
