# Supplementary material for: SenSet defines cell-type specific senescence signatures in the aged human lung
Source: EMBO J. 2026 Apr 10;45(10):3589–638. doi: 10.1038/s44318-026-00762-8 (PMC13187336; doi:10.1038/s44318-026-00762-8)
Supplement: Supplementary file 9 — Figure EV6 Source Data [file 44318_2026_762_MOESM9_ESM.zip › Figure EV7/Middle-Aged-Results.csv]

Column1	Cell Type	Up	Down
0	CD1c-positive myeloid dendritic cell	BAG3, CCL20, CCL3, CCL3L1, CCL4, CD44, CDKN1A, CEBPB, CTSB, CXCL1, CXCL2, CXCL3, CXCL8, EGR1, ETS2, FOS, ICAM1, ISG15, JUN, LGALS3, MAP1LC3B, MCL1, NINJ1, PKM, PLAUR, THBS1, TNFAIP2, TNFAIP3, VIM, YBX1, ZFP36
1	CD4-positive, alpha-beta T cell	B2M, CCL4, CD44, CEBPB, GAPDH, GUK1, HMGB1, ICAM3, ID2, IFI16, LGALS3, MCL1, S100A11, SOCS1, TMSB4X, TXNIP, VIM, ZFP36	JUN
2	acinar cell	AAK1, ALDH1A1, AREG, ARPC1B, ASPH, BAG3, BHLHE40, BTG3, CALR, CD44, CD55, CDK4, CDKN1A, CEBPB, CITED2, CLTB, CREG1, CSNK1A1, CXCL1, CXCL2, CXCL3, CXCL8, DEK, DHCR24, DHX9, EEF1E1, EGR1, EIF2S2, ERRFI1, ETS2, FASTK, FOS, G6PD, GDF15, GRK6, GSN, HMGA1, ICAM1, ID1, ID4, IFI16, IGFBP4, IL18, IL32, IL6ST, ITSN2, JUN, LIMA1, LMNA, MAGOH, MAGOHB, MAP1LC3B, MAP2K1, MAP2K3, MARCKS, MCL1, MCRS1, MDH1, MECP…	B2M, LGALS3, PEBP1, S100A11, TMSB4X, YBX1
3	alveolar macrophage	ALDH1A1, ARPC1B, ASPH, B2M, BAG3, BTG3, CALR, CCL20, CCL3, CCL3L1, CCL4, CD44, CD55, CD9, CDK4, CEBPB, CLTB, CREG1, CSF1, CSNK1A1, CTSB, CXCL1, CXCL2, CXCL3, CXCL8, DHCR24, DHX9, EDN1, EEF1E1, EGR1, EIF2S2, ERRFI1, ETS2, EWSR1, FASTK, FILIP1L, G6PD, GAPDH, GRK6, GSN, HMGA1, HMGB1, HSPA5, ICAM1, ICAM3, IFI16, IL18, IL6ST, ISG15, ITSN2, LGALS3, LIMA1, LMNA, MAGOH, MAGOHB, MAP1LC3B, MAP2K1, MAP2K3, …	AAK1, AREG, BHLHE40, CDKN1A, FOS, ID2, JUN, RHOB, SELENOH, SGK1, TXNIP, ZFP36
4	alveolar type 1 fibroblast cell	FILIP1L, LMNA, SERPINE1, TNFRSF1A
5	capillary endothelial cell	AREG, B2M, CAV1, CD9, CEBPB, CSF1, CXCL2, CXCL8, EDN1, EGR1, FOS, GAPDH, GUK1, ICAM1, IL32, JUN, LMNA, MCL1, OPTN, PEBP1, RAC1, RBX1, RGL2, RHOB, RRAS, S100A11, SERPINE1, SOD1, TMSB4X, TNFAIP3, VIM, YBX1, ZFP36	ID1
6	elicited macrophage	AREG, CITED2, CREG1, CTSB, CXCL2, EGR1, FOS, IL18, JUN, NPM1, PEBP1, PRKCD, RAB13, RBL2, RHOB, RSL1D1, SELENOH, SPARC, THBS1, TNFAIP3, TXNIP, VIM, YPEL3, ZFP36	ARPC1B, ASPH, B2M, BAG3, BHLHE40, BTG3, CALR, CCL20, CCL3, CCL3L1, CCL4, CD44, CD55, CD9, CEBPB, CLTB, CSF1, CSNK1A1, CXCL1, CXCL8, DHX9, EEF1E1, EIF2S2, EWSR1, FASTK, G6PD, GDF15, GRK6, GSN, GUK1, HMGA1, HSPA5, ICAM1, ICAM3, ID2, IFI16, ISG15, LGALS3, LIMA1, LMNA, MAGOH, MAGOHB, MAP1LC3B, MAP2K1, MAP2K3, MARCKS, MCL1, MECP2, MMP14, NEK6, NFE2L2, NINJ1, OPTN, PDCD10, PEA15, PKM, PLAU, PRPF19, PSM…
7	endothelial cell of lymphatic vessel
8	lung macrophage	CCL3, CCL3L1, CCL4, CXCL8, JUN
9	mast cell	FOS, ID2, TXNIP, ZFP36
10	multi-ciliated epithelial cell	S100A11, SELENOH	ALDH1A1, B2M
11	nasal mucosa goblet cell	CLTB, LGALS3, PKM, S100A11, YPEL3	ALDH1A1, B2M, CALR, CEBPB, DHCR24, GDF15, GSN, ID1, IFI16, LIMA1, MCL1, NFE2L2, NPM1, PEBP1, RAB13, RBX1, RHOB, SGK1, SOD1, STAT1, TMSB4X, TXN, TXNIP, YBX1
12	natural killer cell	BHLHE40, CCL3, CCL3L1, CCL4, CITED2, FOS, ID2, JUN, MCL1, TNFAIP3, ZFP36
13	plasma cell	CALR, CDK4, EWSR1, FASTK, GAPDH, GRK6, HMGA1, HMGB1, MAGOH, MAGOHB, MAP2K1, MCRS1, MDH1, NPM1, PEBP1, PIGF, PKM, PRPF19, PSMB5, PSMD14, RAC1, RUVBL2, SGK1, SOD1, TMSB4X, TXN, YBX1
14	pulmonary artery endothelial cell	CD9, EDN1, GUK1, ID1, IGFBP4, ITSN2, RRAS, SPARC, TXNIP	CDKN1A, CXCL1, CXCL2, CXCL3, CXCL8, ICAM1, NPM1, PLAUR, TNFAIP2, TNFAIP3, TXN, VIM, ZFP36
15	respiratory basal cell	AAK1, AREG, ARPC1B, ASPH, BAG3, BHLHE40, BTG3, CALR, CAV1, CD44, CD55, CDK4, CDKN1A, CEBPB, CITED2, CREG1, CSF1, CSNK1A1, CTSB, CXCL1, CXCL2, CXCL3, CXCL8, DEK, DHCR24, DHX9, EEF1E1, EGR1, EIF2S2, ERRFI1, ETS2, FASTK, FILIP1L, FOS, G6PD, GDF15, GRK6, GSN, GUK1, HMGA1, ICAM3, ID1, ID2, ID4, IFI16, IGFBP4, IL18, IL6ST, ISG15, ITSN2, JUN, LIMA1, LMNA, MAGOHB, MAP1LC3B, MAP2K1, MAP2K3, MARCKS, MCL1, …	ALDH1A1, B2M, BEX3, CD9, EWSR1, GAPDH, HMGB1, HSPA5, MDH1, NFE2L2, NPM1, PEBP1, PKM, RAC1, RBX1, RSL1D1, S100A11, SOD1, TMSB4X, YBX1
16	respiratory hillock cell		DEK, GUK1, HMGB1, RAB13, SOD1
17	tracheobronchial serous cell	B2M	BEX3, GAPDH, GUK1, ID2, ID4, NPM1, PEBP1, PSMB5, RAC1, RBX1, RSL1D1, S100A11, SELENOH, TMSB4X, TXN, YBX1
18	tracheobronchial smooth muscle cell	BEX3, CALR, CAV1, CD9, CEBPB, CITED2, CLTB, CSNK1A1, CTSB, DEK, EGR1, FILIP1L, FOS, GSN, ID2, ID4, JUN, MAP1LC3B, MARCKS, MDH1, NDRG1, NTN4, PEBP1, PSMB5, RAC1, RHOB, RRAS, S100A11, SELENOH, SOD1, SPARC, SPOP, SRSF1, THBS1, TNFRSF1A, TXNIP, ZFP36
19	type I pneumocyte	BHLHE40, CD55, CD9, CDKN1A, CEBPB, CXCL2, CXCL3, EGR1, ERRFI1, ETS2, FOS, HMGA1, ICAM1, IL32, JUN, LMNA, MCL1, PLAUR, RHOB, TNFAIP3, ZFP36	TMSB4X
20	vein endothelial cell	AAK1, BEX3, BHLHE40, CALR, CAV1, CCL20, CD9, CDKN1A, CEBPB, CLTB, CSF1, CSNK1A1, CTSB, CXCL2, CXCL8, EDN1, EGR1, ERRFI1, FILIP1L, FOS, GSN, HSPA5, ICAM1, ID1, ID2, IGFBP4, IL32, IL6ST, ITSN2, JUN, LIMA1, MCL1, MECP2, NDRG1, NFE2L2, NTN4, PEA15, PML, PTBP1, RAC1, RB1, RGL2, RHOB, RRAS, SERPINE1, SGK1, SPARC, SPOP, TNFAIP3, TNFRSF1A, TOP1, TXNIP, XAF1, ZFP36	ARPC1B, ASPH, GAPDH, LGALS3, LMNA, NPM1, RAB13, RSL1D1, VIM, YBX1
