# Supplementary material for: SenSet defines cell-type specific senescence signatures in the aged human lung
Source: EMBO J. 2026 Apr 10;45(10):3589–638. doi: 10.1038/s44318-026-00762-8 (PMC13187336; doi:10.1038/s44318-026-00762-8)
Supplement: Supplementary file 10 — Figure EV7 Source Data [file 44318_2026_762_MOESM10_ESM.zip › Figure EV8/EV8A-B.csv]

	Name	Term	ES	NES	NOM p-val	FDR q-val	FWER p-val	Tag %	Gene %	Lead_genes	Cell Type	Disease	% Genes in set	$\log_{10}\frac{1}{FDR}$
0	prerank	SenSet	0.7816127782333091	1.2824882921304857	0.0	0.0	0.0	65/100	12.75%	TMSB4X;CD9;B2M;GSN;CTNNB1;FOS;VIM;LMNA;S100A11;CTSB;CSNK1A1;RHOB;PKM;JUN;AREG;IGFBP2;ID1;IL6ST;CCND1;LIMA1;LGALS3;GUK1;TXN;SGK1;RAC1;ALDH1A1;TNFRSF1A;IGFBP4;HMGB1;ZFP36;RBX1;AAK1;IFI16;DPY30;IL32;BAG3;ASPH;YBX1;OPTN;PLK2;CEBPB;CLTB;EWSR1;PEBP1;RAB13;HDAC1;SOD1;CD44;CALR;CDKN1A;SPOP;YPEL3;BHLHE40;PSMB5;SMARCB1;CITED2;NPM1;DEK;PTBP1;MARCKS;RSL1D1;MAP2K3;PSMD14;RGL2;ID2	Club	IPF	65.0	15.0
1	prerank	SenSet	0.8023276072875398	1.5520519530633314	0.0	0.0	0.0	43/100	7.08%	TMSB4X;B2M;VIM;IL32;FOS;ZFP36;TNFAIP3;IL6ST;SOD1;LMNA;PKM;YBX1;GMFG;GAPDH;GUK1;AAK1;HMGB1;S100A11;TXN;RAC1;ID2;MAP2K3;RBX1;NPM1;PEBP1;CTNNB1;LGALS3;CLTB;CTSB;BAG3;NDRG1;TXNIP;BEX3;MAP2K1;RSL1D1;RHOB;MDH1;OPTN;CALR;TNFRSF1A;LIMA1;CD9;CITED2	T_Regulatory	IPF	43.0	15.0
2	prerank	SenSet	0.7483330371931355	1.5370334071628167	0.0	0.0	0.0	51/100	8.05%	JUN;IGFBP4;LMNA;FOS;ZFP36;TMSB4X;B2M;VIM;RHOB;ID2;IGFBP7;PKM;CDKN1A;SOD1;CSNK1A1;ID1;BEX3;ETS2;GUK1;CAV1;GAPDH;BHLHE40;CD9;MAP2K1;HMGB1;RBX1;NDRG1;NFE2L2;CTNNB1;CAVIN1;PEBP1;IFI16;TNFRSF1A;CCND1;IGFBP2;YBX1;CD44;MAP1LC3B;RAB13;SMARCB1;SGK1;CXCL2;NPM1;NINJ1;EGR1;TNFAIP3;GSN;EWSR1;BAG3;TPR;DPY30	SMC	IPF	51.0	15.0
3	prerank	SenSet	-0.8284500496154272	-1.4231560582720266	0.0	0.0	0.0	53/100	5.99%	CXCL2;CXCL8;ZFP36;IL6ST;NPM1;CD44;S100A11;JUN;EGR1;CD9;TMSB4X;YBX1;LGALS3;PEBP1;TNFAIP3;HMGB1;TXN;ETS2;EIF2S2;FOS;BEX3;LMNA;MAP2K3;BHLHE40;RAC1;CAVIN1;CTSB;SOD1;GUK1;PSMB5;PLAUR;B2M;ASPH;RAB13;RSL1D1;RBX1;DPY30;ID1;MAGOH;CITED2;HSPA5;AREG;DEK;EDN1;CTNNB1;NINJ1;CLTB;MAP1LC3B;MAP2K1;LIMA1;IL18;CSNK1A1;CEBPB	ATII	IPF	53.0	15.0
4	prerank	SenSet	0.8282124681043015	1.2712161254624852	0.0	0.0	0.0	59/100	7.98%	B2M;AREG;LMNA;CTNNB1;TMSB4X;IL32;ASPH;TXN;IGFBP7;S100A11;CD9;ZFP36;CSNK1A1;VIM;FOS;GUK1;CD44;GSN;CXCL2;IL6ST;CCND1;CDKN1A;PKM;CEBPB;CTSB;CAVIN1;RBX1;NFE2L2;NPM1;CLTB;CAV1;SOD1;RHOB;TNFRSF1A;PEBP1;HSPA5;ETS2;MAP2K1;IGFBP2;HMGB1;PSMD14;EWSR1;YBX1;BHLHE40;SPOP;RAC1;MAP2K3;ID2;LGALS3;LIMA1;PLAUR;CITED2;ISG15;PSMB5;DPY30;OPTN;AAK1;MAP1LC3B;PEA15	ATI	IPF	59.0	15.0
5	prerank	Fridman	0.8221097643825824	1.2960213296193808	0.0	0.0	0.0	34/84	6.01%	COL3A1;COL1A2;SPARC;IGFBP4;VIM;SERPINE1;FN1;S100A11;IGFBP7;CD44;EGR1;RAB31;RAC1;LDB2;GSN;GUK1;CYP1B1;IFI16;ALDH1A3;RAB13;FILIP1L;MARCKS;SOD1;IGFBP5;IGFBP6;RHOB;SMURF2;IGFBP3;NDN;CDKN1A;MAP1LC3B;TGFB1I1;ISG15;CXCL14	Myofibroblast	IPF	40.476190476190474	15.0
6	prerank	SenSet	0.8380543211783841	1.3786708990181278	0.0	0.0	0.0	61/100	8.14%	IL32;VIM;RHOB;B2M;ZFP36;CAV1;TMSB4X;SGK1;S100A11;CCND1;CTNNB1;RAC1;GUK1;IL6ST;JUN;ISG15;CD9;IGFBP4;GMFG;GSN;HMGB1;OPTN;FOS;LMNA;BAG3;TXNIP;IGFBP7;IFI16;CDKN1A;TXN;YBX1;PEA15;CSNK1A1;CEBPB;TNFAIP3;CAVIN1;RAB13;PSMB5;SOD1;MARCKS;AAK1;NPM1;PSMD14;BEX3;EDN1;SPOP;DEK;NFE2L2;CD44;AREG;LGALS3;BHLHE40;RGL2;MAP1LC3B;RBX1;CITED2;EWSR1;CALR;PKM;EIF2S2;MAGOH	VE_Capillary_A	IPF	61.0	15.0
7	prerank	SenSet	0.8241261229548177	1.309622457161441	0.0	0.0	0.0	72/100	11.81%	IGFBP4;VIM;JUN;TMSB4X;LMNA;FOS;ZFP36;S100A11;IGFBP7;B2M;CD44;IL32;EGR1;LGALS3;YBX1;BEX3;HMGB1;CD9;PKM;CTSB;RAC1;GSN;CSNK1A1;TXN;GUK1;NPM1;BHLHE40;LIMA1;NFE2L2;BAG3;IFI16;CAVIN1;RAB13;MMP14;MARCKS;PEBP1;IL6ST;ID2;CTNNB1;CAV1;SOD1;TNFRSF1A;PSMB5;TXNIP;RBX1;RHOB;CDKN1A;AAK1;MAP1LC3B;ISG15;MAP2K1;ASPH;GAPDH;NDRG1;RSL1D1;HSPA5;TNFAIP3;MDH1;CLTB;TPR;PTBP1;SPOP;SGK1;IGFBP2;SMARCB1;OPTN;PEA15;PSMD14;NINJ…	Myofibroblast	IPF	72.0	15.0
8	prerank	SenSet	0.802784129910369	1.659063976349394	0.0	0.0	0.0	52/100	4.51%	TMSB4X;VIM;RHOB;FOS;B2M;YBX1;LGALS3;JUN;CD9;S100A11;TXNIP;TXN;RAC1;ZFP36;SGK1;CD44;IL6ST;GMFG;HMGB1;GSN;ID2;RBX1;THBS1;GUK1;DEK;LMNA;CTNNB1;CTSB;IGFBP2;CCL4;ASPH;GAPDH;PRKCD;EGR1;BAG3;MAP1LC3B;IFI16;SOD1;MDH1;DPY30;PEA15;CITED2;EIF2S2;NPM1;ETS2;BHLHE40;SPOP;MARCKS;CLTB;BEX3;IL18;HSPA5	Macrophage_Alveolar	IPF	52.0	15.0
9	prerank	SenSet	0.8761423028314819	1.3289404026840024	0.0	0.0	0.0	70/100	8.32%	IGFBP7;IL32;ZFP36;RHOB;VIM;FOS;EDN1;B2M;JUN;TMSB4X;CD9;IFI16;IGFBP4;SGK1;LMNA;CAV1;S100A11;CDKN1A;RAC1;YBX1;CAVIN1;GSN;BHLHE40;BAG3;RAB13;CSNK1A1;NDRG1;GUK1;BEX3;CD44;EGR1;ISG15;CTNNB1;ID2;ETS2;TNFRSF1A;PKM;TNFAIP3;IL6ST;NFE2L2;NPM1;TXN;CCND1;HMGB1;PEA15;GMFG;TXNIP;CLTB;MAP1LC3B;PLK2;OPTN;CTSB;PTBP1;SOD1;HSPA5;RBX1;GAPDH;PSMB5;AAK1;CEBPB;PLAUR;PEBP1;PSMD14;EWSR1;LGALS3;HDAC1;NINJ1;CXCL2;DPY30;LIM…	VE_Capillary_B	IPF	70.0	15.0
10	prerank	Fridman	0.8297897845394432	1.6752623072213941	0.0	0.0	0.0	24/84	4.55%	FN1;VIM;RHOB;S100A11;RAC1;CD44;GSN;RAB31;THBS1;GUK1;IGFBP2;CREG1;EGR1;MAP1LC3B;IFI16;SOD1;PEA15;CITED2;EIF2S2;HTATIP2;MARCKS;TES;CLTB;RRAS	Macrophage_Alveolar	IPF	28.57142857142857	15.0
11	prerank	SenMayo	0.7828251845482892	1.2867143800286374	0.002	0.0013373453694416582	0.004	43/121	13.78%	IL32;SERPINE1;CTNNB1;CCL2;IL6ST;JUN;CD9;IGFBP4;GMFG;HMGB1;PLAT;EGFR;IGFBP7;CSF1;PECAM1;CXCL10;ESM1;BMP2;SPP1;BMP6;BEX3;EDN1;RPS6KA5;AREG;C3;GDF15;ICAM1;CSF2RB;ITGA2;CXCL12;IL15;NAP1L4;MMP2;CD55;CXCL2;TNFRSF1B;FAS;KITLG;ACVR1B;TNFRSF11B;PLAUR;IL6;IL7	VE_Capillary_A	IPF	35.53719008264463	2.873756421703356
12	prerank	SenSet	0.7187341375194388	1.643822520466353	0.001440922190201729	0.0014160294534126309	0.001	40/100	6.71%	AREG;TMSB4X;VIM;MAP2K1;B2M;CTSB;ZFP36;TXN;IL6ST;HSPA5;YBX1;MAP2K3;GUK1;FOS;SGK1;IFI16;ID2;LMNA;RBX1;CTNNB1;CSNK1A1;NDRG1;GSN;TNFAIP3;SMARCB1;CLTB;JUN;CXCL2;GAPDH;GMFG;MDH1;RAB13;RHOB;THBS1;PTBP1;LGALS3;EGR1;PRKCD;RSL1D1;MCL1	pDC	IPF	40.0	2.8489277132270785
13	prerank	Fridman	0.7875974322861348	1.2959839851387596	0.0010080645161290322	0.0015045135406218655	0.003	35/84	7.15%	VIM;RHOB;SPARC;SERPINE1;S100A11;CCND1;RAC1;GUK1;ISG15;IGFBP4;GSN;OPTN;CDKN2B;FN1;IGFBP7;RRAS;SMURF2;IFI16;CDKN1A;STAT1;PEA15;TNFAIP3;RAB13;ESM1;SOD1;MARCKS;CD44;CDKN1C;CDKN2A;RGL2;MAP1LC3B;CITED2;IRF7;COL1A2;COL3A1	VE_Capillary_A	IPF	41.66666666666667	2.8226038992559745
14	prerank	SenMayo	-0.5017642382402926	-1.5413992408044217	0.0	0.0015360983102918587	0.0021691973969631237	25/121	5.58%	CXCL8;CXCL1;CXCL2;CXCL3;CCL20;EDN1;IL6;ITGA2;PLAUR;VEGFA;ETS2;GDF15;SERPINB4;IL6ST;AXL;IL18;ICAM1;PLAU;IGFBP5;IL7;SEMA3F;AREG;PAPPA;CXCL10;PIGF	Goblet	IPF	20.66115702479339	2.813580988568192
15	prerank	Fridman	0.7701844859605829	1.1855689270504493	0.002	0.002	0.006	31/84	7.98%	FN1;SPARC;IGFBP7;S100A11;VIM;GUK1;RAB31;SMURF2;CD44;GSN;CCND1;MDM2;CDKN1A;NRG1;CLTB;SOD1;RHOB;TES;IGFBP2;ALDH1A3;RAC1;MAP2K3;RAB5B;STAT1;CITED2;ISG15;HTATIP2;F3;OPTN;MAP1LC3B;PEA15	ATI	IPF	36.904761904761905	2.6989700043360187
16	prerank	Fridman	0.8073705231022825	1.216331061142386	0.001	0.0020008003201280513	0.004	27/84	4.89%	IGFBP7;RHOB;VIM;SERPINE1;SPARC;IFI16;IGFBP4;S100A11;CDKN1A;RAC1;GSN;RAB13;GUK1;SMURF2;CD44;EGR1;ISG15;TNFAIP3;CCND1;RRAS;PEA15;FN1;CLTB;MAP1LC3B;CDC25B;OPTN;SOD1	VE_Capillary_B	IPF	32.142857142857146	2.6987962517904314
17	prerank	SenMayo	0.7668357101038304	1.1871047418677847	0.0	0.0029999999999999996	0.006	34/121	11.63%	AREG;CTNNB1;IL32;IGFBP7;CD9;CCL2;CXCL2;IL6ST;GDF15;CTSB;ITGA2;NRG1;CD55;CXCL16;TNFRSF1A;ANGPTL4;ETS2;IGFBP2;HMGB1;TIMP2;NAP1L4;DKK1;FAS;PLAUR;SPP1;VEGFA;KITLG;RPS6KA5;IL15;ICAM1;C3;SCAMP4;EREG;BEX3	ATI	IPF	28.09917355371901	2.5228787452803374
18	prerank	SenMayo	0.7908038197594961	1.1969991742847612	0.0	0.003001200480192077	0.009	41/121	13.33%	IGFBP7;IL32;SERPINE1;EDN1;JUN;CD9;IGFBP4;PLAT;BEX3;CCL2;CTNNB1;ETS2;TNFRSF1A;IL6ST;HMGB1;GMFG;PECAM1;CXCL12;CXCL10;EGFR;CTSB;SPP1;PTBP1;NAP1L4;CSF1;VEGFC;ANGPTL4;PLAUR;CXCL2;IL6;ACVR1B;TIMP2;GDF15;KITLG;SCAMP4;TNFRSF10C;RPS6KA5;ITGA2;AREG;C3;CSF2RB	VE_Capillary_B	IPF	33.88429752066116	2.52270499273475
19	prerank	GO	0.6763412509716561	1.5642672598025733	0.002403846153846154	0.0036790066681995862	0.004	34/78	12.66%	LMNA;ARG2;MAP3K5;NEK6;B2M;ID2;PAWR;ARNTL;MAPK10;YBX1;BMPR1A;SMC5;OPA1;MAP2K4;NSMCE2;SRF;PLA2R1;PLK2;SMC6;CDKN2B;IGF1R;CDKN2A;NPM1;ZMPSTE24;WRN;CDK6;MAP3K3;RSL1D1;BCL6;TP53;ATM;SIRT1;YPEL3;CDKN1A	Goblet	IPF	43.58974358974359	2.4342694250094112
20	prerank	GO	0.7298953241198838	1.1957241178971583	0.005	0.0065	0.013	39/78	15.60%	B2M;MAPK10;LMNA;MAP3K5;NSMCE2;ARG2;PAWR;SMC5;NEK6;BMPR1A;ARNTL;YBX1;PLK2;ZMPSTE24;BCL6;MAPK14;SMC6;CDK6;WRN;CALR;MAP2K4;CDKN1A;YPEL3;ABL1;MAPK8;IGF1R;ZNF277;NPM1;KAT6A;ATM;RSL1D1;MAP2K3;ID2;MAPK9;SIRT1;CDKN1B;TP53;OPA1;RBL1	Club	IPF	50.0	2.1870866433571443
21	prerank	GO	0.7510961072081378	1.1485439313689398	0.017	0.01075	0.04	42/78	17.92%	B2M;LMNA;CDKN1A;PAWR;NSMCE2;NPM1;NEK6;SMC5;MAP3K5;MAP2K1;IGF1R;YBX1;MAP2K3;ID2;MAPK10;PLA2R1;MAP2K4;KAT6A;CDKN2B;ZMPSTE24;OPA1;ABL1;ARNTL;PNPT1;CALR;MAPK8;ING2;RSL1D1;SMC6;PML;NEK4;ZNF277;MAPKAPK5;TP53;ATM;HMGA1;MAPK14;HRAS;BCL6;CDKN2A;YPEL3;AKT3	ATI	IPF	53.84615384615385	1.9685915357483759
22	prerank	Fridman	0.7162930442702262	1.1765340352950089	0.011	0.011000000000000001	0.032	45/84	18.05%	RAB31;GSN;VIM;S100A11;RHOB;IGFBP2;ID1;CCND1;GUK1;MDM2;FN1;RAC1;ALDH1A1;ALDH1A3;IGFBP4;TNFAIP2;IFI16;OPTN;SMURF2;CLTB;RAB13;SOD1;CD44;CDKN1A;CXCL14;CITED2;TFAP2A;STAT1;TES;RBL2;MARCKS;MAP2K3;RGL2;HBS1L;HPS5;TP53;RRAS;MAP1LC3B;IGFBP6;ISG15;CDKN1C;SPARC;IGFBP3;SMPD1;IGFBP7	Club	IPF	53.57142857142857	1.9586073148417749
23	prerank	SenMayo	0.7583341882354726	1.2059912491290783	0.001001001001001001	0.011340137415782802	0.034	44/121	12.65%	IGFBP4;JUN;SERPINE1;MMP2;GEM;IGFBP7;CCL2;IL32;BEX3;HMGB1;CD9;CTSB;CXCL12;TIMP2;C3;FGF7;MMP14;IGF1;IL6ST;CTNNB1;TNFRSF1A;IGFBP5;IGFBP6;AXL;PAPPA;IGFBP3;RPS6KA5;PLAT;WNT2;SERPINE2;PTBP1;SPP1;PLAU;IGFBP2;CD55;CCL13;FAS;SCAMP4;VEGFA;ETS2;AREG;ACVR1B;HGF;NAP1L4	Myofibroblast	IPF	36.36363636363637	1.9453816827839754
24	prerank	SenSet	0.7987545395327456	1.516561037145882	0.00725689404934688	0.017157563625965114	0.012	33/100	3.72%	TMSB4X;B2M;FOS;VIM;TXNIP;ZFP36;IL6ST;IL32;CD44;LMNA;GMFG;S100A11;AREG;CITED2;ID2;MAP2K1;JUN;IFI16;AAK1;YBX1;GUK1;BAG3;GAPDH;NDRG1;NPM1;PEBP1;TXN;CTSB;CDKN1A;CTNNB1;SOD1;CCL4;EGR1	T	IPF	33.0	1.7655443819256011
25	prerank	SenSet	0.6844203326743334	1.5144651937941094	0.0078125	0.019083969465648852	0.015	33/100	3.28%	VIM;TMSB4X;TNFAIP3;B2M;CITED2;TXNIP;ZFP36;FOS;IL6ST;ID2;CTNNB1;MAP2K1;CSNK1A1;GMFG;PEBP1;NFE2L2;LGALS3;YBX1;CD9;GAPDH;NPM1;SOD1;IL32;CALR;ASPH;IGFBP4;CDKN1A;DEK;S100A11;RHOB;GSN;PKM;GUK1	ILC_B	IPF	33.0	1.7193312869837267
26	prerank	CellAge	0.72165349776279	1.1253342355998517	0.0	0.0234	0.111	128/270	18.11%	TMSB4X;SFN;ASPH;YAP1;TXN;ZFP36;CSNK1A1;FOS;SMURF2;ERRFI1;CCND1;TOP1;NTN4;CDKN1A;PKM;FOXO3;CEBPB;CAVIN1;RBX1;NFE2L2;CKB;PDZD2;KDM5B;CAV1;SOD1;NEK6;PEBP1;HSPA5;RAF1;ETS2;MAP2K1;ITSN2;HMGB1;PSMD14;EWSR1;PBRM1;CYR61;ZNF148;BHLHE40;SPOP;RUNX1;BRAF;CSNK2A1;ZMAT3;DHX9;MAP2K3;HIVEP1;BTG3;SMG1;LGALS3;PLA2R1;LIMA1;ITGB4;SMARCA4;SORBS2;CTNNAL1;PSMB5;DUSP16;WWP1;SIK1;SOX5;SPIN1;MAP2K2;DPY30;AAK1;VEGFA;MECP2;…	ATI	IPF	47.40740740740741	1.630784142589857
27	prerank	CellAge	0.7518401468183716	1.1494186789284018	0.0	0.024009603841536612	0.088	115/270	14.78%	ZFP36;SERPINE1;GNG11;FOS;TMSB4X;PRKCH;SGK1;CAV1;CDKN1A;TOP1;CAVIN1;BHLHE40;BAG3;ITSN2;CSNK1A1;NDRG1;SMURF2;ETS1;PAK4;PIK3C2A;PPM1D;FOXO3;PML;ETS2;PKM;CTNNAL1;NFE2L2;TXN;SORBS2;CCND1;HMGB1;TXNIP;ITPKB;YAP1;HIVEP1;RB1;DDB2;SOD1;HSPA5;RBX1;GAPDH;PSMB5;SMG1;AAK1;ZMAT3;SIK1;CEBPB;STAT5B;MAP3K6;MARCH5;PEBP1;RAD21;PSMD14;EWSR1;EZH2;ERRFI1;SUPT5H;MYC;CDKN1C;LGALS3;DHX9;KDM5B;ABI3;HDAC1;BRAF;NINJ1;SNAI1;S…	VE_Capillary_B	IPF	42.592592592592595	1.6196150057428065
28	prerank	CellAge	0.7314210614614691	1.207901203240749	0.0	0.024473420260782346	0.112	111/270	14.52%	GNG11;SERPINE1;ZFP36;CAV1;TMSB4X;SGK1;ETS1;CCND1;PRKCH;FOXO3;HMGB1;TOP1;FOS;PIK3C2A;ITSN2;PML;CDKN2B;BAG3;TXNIP;PAK4;SMURF2;DDB2;CDKN1A;RAF1;TXN;CSNK1A1;CEBPB;CAVIN1;PDCD10;PSMB5;SOD1;HIVEP1;AAK1;PSMD14;SMG1;SPOP;DEK;NFE2L2;YAP1;RAD21;ZMAT3;MYLK;LGALS3;WRN;CYR61;ATM;ERRFI1;BRAF;WWP1;CDKN1C;MAP2K2;BHLHE40;CDKN2A;XAF1;TBX2;MAP3K7;RBX1;ABI3;PPM1D;EWSR1;IRF7;MATK;MAGOHB;TYK2;SENP2;SPIN1;LEO1;SENP7;PK…	VE_Capillary_A	IPF	41.11111111111111	1.6113053319729262
29	prerank	CellAge	0.6892488035777457	1.1482109671930192	0.001	0.025249999999999998	0.095	136/270	19.40%	TMSB4X;SOX5;FOS;CSNK1A1;PKM;EHF;ERRFI1;FOXO3;RUNX1;ID1;YAP1;CCND1;LIMA1;LGALS3;TXN;PDZD2;ATF7IP;ZMAT3;SGK1;SMARCA4;SUPT5H;HMGB1;PRKCH;SORBS2;ITGB4;ZFP36;NEK6;KDM5B;NTN4;WWP1;RBX1;AAK1;CKB;PBRM1;PIK3C2A;DPY30;BAG3;ASPH;RB1;DDB2;SMURF2;BCL6;CXCL1;CEBPB;MAPK14;ITSN2;BRCA1;EWSR1;PEBP1;MECP2;PPM1B;SPIN1;HDAC4;CDK6;HDAC1;SOD1;WRN;DHX9;RAF1;SIK1;STAT5B;BLVRA;UBTD1;PAK4;CDKN1A;SPOP;BTG3;ZNF148;YPEL3;BHLH…	Club	IPF	50.37037037037037	1.5977386175453199
30	prerank	CellAge	0.7219358985277572	1.1587714983381916	0.003	0.027016209725835502	0.116	125/270	16.35%	SERPINE1;TMSB4X;FOS;ZFP36;RUNX1;TOP1;YAP1;LGALS3;HMGB1;PKM;EPHA3;CSNK1A1;TXN;FOXO3;BHLHE40;LIMA1;NFE2L2;BAG3;CAVIN1;PEBP1;KDM5B;CAV1;SOD1;NEK6;ZMAT3;IGFBP5;IGFBP6;RAF1;AXL;PSMB5;TXNIP;RBX1;BRAF;SPIN1;SMURF2;IGFBP3;SMG1;CDKN1A;CTNNAL1;AAK1;ZNF148;PIK3C2A;PBRM1;TGFB1I1;MAP2K1;MYLK;MARCH5;DDB2;NEK1;ERRFI1;PPM1B;CDK6;ASPH;P3H1;HIVEP1;WWP1;NOX4;GAPDH;NDRG1;WRN;MYC;GNG11;RSL1D1;HSPA5;WT1;MDH1;WNT2;TPR;…	Myofibroblast	IPF	46.2962962962963	1.5683755809475808
31	prerank	GO	0.7387954602988116	1.2114374620230774	0.03323262839879154	0.027582748244734202	0.102	27/78	10.42%	B2M;KAT6A;AKT3;LMNA;TBX3;PML;CDKN2B;CDKN1A;YBX1;NPM1;SMC5;WRN;ATM;CDKN2A;TBX2;NSMCE2;ABI3;ZMPSTE24;OPA1;SMC6;CGAS;CALR;MAPK10;PNPT1;RSL1D1;MAP2K3;MAPK8	VE_Capillary_A	IPF	34.61538461538461	1.559362464481393
32	prerank	SenSet	0.7194382786866963	1.282089505689054	0.008088978766430738	0.02833434527423598	0.025	55/100	8.14%	RHOB;VIM;EDN1;FOS;TMSB4X;B2M;IGFBP4;TXNIP;CAV1;IGFBP7;LMNA;CD9;SGK1;IFI16;BHLHE40;MAP1LC3B;YBX1;RAB13;JUN;CTSB;PLK2;CTNNB1;IL6ST;GUK1;TNFRSF1A;RSL1D1;GMFG;CSNK1A1;BEX3;CLTB;PEBP1;NPM1;OPTN;CEBPB;RAC1;NDRG1;IL32;PKM;HMGB1;S100A11;CD44;GAPDH;ALDH1A1;DEK;BAG3;RBX1;PSMB5;ASPH;YPEL3;ZFP36;LIMA1;HDAC1;IGFBP2;CCND1;EWSR1	VE_Venous	IPF	55.00000000000001	1.5476868182111787
33	prerank	GO	0.7332953884562664	1.1606847177394075	0.043	0.03176906143686211	0.113	41/78	17.12%	LMNA;B2M;MAPK10;YBX1;NPM1;SMC5;AKT3;ID2;NEK6;NSMCE2;KAT6A;ABL1;CDKN1A;MAPK8;IGF1R;MAP2K1;CDK6;MAP2K4;SMC6;PAWR;WRN;BMPR1A;RSL1D1;ARG2;MAP3K5;OPA1;ZMPSTE24;ARNTL;TWIST1;PLA2R1;PML;MAP2K3;PLK2;SIRT1;ATM;YPEL3;CALR;ZNF277;MAPKAPK5;CGAS;BCL6	Myofibroblast	IPF	52.56410256410257	1.4979956154785736
34	prerank	SenMayo	-0.7529781176081645	-1.3208521067168653	0.012257405515832482	0.03199174406604747	0.061	25/121	5.78%	CXCL2;CXCL8;CXCL3;IL6ST;CCL20;CXCL1;JUN;CD9;HMGB1;ETS2;CD55;BMP2;BEX3;CTSB;C3;PLAUR;GEM;CSF1;AREG;ICAM1;EDN1;CTNNB1;EGFR;CSF2;IL18	ATII	IPF	20.66115702479339	1.4949620832164927
35	prerank	Fridman	0.6953170905634839	1.2282538714148854	0.023138832997987926	0.03214788024914607	0.06	30/84	10.26%	FN1;VIM;S100A11;RHOB;GSN;IGFBP7;SPARC;RAC1;IGFBP2;RAB31;SERPINE1;ALDH1A1;GUK1;COL1A2;COL3A1;IFI16;SOD1;MARCKS;ALDH1A3;IGFBP4;STAT1;PEA15;CLTB;IGFBP5;RAB13;ISG15;CCND1;CITED2;MDM2;HTATIP2	Multiplet	IPF	35.714285714285715	1.4928476580880985
36	prerank	GO	0.7096116675756936	1.2438799313701503	0.015120967741935484	0.04219409282700421	0.041	43/78	17.68%	B2M;MAPK10;YBX1;LMNA;IGF1R;SMC6;PAWR;NEK6;MAP3K5;KAT6A;ATM;ID2;SPI1;BCL6;SMC5;WRN;PRKCD;PNPT1;ARG2;BMPR1A;RSL1D1;NEK4;MAPKAPK5;ZMPSTE24;AKT3;OPA1;PML;ABL1;PLA2R1;HMGA2;TP53;CDKN1A;MAP3K3;CDK6;CALR;TBX3;NSMCE2;PLK2;MAP2K4;MAPK9;VASH1;CDKN2A;TBX2	Multiplet	IPF	55.12820512820513	1.374748346010104
37	prerank	Fridman	0.7204711181674387	1.4303865485677854	0.01734820322180917	0.04421606118546845	0.033	29/84	5.24%	SERPINE1;FN1;SPARC;COL1A2;COL3A1;IGFBP4;CXCL14;FILIP1L;VIM;MARCKS;ALDH1A3;S100A11;IGFBP5;RAC1;CD44;IGFBP3;F3;GUK1;RAB31;IGFBP2;CLTB;LDB2;MAP2K3;TES;SMURF2;CDKN1A;ISG15;PEA15;TGFB1I1	Fibroblast	IPF	34.523809523809526	1.354419947456204
38	prerank	Fridman	0.6524940729892617	1.4023641987450066	0.025606469002695417	0.052798982188295165	0.074	19/84	7.84%	VIM;TNFAIP3;CITED2;SMURF2;FN1;HBS1L;SOD1;IGFBP4;CDKN1A;S100A11;RHOB;GSN;GUK1;RAC1;RBL2;TP53;SMPD1;CREG1;HSPA2	ILC_B	IPF	22.61904761904762	1.2773744493273151
39	prerank	SenMayo	0.7399622247967556	1.4210594290866185	0.021337126600284494	0.06005147269087789	0.076	27/121	8.33%	IQGAP2;CCL5;IL6ST;IL32;GMFG;NAP1L4;AREG;JUN;SPP1;LCP1;CTSB;CTNNB1;TNF;CCL4;CD9;SELPLG;PAPPA;HMGB1;TNFRSF1B;FAS;PTBP1;IGFBP7;GEM;BEX3;IL10;IGFBP4;TNFRSF1A	T	IPF	22.31404958677686	1.2214763375753255
40	prerank	CellAge	0.4006448108756746	1.3002167570707814	0.006060606060606061	0.07059545733578884	0.042	51/270	6.63%	TMSB4X;SERPINE1;TOP1;FOXO3;CEBPB;SGK1;ZFP36;ERRFI1;PIM1;CAV1;MAP2K3;CXCL1;CTNNAL1;BHLHE40;CSNK1A1;NDRG1;HDAC4;EZH2;MAPK14;MARCH5;IGFBP6;RUNX1;MYC;RBX1;SIK1;FOS;BAG3;NEK6;YAP1;PNPT1;KDM5B;PDCD10;ID1;CDKN1A;AAK1;SLC13A3;PSMD14;DHX9;GAPDH;FBXO31;SNAI1;HMGB1;GNG11;PRKCH;SMURF2;IGFBP1;HSPB2;LIMK1;TXN;MAP3K6;TPR	Mesothelial	IPF	18.88888888888889	1.1512232439548977
41	prerank	SenSet	0.6678146207587058	1.181439594043278	0.05421686746987952	0.07501172058134084	0.194	54/100	11.91%	VIM;TMSB4X;S100A11;TXNIP;RHOB;B2M;GSN;LGALS3;YBX1;IGFBP7;SGK1;CD9;FOS;LMNA;CTSB;RAC1;CTNNB1;IGFBP2;JUN;CSNK1A1;RBX1;TXN;IL6ST;ALDH1A1;ZFP36;GUK1;PKM;HMGB1;IFI16;SOD1;MARCKS;NFE2L2;DEK;ID2;DPY30;GAPDH;IGFBP4;PEA15;CLTB;BHLHE40;GMFG;LIMA1;PRKCD;RAB13;ISG15;SPOP;CCND1;CITED2;PEBP1;ETS2;ID1;BAG3;RSL1D1;PSMB5	Multiplet	IPF	54.0	1.124870872793504
42	prerank	GO	0.47024170775768387	1.2488750236066486	0.09815950920245399	0.0757238307349666	0.093	26/78	10.94%	B2M;ID2;KAT6A;LMNA;NUAK1;OPA1;CDK6;ABL1;AKT3;ARG2;RSL1D1;NEK6;MAPK8;PAWR;YBX1;MAPK14;ABI3;CGAS;NPM1;ZNF277;MAP3K5;HMGA2;PNPT1;MAP2K7;WRN;ARNTL	VE_Peribronchial	IPF	33.33333333333333	1.120767423961068
43	prerank	Fridman	0.45379239513538183	1.2653222501793246	0.08583690987124463	0.07596685082872927	0.062	23/84	6.11%	ALDH1A3;SERPINE1;SPARC;COL1A2;MAP2K3;RAC1;S100A11;FN1;RAB31;IGFBP6;MDM2;TES;RHOB;FILIP1L;ID1;CDKN1A;RRAS;MARCKS;CREG1;COL3A1;SMURF2;VIM;IGFBP1	Mesothelial	IPF	27.380952380952383	1.1193758767029032
44	prerank	SenMayo	0.4589516985078493	1.336912684303705	0.034653465346534656	0.08287292817679558	0.033	27/121	6.49%	PAPPA;GEM;SERPINE1;CCL2;CXCL1;ANGPTL4;DKK1;SERPINE2;ACVR1B;SPP1;IGFBP6;FAS;TIMP2;PLAT;IL6;IL18;BEX3;RPS6KA5;GDF15;VEGFC;MMP2;HMGB1;TNFRSF1A;CCL7;IGFBP1;AREG;IGF1	Mesothelial	IPF	22.31404958677686	1.0815873158135032
45	prerank	SenMayo	-0.4574806681898844	-1.210306059901697	0.04854368932038835	0.08506616257088846	0.10677083333333333	18/121	3.23%	IL6ST;IGFBP5;CXCL2;CCL2;CXCL3;CXCL8;CXCL1;IGFBP2;IGF1;CD55;PLAUR;IL6;IGFBP7;IL15;HGF;PIGF;ETS2;CTSB	Lymphatic	IPF	14.87603305785124	1.0702431582598422
46	prerank	SenSet	0.4834336891358458	1.4123406157572436	0.013333333333333334	0.08747697974217311	0.017	36/100	7.29%	TMSB4X;ID2;CEBPB;SGK1;ZFP36;LMNA;CAV1;MAP2K3;BHLHE40;CSNK1A1;NDRG1;RAC1;S100A11;RBX1;FOS;BAG3;B2M;RHOB;ID1;CDKN1A;IL18;AAK1;BEX3;PSMD14;MARCKS;GAPDH;HMGB1;TNFRSF1A;NPM1;PLK2;VIM;AREG;TXN;TPR;EIF2S2;PEBP1	Mesothelial	IPF	36.0	1.0581062199639804
47	prerank	CellAge	0.6165637163792759	1.3114777012920469	0.0030272452068617556	0.08795028439014115	0.146	86/270	10.91%	IGFBP5;FOS;ZFP36;TMSB4X;FOXO3;MYLK;TOP1;PKM;CDKN1A;MYC;SOD1;CSNK1A1;ID1;ETS2;CAV1;CTNNAL1;BCL6;GAPDH;BHLHE40;MAP2K1;HMGB1;RBX1;NOTCH3;RUNX1;PMVK;NDRG1;GNG11;SOX5;YAP1;NFE2L2;CAVIN1;PEBP1;HSPB2;RB1;TBX2;SIK1;AXL;PPM1B;CCND1;ETS1;MARCH5;EZH2;FASTK;MXD4;NEK1;SIRT1;SMARCB1;FXR1;SGK1;ZMAT3;PPM1D;CDK18;STK40;NINJ1;BTG3;WWP1;DDB2;SMARCA4;SENP7;ATM;EWSR1;ERRFI1;ATF7IP;TFDP1;BAG3;HIVEP1;CSNK2A1;SMURF2;MAP…	SMC	IPF	31.851851851851855	1.0557627518987391
48	prerank	SenMayo	0.6155915137086736	1.2767758537975142	0.04672897196261682	0.08953022961870656	0.216	37/121	13.17%	JUN;IGFBP4;IGFBP5;GEM;IGFBP7;IL6;BEX3;ETS2;CD9;HMGB1;CXCL12;ANGPTL4;PGF;CTNNB1;TNFRSF1A;EGFR;AXL;IGFBP2;SPP1;TIMP2;CXCL2;NRG1;SCAMP4;GMFG;FGF7;PECAM1;MMP2;AREG;IL32;IQGAP2;FGF2;CTSB;VEGFA;ITGA2;CCL8;PLAU;RPS6KA5	SMC	IPF	30.57851239669421	1.0480303016680486
49	prerank	SenMayo	-0.6310345061861905	-1.3374789301183903	0.02768549280177187	0.09924005364327224	0.099	27/121	7.86%	AREG;CXCL8;PLAUR;HMGB1;JUN;ETS2;LCP1;CXCL2;AXL;TNFRSF1B;CXCL3;EREG;GMFG;IL6ST;TNF;VEGFA;IGFBP7;ICAM1;CXCL16;TIMP2;PECAM1;GEM;NRG1;CCL20;CCL4;PIGF;IL1B	cDC1	IPF	22.31404958677686	1.003313009645991
50	prerank	Fridman	0.6082299668422368	1.2255751045739602	0.11982570806100218	0.09943121971771646	0.342	25/84	6.60%	IGFBP4;IGFBP5;VIM;RHOB;IGFBP7;SPARC;CDKN1A;COL1A2;SOD1;ID1;GUK1;COL3A1;IFI16;RAB31;NDN;CCND1;IGFBP2;CD44;MAP1LC3B;RAB13;NRG1;RABGGTA;EGR1;TNFAIP3;GSN	SMC	IPF	29.761904761904763	1.0024772330842722
51	prerank	GO	0.6152425902606561	1.241245737996905	0.10486486486486486	0.10243311565199073	0.301	24/78	10.86%	LMNA;B2M;ID2;CDKN1A;BCL6;MAP2K1;MAPK8;SMC5;TBX2;ABL1;YBX1;MAP3K5;OPA1;SIRT1;NSMCE2;NPM1;ATM;MAP2K6;ZMPSTE24;TBX3;ARG2;PNPT1;NEK6;MAPK9	SMC	IPF	30.76923076923077	0.9895596173845959
52	prerank	SenMayo	0.6972222542763006	1.4224256241341644	0.017152658662092625	0.11733154542406972	0.067	12/121	2.66%	CCL5;IQGAP2;IL32;IL6ST;JUN;GMFG;NAP1L4;SPP1;CCL4;TNF;SELPLG;LCP1	T_Cytotoxic	IPF	9.917355371900827	0.9305852090117871
53	prerank	GO	0.6970472442642999	1.3362781791842044	0.03005780346820809	0.12165716790881191	0.102	33/78	12.74%	B2M;LMNA;YBX1;MAP3K5;ARNTL;ARG2;SMC6;SMC5;CALR;MAPK8;HMGA1;WRN;MAPK14;BCL6;SPI1;NSMCE2;KAT6A;NEK6;CDKN2A;AKT3;PRKCD;CDKN1A;PNPT1;VASH1;ATM;CDK6;NPM1;MAP2K3;ZMPSTE24;PML;TP53;RBL1;ZNF277	Mast	IPF	42.30769230769231	0.9148622978179536
54	prerank	SenMayo	-0.5772522303537209	-1.309939684367707	0.078125	0.12214411247803164	0.13641364136413642	24/121	7.92%	CXCL8;EREG;PLAUR;IL1B;CXCL2;AREG;CXCL3;BMP6;CCL20;TNFRSF1B;CCL4;IL10;ICAM1;CCL3;CTNNB1;PLAU;IL18;MMP14;IGFBP7;TNF;IL6;CXCL10;HMGB1;NRG1	cDC2	IPF	19.834710743801654	0.9131274618049573
55	prerank	SenSet	0.545533717696085	1.3050699097073157	0.07857142857142857	0.12232697171763623	0.223	33/100	4.87%	CTNNB1;VIM;LMNA;FOS;ID1;GSN;JUN;TMSB4X;CSNK1A1;CD9;RHOB;TNFRSF1A;LGALS3;B2M;ID2;LIMA1;TXN;ASPH;RAC1;IGFBP2;YBX1;HDAC1;SGK1;BEX3;HMGB1;NDRG1;PEBP1;GUK1;CEBPB;SOD1;CTSB;S100A11;RBX1	Goblet	IPF	33.0	0.9124777753702878
56	prerank	CellAge	-0.5801626716847978	-1.2782256199834354	0.025906735751295335	0.12382655341975861	0.228	96/270	13.93%	RUNX1;CXCL8;HMGB1;EZH2;NINJ1;TXNIP;HIVEP1;MECP2;ETS2;ZFP36;AXL;ITSN2;CDKN1A;BRAF;RAD21;MARCH5;SGK1;IRF7;NFE2L2;PIK3C2A;CEBPB;MAGOH;BAG3;AAK1;VEGFA;KDM5B;ATF7IP;PBRM1;GAPDH;MAP2K6;CDK6;ZNF148;BTG3;PSMD14;CSNK1A1;ITPKB;LIMA1;HSPA5;EWSR1;USP1;SP1;PKM;TOP1;DEK;BHLHE40;CTNNAL1;SRC;SYK;TYK2;DUSP16;ITPK1;ING2;FXR1;SMG1;PDZD2;HDAC1;WWP1;SOD1;SMARCA4;PRKCH;TP53;GRK6;RAF1;PSMB5;GLB1;LIMK1;NEK1;MXD4;SENP2;P…	cDC1	IPF	35.55555555555556	0.9071862150321811
57	prerank	SenSet	0.5821490670677566	1.3362314541372975	0.06465517241379311	0.14026162790697674	0.164	32/100	6.28%	FOS;TMSB4X;ZFP36;B2M;CD44;JUN;VIM;TNFAIP3;LMNA;ID2;CTNNB1;IL6ST;GMFG;CITED2;RHOB;BHLHE40;TXNIP;IFI16;CD9;IL32;IRF3;YBX1;PKM;ISG15;IGFBP7;GUK1;CALR;PRKCD;PEBP1;IGFBP4;S100A11;SGK1	ILC_A	IPF	32.0	0.8530611248917187
58	prerank	SenSet	0.5952677244232416	1.2625595685439317	0.0959409594095941	0.14262114537444937	0.217	32/100	3.89%	VIM;TMSB4X;FOS;SGK1;LMNA;S100A11;YBX1;ZFP36;PEA15;GSN;B2M;CD9;RAC1;RHOB;TXNIP;GMFG;GUK1;RBX1;CITED2;JUN;PEBP1;CLTB;TXN;NPM1;IL6ST;SOD1;NDRG1;LGALS3;CTSB;GAPDH;SPOP;RSL1D1	cDC2	IPF	32.0	0.8458160801038144
59	prerank	Fridman	0.5649399064904974	1.2624634692501737	0.11061285500747384	0.14585103370150101	0.252	30/84	13.64%	VIM;FN1;MAP2K3;GUK1;IFI16;GSN;IRF7;TNFAIP3;CLTB;FILIP1L;RAB13;RHOB;THBS1;TES;EGR1;SMPD1;CDKN2D;RAC1;ID1;HTATIP2;ALDH1A1;CDC25B;PEA15;SERPINE1;STAT1;RGL2;NRG1;TNFAIP2;CDKN1C;LAMA1	pDC	IPF	35.714285714285715	0.836090488521906
60	prerank	GO	0.6230035596827198	1.3393991715810025	0.04428904428904429	0.14898419864559817	0.121	27/78	14.19%	LMNA;MAPK10;NEK6;ID2;ARG2;SMC5;NSMCE2;SMC6;CDKN1A;ZNF277;B2M;KAT6A;PAWR;PRKCD;CDKN2A;MAP2K3;ABL1;RSL1D1;PLK2;MAPK9;HRAS;MAP2K7;CDKN2B;YPEL3;CDKN1B;MAPK14;MAP2K6	Basal	IPF	34.61538461538461	0.826859790681201
61	prerank	CellAge	0.5843924166158029	1.2606333572893873	0.04550379198266522	0.15296367112810708	0.295	88/270	10.76%	SERPINE1;TMSB4X;FOXO3;LIMA1;CYR61;ZFP36;ERRFI1;IGFBP5;CSNK1A1;SGK1;CEBPB;IGFBP3;CAV1;PPM1B;VEGFA;CTNNAL1;WT1;PKM;RUNX1;SMG1;ZMAT3;TOP1;MAP2K3;PEBP1;ACLY;YAP1;MYLK;BTG3;CAVIN1;RAF1;PBRM1;BHLHE40;BAG3;CDK6;WNT2;SMURF2;RSL1D1;MARCH5;RBX1;CDKN1A;KDM5B;DDB2;SMARCA4;BRAF;SIK1;ID4;NEK6;TGFB1I1;DEK;TFDP1;HMGB1;WWP1;SNAI1;WRN;DHX9;TPR;MECP2;GAPDH;MAP3K7;AGT;NFE2L2;PSMD14;SOD1;AAK1;NEK1;SENP2;NOTCH3;FBXO31…	Fibroblast	IPF	32.592592592592595	0.8154117018753306
62	prerank	GO	0.4158718350778347	1.1453648528754008	0.1724137931034483	0.15469613259668508	0.148	17/78	5.30%	ID2;LMNA;MAP2K3;MAPK14;MAPK8;MAPK10;NSMCE2;IGF1R;NEK6;MAP3K5;PNPT1;ABL1;B2M;CDKN1A;AKT3;NPM1;PLK2	Mesothelial	IPF	21.794871794871796	0.8105205435269653
63	prerank	Fridman	0.6466388662682719	1.3407497707965146	0.053231939163498096	0.15528634361233482	0.127	13/84	2.40%	VIM;S100A11;FN1;PEA15;RAB31;GSN;RAC1;RHOB;GUK1;HPS5;CITED2;CLTB;SOD1	cDC2	IPF	15.476190476190476	0.8088667358657051
64	prerank	Fridman	0.626882797724464	1.396031712788105	0.0374251497005988	0.15843023255813954	0.098	19/84	7.27%	CD44;VIM;TNFAIP3;FN1;SMURF2;CITED2;RHOB;IFI16;SERPINE1;RBL2;IFNG;ISG15;IGFBP7;GUK1;LDB2;IGFBP4;S100A11;MAP2K3;COL3A1	ILC_A	IPF	22.61904761904762	0.8001619402948876
65	prerank	SenMayo	0.5554439760789212	1.2898196498043397	0.07887323943661972	0.1713395638629283	0.202	15/121	5.46%	AREG;CD55;CTSB;IL6ST;CSF2RB;SPP1;CTNNB1;TNFRSF1B;AXL;JUN;CXCL2;LCP1;GMFG;CCL2;PTBP1	pDC	IPF	12.396694214876034	0.7661423429106283
66	prerank	SenSet	0.6448383882735583	1.3113957492778683	0.08947368421052632	0.17348307073416022	0.165	21/100	2.61%	TMSB4X;B2M;FOS;IL32;TXNIP;ZFP36;IL6ST;JUN;GMFG;CD44;VIM;AAK1;GUK1;IFI16;CCL4;BAG3;ID2;RHOB;GAPDH;CITED2;TNFAIP3	T_Cytotoxic	IPF	21.0	0.7607428992331073
67	prerank	SenSet	0.6012551109367636	1.20918936112284	0.15180722891566265	0.1768642447418738	0.418	46/100	6.97%	TMSB4X;LMNA;IGFBP4;B2M;VIM;LIMA1;MARCKS;ZFP36;S100A11;CD9;CSNK1A1;RAC1;SGK1;BEX3;CEBPB;CD44;CAV1;IL32;GUK1;IGFBP2;PKM;CLTB;YBX1;MAP2K3;PEBP1;CTSB;TNFRSF1A;CAVIN1;BHLHE40;BAG3;RSL1D1;RBX1;CDKN1A;PTBP1;ISG15;CTNNB1;PEA15;DEK;PLK2;HMGB1;TPR;GAPDH;NFE2L2;PSMD14;SOD1;AAK1	Fibroblast	IPF	46.0	0.7523599561282417
68	prerank	CellAge	0.5098225680989018	1.1992962984592497	0.07097457627118645	0.18030474040632052	0.458	98/270	14.19%	SFN;SOX5;SIK1;BHLHE40;PKM;IGFBP6;EHF;KDM5B;ITGB4;NEK6;RUNX1;TXN;DDB2;SMURF2;CSNK1A1;ITSN2;GAPDH;TP63;SERPINE1;ZMAT3;YAP1;NTN4;LIMA1;PPM1B;NDRG1;SMARCA4;CDKN1A;CCND1;PAK4;AAK1;ASPH;ID1;ATF7IP;LGALS3;WWP1;SYK;DHX9;ACLY;MORC3;PSMD14;ZNF148;PRKCD;SPIN1;PIM1;PSMB5;CDKN2A;CSNK2A1;MAP2K3;PIK3C2A;BRD7;RSL1D1;HDAC4;PMVK;RAD21;SIRT6;CDK18;SREBF1;CAV1;FOS;TFDP1;SENP7;MCRS1;ITPKB;PIAS4;ETS2;KDM4A;HRAS;IGFBP3…	Basal	IPF	36.2962962962963	0.7439928550566131
69	prerank	SenSet	-0.4291377136390505	-1.2076575772124112	0.13636363636363635	0.1830065359477124	0.09219858156028368	39/100	5.77%	ASPH;IL6ST;CXCL8;CXCL2;ZFP36;CDKN1A;TXN;EGR1;PKM;HSPA5;EIF2S2;NPM1;PLAUR;PSMB5;THBS1;CD44;GAPDH;MDH1;AREG;RSL1D1;MAP2K1;MARCKS;PTBP1;YBX1;MAP2K3;CAV1;CALR;CITED2;NINJ1;CEBPB;FOS;EDN1;NDRG1;PEA15;SMARCB1;RGL2;RAB13;CCND1;ISG15	Ciliated	IPF	39.0	0.7375333994753797
70	prerank	GO	0.7133777100396319	1.0721085804239583	0.23847695390781562	0.18487394957983194	0.598	43/78	19.70%	B2M;LMNA;CDKN1A;YBX1;KAT6A;ID2;PML;NPM1;SMC5;PLK2;VASH1;CGAS;SMC6;ABI3;ABL1;NSMCE2;MAPK8;CDK2;TBX3;RSL1D1;MAP3K3;CDK6;BCL6;CDKN2A;CALR;TP53;TBX2;HRAS;MAP2K6;MAP2K3;YPEL3;ARG2;CDKN1B;MAPK10;ZMPSTE24;NEK6;PNPT1;WRN;SIRT1;MAP2K1;OPA1;MAPK9;MAPK11	VE_Capillary_B	IPF	55.12820512820513	0.7331242805703245
71	prerank	CellAge	0.528935953933022	1.1914700992779281	0.1098326359832636	0.20885428506478745	0.498	76/270	9.92%	SERPINE1;PRKCH;FOS;PDZD2;FOXO3;TXNIP;LIMA1;ZFP36;SORBS2;TOP1;ERRFI1;CSNK1A1;ITGB4;GNG11;WWP1;ITSN2;SGK1;PIK3C2A;ZNF148;NDRG1;VEGFA;BAG3;SENP7;PAK4;SPIN1;PBRM1;AAK1;FBXO31;IGFBP5;SOX5;ATF7IP;TPR;GLB1;ZMAT3;HDAC4;PEBP1;STAT5B;DDB2;RAF1;PPM1B;YPEL3;NFE2L2;RB1;SMG1;GAPDH;PPM1D;NEK1;PMVK;MXD4;MECP2;RBX1;YAP1;TMSB4X;BCL6;EWSR1;SUPT5H;IRF7;ID1;SIK1;RUVBL2;CDKN1B;SREBF1;SIRT1;PKM;KDM5B;MYLK;MOB3A;CDKN1C;…	VE_Arterial	IPF	28.14814814814815	0.6801566098846116
72	prerank	GO	0.5668207892520974	1.2257919811451135	0.16688918558077437	0.21586089906700592	0.372	22/78	10.16%	B2M;ID2;MAP2K1;MAP3K5;YBX1;ARNTL;ATM;NPM1;KAT6A;CALR;CDKN1A;BCL6;OPA1;SMC5;TP53;MAPK14;PRKCD;MAPK10;CDK6;CDKN1B;VASH1;NEK6	ILC_B	IPF	28.205128205128204	0.6658260184223116
73	prerank	GO	0.6432710402707175	1.12995094179356	0.19693877551020408	0.22212102813195708	0.566	34/78	16.20%	AKT3;B2M;LMNA;KAT6A;YBX1;PLK2;RSL1D1;ABL1;PML;NPM1;ARG2;PAWR;SMC6;MAP3K3;VASH1;YPEL3;SMC5;NUAK1;PNPT1;OPA1;ABI3;TP53;TBX3;NSMCE2;CGAS;CDK2;MAPK8;HRAS;WRN;BCL6;MAP2K4;CDKN1B;ARNTL;SIRT1	VE_Venous	IPF	43.58974358974359	0.6534103249752579
74	prerank	SenMayo	-0.3870852469909565	-1.094953188882767	0.17391304347826086	0.2222222222222222	0.23404255319148937	21/121	4.90%	IL6ST;CXCL8;NRG1;CXCL2;GDF15;CD55;CCL20;PLAUR;CCL2;CXCL1;CXCL3;VEGFA;AREG;PTBP1;ITGA2;EDN1;EREG;ICAM1;C3;TNFRSF1B;ANGPTL4	Ciliated	IPF	17.355371900826448	0.6532125137753437
75	prerank	Fridman	0.5979222090863704	1.2228739234848305	0.16965352449223417	0.2235356520421308	0.427	32/84	10.01%	RHOB;SERPINE1;FN1;IFI16;GUK1;SPARC;IGFBP4;RAC1;RRAS;RAB13;VIM;NRG1;MAP1LC3B;GSN;CLTB;CD44;ISG15;IGFBP5;EGR1;PEA15;COL1A2;IGFBP2;IRF7;ID1;RAB31;OPTN;CYP1B1;CDKN1C;HPS5;RGL2;ING1;CDKN2D	VE_Arterial	IPF	38.095238095238095	0.6506532007183624
76	prerank	SenMayo	0.6220217112411818	1.2609694883681364	0.08121212121212121	0.22765296367112808	0.294	29/121	4.93%	SERPINE1;IGFBP4;CXCL12;MMP2;TIMP2;ANGPTL4;EGFR;GEM;IGFBP5;CD9;PAPPA;BEX3;IGFBP3;SPP1;IL32;C3;IGF1;RPS6KA5;IGFBP2;VEGFA;CD55;CCL2;CTSB;TNFRSF1A;WNT2;DKK1;VEGFC;PTBP1;CTNNB1	Fibroblast	IPF	23.96694214876033	0.6427266915115609
77	prerank	CellAge	0.6336458624048772	1.1467718955914874	0.047	0.23510760304931527	0.479	109/270	16.72%	FOXO3;PRKCH;FOS;TMSB4X;TXNIP;SORBS2;CAV1;GNG11;ERRFI1;SGK1;BHLHE40;SERPINE1;PIK3C2A;TOP1;RSL1D1;WWP1;CSNK1A1;PPM1D;PAK4;PEBP1;SMG1;PML;MYC;SPIN1;DDB2;ETS1;FBXO31;CEBPB;ZMAT3;NDRG1;PKM;HMGB1;ATF7IP;RB1;GAPDH;DEK;KDM5B;PPM1B;BAG3;CDKN1C;SOX5;RBX1;PSMB5;ASPH;FASTK;YPEL3;ZFP36;LIMA1;PBRM1;NUAK1;HDAC1;AXL;CCND1;SMARCA4;MAP2K2;SUPT5H;EWSR1;HDAC4;MARCH5;PNPT1;DHX9;NOTCH3;PIM1;SNAI1;ACLY;BTG3;RUVBL2;ABI3…	VE_Venous	IPF	40.370370370370374	0.628733326175051
78	prerank	GO	0.6165650407559331	1.2568667273273353	0.1162514827995255	0.2358490566037736	0.32	23/78	8.52%	AKT3;B2M;LMNA;IGF1R;SMC5;KAT6A;TBX3;SMC6;PLK2;PAWR;ARG2;ID2;MAP3K3;VASH1;MAPK8;YPEL3;OPA1;BCL6;MAP2K4;CDKN1B;SIRT1;ARNTL;MAPK9	VE_Arterial	IPF	29.48717948717949	0.6273658565927326
79	prerank	Fridman	0.658378362594691	1.1720431182029658	0.13920163766632548	0.23730014167172636	0.358	33/84	10.74%	RHOB;VIM;LDB2;IGFBP4;IGFBP7;IFI16;SPARC;MAP1LC3B;RAB13;SERPINE1;GUK1;FN1;CLTB;OPTN;RAC1;S100A11;CD44;ALDH1A1;TES;CDKN1C;FILIP1L;COL1A2;F3;IGFBP2;STAT1;CCND1;MDM2;ISG15;TP53;CREG1;CITED2;COL3A1;RAB31	VE_Venous	IPF	39.285714285714285	0.6247020025022959
80	prerank	SenSet	0.5463926074091499	1.1993731203903228	0.1522248243559719	0.24003009781790818	0.458	46/100	8.08%	LMNA;CD44;RAC1;BHLHE40;CD9;PKM;VIM;CTSB;IGFBP7;CTNNB1;AREG;GUK1;TNFRSF1A;GSN;ID2;TXN;CSNK1A1;JUN;GAPDH;IGFBP4;RHOB;LIMA1;NDRG1;CDKN1A;CCND1;S100A11;RAB13;AAK1;ASPH;IL32;ID1;B2M;LGALS3;PSMD14;PTBP1;PRKCD;MAP1LC3B;PSMB5;MAP2K3;IL18;RSL1D1;CLTB;PLK2;MMP14;CAV1;FOS	Basal	IPF	46.0	0.6197342978855509
81	prerank	SenSet	0.6139563523095132	1.1992631411656243	0.1543550165380375	0.24441034633932487	0.468	40/100	6.54%	TMSB4X;FOS;CD9;VIM;B2M;S100A11;ZFP36;LMNA;NFE2L2;YBX1;GMFG;HMGB1;CSNK1A1;GUK1;CTSB;BHLHE40;LGALS3;RAC1;JUN;TXNIP;PKM;GSN;RHOB;GAPDH;BEX3;ISG15;AKR1B1;CCL4;TXN;MAP1LC3B;ALDH1A1;DEK;CALR;SOD1;PSMB5;BAG3;DPY30;NDRG1;SPOP;RBX1	Mast	IPF	40.0	0.6118804135564503
82	prerank	GO	0.5372710493305274	1.1238215111472583	0.2616822429906542	0.2444933920704846	0.462	14/78	4.88%	LMNA;YBX1;B2M;KAT6A;VASH1;SPI1;HMGA1;NPM1;ABI3;NEK6;RSL1D1;CDKN1B;MAP3K5;CALR	cDC2	IPF	17.94871794871795	0.6117328740704464
83	prerank	CellAge	0.4776130142396648	1.157042864839067	0.15148063781321183	0.2525445292620865	0.529	69/270	11.64%	TMSB4X;TXNIP;ZFP36;FOS;SIK1;SMURF2;MAP2K1;CSNK1A1;PDZD2;MOB3A;PEBP1;NFE2L2;LGALS3;GLB1;STK40;ATM;GAPDH;PDCD10;SOD1;ASPH;CDKN1A;DEK;ETS1;ITPKB;BCL6;KDM5B;CBX7;PKM;RAF1;SYK;MAP3K7;CDKN2AIP;AAK1;ATF7IP;MORC3;MATK;DHX9;BHLHE40;PIM1;TP53;SENP1;PIK3R5;SMG1;MAPK14;RUNX1;PPM1D;SIRT6;FASTK;PRPF19;PRKCD;SMARCA4;CDK6;MDH1;CDKN1B;TRPM8;PDPK1;NADK;MCL1;SRSF1;NEK6;DUSP16;PSMB5;MAGOHB;STK32C;DPY30;TFDP1;PMVK;IT…	ILC_B	IPF	25.555555555555554	0.597662034940274
84	prerank	GO	0.5265487895389009	1.1586973300785748	0.22720478325859492	0.25736335315774567	0.482	18/78	8.69%	MAP2K1;B2M;YBX1;MAP3K5;MAP2K3;ID2;LMNA;KAT6A;HMGA1;MAP2K6;PRKCD;RSL1D1;MAPK9;SPI1;SIRT1;NPM1;MAP2K4;PML	pDC	IPF	23.076923076923077	0.5894532936960029
85	prerank	Fridman	0.42573462826260544	1.0782998372718824	0.2923076923076923	0.2623574144486692	0.117	14/84	3.24%	VIM;FN1;HPS5;RAB31;PEA15;GSN;CLTB;CITED2;RAC1;CD44;SPARC;IGFBP2;MARCKS;GUK1	cDC1	IPF	16.666666666666664	0.5811066577525025
86	prerank	Fridman	0.5662264772559081	1.228524767969273	0.13856812933025403	0.2753950338600451	0.376	34/84	9.75%	MMP1;CD44;RAC1;IGFBP6;VIM;IGFBP7;GUK1;ALDH1A3;GSN;FN1;CXCL14;SMURF2;MDM2;IGFBP4;SERPINE1;RHOB;RAB31;CDKN1A;CCND1;S100A11;RAB13;ID1;CREG1;MAP1LC3B;CDKN2A;MAP2K3;CLTB;COL3A1;RBL2;HTATIP2;TFAP2A;TES;IGFBP3;HBS1L	Basal	IPF	40.476190476190474	0.5600438955483213
87	prerank	GO	0.5675397161184165	1.1181293676253607	0.28410513141426785	0.27724665391969405	0.642	26/78	10.11%	LMNA;B2M;YBX1;MAPK8;MAPK10;MAP2K3;TWIST1;SMC6;CDK6;KAT6A;OPA1;RSL1D1;SRF;CDKN1A;MAP2K4;NEK6;PAWR;PLK2;WRN;SMC5;HMGA1;CDKN2A;ZMPSTE24;ARNTL;MAP2K1;PNPT1	Fibroblast	IPF	33.33333333333333	0.5571336866322993
88	prerank	SenMayo	0.5943902459294025	1.1462133177195943	0.2302771855010661	0.29294346137246435	0.637	19/121	7.10%	IL32;IL6ST;GMFG;SPP1;HMGB1;LCP1;CTNNB1;CTSB;FAS;TNFRSF1B;SERPINE2;GEM;BEX3;NAP1L4;CCL20;TNFRSF1A;IL10;CD9;TNF	T_Regulatory	IPF	15.702479338842975	0.5332161911930723
89	prerank	GO	0.6535884683558197	1.203535539084121	0.1949685534591195	0.30025736345438947	0.432	10/78	2.94%	B2M;LMNA;ID2;MAP2K1;YBX1;AKT3;NPM1;ATM;MAP2K6;CDKN1A	T	IPF	12.82051282051282	0.5225063332393067
90	prerank	SenSet	-0.5539796050928398	-1.1448045569637681	0.2545662100456621	0.3018924154373417	0.642	38/100	6.82%	AREG;ID2;TNFAIP3;CXCL8;PLAUR;HMGB1;ISG15;NINJ1;TXNIP;THBS1;JUN;ETS2;ZFP36;CXCL2;IFI16;CDKN1A;EIF2S2;SGK1;NFE2L2;GMFG;MAP1LC3B;IL6ST;CEBPB;MAGOH;BAG3;AAK1;IGFBP7;GAPDH;NPM1;PSMD14;CSNK1A1;LIMA1;HSPA5;EWSR1;PKM;DEK;BHLHE40;CCL4	cDC1	IPF	38.0	0.5201477977920305
91	prerank	CellAge	0.43469390723807716	1.0856955800875006	0.2902408111533587	0.30557915604644575	0.627	67/270	11.51%	TMSB4X;MAP2K1;FOXO3;ZFP36;TXN;HSPA5;MAP2K3;FOS;SGK1;MOB3A;MAP4K1;RBX1;SIK1;CSNK1A1;NDRG1;SRC;PRKCH;IRF7;SOCS1;SMG1;SMARCB1;AXL;RAF1;SYK;GAPDH;MDH1;MARCH5;PMVK;MAP2K6;ATF7IP;SUPT5H;ZNF148;LGALS3;ITSN2;PRPF19;PRKCD;RSL1D1;MCL1;RUVBL2;SIN3B;SENP1;TOP1;MXD4;PPM1B;SPOP;SIRT1;SP1;MCRS1;P3H1;ID1;MAP3K7;PML;STK40;USP1;G6PD;SLC13A3;TYK2;KDM4A;ERRFI1;ITPK1;AKR1B1;PIM1;PPM1D;ABI3;ITPKB;ETS2;SERPINE1	pDC	IPF	24.814814814814813	0.5148762728801864
92	prerank	Fridman	0.6199612968730502	1.1468408753348884	0.2784615384615385	0.3102659422362024	0.536	20/84	7.36%	VIM;CD44;S100A11;FN1;CITED2;IFI16;GUK1;RBL2;CDKN1A;SOD1;EGR1;SMPD1;TES;COL1A2;SPARC;COL3A1;HBS1L;ID1;GSN;SMURF2	T	IPF	23.809523809523807	0.5082658941246965
93	prerank	Fridman	0.622077131105067	1.1771353752217044	0.22662266226622663	0.31506258092360817	0.559	10/84	2.28%	VIM;TNFAIP3;SOD1;GUK1;S100A11;RAC1;MAP2K3;FN1;HTATIP2;CLTB	T_Regulatory	IPF	11.904761904761903	0.5016031736695196
94	prerank	SenSet	0.6975990978217899	1.3013880048987974	0.09465648854961832	0.3154034229828851	0.218	43/100	4.81%	TMSB4X;B2M;FOS;S100A11;IL6ST;YBX1;RHOB;VIM;ZFP36;JUN;GMFG;ID2;SOD1;RBX1;TXNIP;GUK1;CEBPB;CITED2;CTNNB1;NPM1;TXN;LGALS3;RAC1;MAP1LC3B;GAPDH;HMGB1;CLTB;BAG3;RSL1D1;EIF2S2;SGK1;ISG15;CD9;IFI16;MARCKS;MDH1;ASPH;LMNA;DPY30;MAGOH;PKM;EGR1;SPOP	ncMonocyte	IPF	43.0	0.5011335977080928
95	prerank	CellAge	0.5315131392000354	1.0929391920354647	0.29181929181929184	0.3239919931369746	0.651	28/270	3.87%	TMSB4X;FOS;TXNIP;ZFP36;PRKCH;ETS1;RUNX1;HDAC4;MAP2K1;AAK1;BAG3;GAPDH;ITPKB;NDRG1;SOCS1;WWP1;DDB2;ATM;TACC3;PEBP1;TXN;MAP2K6;SIK1;GLB1;CDKN1A;SOD1;TOP1;MATK	T	IPF	10.37037037037037	0.48946572244584746
96	prerank	GO	0.6435080151678912	1.217918484131855	0.1600901916572717	0.32585239533880017	0.437	15/78	6.71%	B2M;LMNA;YBX1;ID2;MAP2K3;AKT3;NPM1;SMC5;HMGA1;SMC6;MAP2K1;RSL1D1;BCL6;MAP2K4;CALR	T_Regulatory	IPF	19.230769230769234	0.48697908216078734
97	prerank	CellAge	-0.6548678321944288	-1.1485768918767498	0.11055276381909548	0.33126934984520123	0.604	68/270	9.83%	CXCL8;ZFP36;DUSP16;TOP1;CXCL1;TMSB4X;LGALS3;PEBP1;BRAF;HMGB1;TXN;ETS2;SMURF2;FOS;MAP2K3;BHLHE40;MYC;CAVIN1;SOD1;BTG3;PSMB5;UBTD1;CYR61;RUNX1;STK40;ASPH;SIK1;RSL1D1;RBX1;DPY30;ID1;MAGOH;DHCR24;HSPA5;PTTG1;DEK;EHF;TNFSF15;CTNNAL1;NINJ1;MAP2K1;LIMA1;CSNK1A1;SMG1;PDCD10;DHX9;CEBPB;PMVK;ITSN2;FXR1;MECP2;RAD21;MAGOHB;NFE2L2;USP1;MAP2K2;TRIM28;BLVRA;ING2;PIM1;CAV1;EWSR1;MDH1;MVK;GLB1;ETS1;G6PD;GAPDH	ATII	IPF	25.185185185185183	0.47981874464589325
98	prerank	SenMayo	0.5497918727806919	1.1542951543478512	0.20727848101265822	0.34474056127599434	0.477	33/121	9.05%	JUN;CD9;LCP1;IL6ST;GMFG;SPP1;HMGB1;CXCL16;CTNNB1;CTSB;SELPLG;IGFBP2;CCL4;IQGAP2;PECAM1;ETS2;EREG;CSF2RB;BEX3;IL18;TNF;CSF1;FAS;NAP1L4;IL1A;C3;IGFBP7;CCL24;CCL2;CD55;TIMP2;CCL13;PTGER2	Macrophage_Alveolar	IPF	27.27272727272727	0.4625076156288859
99	prerank	CellAge	0.5805539422118484	1.2051994784174962	0.08709016393442623	0.3474353353792196	0.452	85/270	11.86%	TMSB4X;FOS;SOCS1;ZFP36;NFE2L2;HDAC4;HMGB1;CSNK1A1;ITSN2;BHLHE40;LGALS3;RUNX1;TXNIP;TOP1;SMG1;PKM;GAPDH;AKR1B1;PIM1;TXN;RAD21;SMURF2;DDB2;DEK;SREBF1;GLB1;CSNK2A1;SOD1;PPM1B;SIK1;WRN;HIVEP1;SMARCA4;PSMB5;BAG3;MATK;MAPK14;KDM5B;DPY30;FASTK;RB1;MORC3;SERPINE1;BCL6;SRC;NDRG1;SPOP;RBX1;LIMK1;SPIN1;WWP1;NEK6;SMARCB1;MAP2K2;CDKN2A;FBXO31;ITPK1;HSPA5;DUSP3;PBRM1;PIK3R5;FOXO3;PIK3C2A;HDAC1;AAK1;PRKCD;CDKN1…	Mast	IPF	31.48148148148148	0.4591260143868595
100	prerank	CellAge	0.545713758415546	1.086567573767082	0.31129196337741605	0.3517479499352611	0.803	60/270	9.50%	TMSB4X;FOS;ZFP36;PRKCH;SOD1;PKM;ETS1;GAPDH;PIK3R5;AAK1;HMGB1;TXN;MAP2K3;ITPKB;RBX1;DDB2;PEBP1;LGALS3;TOP1;SENP7;SOCS1;MAP4K1;PBRM1;BAG3;MORC3;KSR2;PMVK;NDRG1;TXNIP;PTTG1;FBXO31;MAP2K1;HDAC4;RSL1D1;MAP3K7;BTG3;KDM5B;MDH1;PDPK1;SMG1;BCL6;LIMA1;TACC3;BRD7;TFDP1;SIK1;PPM1D;MAP2K2;DEK;PSMD14;ERRFI1;TPR;P3H1;ITSN2;DPY30;SIN3B;PDCD10;STK32C;DHX9;PSMB5	T_Regulatory	IPF	22.22222222222222	0.453768425049999
101	prerank	CellAge	0.4397835781325487	1.1139187642804822	0.21875	0.36759408293094203	0.67	84/270	12.85%	SOX5;FOS;ID1;TMSB4X;CSNK1A1;YAP1;NEK6;LGALS3;LIMA1;TXN;ASPH;KDM5B;SIK1;EHF;RAF1;RUNX1;SUPT5H;SORBS2;MECP2;HDAC1;ZNF148;SMARCA4;CSNK2A1;SGK1;PIK3C2A;IGFBP3;HMGB1;NDRG1;PEBP1;CEBPB;ATF7IP;SOD1;UBTD1;RBX1;MARCH5;PBRM1;MXD4;PLA2R1;MORC3;WWP1;CDKN2B;ZMAT3;SENP2;ITGB4;PAK4;BRD7;CDKN2A;DHCR24;PPM1B;ACLY;TOP1;PMVK;SIX1;NEK1;SENP7;HDAC4;WRN;BLVRA;RUVBL2;CDKN1C;FBXO31;CDK6;AKT1;SLC16A7;LATS1;PDZD2;RSL1D1;S…	Goblet	IPF	31.11111111111111	0.4346314879581873
102	prerank	GO	0.7586480726194293	1.1136268691760238	0.10240963855421686	0.3705929487179487	0.288	30/78	13.94%	YBX1;B2M;LMNA;SPI1;NPM1;MAP3K5;ID2;KAT6A;RSL1D1;NSMCE2;NEK6;HMGA1;PRKCD;SMC6;CDK6;IGF1R;OPA1;ZMPSTE24;ATM;ABL1;MAPKAPK5;ABI3;CALR;TP53;PNPT1;WRN;VASH1;AKT3;ARNTL;MAP3K3	Macrophage	IPF	38.46153846153847	0.4311028482713538
103	prerank	GO	-0.620300448589898	-1.0665749412023864	0.41324921135646686	0.3810113519091847	0.841	13/78	5.70%	NPM1;YBX1;LMNA;MAP2K3;MAP3K5;MAPK8;HMGA1;B2M;RSL1D1;ZNF277;ARNTL;SMC5;MAP2K1	ATII	IPF	16.666666666666664	0.4190620846968909
104	prerank	SenSet	0.6097913167454065	1.2739489333965681	0.07479861910241657	0.38986133212093654	0.27	45/100	7.14%	RHOB;CD9;EDN1;FOS;JUN;B2M;TXNIP;IL32;LIMA1;ZFP36;LMNA;IFI16;CSNK1A1;GUK1;IGFBP4;CTNNB1;RAC1;SGK1;RAB13;VIM;CTSB;NDRG1;MAP1LC3B;GSN;BAG3;CLTB;PLK2;CD44;AAK1;ISG15;ID2;TPR;BEX3;TNFRSF1A;EGR1;PEBP1;PEA15;YPEL3;NFE2L2;GAPDH;RBX1;TMSB4X;EWSR1;IGFBP2;ID1	VE_Arterial	IPF	45.0	0.4090898375980737
105	prerank	SenSet	-0.4199741611900374	-1.0326471043094039	0.4213406292749658	0.4004927456884752	0.7658291457286432	34/100	7.21%	CXCL2;THBS1;IL6ST;PLAUR;EGR1;EIF2S2;TNFAIP3;GSN;CXCL8;MARCKS;S100A11;CDKN1A;DEK;CAVIN1;CSNK1A1;CTNNB1;BAG3;LGALS3;HMGB1;MAP2K3;LIMA1;GMFG;ZFP36;RAC1;GUK1;TXNIP;MAP2K1;CEBPB;BHLHE40;AKR1B1;SOD1;RBX1;CTSB;BEX3	VE_Peribronchial	IPF	34.0	0.3974053460866058
106	prerank	SenMayo	0.45459888354712646	1.0561388706004375	0.3648068669527897	0.451671511627907	0.683	15/121	4.56%	CCL5;JUN;IQGAP2;CTNNB1;LCP1;IL6ST;GMFG;NAP1L4;SPP1;CD9;SERPINE1;IL32;SERPINE2;IGFBP7;RPS6KA5	ILC_A	IPF	12.396694214876034	0.3451773009218289
107	prerank	CellAge	0.4409278292180512	1.109968816951765	0.23575129533678757	0.4534883720930233	0.58	45/270	7.24%	FOS;TMSB4X;ZFP36;PRKCH;ETS1;RUNX1;PIK3R5;SMURF2;MOB3A;SMG1;MATK;BHLHE40;TXNIP;SIK1;ATM;SERPINE1;ITSN2;SOCS1;RAD21;DDB2;IRF3;IFNG;ITPKB;PDZD2;PKM;CBX7;TACC3;PMVK;MAP4K1;KDM5B;SYK;PRKCD;G6PD;PEBP1;MAP2K6;STK40;SGK1;MAP2K3;WWP1;LIMK1;CENPA;LGALS3;RUVBL2;PNPT1;ZMAT3	ILC_A	IPF	16.666666666666664	0.34343384421706846
108	prerank	SenMayo	0.6137275930397661	1.0127267620756821	0.445	0.4602	0.912	36/121	18.05%	CD9;CTNNB1;CTSB;JUN;AREG;IGFBP2;IL6ST;EREG;SPP1;TNFRSF1A;IGFBP4;HMGB1;C3;IL32;NAP1L4;CXCL1;SCAMP4;PLAU;ACVR1B;RPS6KA5;TNFRSF10C;FAS;PTBP1;TUBGCP2;GEM;IQGAP2;BEX3;ETS2;PTGES;KITLG;EGFR;PAPPA;IGFBP6;CSF1;IGFBP3;IGFBP7	Club	IPF	29.75206611570248	0.3370533856673754
109	prerank	SenMayo	-0.46976934564583883	-0.9875211673517074	0.4824561403508772	0.46296296296296297	0.6442786069651741	15/121	3.88%	PLAUR;EREG;CTSB;CXCL2;TNFRSF1B;IL1B;CXCL3;IL15;IL10;CXCL8;AREG;TIMP2;ETS2;CCL20;CCL24	ncMonocyte	IPF	12.396694214876034	0.3344537511509309
110	prerank	Fridman	-0.6171434232076912	-1.0673640214897593	0.3977035490605428	0.4723942208462332	0.838	24/84	9.05%	CD44;S100A11;EGR1;TNFAIP3;SMURF2;EIF2S2;MAP2K3;RAC1;SOD1;F3;CREG1;GUK1;RAB13;ID1;CITED2;RAB31;IGSF3;CLTB;MAP1LC3B;RHOB;HPS5;MARCKS;ALDH1A1;PEA15	ATII	IPF	28.57142857142857	0.3256954240770312
111	prerank	Fridman	0.4299030815357047	1.004015140802852	0.4836759371221282	0.47298229478040926	0.873	34/84	13.49%	VIM;FN1;ID1;GSN;RHOB;ALDH1A3;RAC1;IGFBP2;RAB31;IGFBP3;GUK1;SOD1;S100A11;TES;CDKN2B;RAB5B;HTATIP2;CDKN2A;SPARC;RGL2;COL3A1;COL1A2;CDKN1C;CXCL14;TP53;RABGGTA;NRG1;SMPD1;CDKN1A;CLTB;HPS5;SMURF2;IGFBP4;LAMA1	Goblet	IPF	40.476190476190474	0.325155115970612
112	prerank	CellAge	0.5791402010635347	1.1470811147067093	0.1011011011011011	0.4872088186356073	0.587	77/270	10.87%	TMSB4X;HMGB1;DEK;ITSN2;PTTG1;PKM;ITPKB;RBX1;NEK6;SYK;TACC3;RAD21;EZH2;GAPDH;FOS;BLK;ATM;SMARCA4;PEBP1;EWSR1;TFDP1;CDK1;SOD1;RUNX1;ZNF148;BCL6;MAD2L1;TPR;CENPA;ETS1;DDB2;HDAC1;RUVBL2;BRCA1;PPM1B;PIK3C2A;DHX9;TERF2;SOCS1;USP1;RB1;MDH1;ATF7IP;AURKA;TP53;MAP4K1;RSL1D1;CSNK1A1;BAG3;STAT5B;CHEK1;MAPK14;SMG1;SMURF2;PDCD10;WRN;PRKCD;AKR1B1;MARCH5;SGK1;ASPH;ABI3;SMARCB1;BRD7;CSNK2A1;FBXO31;WWP1;TRIM28;E2F…	B_Plasma	IPF	28.51851851851852	0.3122848594348673
113	prerank	CellAge	0.4326550947418507	0.9785383878480622	0.5053333333333333	0.5066626287098728	0.805	54/270	8.20%	TMSB4X;FOS;LGALS3;TXNIP;TXN;ZFP36;SGK1;HMGB1;RBX1;PPM1B;DEK;TOP1;ASPH;GAPDH;PRKCD;BAG3;DHCR24;PTTG1;RAD21;SOD1;SOCS1;MDH1;DPY30;CDK1;ETS2;BHLHE40;SPOP;HSPA5;EZH2;PDCD10;ACLY;G6PD;USP1;HK3;NDRG1;TACC3;MAGOHB;MAD2L1;MATK;MYC;MAGOH;AURKA;BLVRA;RUVBL2;KDM5B;CDKN2A;ABI3;IL1A;FOXO3;RSL1D1;PMVK;TP53;TPR;ING2	Macrophage_Alveolar	IPF	20.0	0.29528112796438033
114	prerank	CellAge	-0.38365235354069493	-1.041265867883273	0.35580524344569286	0.5102655351765671	0.7437185929648241	73/270	10.60%	CXCL1;CXCL8;CDKN1A;RB1;YAP1;LEO1;BRAF;DEK;PDZD2;DUSP16;CAVIN1;CSNK1A1;ATF7IP;IRF7;G6PD;CYR61;STK40;BAG3;NTN4;LGALS3;HMGB1;TP53;MAP2K3;TGFB1I1;LIMA1;SLC16A7;ZFP36;PLA2R1;HRAS;TRIM28;CHEK1;PML;PIK3C2A;SUPT5H;RAD21;PIAS4;PDCD10;PIM1;XAF1;TXNIP;MAP2K1;CEBPB;FASTK;BHLHE40;SERPINE1;MXD4;MOB3A;SP1;AKR1B1;SOD1;RBX1;IGFBP3;PCGF2;SPIN1;PBRM1;ADCK5;IRF5;UBTD1;MCRS1;BTG3;KDM5B;SENP1;HIVEP1;AAK1;PMVK;PSMB5;SP…	VE_Peribronchial	IPF	27.037037037037038	0.29220376419395416
115	prerank	Fridman	0.4524158048613544	0.9511370053458688	0.5221238938053098	0.5113300492610837	0.372	22/84	4.54%	TNFAIP3;FN1;VIM;RHOB;STAT1;CDKN1A;S100A11;TES;ALDH1A1;IFI16;CITED2;ID1;MARCKS;HPS5;NRG1;F3;PEA15;MAP1LC3B;IRF7;COL3A1;SPARC;COL1A2	cMonocyte	IPF	26.190476190476193	0.2912986844007739
116	prerank	SenMayo	0.4609861892832294	0.9833636778360139	0.5357941834451901	0.5235280745624006	0.915	25/121	4.83%	SERPINE1;CD9;EDN1;JUN;CXCL12;BMP6;IL32;SERPINE2;EGFR;PLAT;IGFBP4;CTNNB1;SPP1;MMP2;VEGFC;CTSB;NRG1;VEGFA;ANGPTL4;CD55;PECAM1;IGFBP5;BEX3;TNFRSF1A;IQGAP2	VE_Arterial	IPF	20.66115702479339	0.2810600240126318
117	prerank	GO	0.4256497391313248	0.9578436049155495	0.5289256198347108	0.5412790697674419	0.836	16/78	7.83%	B2M;LMNA;ID2;AKT3;KIR2DL4;ATM;SMC6;YBX1;CALR;OPA1;PRKCD;MAP2K6;MAP2K3;MAPK10;PNPT1;NSMCE2	ILC_A	IPF	20.51282051282051	0.2665787659262063
118	prerank	SenSet	0.7241880525547801	1.0729632164384606	0.24048096192384769	0.5438701923076923	0.639	54/100	7.66%	TMSB4X;VIM;TXNIP;CD9;YBX1;LGALS3;S100A11;B2M;GSN;RHOB;LMNA;CTSB;JUN;SGK1;TXN;FOS;RAC1;RBX1;GMFG;HMGB1;GUK1;NPM1;PEBP1;CD44;IFI16;CITED2;ID2;ISG15;SOD1;NFE2L2;IL6ST;DEK;PKM;ZFP36;RSL1D1;PEA15;CLTB;MAP1LC3B;CSNK1A1;MDH1;EIF2S2;RAB13;DPY30;BHLHE40;PRKCD;AAK1;GAPDH;PSMB5;HSPA5;BAG3;ALDH1A1;PSMD14;LIMA1;SPOP	Macrophage	IPF	54.0	0.2645047427495018
119	prerank	GO	-0.48066598906549873	-0.9759022234433019	0.536046511627907	0.548949485918641	0.946	30/78	13.68%	ID2;MAPK8;CDKN1A;MAP2K4;AKT3;KAT6A;ZNF277;ABL1;NSMCE2;NPM1;MAP2K6;CDK6;VASH1;MAP3K3;ING2;TP53;SPI1;MAP2K3;HMGA2;CGAS;WRN;PML;SRF;BMPR1A;MAPK14;YPEL3;NEK4;ARG2;MAP2K7;HMGA1	cDC1	IPF	38.46153846153847	0.2604676172914808
120	prerank	SenMayo	0.4866672908808508	1.0752772062699485	0.3414965986394558	0.5640173543801348	0.674	22/121	7.13%	IL6ST;IL32;PECAM1;IQGAP2;CTSB;SELPLG;CSF2RB;LCP1;CD55;SPP1;NAP1L4;JUN;TNFRSF11B;FAS;IL18;TUBGCP2;IGFBP7;CTNNB1;TIMP2;IL7;CD9;TNFRSF1A	DC_Mature	IPF	18.181818181818183	0.24870753290393482
121	prerank	GO	0.5063701977873755	1.0108221814289602	0.46129541864139023	0.5644306480920654	0.763	18/78	8.20%	B2M;YBX1;ID2;LMNA;SMC6;SPI1;PRKCD;NPM1;MAP3K5;CALR;ZMPSTE24;KAT6A;CDKN2A;ABI3;RSL1D1;CGAS;TP53;ING2	Macrophage_Alveolar	IPF	23.076923076923077	0.24838941246572382
122	prerank	CellAge	-0.38260020807315825	-0.939168611148933	0.6125290023201856	0.5650263620386643	0.7645764576457645	68/270	9.15%	CXCL8;RUNX1;HIVEP1;BRAF;NINJ1;MECP2;EZH2;NFE2L2;ZNF148;DUSP16;NEK1;SRC;RAF1;PIM1;CDKN1A;PTTG1;SPIN1;MAP2K1;BCL6;MAPK14;CEBPB;CDK1;FXR1;BAG3;YPEL3;AKR1B1;MARCH5;IRF7;MORC3;MAP2K3;PDZD2;SENP1;BTG3;LATS1;RAD21;CDK6;ATF7IP;EWSR1;AAK1;SUPT5H;STAT5B;SP1;PSMD14;BRD7;SYK;CENPA;ITPKB;PPM1D;SENP2;WWP1;TYK2;CHEK1;HMGB1;DEK;MAGOH;ING1;ITSN2;NADK;PML;IL1A;ERRFI1;BRCA1;CDKN1C;TACC3;CXCL1;PNPT1;PIAS4;KDM5B	cDC2	IPF	25.185185185185183	0.2479312891348303
123	prerank	SenSet	0.5586942459424659	1.0711130035354308	0.36058700209643607	0.5951885745978924	0.817	37/100	8.65%	TMSB4X;HMGB1;YBX1;DEK;B2M;PKM;RBX1;RAC1;NPM1;GAPDH;FOS;PEBP1;GMFG;EWSR1;SOD1;IL6ST;IFI16;CTSB;TPR;HDAC1;S100A11;CD9;MDH1;CLTB;RSL1D1;MAP1LC3B;GSN;CITED2;RHOB;CSNK1A1;BAG3;PRKCD;PTBP1;AKR1B1;SGK1;ASPH;SMARCB1	B_Plasma	IPF	37.0	0.22534541421741022
124	prerank	Fridman	0.6089611294596748	1.1007388234068227	0.31932773109243695	0.6026894865525673	0.579	20/84	4.67%	S100A11;RHOB;VIM;SOD1;FN1;GUK1;CITED2;RAC1;MAP1LC3B;CDKN2D;CDKN1C;CLTB;EIF2S2;STAT1;ISG15;RRAS;IFI16;MARCKS;HTATIP2;EGR1	ncMonocyte	IPF	23.809523809523807	0.21990638439409296
125	prerank	Fridman	0.5186922187806157	1.0075928831421401	0.48148148148148145	0.6058198158702324	0.899	24/84	12.45%	VIM;S100A11;FN1;GUK1;RAC1;HBS1L;GSN;RHOB;ISG15;MAP1LC3B;ALDH1A1;SMURF2;SOD1;LDB2;SERPINE1;CDKN2A;CDKN1A;STAT1;TES;RABGGTA;MAP2K3;CLTB;COL3A1;TP53	Mast	IPF	28.57142857142857	0.21765652535385943
126	prerank	GO	0.5109748987512314	0.990136331597369	0.4826388888888889	0.6113811599061347	0.769	11/78	4.94%	B2M;AKT3;ATM;ID2;MAP2K6;MAP3K5;NSMCE2;YBX1;ABI3;SMC6;MAPK9	T_Cytotoxic	IPF	14.102564102564102	0.2136879484605547
127	prerank	CellAge	0.40832188008153614	0.9199898103459676	0.6198581560283688	0.6128059001005699	0.852	31/270	5.80%	TMSB4X;PRKCH;FOS;TXNIP;ZFP36;ETS1;AAK1;DDB2;ATM;HDAC4;MAP4K1;RUNX1;BAG3;GAPDH;MAP2K6;SENP7;MAP2K2;PEBP1;ABI3;NDRG1;MATK;SMURF2;TOP1;TACC3;MOB3A;RUVBL2;SLC16A7;STAT5B;SERPINE1;PIK3R5;LGALS3	T_Cytotoxic	IPF	11.481481481481481	0.21267706196425007
128	prerank	Fridman	-0.45114609208963985	-1.0839894800322882	0.3006993006993007	0.6137421297563647	0.6572864321608041	29/84	9.84%	THBS1;EGR1;EIF2S2;TNFAIP3;GSN;MARCKS;S100A11;CDKN1A;IRF7;TP53;MAP2K3;TGFB1I1;STAT1;SPARC;CYP1B1;RAC1;GUK1;HBS1L;CDC25B;RRAS;SERPINE1;SOD1;IGFBP3;IRF5;TNFAIP2;FILIP1L;RAB5B;ISG15;F3	VE_Peribronchial	IPF	34.523809523809526	0.2120140639529623
129	prerank	GO	0.6352225423210546	1.192260224527284	0.15935828877005348	0.6187603993344426	0.431	28/78	10.52%	YBX1;HMGA1;B2M;NEK6;NPM1;ATM;BCL6;SPI1;SMC6;ABL1;TERF2;PAWR;TP53;RSL1D1;RBL1;MAPK14;MAPK8;WRN;PRKCD;ABI3;MAP2K4;MAPK10;CDKN1B;ZMPSTE24;SMC5;CDK6;CDK2;MAP2K6	B_Plasma	IPF	35.8974358974359	0.20847748893011472
130	prerank	CellAge	0.3830944220615769	0.9018604449912769	0.68125	0.6394485683987274	0.835	25/270	4.64%	TXNIP;TMSB4X;BLK;FOS;SIK1;ETS1;MAP2K1;ZFP36;SYK;CDKN1A;TACC3;MAP4K1;RSL1D1;SOCS1;NEK6;PPM1D;RUNX1;GLB1;ATM;DDB2;MAP2K2;TERF2;BAG3;ABI3;CDKN1B	B	IPF	9.25925925925926	0.19419438059717709
131	prerank	GO	0.5451765185743731	0.9886893432320947	0.5072463768115942	0.6593317033414833	0.774	12/78	5.40%	B2M;YBX1;ID2;SPI1;NPM1;ABI3;RSL1D1;KAT6A;CGAS;LMNA;BCL6;CDKN1B	ncMonocyte	IPF	15.384615384615385	0.18089604111473195
132	prerank	SenMayo	0.4031816868309622	0.9080942847188659	0.6651982378854625	0.6724604966139955	0.961	24/121	4.00%	MMP1;CD9;PLAU;IGFBP6;CTSB;IGFBP7;CTNNB1;AREG;EREG;ITGA2;TNFRSF1A;SPP1;GDF15;JUN;IGFBP4;SERPINE1;EGFR;GEM;NAP1L4;KITLG;IL32;SCAMP4;RPS6KA5;MMP3	Basal	IPF	19.834710743801654	0.17233322300802592
133	prerank	Fridman	0.7015922060719655	1.0348448613457553	0.44589178356713427	0.6794204059829061	0.876	25/84	7.13%	FN1;VIM;S100A11;GSN;RHOB;RAC1;GUK1;SPARC;CD44;RAB31;IFI16;CITED2;ISG15;SOD1;PEA15;CREG1;CLTB;MAP1LC3B;EIF2S2;RAB13;MDM2;SERPINE1;HTATIP2;ALDH1A1;STAT1	Macrophage	IPF	29.761904761904763	0.1678614134967723
134	prerank	CellAge	0.4027042730379939	0.9443189065650399	0.5742049469964664	0.6983054074638232	0.76	32/270	4.64%	TMSB4X;FOS;PRKCH;ZFP36;TXNIP;ETS1;ATM;PIK3R5;RUNX1;DDB2;SYK;PPM1B;MOB3A;IFNG;AAK1;ATF7IP;BAG3;WWP1;MAPK14;MATK;HDAC4;SERPINE1;SENP7;GAPDH;MORC3;FOXO3;ABI3;MCL1;SGK1;MAP4K1;PEBP1;MAP2K1	NK	IPF	11.851851851851853	0.15595459490212152
135	prerank	CellAge	0.41885399042811006	0.9029172627164667	0.7460978147762747	0.6996197718631179	0.976	80/270	13.45%	ID1;CYR61;CAV1;PRKCH;FOS;SPIN1;TOP1;CCND1;SMURF2;SERPINE1;PLA2R1;ZNF148;PPM1D;AAK1;BAG3;PEBP1;PKM;PMVK;DHX9;ERRFI1;SIK1;SMARCB1;BRCA1;DDB2;CTNNAL1;SMARCA4;HMGB1;ZMAT3;EWSR1;CAVIN1;P3H1;CEBPB;ITGB4;SORBS2;WRN;SGK1;DEK;NOX4;CDK6;KDM5B;HDAC4;SENP7;NEK6;STK40;MAP3K7;HIVEP1;LATS1;RUVBL2;TFDP1;YPEL3;PBRM1;WWP1;CDKN1C;NINJ1;ASPH;FOXO3;SIN3B;MAGOH;ITPK1;GLB1;DUSP3;DGCR8;NEK1;NUAK1;DPY30;CSNK1A1;PDZD2;KDM…	Lymphatic	IPF	29.629629629629626	0.1551379254802214
136	prerank	GO	0.4273049645112746	0.8669449581361287	0.6588235294117647	0.7182025894897182	0.846	13/78	5.67%	B2M;ATM;AKT3;LMNA;ID2;YBX1;MAPK14;ABI3;MAP2K1;SMC6;ARG2;OPA1;NUAK1	NK	IPF	16.666666666666664	0.143753033352151
137	prerank	SenMayo	0.38458717870295545	0.8741904127416285	0.7187894073139974	0.7206106870229008	0.958	27/121	14.57%	IL6ST;CTNNB1;GMFG;PLAT;SPP1;CD9;NAP1L4;IL32;IGFBP4;LCP1;SERPINE2;RPS6KA5;BEX3;CXCL16;CCL20;ANGPTL4;PECAM1;TNFRSF1B;IL13;TNF;MMP2;ACVR1B;ANGPT1;ITGA2;ICAM1;TIMP2;CTSB	ILC_B	IPF	22.31404958677686	0.14229930135769528
138	prerank	Fridman	0.5210549601744404	1.1062659149927827	0.31470588235294117	0.7297147604541678	0.622	19/84	9.71%	VIM;CD44;GSN;FN1;HPS5;RHOB;CREG1;PEA15;MDM2;SMURF2;IGFBP7;FILIP1L;COL1A2;CITED2;IFI16;SPARC;HBS1L;RRAS;CDC25B	DC_Mature	IPF	22.61904761904762	0.1368468688782612
139	prerank	SenSet	0.5450393534809135	1.1458511952780897	0.26277372262773724	0.7317073170731707	0.455	13/100	1.99%	TXNIP;TMSB4X;FOS;NPM1;JUN;B2M;LMNA;VIM;IFI16;MAP2K1;CD44;ZFP36;CDKN1A	B	IPF	13.0	0.13566260200007307
140	prerank	GO	0.47653496104324505	0.9790425786120591	0.504708097928437	0.7348886532343585	0.727	14/78	5.23%	NPM1;B2M;LMNA;MAP2K1;CDKN1A;RSL1D1;NEK6;IGF1R;ATM;ABL1;TERF2;ABI3;CDKN1B;CALR	B	IPF	17.94871794871795	0.1337784581255216
141	prerank	GO	0.5988557386595651	1.117971410497289	0.28969957081545067	0.7365380647823396	0.678	28/78	14.13%	MAPK10;IGF1R;SMC6;ID2;NSMCE2;ARG2;B2M;BCL6;HMGA2;ATM;NEK4;MAP2K4;WRN;PRKCD;NEK6;BMPR1A;PLA2R1;MAP3K3;ABL1;ARNTL;MAPK9;PNPT1;CDKN2A;MAPK8;SMC5;MAPK14;MAP2K6;PAWR	Ciliated	IPF	35.8974358974359	0.13280480361056604
142	prerank	SenSet	0.4695879696452094	1.0168200026916001	0.36036036036036034	0.7369458128078817	0.286	27/100	2.38%	FOS;B2M;ZFP36;TNFAIP3;TMSB4X;AREG;SGK1;VIM;RHOB;ID2;YBX1;JUN;GAPDH;TNFRSF1A;CDKN1A;BHLHE40;S100A11;ASPH;CD9;NPM1;NFE2L2;ALDH1A1;IFI16;CITED2;ID1;MARCKS;RSL1D1	cMonocyte	IPF	27.0	0.13256444438477039
143	prerank	Fridman	0.5144738680492075	1.0107005957746482	0.43169398907103823	0.7403061794613923	0.722	20/84	8.11%	FN1;CD44;VIM;GUK1;IFI16;RBL2;RHOB;CITED2;TNFAIP3;SMURF2;S100A11;MDM2;SERPINE1;COL3A1;COL1A2;HTATIP2;EGR1;GSN;IGFBP4;CDC25B	T_Cytotoxic	IPF	23.809523809523807	0.1305886254728797
144	prerank	SenMayo	-0.4567556149280797	-1.1598080591108726	0.16939890710382513	0.7489734464823433	0.4552763819095477	30/121	7.76%	CXCL2;CCL2;IL6;IL6ST;PLAUR;CXCL1;CXCL8;CXCL3;NAP1L4;ICAM1;CTNNB1;SEMA3F;FGF2;HMGB1;BMP2;TNFRSF10C;GMFG;BMP6;ACVR1B;CCL20;CXCL12;KITLG;SERPINE1;CSF2RB;IGFBP3;CTSB;TIMP2;BEX3;PGF;ANGPTL4	VE_Peribronchial	IPF	24.793388429752067	0.12553357916383803
145	prerank	GO	0.40203757499483755	0.8496802905578321	0.727540500736377	0.7604541678205483	0.959	18/78	6.51%	B2M;NPM1;IGF1R;KAT6A;LMNA;NEK6;YBX1;BCL6;RSL1D1;SIRT1;MAPK14;NEK4;PRKCD;MAPK9;CDKN1B;SPI1;ABL1;WRN	DC_Mature	IPF	23.076923076923077	0.11892695552609031
146	prerank	SenMayo	-0.6113351857970221	-1.1352491685685764	0.2641277641277641	0.7821831869510666	0.6402805611222445	16/121	5.64%	PLAUR;CTSB;TNFRSF1B;CXCL2;EREG;CXCL3;IL10;LCP1;IL6ST;CXCL8;HMGB1;TIMP2;PECAM1;CD55;BMP6;PTBP1	cMonocyte	IPF	13.223140495867769	0.10669152345529125
147	prerank	CellAge	0.403122928499375	0.8297069908135742	0.8411843876177658	0.7851466992665037	0.926	37/270	5.74%	TMSB4X;FOS;ZFP36;SOD1;RBX1;TXNIP;CEBPB;TOP1;TXN;LGALS3;ABI3;CDKN1C;GAPDH;CKB;HMGB1;BAG3;RSL1D1;SGK1;PPM1B;GRK6;PMVK;MDH1;ASPH;DPY30;MAGOH;BLVRA;PKM;SOCS1;SPOP;DEK;BCL6;G6PD;ITSN2;CDKN1B;IRF7;HK3;PEBP1	ncMonocyte	IPF	13.703703703703704	0.1050491907329392
148	prerank	SenSet	0.4690606493458124	0.9547973434758272	0.5956719817767654	0.7968388876463134	0.947	34/100	5.98%	ID1;VIM;RHOB;LMNA;B2M;BEX3;IGFBP4;CAV1;FOS;CD9;ID2;CCND1;ALDH1A1;EDN1;EGR1;CLTB;AAK1;GMFG;BAG3;PEBP1;PKM;IL32;SMARCB1;YBX1;CTNNB1;NPM1;PTBP1;HMGB1;EWSR1;CAVIN1;GSN;CEBPB;SGK1;DEK	Lymphatic	IPF	34.0	0.09862947945622372
149	prerank	CellAge	0.5395147826717286	0.9691805766186922	0.667	0.8052039381153305	0.979	119/270	21.21%	TMSB4X;TXNIP;LGALS3;SGK1;FOS;SORBS2;SERPINE1;CSNK1A1;RBX1;TXN;ZFP36;SOX5;NEK1;PKM;PBRM1;HMGB1;SOD1;MYLK;KDM5B;FOXO3;CKB;RB1;PPM1B;NEK6;NFE2L2;EHF;DEK;RUVBL2;ATM;DPY30;GAPDH;BRCA1;SMARCA4;NTN4;ITGB4;BCL6;SENP7;WRN;SIK1;HDAC4;BHLHE40;YAP1;ACLY;ZMAT3;RUNX1;DDB2;MORC3;LIMA1;CSNK2A1;SMG1;IGFBP5;PRKCD;NOTCH3;PAK4;MATK;PNPT1;SPOP;CCND1;PEBP1;MMP9;ETS2;PRKCH;PPM1D;FBXO31;ITPKB;ID1;BAG3;ATF7IP;RSL1D1;PSMB…	Multiplet	IPF	44.074074074074076	0.0940941097178407
150	prerank	CellAge	0.37756015563972334	0.902459231133933	0.6962332928311057	0.8197175297701467	0.912	51/270	7.50%	FOS;TMSB4X;FOXO3;TXNIP;ZFP36;PRKCH;SGK1;ZNF148;SYK;LGALS3;DDB2;NEK6;BCL6;RBX1;SPOP;CSNK1A1;ZMAT3;SOCS1;SIK1;RSL1D1;PPM1B;SIRT1;MAPK14;GLB1;SMURF2;AAK1;PSMB5;SUPT5H;MAP2K2;MDH1;NEK4;ATF7IP;PRKCD;CSNK2A1;PEBP1;CDKN1B;FBXO31;GAPDH;CTNNAL1;SPIN1;RB1;NDRG1;DPY30;WWP1;WRN;MAP3K6;CKB;BRD7;BLVRA;SP1;ERRFI1	DC_Mature	IPF	18.88888888888889	0.08633577736788808
151	prerank	CellAge	-0.4852904948882614	-0.9680934866803617	0.5598591549295775	0.8209535759096612	0.9168336673346693	98/270	13.41%	FOXO3;PKM;RUNX1;BRAF;MAP2K1;MECP2;CXCL8;CSNK1A1;RAF1;EWSR1;HMGB1;NEK1;TFDP1;ZNF148;MAP2K3;HIVEP1;STK40;AAK1;MAPK14;PDPK1;FXR1;ITPK1;SYK;MOB3A;BTG3;ITPKB;YPEL3;PSMD14;NADK;G6PD;CSNK2A1;SIRT1;DHX9;LATS1;SRC;HK3;SOD1;BRD7;ACLY;PMVK;STAT5B;ERRFI1;MAP3K7;TRIM28;ITSN2;MAP2K2;SMG1;TXNIP;PNPT1;RAD21;MXD4;TYK2;NOTCH3;BAG3;SPIN1;PBRM1;SP1;IRF5;PPM1D;SENP2;SUPT5H;MORC3;GLB1;TPR;SMURF2;ABI3;CEBPB;STK32C;WWP1…	cMonocyte	IPF	36.2962962962963	0.08568140109774963
152	prerank	Fridman	-0.4669675917132176	-1.013737426532731	0.4146868250539957	0.8272685398433901	0.6526674233825198	17/84	6.48%	OPTN;S100A11;RAC1;MARCKS;EIF2S2;ISG15;HBS1L;MAP1LC3B;THBS1;MDM2;IRF5;PEA15;SMURF2;IRF7;CDKN2D;TNFAIP3;TES	B	IPF	20.238095238095237	0.0823534911231345
153	prerank	Fridman	0.5201637684713408	1.072806093678331	0.32388663967611336	0.8482482863670983	0.554	19/84	7.68%	IFI16;FN1;VIM;RHOB;TNFAIP3;IGFBP7;RBL2;IFNG;CITED2;GUK1;S100A11;SERPINE1;EGR1;TES;HTATIP2;CDKN1A;SPARC;COL1A2;COL3A1	NK	IPF	22.61904761904762	0.07147700904454814
154	prerank	SenMayo	0.4017142196247004	0.8027585691010795	0.8439869989165764	0.8489697501096011	0.997	13/121	4.01%	CD9;LCP1;CSF1;GMFG;HMGB1;SPP1;CTSB;JUN;BEX3;ACVR1B;CCL4;GEM;NAP1L4	Mast	IPF	10.743801652892563	0.071107783954547
155	prerank	SenMayo	0.39410539217525636	0.7663412544255203	0.9018595041322314	0.8999584026622296	1.0	15/121	10.57%	HMGB1;LCP1;SPP1;GMFG;IL6ST;CTSB;NAP1L4;CD55;CD9;RPS6KA5;PTBP1;C3;TNF;PECAM1;IGFBP4	B_Plasma	IPF	12.396694214876034	0.04577756379595884
156	prerank	CellAge	0.6422533448527687	0.9608222805467419	0.77	0.9036959134615383	0.992	109/270	17.17%	TMSB4X;TXNIP;LGALS3;SGK1;TXN;FOS;RBX1;HMGB1;TOP1;PEBP1;MATK;PPM1B;MMP9;SOD1;NFE2L2;DEK;PKM;ZFP36;PBRM1;RSL1D1;ITSN2;CSNK1A1;MDH1;NEK6;DPY30;BHLHE40;PRKCD;AAK1;GAPDH;PIK3R5;SERPINE1;ITPKB;RB1;PRKCH;PSMB5;HSPA5;BAG3;FOXO3;PMVK;PDCD10;CDK6;BLVRA;HDAC4;SYK;PSMD14;GLB1;LIMA1;SPOP;RAF1;CSNK2A1;HK3;ATM;DDB2;SMARCA4;EWSR1;WWP1;PIK3C2A;ACLY;DHCR24;PDPK1;SMURF2;SMG1;MAPKAPK5;SOCS1;ABI3;MAGOH;ALOX15B;RUVBL2…	Macrophage	IPF	40.370370370370374	0.04397768160680404
157	prerank	SenMayo	0.44682571726635645	0.9493189785873252	0.5722433460076045	0.919014978420919	0.754	14/121	3.77%	CCL5;IQGAP2;JUN;IL32;SELPLG;SPP1;TNF;GMFG;IGFBP7;NAP1L4;LCP1;CXCR2;SERPINE1;TNFRSF1A	NK	IPF	11.570247933884298	0.036677410275976104
158	prerank	SenMayo	-0.33380595866188034	-0.77458587013019	0.9437939110070258	0.9221556886227545	0.9750283768444948	22/121	12.27%	HMGB1;TNFRSF1B;PLAUR;CXCL8;CXCL3;CXCL2;EREG;IL7;TIMP2;IL1B;AREG;IL6;CXCL16;BMP6;CCL20;IQGAP2;IL15;IL32;VEGFA;FAS;AXL;PTBP1	B	IPF	18.181818181818183	0.03519575031112019
159	prerank	GO	-0.4078330969690748	-0.7294810308724515	0.8917861799217731	0.9254705144291092	1.0	21/78	8.69%	SPI1;MAP2K1;MAP3K5;LMNA;MAP2K3;MAPK8;ZNF277;OPA1;MAPK14;SMC5;CALR;YPEL3;ABL1;SIRT1;MAP2K4;IGF1R;MAP3K3;PNPT1;AKT3;ABI3;ARNTL	cMonocyte	IPF	26.923076923076923	0.033637413350539394
160	prerank	SenMayo	0.412717138730157	0.7413860180115274	0.9537688442211055	0.950414895770087	1.0	21/121	5.22%	EDN1;IGFBP4;IGFBP7;CD9;JUN;CTSB;SERPINE1;CTNNB1;SPP1;IL6ST;TNFRSF1A;PECAM1;GMFG;ANGPTL4;BEX3;ITGA2;CXCL10;IL32;HMGB1;VEGFC;EGFR	VE_Venous	IPF	17.355371900826448	0.022086765649858744
161	prerank	Fridman	0.46302739597229386	0.8797712152384243	0.7300420168067226	0.9572587354409318	0.996	33/84	16.49%	FN1;RAC1;MDM2;SOD1;IFI16;CDC25B;CCNB1;S100A11;CLTB;TP53;MAP1LC3B;CDKN2D;GSN;CITED2;RHOB;SMURF2;SPARC;RAB31;COL3A1;E2F4;IGFBP4;COL1A2;CREG1;ID1;PEA15;CDKN2A;NRG1;IGFBP7;ISG15;HSPA2;ALDH1A1;HBS1L;RGL2	B_Plasma	IPF	39.285714285714285	0.018970661818630805
162	prerank	Fridman	0.36830195831353085	0.6843745120117406	0.9479166666666666	0.9624510006189395	1.0	18/84	12.01%	IGFBP7;FN1;GSN;IGFBP2;IGFBP5;VIM;SMURF2;RAC1;S100A11;TFAP2A;RBL2;STAT1;RHOB;CDKN1C;RAB31;GUK1;LDB2;CDKN2A	Ciliated	IPF	21.428571428571427	0.016621371640240527
163	prerank	SenMayo	0.42048435830568426	0.744721864383787	0.9668341708542714	0.9660438014868394	1.0	29/121	11.43%	SPP1;IGFBP7;CD9;CTSB;CTNNB1;IGFBP2;SERPINE1;JUN;IQGAP2;IL7;IL6ST;CXCL16;PECAM1;HMGB1;CCL2;IGFBP4;NAP1L4;GDF15;PAPPA;TIMP2;GMFG;IGFBP5;ITGA2;SCAMP4;RPS6KA5;MMP9;ETS2;ACVR1B;TUBGCP2	Multiplet	IPF	23.96694214876033	0.015003181749340037
164	prerank	SenMayo	0.4468638603831549	0.6647818907886831	0.996	0.9931891025641025	1.0	24/121	8.79%	SPP1;CD9;CTSB;JUN;IQGAP2;GMFG;HMGB1;LCP1;CXCL16;TIMP2;PECAM1;MMP9;IL6ST;CCL2;SERPINE1;MMP2;CCL7;CSF1;SELPLG;GEM;PIGF;TUBGCP2;CTNNB1;IL18	Macrophage	IPF	19.834710743801654	0.0029680542425649607
165	prerank	SenSet	0.5101100485440228	1.0806994459670565	0.3433962264150943	1.0	0.542	27/100	4.64%	TMSB4X;B2M;FOS;JUN;ZFP36;TXNIP;IFI16;IL32;VIM;RHOB;TNFAIP3;GMFG;IGFBP7;LMNA;ID2;YBX1;CITED2;AAK1;BAG3;GUK1;S100A11;GAPDH;TNFRSF1A;MCL1;SGK1;PEBP1;MAP2K1	NK	IPF	27.0	-0.0
166	prerank	GO	0.5464666948592659	1.0888261093010294	0.3414071510957324	1.0	0.76	34/78	17.61%	LMNA;B2M;ID2;SMC5;PLA2R1;NSMCE2;YBX1;ABL1;MAP2K4;NPM1;AKT3;ARG2;WRN;MAP3K3;CDK6;NEK6;PAWR;OPA1;YPEL3;KAT6A;NUAK1;MAP2K3;ZNF277;ULK3;PNPT1;RSL1D1;SIRT1;VASH1;MAP2K7;MAP3K5;PML;TERF2;NEK4;TP53	Lymphatic	IPF	43.58974358974359	-0.0
167	prerank	Fridman	0.47888084033905076	0.9660035820749103	0.5622119815668203	1.0	0.94	29/84	12.27%	ID1;FN1;VIM;RHOB;IGFBP4;SPARC;CCND1;ALDH1A1;SMURF2;EGR1;SERPINE1;CLTB;RAB31;LDB2;COL1A2;GSN;TES;STAT1;CDKN1C;RAC1;NDN;RBL2;E2F4;IGSF3;MAP2K3;RRAS;CD44;COL3A1;CREG1	Lymphatic	IPF	34.523809523809526	-0.0
168	prerank	SenSet	0.5210509075391422	1.1232200742051333	0.27521613832853026	1.0	0.593	34/100	5.92%	VIM;FOS;TMSB4X;CD44;TXNIP;IL6ST;IL32;B2M;GSN;NPM1;ZFP36;CTSB;SGK1;LMNA;LGALS3;RHOB;JUN;YBX1;RBX1;SPOP;CSNK1A1;RSL1D1;PEA15;IL18;AAK1;PSMB5;MDH1;PRKCD;IGFBP7;CTNNB1;PEBP1;GAPDH;NDRG1;DPY30	DC_Mature	IPF	34.0	-0.0
169	prerank	CellAge	0.4651084225126688	0.8917609301523871	0.823	1.0	0.994	78/270	16.18%	SORBS2;NTN4;SOX5;FOXO3;NEK1;SGK1;RUNX1;TMSB4X;PBRM1;CSNK1A1;MYLK;SIK1;ITGB4;EHF;LGALS3;IGFBP5;BRCA1;RUVBL2;BCL6;LIMA1;BAG3;SMARCA4;ATM;NEK4;SMURF2;HIVEP1;WRN;MORC3;HDAC4;PRKCD;PRKCH;RB1;NEK6;FBXO31;HMGB1;MECP2;AAK1;SPOP;PLA2R1;HDAC1;SIX1;SYK;ACLY;CDKN1C;TXNIP;RAF1;KDM4A;PNPT1;BRD7;ATF7IP;CDKN2A;CBX8;MAP3K7;SENP1;FASTK;RPS6KA6;SENP7;MAPK14;DHX9;AKR1B1;BHLHE40;PPM1B;MAP2K6;PAK4;AR;SUPT5H;ERRFI1;MAR…	Ciliated	IPF	28.888888888888886	-0.0
