# Supplementary material for: SenSet defines cell-type specific senescence signatures in the aged human lung
Source: EMBO J. 2026 Apr 10;45(10):3589–638. doi: 10.1038/s44318-026-00762-8 (PMC13187336; doi:10.1038/s44318-026-00762-8)
Supplement: Supplementary file 10 — Figure EV7 Source Data [file 44318_2026_762_MOESM10_ESM.zip › Figure EV8/EV8C.csv]

	Name	Term	ES	NES	NOM p-val	FDR q-val	FWER p-val	Tag %	Gene %	Lead_genes	-log10(FDR)	-log10(FWER)
0	prerank	SenSet	0.7647298595955598	1.417315516502061	0.0	0.0	0.0	56/101	9.22%	VIM;S100A11;GAPDH;IGFBP7;TMSB4X;IGFBP4;GSN;FOS;TXN;ID1;RAC1;HMGB1;RAB13;GUK1;ARPC1B;MIF;YBX1;LGALS3;NPM1;JUN;B2M;MARCKS;PEBP1;CAV1;TXNIP;SOD1;IGFBP2;PKM;RBX1;GMFG;PSMB5;EIF2S2;LMNA;ISG15;IFI16;EGR1;YPEL3;MAGOH;CD9;CLTB;MDH1;NDRG1;DPY30;CCND1;TNFRSF1A;ID2;PEA15;DEK;IL32;CXCL2;IRF3;CALR;PLAUR;RSL1D1;ASPH;MAP1LC3B	inf	inf
1	prerank	Fridman	0.7591722340614357	1.390770741699738	0.0	0.001004419445560466	0.002	23/83	7.49%	VIM;S100A11;IGFBP7;IGFBP4;SPARC;GSN;ID1;RAC1;RAB13;GUK1;MARCKS;FN1;SOD1;IGFBP2;EIF2S2;ISG15;IFI16;EGR1;CLTB;CDKN1C;CCND1;PEA15;STAT1	2.998084887936556	2.6989700043360187
2	prerank	CellAge	0.5659449540233827	1.0543727435644341	0.308	0.6270925405115844	0.854	70/258	17.59%	GAPDH;TMSB4X;GNG11;FOS;TXN;ID1;HMGB1;CYR61;ARPC1B;LGALS3;AGT;PEBP1;CAV1;TXNIP;SOD1;PKM;RBX1;PSMB5;SORBS2;YPEL3;MAGOH;MDH1;NDRG1;CDKN1C;DPY30;CCND1;NUAK1;DEK;IRF3;EHF;TRIM28;MAP2K2;CXCL1;SNAI1;TOP1;RSL1D1;PMVK;ASPH;RUVBL2;CDK4;HRAS;PSMD14;VEGFA;PROX1;IRF7;SMARCB1;UBTD1;MXD4;PCGF2;ABI3;DDB2;AAK1;FASTK;EWSR1;SMARCA4;ITGB4;PML;PRPF19;ETS2;MAGOHB;HDAC1;KDM5B;SIRT6;SUPT5H;MCRS1;NEK6;PDCD10;XAF1;CXCL8;R…	0.20266836528098064	0.06854212931099495
3	prerank	GO	0.5677316274980554	1.0396766326686249	0.4431017119838872	0.5187826436319807	0.888	28/75	24.77%	YBX1;NPM1;B2M;LMNA;YPEL3;NUAK1;ID2;CALR;RSL1D1;HRAS;HLA-G;VASH1;PAWR;EEF1E1;HMGA1;ABI3;PML;SPI1;NEK6;KAT5;CDK6;SRF;CDKN1A;ING2;MAPK11;NSMCE2;AKT3;TP53	0.28501456208091625	0.05158703422139897
4	prerank	SenMayo	0.5056069569631081	0.9334073107444468	0.678	0.7030936118923262	0.987	21/104	10.81%	IGFBP7;IGFBP4;SPP1;HMGB1;MIF;JUN;C3;PECAM1;IGFBP2;GMFG;PLAT;CD9;ANG;TNFRSF1A;IL32;CXCL2;PLAUR;CXCL1;MMP2;VEGFA;CTNNB1	0.1529868479222988	0.005682847330363273
