# Supplementary material for: SenSet defines cell-type specific senescence signatures in the aged human lung
Source: EMBO J. 2026 Apr 10;45(10):3589–638. doi: 10.1038/s44318-026-00762-8 (PMC13187336; doi:10.1038/s44318-026-00762-8)
Supplement: Supplementary file 11 — Figure EV8 Source Data [file 44318_2026_762_MOESM11_ESM.zip]

Archive with 15 entries (12 files):
- Figure EV9/
- Figure EV9/EV9A H&E/
- Figure EV9/EV9A H&E/Bleo.tif
- Figure EV9/EV9A H&E/Bleo control.tif
- Figure EV9/EV9A H&E/Doxo control.tif
- Figure EV9/EV9A H&E/Doxo.tif
- Figure EV9/EV9B fluo images/
- Figure EV9/EV9B fluo images/Bleo_p21.tif
- Figure EV9/EV9B fluo images/Bleo control_p21.tif
- Figure EV9/EV9B fluo images/Bleo_ki67.tif
- Figure EV9/EV9B fluo images/Doxo control_ki67.tif
- Figure EV9/EV9B fluo images/Doxo_p21.tif
- Figure EV9/EV9B fluo images/Doxo control_p21.tif
- Figure EV9/EV9B fluo images/Doxo_ki67.tif
- Figure EV9/EV9B fluo images/Bleo control_ki67.tif
