# Supplementary material for: SenSet defines cell-type specific senescence signatures in the aged human lung
Source: EMBO J. 2026 Apr 10;45(10):3589–638. doi: 10.1038/s44318-026-00762-8 (PMC13187336; doi:10.1038/s44318-026-00762-8)
Supplement: Supplementary file 12 — Figure EV9 Source Data [file 44318_2026_762_MOESM12_ESM.zip]

Archive with 36 entries (25 files):
- Figure EV10/
- Figure EV10/EV10H/
- Figure EV10/EV10H/Densitometry_WB_Fibrosis_markers.xlsx
- Figure EV10/EV10F/
- Figure EV10/EV10F/IF_hPCLS_Control_aSMA_Fibronectin_DAPI/
- Figure EV10/EV10F/IF_hPCLS_Control_aSMA_Fibronectin_DAPI/hPCLS_Control_aSMA.tif
- Figure EV10/EV10F/IF_hPCLS_Control_aSMA_Fibronectin_DAPI/hPCLS_Control_aSMA_Fibronectin_DAPI_Merge.tif
- Figure EV10/EV10F/IF_hPCLS_Control_aSMA_Fibronectin_DAPI/hPCLS_Control_DAPI.tif
- Figure EV10/EV10F/IF_hPCLS_Control_aSMA_Fibronectin_DAPI/hPCLS_Control_Fibronectin_647.tif
- Figure EV10/EV10F/IF_hPCLS_Bleo_aSMA_Fibronectin_DAPI/
- Figure EV10/EV10F/IF_hPCLS_Bleo_aSMA_Fibronectin_DAPI/hPCLS_Bleo_aSMA_Fibronectin_DAPI_Merge.tif
- Figure EV10/EV10F/IF_hPCLS_Bleo_aSMA_Fibronectin_DAPI/hPCLS_Bleo_Fibronectin.tif
- Figure EV10/EV10F/IF_hPCLS_Bleo_aSMA_Fibronectin_DAPI/hPCLS_Bleo_DAPI.tif
- Figure EV10/EV10F/IF_hPCLS_Bleo_aSMA_Fibronectin_DAPI/hPCLS_Bleo_aSMA.tif
- Figure EV10/EV10A/
- Figure EV10/EV10A/qPCR_Senescence_markers.xlsx
- Figure EV10/EV10G/
- Figure EV10/EV10G/hPCLS_aSMA_Ladder.png
- Figure EV10/EV10G/hPCLS_B-actin_Ladder.png
- Figure EV10/EV10G/hPCLS_B-actin_Ladder.tif
- Figure EV10/EV10G/hPCLS_aSMA_Ladder.tif
- Figure EV10/EV10G/hPCLS_Fibronectin_Ladder.tif
- Figure EV10/EV10G/hPCLS_Fibronectin_Ladder.png
- Figure EV10/EV10B/
- Figure EV10/EV10B/hPCLS_bactin_Ladder.png
- Figure EV10/EV10B/hPCLS_p16_Ladder.tif
- Figure EV10/EV10B/hPCLS_p21_Ladder.tif
- Figure EV10/EV10B/hPCLS_p21_Ladder.png
- Figure EV10/EV10B/hPCLS_p16_Ladder.png
- Figure EV10/EV10B/hPCLS_bactin_Ladder.tif
- Figure EV10/EV10E/
- Figure EV10/EV10E/qPCR_Fibrosis_markers.xlsx
- Figure EV10/EV10D/
- Figure EV10/EV10D/qPCR_SASP_markers.xlsx
- Figure EV10/EV10C/
- Figure EV10/EV10C/Densitometry_WB_Senescence_markers.xlsx
