# Supplementary material for: SenSet defines cell-type specific senescence signatures in the aged human lung
Source: EMBO J. 2026 Apr 10;45(10):3589–638. doi: 10.1038/s44318-026-00762-8 (PMC13187336; doi:10.1038/s44318-026-00762-8)
Supplement: Supplementary file 12 — Figure EV9 Source Data [file 44318_2026_762_MOESM12_ESM.zip › Figure EV10/EV10H/Densitometry_WB_Fibrosis_markers.xlsx]

## Sheet: Densitometry_Fibrosis_Markers
		hPCLS
			Fibronectin	b-actin	b-actin/AVG Control b-actin	Normalized Density	FC Ctrl
		Control	18961.3	34418.3	0.876868	16626.6	0.876868
		Bleo	28560	38981.1	0.993115	28363.4	1.49585
		Bleo	23527.9	41081.9	1.04664	24625.2	1.2987
		Bleo	26439.8	36534.1	0.930774	24609.4	1.29787
			AVG Control b-actin	39251.3		18961.3
		hPCLS
			aSMA	b-actin	b-actin/AVG Control b-actin	Normalized Density	FC Ctrl
		Control	12616.5	32881	0.883324	11144.4	0.851032
		Bleo	20903.9	33291.4	0.894348	18695.3	1.42765
		Bleo	23905.1	35313.6	0.948674	22678.2	1.73179
		Bleo	20187.9	31287.1	0.840505	16968	1.29574
			AVG Control b-actin	37224.2		13095.2
