# Supplementary material for: SenSet defines cell-type specific senescence signatures in the aged human lung
Source: EMBO J. 2026 Apr 10;45(10):3589–638. doi: 10.1038/s44318-026-00762-8 (PMC13187336; doi:10.1038/s44318-026-00762-8)
Supplement: Supplementary file 12 — Figure EV9 Source Data [file 44318_2026_762_MOESM12_ESM.zip › Figure EV10/EV10A/qPCR_Senescence_markers.xlsx]

## Sheet: Senescence markers
hPCLS		CDKN2A (p16)
Group	rn18s	CDKN2A	ΔCT CDKN2A	AvgΔCT Ctrl	ΔΔCT	FC
Vehicle Control	9.97	30.073	20.103	20.7017	-0.598667	1.51432
	9.978	30.809	20.831		0.129333	0.914254
	9.552	30.723	21.171		0.469333	0.722298
Bleomycin	10.061	31.408	21.347		0.645333	0.639345
	10.344	30.674	20.33		-0.371667	1.29385
	10.132	30.698	20.566		-0.135667	1.0986
hPCLS		CDKN1A (p21)
Group	rn18s	CDKN1A	ΔCT CDKN1A	AvgΔCT Ctrl	ΔΔCT	FC
Vehicle Control	9.97	28.861	18.891	18.704	0.187	0.87843
	9.978	28.754	18.776		0.072	0.951318
	9.552	27.997	18.445		-0.259	1.19665
Bleomycin	10.061	26.217	16.156		-2.548	5.84823
	10.344	26.597	16.253		-2.451	5.46795
	10.132	26.16	16.028		-2.676	6.39082
