# Supplementary material for: SenSet defines cell-type specific senescence signatures in the aged human lung
Source: EMBO J. 2026 Apr 10;45(10):3589–638. doi: 10.1038/s44318-026-00762-8 (PMC13187336; doi:10.1038/s44318-026-00762-8)
Supplement: Supplementary file 12 — Figure EV9 Source Data [file 44318_2026_762_MOESM12_ESM.zip › Figure EV10/EV10E/qPCR_Fibrosis_markers.xlsx]

## Sheet: Fibrosis markers
hPCLS		COL1A1
Group	rn18s	COL1A1	ΔCT COL1A1	AvgΔCT Ctrl	ΔΔCT	FC
Vehicle Control	9.97	31.244	21.274	21.138	0.136	0.910039
	9.978	31.094	21.116		-0.022	1.01537
	9.552	30.576	21.024		-0.114	1.08222
Bleomycin	10.061	29.618	19.557		-1.581	2.99177
	10.344	29.794	19.45		-1.688	3.2221
	10.132	29.549	19.417		-1.721	3.29665
hPCLS		COL3A1
Group	rn18s	COL3A1	ΔCT COL3A1	AvgΔCT Ctrl	ΔΔCT	FC
Vehicle Control	9.97	33.576	23.606	23.7027	-0.0966667	1.0693
	9.978	33.784	23.806		0.103333	0.93088
	9.552	33.248	23.696		-0.00666667	1.00463
Bleomycin	10.061	31.811	21.75		-1.95267	3.87089
	10.344	32.206	21.862		-1.84067	3.58176
	10.132	31.991	21.859		-1.84367	3.58921
hPCLS		FN1
Group	rn18s	FN1	ΔCT FN1	AvgΔCT Ctrl	ΔΔCT	FC
Vehicle Control	9.97	31.77	21.8	21.9503	-0.150333	1.10983
	9.978	31.92	21.942		-0.00833333	1.00579
	9.552	31.661	22.109		0.158667	0.895853
Bleomycin	10.061	30.89	20.829		-1.12133	2.17548
	10.344	31.245	20.901		-1.04933	2.06957
	10.132	30.799	20.667		-1.28333	2.43401
hPCLS		ACTA2
Group	rn18s	ACTA2	ΔCT ACTA2	AvgΔCT Ctrl	ΔΔCT	FC
Vehicle Control	9.97	23.395	13.425	13.446	-0.021	1.01466
	9.978	23.512	13.534		0.088	0.940826
	9.552	22.931	13.379		-0.067	1.04754
Bleomycin	10.061	22.011	11.95		-1.496	2.8206
	10.344	22.66	12.316		-1.13	2.18859
	10.132	22.26	12.128		-1.318	2.4932
