# Supplementary material for: SenSet defines cell-type specific senescence signatures in the aged human lung
Source: EMBO J. 2026 Apr 10;45(10):3589–638. doi: 10.1038/s44318-026-00762-8 (PMC13187336; doi:10.1038/s44318-026-00762-8)
Supplement: Supplementary file 12 — Figure EV9 Source Data [file 44318_2026_762_MOESM12_ESM.zip › Figure EV10/EV10D/qPCR_SASP_markers.xlsx]

## Sheet: SASP
hPCLS		IL6
Group	rn18s	IL6	ΔCT IL6	AvgΔCT Ctrl	ΔΔCT	FC
Vehicle Control	9.97	32.88	22.91	22.7267	0.183333	0.880666
	9.978	32.324	22.346		-0.380667	1.30194
	9.552	32.476	22.924		0.197333	0.872161
Bleomycin	10.061	31.716	21.655	21.3967	-1.07167	2.10186
	10.344	31.922	21.578		-1.14867	2.21709
	10.132	31.089	20.957		-1.76967	3.40975
hPCLS		GDF15
Group	rn18s	GDF15	ΔCT GDF15	AvgΔCT Ctrl	ΔΔCT	FC
Vehicle Control	9.97	29.955	19.985	20.301	-0.316	1.24487
	9.978	30.342	20.364		0.063	0.957271
	9.552	30.106	20.554		0.253	0.83915
Bleomycin	10.061	28.584	18.523	18.5457	-1.778	3.4295
	10.344	28.957	18.613		-1.688	3.2221
	10.132	28.633	18.501		-1.8	3.4822
hPCLS		FGF2
Group	rn18s	FGF2	ΔCT FGF2	AvgΔCT Ctrl	ΔΔCT	FC
Vehicle Control	9.97	30.194	20.224	20.2333	-0.00933333	1.00649
	9.978	30.007	20.029		-0.204333	1.15215
	9.552	29.999	20.447		0.213667	0.862343
Bleomycin	10.061	27.587	17.526	17.6347	-2.70733	6.53113
	10.344	27.962	17.618		-2.61533	6.12765
	10.132	27.892	17.76		-2.47333	5.55325
hPCLS		TGFB1
Group	rn18s	TGFB1	ΔCT TGFB1	AvgΔCT Ctrl	ΔΔCT	FC
Vehicle Control	9.97	15.174	5.204	5.14533	0.0586667	0.960151
	9.978	15.004	5.026		-0.119333	1.08623
	9.552	14.758	5.206		0.0606667	0.958821
Bleomycin	10.061	13.609	3.548		-1.59733	3.02584
	10.344	14.104	3.76		-1.38533	2.61232
	10.132	13.801	3.669		-1.47633	2.78241
