# Supplementary material for: SenSet defines cell-type specific senescence signatures in the aged human lung
Source: EMBO J. 2026 Apr 10;45(10):3589–638. doi: 10.1038/s44318-026-00762-8 (PMC13187336; doi:10.1038/s44318-026-00762-8)
Supplement: Supplementary file 12 — Figure EV9 Source Data [file 44318_2026_762_MOESM12_ESM.zip › Figure EV10/EV10C/Densitometry_WB_Senescence_markers.xlsx]

## Sheet: Densitometry_Senescence_Markers
		hPCLS
			p16	b-actin	b-actin/AVG Control b-actin	Normalized Density	FC Ctrl
		Control	18396.7	29765.8	0.952513	17523.1	0.946811
		Control	18608.2	32733.8	1.04749	19491.9	1.05319
		Bleo	22713.3	33440.5	1.0701	24305.6	1.31329
		Bleo	17950.3	35008.9	1.12029	20109.5	1.08656
		Bleo	23400.8	31638.7	1.01244	23691.9	1.28013
			AVG Control b-actin	31249.8		18507.5
		hPCLS
			p21	b-actin	b-actin/AVG Control b-actin	Normalized Density	FC Ctrl
		Control	8907.12	29765.8	0.952513	8484.15	0.907107
		Control	9758.4	32733.8	1.04749	10221.8	1.09289
		Bleo	28105.2	33440.5	1.0701	30075.5	3.2156
		Bleo	24362.7	35008.9	1.12029	27293.4	2.91815
		Bleo	30952.2	31638.7	1.01244	31337.4	3.35052
			AVG Control b-actin	31249.8		9352.97
