# Supplementary material for: SenSet defines cell-type specific senescence signatures in the aged human lung
Source: EMBO J. 2026 Apr 10;45(10):3589–638. doi: 10.1038/s44318-026-00762-8 (PMC13187336; doi:10.1038/s44318-026-00762-8)
Supplement: Supplementary file 13 — Figure EV10 Source Data [file 44318_2026_762_MOESM13_ESM.zip › Figure EV11/SenePy_Lung_Universal_Markers.csv]

	0	1
0	TTC9C	2
1	ARMCX5	3
2	NEK1	2
3	MARCO	2
4	AUH	2
5	TTYH3	3
6	SLC26A4	3
7	FAM153B	2
8	SH3BP1	2
9	NAPEPLD	2
10	SHC3	2
11	GBP2	4
12	MRPL35	3
13	MYO1F	2
14	AK4	2
15	SEMA4D	2
16	IGHV1-2	4
17	ANTXR1	2
18	CD86	2
19	PIK3R2	4
20	C12orf4	2
21	ETV3	2
22	SORCS2	2
23	LSP1	4
24	CDK19	2
25	PUS10	2
26	CA8	2
27	SPDEF	2
28	TYMS	4
29	CBL	3
30	TPCN1	3
31	YIPF1	2
32	MAMDC4	3
33	DBF4	2
34	LRRC75A	2
35	IGKV3-11	6
36	TFF3	2
37	ZMYM3	2
38	ARHGAP10	3
39	RASGRF1	2
40	SZT2	2
41	MEGF8	2
42	TSPYL2	3
43	MTFP1	4
44	N4BP2L1	2
45	TUBGCP4	2
46	KCTD18	2
47	NAT10	2
48	NFATC2	3
49	FBXO44	2
50	VRK2	2
51	STRBP	2
52	GPC5	2
53	IFI44	3
54	LIMK1	2
55	AP3S2	2
56	MCF2L	2
57	ZNF347	2
58	HAUS4	2
59	ZNF160	2
60	RAB23	3
61	ZBTB11	2
62	ZFP14	3
63	CEP192	2
64	RTN4RL1	2
65	CCL5	4
66	FBXL20	2
67	PDCD7	2
68	PTCH2	2
69	PTPRC	4
70	ZNF710	2
71	BMP4	3
72	GMDS	2
73	RFX5	2
74	TBCK	2
75	CD83	4
76	CEP78	4
77	RASGRP1	3
78	KCNJ5	3
79	ARHGEF40	2
80	SCARF1	4
81	FTX	2
82	GPR183	5
83	PARP2	2
84	DTNB	2
85	POLB	3
86	ZNF776	2
87	ERCC6L2	2
88	C8orf34-AS1	2
89	MMP9	7
90	AAGAB	2
91	ZNF766	3
92	HERC3	2
93	IGSF6	4
94	INO80B	2
95	COLEC12	2
96	TAPBPL	2
97	ZNF420	2
98	IKZF3	3
99	MBD5	2
100	PLK3	2
101	PAG1	2
102	TBL1X	2
103	SLC2A1	3
104	FDXR	2
105	SLC2A11	2
106	IL16	2
107	PAPOLG	2
108	TUBGCP6	2
109	SLC30A1	2
110	FANCD2	3
111	SIGMAR1	2
112	ZDHHC14	2
113	NNMT	2
114	MDFIC	2
115	C3orf62	2
116	ZNF175	2
117	ST8SIA4	3
118	BCL2A1	2
119	FTSJ3	3
120	RHBDL2	2
121	PUS3	2
122	GABBR2	3
123	PCDH9	2
124	WDR48	2
125	NBL1	2
126	CSRNP3	2
127	MROH6	2
128	NXPE3	2
129	PGAP2	2
130	HP	3
131	PPM1D	2
132	HBA2	4
133	FBXL4	2
134	TRMT10B	2
135	GXYLT2	2
136	PLAT	2
137	TDRD3	3
138	PIM2	2
139	MAML3	2
140	BLMH	2
141	C12orf75	3
142	LRP12	2
143	HIVEP3	4
144	CD36	2
145	OPA1	2
146	EPHB3	2
147	RFTN1	3
148	PHTF1	2
149	KBTBD6	3
150	NOMO1	3
151	ORAI2	3
152	TFAP2C	2
153	PLEKHA8	3
154	URB1	2
155	TUBD1	2
156	TTN	2
157	GBP5	4
158	MUC5B	3
159	FBXO6	2
160	ALG14	2
161	TLE1	2
162	MX1	4
163	NIPAL2	2
164	NLRC5	2
165	GPR89B	2
166	TAMM41	3
167	DNAJA4	2
168	GDF11	2
169	GTDC1	2
170	ZNF337	2
171	VANGL1	2
172	ROS1	2
173	P2RY6	2
174	TMEM8B	2
175	ZNF143	3
176	DTYMK	3
177	METTL2B	2
178	DUSP10	3
179	EZH2	3
180	RRP36	2
181	ELP3	2
182	SCIN	3
183	WDR83	3
184	ACOT2	2
185	ALYREF	5
186	BPIFB1	3
187	CDC14B	3
188	SHROOM2	2
189	SMPDL3A	2
190	C1GALT1C1	2
191	TTI1	2
192	AMN1	2
193	COCH	4
194	SAMD9	3
195	GLIPR1	3
196	PLEKHS1	2
197	ZFP90	2
198	APOLD1	2
199	EPHB2	3
200	ACTA2	2
201	OLR1	5
202	TRIM69	2
203	SLC4A5	2
204	SDR42E2	2
205	CSF2RB	2
206	CNTNAP3B	2
207	ZNF678	2
208	CYBB	5
209	CA2	3
210	NUP210	3
211	PTPN6	3
212	AASS	2
213	RGN	2
214	TLR2	2
215	HRH1	3
216	IFI44L	3
217	HIF1AN	2
218	CCDC122	2
219	L3MBTL3	2
220	AKNA	2
221	TTF2	3
222	TRIL	2
223	UNC5B	2
224	LRP3	2
225	FGG	2
226	SERPINB9	2
227	POU2F1	2
228	IPCEF1	2
229	CNTRL	3
230	IER5L	2
231	VILL	2
232	MCC	2
233	TNFSF15	4
234	CPT2	3
235	CEP295	2
236	FAM110C	2
237	OAS2	3
238	TPST1	2
239	SMC2	3
240	TRAPPC11	2
241	ME3	2
242	GLCE	2
243	SEZ6L2	2
244	XAF1	4
245	STXBP4	2
246	METTL4	2
247	CORO1A	6
248	RFWD3	3
249	OGFRL1	3
250	TOP2A	5
251	NGRN	2
252	GNPDA2	2
253	DGKA	2
254	HSD17B13	3
255	SDSL	2
256	PSTPIP2	4
257	PRKAA2	2
258	NRGN	3
259	CYP7B1	2
260	RABL2B	2
261	CD14	2
262	TRIM6	2
263	CXCL14	3
264	SLC4A11	2
265	FAM193A	3
266	SGTB	2
267	IL1RN	5
268	CSTF2T	2
269	MBTD1	2
270	FAM118B	3
271	HMCN1	3
272	TTC23	2
273	CD53	2
274	CDCA7	5
275	SIX4	2
276	TMEM184C	2
277	RAB30	4
278	ITPR1	2
279	PTK2B	2
280	POU2AF1	3
281	HIST1H2BG	5
282	DZIP3	2
283	ETV1	2
284	SDK2	2
285	ICK	2
286	DBP	2
287	ATAD2B	3
288	LINC01116	2
289	LGALSL	2
290	MCM6	3
291	UBD	2
292	SNX16	2
293	CWF19L1	2
294	ARHGAP8	2
295	PDE4B	3
296	FCGR2A	2
297	CCL4	3
298	ZNF248	2
299	BCAS1	2
300	KDM5D	2
301	EXTL3	2
302	MX2	3
303	SCTR	2
304	RSPH3	2
305	ALPK1	2
306	HS3ST1	4
307	PPFIBP2	3
308	BATF	2
309	SMAD6	2
310	RUBCN	3
311	LRG1	2
312	TRAF3IP2	2
313	FOXO1	2
314	MYO1G	3
315	CHST3	3
316	ZNF618	3
317	IKBKE	2
318	LPCAT4	3
319	DYSF	3
320	FREM2	2
321	RND1	2
322	ERV3-1	2
323	NRP1	4
324	FIGN	2
325	ZNF720	2
326	TRIM14	3
327	SEMA3C	3
328	NPDC1	2
329	AMPD3	3
330	CCDC88C	2
331	AC023590.1	3
332	TRAC	4
333	HELLS	4
334	ZNF765	2
335	IGLV3-21	6
336	CDH11	2
337	LY75	4
338	C8orf34	2
339	B3GNT9	2
340	SLC2A10	2
341	ZNF625	3
342	MTA2	2
343	CD79A	4
344	XRCC4	3
345	FAAP100	2
346	SLFN12	2
347	TEAD2	3
348	FAM168A	2
349	RNF2	2
350	ZWILCH	3
351	IGHM	3
352	PRDM1	6
353	FRK	3
354	ATR	2
355	STEAP2	2
356	DAPP1	3
357	CEP152	2
358	GNG10	3
359	CCDC34	3
360	ETAA1	3
361	MICAL3	2
362	PRKACB	2
363	KCNK6	3
364	ERP27	2
365	PHF21A	3
366	ANKRD52	2
367	TNFAIP2	4
368	TFDP1	2
369	EMSY	2
370	CYP1B1	3
371	STX19	2
372	MAD1L1	2
373	ARNTL2	5
374	SORD	2
375	IKZF2	2
376	MDGA1	2
377	JAK2	2
378	ZNF740	2
379	TNFRSF10A	2
380	NCKAP1L	2
381	RAB12	2
382	MREG	3
383	PJA1	2
384	FAM76B	2
385	PSMB8-AS1	2
386	ALG1	2
387	FAAH2	2
388	ALG11	2
389	SNX9	3
390	GAREM1	2
391	LRMP	2
392	ZBTB25	2
393	PGM5	3
394	ZNF559	2
395	LRRC8C	2
396	SAMD5	2
397	ATP2A3	3
398	RAMP1	3
399	LAT	2
400	ZNF426	2
401	ZNF785	2
402	CASC8	2
403	BTN3A3	2
404	HLA-DQA2	6
405	TBC1D1	2
406	CPAMD8	2
407	CHST11	2
408	LIMD2	3
409	KDR	2
410	GGH	3
411	SLC22A5	2
412	PDE6B	2
413	DCLRE1C	3
414	CKAP2	2
415	BMP1	2
416	NREP	2
417	C5AR1	2
418	SLC35F2	3
419	SPTLC3	2
420	NIN	2
421	ZNF692	2
422	MYO5A	2
423	HS6ST2	3
424	ETS1	4
425	LMNB2	2
426	ZNF117	2
427	ADAM28	4
428	PIK3R3	2
429	EPB41L2	4
430	ZNF480	2
431	IRF8	2
432	CXCL10	4
433	SIPA1L2	2
434	PNMA2	2
435	ENC1	2
436	SUSD1	2
437	SMAD1	3
438	PAGR1	5
439	SP4	2
440	KCND3	3
441	FLVCR1	2
442	RCBTB2	3
443	CYP2J2	2
444	ZNF682	2
445	ZSCAN29	2
446	PDE9A	3
447	MMD	3
448	THAP6	2
449	TEX9	3
450	L3MBTL4	2
451	KIAA1841	2
452	RGS1	3
453	ZNF680	3
454	HAGLR	2
455	SEMA3F	2
456	POLG2	3
457	IKZF4	2
458	PROCR	2
459	ABHD5	2
460	COL6A1	3
461	KIF20B	3
462	PCP4	3
463	SYP	2
464	NPAT	3
465	ARHGAP42	2
466	CFTR	2
467	LRRC4	2
468	PLEK2	3
469	FGL2	6
470	TNFSF13B	3
471	NCF2	2
472	TOX	2
473	BANP	2
474	ZNF609	2
475	USP42	2
476	CD48	3
477	SLC31A1	2
478	FZD3	3
479	GABPB2	2
480	CFAP221	2
481	STRADB	2
482	A2M	3
483	EDA2R	2
484	ANKRD26	3
485	HHLA2	3
486	PEX11A	2
487	TRERF1	2
488	MZB1	7
489	WDR66	2
490	CD3E	4
491	HLA-DMB	2
492	NEIL2	2
493	APOBEC3G	2
494	PPP2R1B	2
495	ZNF512	2
496	CEACAM1	3
497	PPP1R3B	2
498	MBLAC2	2
499	EDNRA	2
500	PTP4A3	2
501	UGGT2	2
502	CFB	4
503	WDFY3	2
504	ZFY	2
505	HELB	2
506	ZNF445	2
507	ETV7	4
508	SND1-IT1	2
509	ACSS3	2
510	DCBLD1	2
511	STYX	2
512	SLC25A12	2
513	MAP3K1	2
514	KLF4	3
515	TLR5	2
516	USP28	3
517	IFT74	2
518	NHS	3
519	UTY	2
520	FKBP15	3
521	FKBP11	2
522	GEM	3
523	INTS9	2
524	DSE	2
525	SYTL2	3
526	ZSCAN30	2
527	IL1RAP	2
528	UNKL	2
529	FUT8	2
530	ALDH18A1	2
531	TMEM51	3
532	KYNU	2
533	ZNF687	2
534	MOB3B	3
535	NPIPB5	2
536	KLHL5	5
537	CD2	3
538	SNCA	2
539	SIAE	2
540	FYN	2
541	GALNT12	2
542	IFI30	3
543	DCAF17	2
544	MTRF1L	2
545	ZNF384	2
546	CLDN2	2
547	PIGK	3
548	SAP25	2
549	SPINK1	3
550	ANO5	2
551	ARHGEF19	2
552	TMEM39A	2
553	TRIM26	3
554	MAN1A1	3
555	EIF4EBP3	2
556	TBC1D8B	2
557	TMEM241	2
558	TXNDC5	6
559	SLC27A2	2
560	RAVER1	3
561	SERPIND1	3
562	GPR160	2
563	BLNK	4
564	BMP3	2
565	CIITA	4
566	MRI1	3
567	RACGAP1	2
568	PRKCA	3
569	AADAC	2
570	DLEU2	2
571	RNASE4	3
572	ASPA	2
573	VASN	2
574	C5	2
575	PIK3R4	2
576	TTC9	3
577	DNMBP	2
578	RNF217	2
579	HPS5	3
580	SPATA18	3
581	ZNF528	2
582	KCNJ2	2
583	ABHD16A	3
584	TPMT	2
585	ZBTB14	2
586	PIK3C2B	2
587	NPIPA5	3
588	SP110	4
589	FAM114A2	2
590	SLAMF7	5
591	NYNRIN	3
592	PKIB	2
593	CYSLTR1	4
594	R3HDM1	2
595	TLCD2	2
596	LINC00893	2
597	OAS1	2
598	KAZN	2
599	PTAFR	2
600	FZR1	2
601	ZRANB1	2
602	OAF	2
603	PHF6	3
604	IL2RG	3
605	PKD2	3
606	HIST1H2BD	2
607	CHIT1	5
608	PIGB	2
609	NCAPD2	2
610	TNKS	3
611	PMP22	3
612	NSUN6	2
613	MARVELD3	2
614	LTB	4
615	PTPRN2	4
616	NFE2L3	2
617	PELP1	3
618	MCM5	2
619	TSPAN5	2
620	ZNF43	3
621	CLEC5A	2
622	IGIP	2
623	AGA	2
624	PCDHGA10	2
625	PLA2G7	3
626	GTF2H2	3
627	RASSF3	2
628	ANTXR2	3
629	GBP4	4
630	PIBF1	2
631	ZNF197	2
632	MFGE8	2
633	RBM43	2
634	RPS6KC1	2
635	SYK	3
636	RTN1	2
637	SULF2	2
638	ARL17A	2
639	ARHGEF3	2
640	CCDC88A	3
641	CCZ1B	4
642	SAMD9L	4
643	MIR99AHG	3
644	APOL3	4
645	FUT2	2
646	HAS3	3
647	NDC1	2
648	ITGB2	4
649	AMT	2
650	DNMT3A	2
651	TMEM94	3
652	DDX60	4
653	LXN	2
654	ANKRD22	4
655	SLC41A1	2
656	TK1	3
657	PPP3R1	2
658	FBLIM1	3
659	NBPF20	2
660	ZBTB41	2
661	ZNF605	2
662	EED	2
663	SLC39A10	2
664	SPIN2B	2
665	KIF16B	3
666	MCM8	2
667	TGM2	3
668	TRIM66	2
669	TBC1D16	2
670	CD38	4
671	ZBTB7C	2
672	THNSL2	2
673	SLC6A14	2
674	NR2F1	2
675	NCALD	2
676	NOP14	2
677	SPATA7	2
678	GMPR	2
679	PDGFC	2
680	TP53INP2	2
681	REPS1	2
682	ATAD2	4
683	MGME1	2
684	LINS1	2
685	FCHSD2	2
686	AVIL	3
687	ZNF217	2
688	SIDT1	3
689	SEMA4C	2
690	SLC18B1	2
691	ING1	2
692	C4orf33	2
693	SPATA20	2
694	CHI3L1	7
695	ARHGEF38	2
696	ZNRF3	2
697	HAPLN3	3
698	BAHCC1	2
699	CBFA2T2	2
700	ZNF236	2
701	MUC21	3
702	MBNL3	2
703	COX18	3
704	TNIP3	3
705	ZSWIM4	2
706	SPATS2	3
707	CDK14	2
708	FPR3	3
709	FAM49A	3
710	SLC41A2	3
711	MAST3	2
712	TNFRSF1B	2
713	TRBC2	3
714	MALT1	2
715	BCOR	3
716	CSF1	4
717	CHKB	3
718	BCL11A	4
719	PAPPA	3
720	POC1B	2
721	SKIDA1	2
722	CCL3	5
723	FLI1	2
724	IL7R	2
725	HEATR3	2
726	IGKV3-20	4
727	KSR1	2
728	MAP3K12	3
729	EARS2	2
730	PYROXD2	3
731	FMNL3	3
732	BLOC1S5	2
733	HLA-DOA	3
734	BRI3BP	3
735	TESC	2
736	CRYM	3
737	ELF5	2
738	DUSP5	2
739	RNFT1	2
740	RBM41	3
741	TRAF5	2
742	LYRM7	2
743	LPAR1	2
744	CDCP1	4
745	TMEM163	2
746	NPIPA1	2
747	OSBPL3	2
748	HEATR6	2
749	IGLV3-19	5
750	PACRGL	2
751	TRANK1	3
752	IGKV1-39	5
753	CASP1	2
754	ELP5	2
755	PARG	2
756	MAPK10	2
757	FAM13A	2
758	BARD1	3
759	BCL2L15	2
760	IGLC3	6
761	CENPQ	4
762	RNGTT	2
763	PITPNM1	2
764	BRCA2	3
765	PLEK	2
766	TMEM59L	2
767	INPP5B	3
768	ZNF136	2
769	CDKN2A	3
770	SLCO2A1	3
771	TBC1D30	2
772	VSIG1	3
773	CEP120	2
774	HLTF	3
775	ZBED6	3
776	SOX5	3
777	BID	2
778	GHDC	2
779	ZNF362	2
780	DMBT1	3
781	NFATC1	2
782	FAM110A	2
783	PIWIL1	2
784	ZNF514	2
785	DHFR	2
786	SERPINI1	2
787	PRNCR1	3
788	IGHV3-23	5
789	EPSTI1	3
790	RPUSD4	2
791	SARS2	2
792	CEP162	2
793	PCSK1N	3
794	KDELR3	3
795	HPS3	2
796	KRT4	2
797	STEAP3	2
798	TRAK2	2
799	IGKV4-1	4
800	RALGPS2	2
801	ADCY7	2
802	LINC01184	3
803	IFIT2	4
804	IGSF9	2
805	CLSTN3	2
806	LAMB1	2
807	RMI2	2
808	TTC6	2
809	HERC6	2
810	ADAM8	3
811	IFT46	2
812	STYXL1	3
813	TSPYL4	2
814	GPAM	2
815	TECPR2	2
816	PITPNM3	2
817	CPSF3	3
818	SSPN	3
819	DPP4	2
820	BTN2A2	5
821	RAPGEF5	2
822	MIER3	2
823	NBPF1	2
824	LILRB4	3
825	PLAU	3
826	GALNT6	2
827	USP9Y	2
828	FADS1	2
829	FAM114A1	2
830	MAF	2
831	POLE	2
832	FAM184A	2
833	PLCH1	2
834	VWA5A	4
835	C1orf131	2
836	ABHD3	2
837	ARNT2	2
838	SMIM10L2A	2
839	CYP51A1	3
840	SOBP	3
841	CP	2
842	CASC15	2
843	NR4A2	2
844	DDX58	2
845	WDR89	2
846	E2F3	2
847	IGHV4-39	3
848	IGHV5-51	4
849	ERAP2	4
850	JCHAIN	5
851	GALT	2
852	IGLV3-1	3
853	RASA4	2
854	SLC1A1	2
855	ATP10B	2
856	FAS	2
857	IGLV1-47	3
858	RCAN1	2
859	RNF150	2
860	IGLV1-40	2
861	INHBA	2
862	IGHV4-59	2
863	IGHV1-18	2
864	IGHV3-7	2
865	NFASC	2
866	EEF1G	3
867	BBOX1	2
868	CD3G	2
869	EIF5AL1	5
870	ERMARD	3
871	ERVK3-1	2
872	PXK	2
873	CTSK	5
874	LANCL1	2
875	AHDC1	2
876	CACHD1	2
877	LGR4	2
878	HCK	2
879	FHL2	2
880	LCP1	2
881	PDLIM4	3
882	MICALL2	2
883	GPNMB	2
884	LINC00685	3
885	ELK3	3
886	DKK3	2
887	TERF2	2
888	TSPAN11	2
889	MYD88	3
890	HID1	2
891	ANKRD36C	3
892	KLF2	2
893	VPS33A	2
894	TARS2	2
895	PLEKHA2	2
896	SH3BP4	2
897	PLEKHA4	2
898	CHST15	3
899	FRMD8	2
900	EHBP1L1	2
901	CCL2	4
902	RBM38	2
903	FERMT1	2
904	TTLL3	2
905	MIPOL1	2
906	ITGA6	2
907	NAPRT	2
908	PTCHD1	2
909	ZNF320	2
910	GABPA	2
911	CEP63	2
912	POLD4	2
913	GPSM2	2
914	SORL1	2
915	COL17A1	2
916	TNC	2
917	ZMAT1	2
918	AC159540.1	2
919	CDH3	2
920	SLC7A6OS	2
921	MTF1	2
922	CHORDC1	2
923	AP4S1	2
924	CROT	2
925	MON1B	2
926	CD84	3
927	EHMT2	2
928	MGA	2
929	SOCS4	2
930	CASP8	2
931	SEMA4A	3
932	COL1A1	2
933	HAUS6	2
934	COL27A1	2
935	C15orf48	4
936	LRIG3	2
937	CASP8AP2	2
938	LPAR6	2
939	ZFC3H1	2
940	PGM2L1	3
941	CX3CL1	3
942	RNF19B	2
943	GATM	3
944	ZNF621	2
945	COL18A1	2
946	TP63	2
947	GBP3	2
948	TTC21B	2
949	MYCBP	2
950	DSTYK	2
951	NCBP1	2
952	AKR1B1	2
953	FAM89B	2
954	CAPN5	3
955	FAM98B	2
956	ITM2C	4
957	LRRCC1	4
958	DLL4	2
959	RGL1	2
960	SAA2	2
961	TGFBI	4
962	RARRES2	2
963	KCNN4	3
964	LINC01106	2
965	CCDC58	2
966	PHLDA1	3
967	TRIM23	3
968	CALD1	2
969	SOAT1	2
970	USP27X	2
971	CD69	2
972	KCNE3	2
973	SEPHS1	2
974	ERC1	2
975	INPP5D	2
976	JADE2	2
977	FAM228B	2
978	RAC2	2
979	ANKRA2	2
980	PSD3	2
981	THBD	2
982	ZNF500	2
983	RASGEF1B	2
984	SHROOM4	2
985	TMEM237	2
986	RCAN2	2
987	TMPRSS4	2
988	ZNF793	2
989	TUBGCP3	2
990	CBWD5	2
991	SAA1	2
992	CEP44	2
993	MSANTD4	2
994	SDC2	2
995	TRAF3IP3	2
996	NUGGC	2
997	RHBDD1	2
998	ITGB7	3
999	DHRS9	3
1000	AIM2	2
1001	EMB	3
1002	LILRB1	2
1003	MMP7	2
1004	LPL	2
1005	PRKCB	2
1006	ACAP1	2
1007	CADM1	4
1008	PTPN7	2
1009	FCGR2B	2
1010	BASP1	2
1011	CD19	2
1012	VDR	2
1013	CCDC144A	2
1014	MTRNR2L1	2
1015	GTF2IRD2	2
1016	TSPAN13	3
1017	COL21A1	2
1018	PRPS2	2
1019	GNG2	2
1020	ST3GAL2	3
1021	IGHG3	2
1022	KIF1BP	2
1023	IGLC2	2
1024	IGHG4	2
1025	SCD5	2
1026	HAAO	2
1027	RPRD2	2
1028	PLXNC1	3
1029	DMXL2	2
1030	PARP10	3
1031	OXCT1	2
1032	SYT11	3
1033	CCL13	2
1034	SLC23A2	2
1035	FAM111A	2
1036	ARID2	2
1037	IGHG1	2
1038	MAPK9	2
1039	PLEKHH3	2
1040	ECM1	3
1041	EIF4E3	2
1042	RFX7	2
1043	PPP2R5D	2
1044	TRIM13	2
1045	KIAA0586	2
1046	HSD11B1	3
1047	PRR5L	2
1048	NCAM2	2
1049	KIF11	2
1050	CEP55	2
1051	CENPU	3
1052	RRM2	2
1053	CENPF	2
1054	CENPE	2
1055	CDKN3	2
1056	CCNA2	2
1057	CHEK1	2
1058	MSH2	3
1059	PRR11	2
1060	NUSAP1	2
1061	BIRC5	2
1062	SRGAP2C	2
1063	DLGAP5	2
1064	GTSE1	2
1065	HMMR	2
1066	SPDL1	2
1067	AURKA	3
1068	SLC16A1	2
1069	UBE2C	2
1070	CCNB1	2
1071	SHCBP1	2
1072	NCAPH	2
1073	WEE1	3
1074	CDK1	2
1075	ASPM	2
1076	LMNB1	2
1077	TPX2	2
1078	MKI67	3
1079	RAD51AP1	2
1080	CLSPN	3
1081	SSBP3	2
1082	CCR5	2
1083	CD226	2
1084	CCND2	2
1085	CCND1	2
1086	RASGRP3	3
1087	NFKB2	2
1088	CYP2S1	2
1089	IGFBP7	2
1090	PTGS1	2
1091	PLXNA1	2
1092	KLRB1	2
1093	MARCKSL1	2
1094	ANKH	2
1095	GALM	2
1096	DUSP4	2
1097	SUCNR1	2
1098	ARHGAP22	2
1099	CCL7	2
1100	GAS6	2
1101	IGLV2-14	2
1102	IFIH1	3
1103	CCL4L2	2
1104	GCH1	2
1105	HTRA1	2
1106	SPHK1	2
1107	PMAIP1	2
1108	PALLD	2
1109	IGHA1	2
1110	GPR84	2
1111	MMP1	2
1112	IL4I1	2
1113	MATK	2
1114	ENPP2	2
1115	PCSK6	2
1116	FLT1	2
1117	TBL2	2
1118	ASAP2	2
1119	MMP12	2
1120	STT3A	2
1121	LINC01010	2
1122	FSCN1	2
1123	IL21R	3
1124	IL32	3
1125	SLC7A11	2
1126	CXCL9	2
1127	HYOU1	2
1128	TAP2	2
1129	MYO1E	2
1130	HLA-DOB	3
1131	FBXO22	2
1132	BRCA1	2
1133	CD40	2
1134	TCF3	2
1135	AHI1	2
1136	CNP	2
1137	ABI2	2
1138	MCM2	2
1139	NET1	2
1140	IFIT1	2
1141	MTHFS	2
1142	TCAF1	2
1143	RGS16	2
1144	TOB2	2
1145	MMP19	2
1146	MYEF2	2
1147	STAU2	2
1148	MIR155HG	2
1149	STAMBPL1	2
1150	ARHGAP11B	2
1151	EYA3	2
1152	GOT2	2
1153	NBN	2
1154	SPIB	2
1155	CXCL13	2
1156	PFKP	2
1157	SMAD7	2
1158	RMI1	2
1159	S1PR2	2
1160	UHRF1	2
1161	KIFC1	2
1162	XPNPEP1	2
1163	LIMA1	2
1164	IFIT3	2
1165	ZWINT	2
1166	SQLE	2
1167	SPP1	2
1168	MARCKS	2
1169	TRAFD1	2
1170	SLC26A2	2
1171	MFSD6	2
