# Supplementary material for: SenSet defines cell-type specific senescence signatures in the aged human lung
Source: EMBO J. 2026 Apr 10;45(10):3589–638. doi: 10.1038/s44318-026-00762-8 (PMC13187336; doi:10.1038/s44318-026-00762-8)
Supplement: Supplementary file 14 — Figure EV11 Source Data [file 44318_2026_762_MOESM14_ESM.zip › Figure EV14/Lung-Cell-Type-Markers.xlsx]

## Sheet: Sheet1
Cell type	Relative	Number (millions)a	Canonical markersb	Extant expression profiles		Expression	Abundance reference (method)d
	abundance (%)			Single cell	Primaryc	accession codes
Epithelium
Club Cell	0.5	1,500.0-	CYP2F2, SCGB3A2, CCKAR, SCGB1A1	Yes	Yes	MTAB-6149, E-MTAB-6653	Boers et al. 1999 (e)
Ciliated Cell	2	6,000.0-	FOXJ1, TUBB1, TP73, CCDC78	Yes	Yes	GSE122960	Raman et al. 2009 (e)
Basal Cell	0.5	1,500.0-	KRT5, KRT14, TP63, DAPL1	Yes	Yes	MTAB-6149, E-MTAB-6653	Boers et al. 1998 (e)
Goblet Cell	0.2	500.0-	MUC5B, MUC5AC, SPDEF	Yes	Yes	EGAS00001001755	Boers et al. 1999 (e)
Mucous Cell	0.03	80.0-	MUC5B				Widdicombe and Wine 2015 (e)
Serous Cell	0.03	80.0-	PRR4, LPO, LTF	Yes	Yes	EGAS00001001755	Basbaum et al. 1990 (e)
Ionocyte	0.03	100.0-	CFTR, FOXI1, ASCL3	Yes	Yes	EGAS00001001755	Montoro et al. 2018 (e)
Neuroendocrine Cell	0.01	40.0-	CALCA, CHGA, ASCL1	Yes	Yes	EGAS00001001755	Boers et al. 1996 (e)
Tuft Cell	0.1	200.0-	DCLK1, ASCL2	Yes		GSE102580	Chang et al. 1986; Montoro et al. 2018 (e)
Alveolar Epithelial Type 1 Cell	13	40,000.0-	AGER, PDPN, CLIC5	Yes	Yes	MTAB-6149, E-MTAB-6653	Crapo et al. 1982 (f)
Alveolar Epithelial Type 2 Cell	7	20,000.0-	SFTPB, SFTPC, SFTPD, MUC1, ETV5, LAMP3	Yes	Yes	GSE122960	Crapo et al. 1982; Fehrenbach et al. 1994 (f)
Aberrant basaloid cells			KRT17, CDKN1A, TP63
Total	23	70,000.0-
Endothelium
Artery Cell	1	3,000.0-	GJA5, BMX	(bulk)	(cultured)	phs000998.v1.p1	Townsley et al. 2012; The Lung, Chapter 74 (g)
Vein Cell	1	3,000.0-	ACKR1				Townsley et al. 2012; The Lung, Chapter 74 (g)
Capillary Cell	23	70,000.0-	CA4				Crapo et al. 1982 (f)
Bronchial Vessel	0.7	2,000.0-					Deffebach et al. 1987 (g)
Lymphatic Cell	0.7	2,000.0-	PROX1, PDPN	Yes	Yes	MTAB-6149, E-MTAB-6653	Kambouchner et al. 2009; Sozio et al. 2012 (g)
Total	27	80,000.0-		(unannotated)		MTAB-6149, E-MTAB-6653, EGAS00001001755
Stroma
Vascular Smooth Muscle	2	5,000.0-	CNN1, ACTA2, TAGLN, RGS5	Yes	Yes	GSE75990	Townsley et al. 2012; The Lung, Chapter 74 (h)
Airway Smooth Muscle	1	4,000.0-	CNN1, ACTA2, TAGLN, DES, LGR6			GSE75990	Elliot et al. 1999; The Lung, Chapter 74 (h)
Fibroblast	7	20,000.0-	COL1A1, PDGFRA	Yes	Yes	EGAS00001001755	Crapo et al. 1982 (f,i)
Alveolar Fibroblast			PDGFRA, NPNT, CES1D, TCF21
Inflammation Fibroblast			CXCL12, CCL2, LCN2
Myofibroblast	7	20,000.0-	COL1A1, PDGFRA, ELN, ACTA2	Yes	Yes	EGAS00001001755	Crapo et al. 1982 (f,i)
Lipofibroblast	7	20,000.0-	COL1A1, PDGFRA, PLIN2, APOE				Crapo et al. 1982 (f,i)
Pericyte	7	20,000.0-	CSPG4, TRPC6, PDGFRB	(bulk)	(cultured)	GSE75990	Crapo et al. 1982 (f,i)
Mesothelial Cell	0.3	1,000.0-	MSLN, UPK3B, WT1	(bulk)	(cultured)	GSE63966	Michailova et al. 1997 (j)
Total	30	90,000.0-		(unannotated)		MTAB-6149, E-MTAB-6653, EGAS00001001755
PNS
Intrinsic Neuron	0.0003	1.0-	SNAP25				Fox et al. 1980; Sparrow et al. 1999 (j)
Glial Cell	0.0002	0.5.					Sparrow et al. 1999 (j)
Total	0.0005	1.5.
Immune
B Cell	0.5	1,500.0-	CD79A, CD24, MS4A1, CD19	Yes	Yes	E-MTAB-6701, E-MTAB-6678	Finkelstein et al. 1995; Banat et al. 2015 (k)
Plasma Cell	0.7	2,000.0-	CD79A, CD27, SLAMF7	Yes	Yes	E-MTAB-6701, E-MTAB-6678	Banat et al. 2015 (k)
CD8+ Mem/Eff T Cell	1	3,000.0-	CD3E, CD8A, GZMK, DUSP2	Yes	Yes	E-MTAB-6701, E-MTAB-6678	Finkelstein et al. 1995; Banat et al. 2015 (k,i)
CD8+ Naive T Cell	1	3,000.0-	CD3E, CD8, GZMH, GZMB	Yes	Yes	MTAB-6149, E-MTAB-6653	Finkelstein et al. 1995; Banat et al. 2015 (k,i)
CD4+ Mem/Eff Cell	0.7	2,000.0-	CD3E, CD8, COTL1, LDHB	Yes	Yes	E-MTAB-6701, E-MTAB-6678	Finkelstein et al. 1995; Banat et al. 2015 (k,i)
CD4+ Naive T Cell	0.7	2,000.0-	CD3E, CD4, CCR7, LEF1	Yes	Yes	MTAB-6149, E-MTAB-6653	Finkelstein et al. 1995; Banat et al. 2015 (k,i)
Natural Killer Cell	1	3,000.0-	KLRD1, NKG7, TYROBP	Yes	Yes	E-MTAB-6701, E-MTAB-6678	Marquardt et al. 2017 (l)
Natural Killer T Cell	0.7	2,000.0-	CD3E, CD8A, FCER1G, TYROBP	Yes	Yes	MTAB-6149, E-MTAB-6653	Marquardt et al. 2017 (k,i)
Neutrophil	0.8	2,500.0-	S100A8, S100A9, IFITM2, FCGR3B	Yes	Yes	EGAS00001001755	Finkelstein et al. 1995; Banat et al. 2015 (k)
Basophil	0.3	1,000.0-	MS4A2, CPA3, TPSAB1	Yes	Yes	MTAB-6149, E-MTAB-6653	Finkelstein et al. 1995 (k,i)
Mast Cell	1	3,000.0-	MS4A2, CPA3, TPSAB1	Yes	Yes	MTAB-6149, E-MTAB-6653	Finkelstein et al. 1995; Banat et al. 2015 (k)
Eosinophil	0.3	1,000.0-	SIGLEC8	(bulk)	(cultured)		Finkelstein et al. 1995 (k,i)
Megakaryocyte	000000000.3i	1,000.0-	NRGN, PPBP, PF4, OST4	(bulk)	Yes		Dejima et al. 2018; Skoczynski et al. 2019 (m)
Macrophage	7	20,000.0-	MARCO, MSR1, MRC1	Yes	Yes	MTAB-6149, E-MTAB-6653	Crapo et al. 1982; Fehrenbach et al. 1994 (f)
Plasmacytoid Dendritic Cell	0.3	800.0-	LILRB4, IRF8, LILRA4	Yes	Yes	GSE94820	Banat et al. 2015 (k,i)
Myeloid Dendritic Cell 1	0.3	1,000.0-	MHCII CLEC9A, LAMP3	Yes	Yes	GSE94820	Banat et al. 2015 (k)
Myeloid Dendritic Cell 2	0.1	200.0-	MHCII, CD1C, PLD4	Yes	Yes	GSE94820	Banat et al. 2015 (k)
Classical Monocyte	2	4,000.0-	CD14, S100A8	Yes	Yes	E-MTAB-6701, E-MTAB-6678	Hance et al. 1985; Hoogsteden et al. 1989 (k,i)
Intermediate Monocyte	2	4,000.0-	CD14, S100A8, CD16	(bulk)	Yes	GSE80095	Hance et al. 1985; Hoogsteden et al. 1989 (k,i)
Nonclassical Monocyte	1	3,000.0-	CD16	Yes	Yes	GSE94820	Hance et al. 1985; Hoogsteden et al. 1989 (k)
Total	20	60,000.0-
Total (all compartments)	100	300,000.0-
