# Supplementary material for: SenSet defines cell-type specific senescence signatures in the aged human lung
Source: EMBO J. 2026 Apr 10;45(10):3589–638. doi: 10.1038/s44318-026-00762-8 (PMC13187336; doi:10.1038/s44318-026-00762-8)
Supplement: Supplementary file 14 — Figure EV11 Source Data [file 44318_2026_762_MOESM14_ESM.zip › Figure EV14/README.txt]

Canonical markers obtained from: https://www.nature.com/articles/s41586-020-2922-4
