# Supplementary material for: SenSet defines cell-type specific senescence signatures in the aged human lung
Source: EMBO J. 2026 Apr 10;45(10):3589–638. doi: 10.1038/s44318-026-00762-8 (PMC13187336; doi:10.1038/s44318-026-00762-8)
Supplement: Supplementary file 15 — Figure EV14 Source Data [file 44318_2026_762_MOESM15_ESM.zip]

Archive with 3 entries (2 files):
- Figure EV15/
- Figure EV15/GO_pvalue.csv
- Figure EV15/GO_statistic.csv
