# Supplementary material for: SenSet defines cell-type specific senescence signatures in the aged human lung
Source: EMBO J. 2026 Apr 10;45(10):3589–638. doi: 10.1038/s44318-026-00762-8 (PMC13187336; doi:10.1038/s44318-026-00762-8)
Supplement: Supplementary file 19 — Figure EV18 Source Data [file 44318_2026_762_MOESM19_ESM.zip › Figure EV19/EV19.csv]

	Cell Type	N. Total	N. Missing	N. Present	Genes
CD1c-positive myeloid dendritic cell	CD1c-positive myeloid dendritic cell	15	3	12	['PLAUR', 'CD44', 'CXCL2', 'ICAM1', 'ID2', 'NFE2L2', 'TNFAIP3', 'IL1B', 'NINJ1', 'CXCL3', 'CTSB', 'CXCL8', 'CCL4', 'CCL3L1', 'CCL3']
CD4-positive, alpha-beta T cell	CD4-positive, alpha-beta T cell	66	14	52	['MATK', 'IL32', 'CD9', 'MDH1', 'VIM', 'CD44', 'TNFRSF1B', 'MAP2K3', 'YBX1', 'PKM', 'ICAM3', 'AKR1B1', 'YPEL3', 'RBX1', 'NDRG1', 'MAP4K1', 'AREG', 'GAPDH', 'ASF1A', 'CSNK1A1', 'ID2', 'HDAC1', 'EGR1', 'OPTN', 'DEK', 'IRF3', 'ZFP36', 'ARPC1B', 'GMFG', 'LGALS3', 'BHLHE40', 'ETS1', 'LCP1', 'RAC1', 'TXN', 'MAP1LC3B', 'SOD1', 'MCL1', 'GUK1', 'LMNA', 'MAGOH', 'DPY30', 'S100A11', 'IFI16', 'CITED2', 'PTTG…
CD8-positive, alpha-beta T cell	CD8-positive, alpha-beta T cell	9	1	8	['HSPA5', 'IFNG', 'EGR1', 'ZFP36', 'CITED2', 'JUN', 'CCL4', 'CCL3L1', 'CCL3']
acinar cell	acinar cell	108	69	39	['NADK', 'CD9', 'PTBP1', 'TIMP2', 'HSPA5', 'MAPK9', 'TNFRSF1A', 'SREBF1', 'KAT6A', 'PEBP1', 'HIVEP1', 'PATZ1', 'RBX1', 'SMURF2', 'DUSP3', 'HTATIP2', 'DUSP16', 'CDK2AP1', 'VEGFA', 'CSNK1A1', 'BCL6', 'FXR1', 'PSMD14', 'IGFBP2', 'ID2', 'AAK1', 'DHCR24', 'TNFAIP3', 'SGK1', 'SLC16A7', 'NEK6', 'WWP1', 'MXD4', 'ID1', 'IRF3', 'MAP2K2', 'SMARCA4', 'ZFP36', 'DGCR8', 'CDKN1C', 'ARPC1B', 'GDF15', 'TUBGCP2', …
alveolar macrophage	alveolar macrophage	282	186	96	['NADK', 'CD9', 'PTBP1', 'PLAUR', 'TACC3', 'MDH1', 'VIM', 'FAS', 'CD44', 'PRKCH', 'TNFRSF1B', 'MAP2K3', 'TIMP2', 'HSPA5', 'TPR', 'LIMA1', 'MAPK9', 'MAP2K4', 'YBX1', 'KDM4A', 'SPI1', 'TNFRSF1A', 'PKM', 'VASH1', 'SREBF1', 'ICAM3', 'MAP2K7', 'SIRT6', 'EDN1', 'CXCL2', 'ZMPSTE24', 'AKR1B1', 'AURKA', 'MAPKAPK5', 'PEBP1', 'YPEL3', 'ICAM1', 'HIVEP1', 'SIRT1', 'SMARCB1', 'CSF2RB', 'RBX1', 'ITPK1', 'RPS6KA…
alveolar type 1 fibroblast cell	alveolar type 1 fibroblast cell	92	39	53	['IL32', 'CD9', 'PLAUR', 'IGF1', 'FAS', 'HSPA5', 'LIMA1', 'YBX1', 'TNFRSF1A', 'PKM', 'SREBF1', 'NUAK1', 'CXCL2', 'MMP2', 'YPEL3', 'ICAM1', 'PLAT', 'CAV1', 'WNT2', 'CCL2', 'GAPDH', 'VEGFA', 'SPARC', 'CSNK1A1', 'PSMD14', 'FN1', 'STAT1', 'IGFBP5', 'ID2', 'TNFAIP3', 'CCN2', 'SLC16A7', 'ECRG4', 'EGR1', 'SPOP', 'CDKN1A', 'EIF2S2', 'ZFP36', 'IL6ST', 'CDK4', 'IL6', 'TXN', 'MYC', 'PIM1', 'THBS1', 'CYP1B1'…
capillary endothelial cell	capillary endothelial cell	69	14	55	['IL32', 'CD9', 'PIK3C2A', 'VIM', 'CD44', 'YBX1', 'TNFRSF1A', 'PKM', 'EDN1', 'AKR1B1', 'PEBP1', 'RBX1', 'PSMB5', 'CAV1', 'SERPINE1', 'SMURF2', 'CCND1', 'GAPDH', 'CSNK1A1', 'STAT1', 'ID2', 'SGK1', 'CCN2', 'CTNNAL1', 'EGR1', 'SPOP', 'CDKN1A', 'DEK', 'ID1', 'RRAS', 'GNG11', 'ZFP36', 'GMFG', 'LGALS3', 'XAF1', 'BHLHE40', 'IL6ST', 'ETS1', 'TBX3', 'RAC1', 'TXN', 'IGFBP4', 'SOD1', 'MCL1', 'RHOB', 'PLK2',…
classical monocyte	classical monocyte	22	4	18	['PLAUR', 'PKM', 'CXCL2', 'GAPDH', 'CCL20', 'TNFAIP3', 'EREG', 'IL1B', 'ZFP36', 'THBS1', 'GUK1', 'RHOB', 'CXCL3', 'B2M', 'CXCL8', 'FOS', 'TMSB4X', 'TXNIP', 'CCL4', 'CCL3L1', 'MARCKS', 'CCL3']
elicited macrophage	elicited macrophage	96	34	62	['MDH1', 'VIM', 'MAP2K3', 'TIMP2', 'HSPA5', 'TPR', 'YBX1', 'SPI1', 'PEBP1', 'YPEL3', 'SMARCB1', 'RBX1', 'MMP9', 'TYK2', 'CCL7', 'CCL2', 'AREG', 'SELPLG', 'GAPDH', 'PSMD14', 'IGFBP2', 'ID2', 'NFE2L2', 'TNFAIP3', 'SPP1', 'EGR1', 'OPTN', 'CDKN1A', 'EREG', 'IL1B', 'ZFP36', 'IRF5', 'ARPC1B', 'NINJ1', 'LGALS3', 'LCP1', 'RAC1', 'TXN', 'PIM1', 'HMGA1', 'THBS1', 'CYP1B1', 'PIK3R5', 'SOD1', 'GUK1', 'RHOB',…
endothelial cell of lymphatic vessel	endothelial cell of lymphatic vessel	52	11	41	['IL32', 'PTBP1', 'VIM', 'PRKCH', 'TNFRSF1A', 'SMARCB1', 'NDRG1', 'IL7', 'ABI3', 'PRPF19', 'GAPDH', 'CSNK1A1', 'FN1', 'IGFBP2', 'ID2', 'PROX1', 'DEK', 'EIF2S2', 'HSPA2', 'ZFP36', 'ARPC1B', 'GMFG', 'LGALS3', 'TXN', 'MYC', 'PNPT1', 'IGFBP4', 'MCL1', 'GUK1', 'MMP14', 'ETS2', 'LMNA', 'DPY30', 'S100A11', 'IGFBP7', 'IFI16', 'ZNF148', 'CTSB', 'ALDH1A1', 'BEX3', 'LDB2', 'FOS', 'RSL1D1', 'CAVIN1', 'JUN', …
lung macrophage	lung macrophage	13	0	13	['CXCL2', 'AREG', 'GAPDH', 'SGK1', 'EGR1', 'THBS1', 'S100A11', 'CXCL8', 'FOS', 'JUN', 'CCL4', 'CCL3L1', 'CCL3']
mast cell	mast cell	4	0	4	['EGR1', 'ZFP36', 'FOS', 'CCL4']
multi-ciliated epithelial cell	multi-ciliated epithelial cell	31	11	20	['PEBP1', 'IGFBP2', 'IGFBP5', 'TNFAIP3', 'ECRG4', 'CTNNAL1', 'EGR1', 'CDKN1A', 'SIX1', 'ZFP36', 'GDF15', 'TUBGCP2', 'SOD1', 'GUK1', 'RHOB', 'IL18', 'SORBS2', 'ETS2', 'S100A11', 'IGFBP7', 'ALDH1A1', 'CKB', 'ENDOG', 'RAB31', 'FOS', 'JUN', 'SOX2', 'TMSB4X', 'SELENOH', 'MIF', 'TXNIP']
nasal mucosa goblet cell	nasal mucosa goblet cell	29	3	26	['MDH1', 'TPR', 'LIMA1', 'RBX1', 'PSMB5', 'CCND1', 'CSNK1A1', 'STAT1', 'NFE2L2', 'DHCR24', 'HDAC1', 'EIF2S2', 'ARPC1B', 'LGALS3', 'EHF', 'MAP1LC3B', 'SOD1', 'MCL1', 'GSN', 'DPY30', 'S100A11', 'IFI16', 'ALDH1A1', 'B2M', 'CLTB', 'NPM1', 'ASPH', 'TMSB4X', 'SELENOH']
plasma cell	plasma cell	25	2	23	['MDH1', 'VIM', 'MAP2K3', 'HSPA5', 'PKM', 'ICAM3', 'PEBP1', 'YPEL3', 'SMARCB1', 'TNFAIP3', 'OPTN', 'ZFP36', 'GMFG', 'RAC1', 'TXN', 'PIM1', 'SOD1', 'LMNA', 'DPY30', 'CITED2', 'B2M', 'CLTB', 'CALR', 'MIF', 'TXNIP']
pulmonary artery endothelial cell	pulmonary artery endothelial cell	34	7	27	['IL32', 'VIM', 'NUAK1', 'EDN1', 'AKR1B1', 'CAV1', 'SPARC', 'FN1', 'ID2', 'CCN2', 'CTNNAL1', 'ID1', 'GNG11', 'ZFP36', 'GMFG', 'IL6ST', 'RAC1', 'IGFBP4', 'SOD1', 'GUK1', 'RHOB', 'PLK2', 'IGFBP3', 'GSN', 'IGFBP7', 'B2M', 'FOS', 'JUN', 'ISG15', 'ASPH', 'TMSB4X', 'NME2', 'PECAM1', 'MARCKS']
respiratory basal cell	respiratory basal cell	275	193	82	['SEMA3F', 'NADK', 'IL32', 'CD9', 'PTBP1', 'PIK3C2A', 'PLAUR', 'MDH1', 'FAS', 'PRKCH', 'TIMP2', 'HSPA5', 'KITLG', 'MAPK9', 'MAP2K4', 'YBX1', 'KDM4A', 'TNFRSF1A', 'PKM', 'HDAC4', 'SREBF1', 'TP63', 'NOTCH3', 'NTN4', 'NUAK1', 'MAP2K7', 'EDN1', 'KAT6A', 'MAPKAPK5', 'PEBP1', 'YPEL3', 'HIVEP1', 'SIRT1', 'ABL1', 'PATZ1', 'CBX7', 'RBX1', 'ITPK1', 'RPS6KA5', 'PSMB5', 'CSNK2A1', 'FBXO31', 'RBL2', 'PLAT', '…
respiratory hillock cell	respiratory hillock cell	262	180	82	['SEMA3F', 'NADK', 'CD9', 'PTBP1', 'PIK3C2A', 'PLAUR', 'BRCA1', 'TACC3', 'MDH1', 'VIM', 'FAS', 'CD44', 'MAP2K3', 'TPR', 'KITLG', 'LIMA1', 'MAPK9', 'MAP2K4', 'YBX1', 'KDM4A', 'SREBF1', 'TP63', 'MAP2K7', 'EDN1', 'RBL1', 'CXCL2', 'ARG2', 'KAT6A', 'ZMPSTE24', 'AKR1B1', 'MAPKAPK5', 'PEBP1', 'TFAP4', 'HIVEP1', 'SIRT1', 'SMARCB1', 'RBX1', 'ITPK1', 'RPS6KA5', 'PSMB5', 'RABGGTA', 'CDC25B', 'CSNK2A1', 'RBL…
tracheobronchial serous cell	tracheobronchial serous cell	1	0	1	['JUN']
tracheobronchial smooth muscle cell	tracheobronchial smooth muscle cell	156	71	85	['CD9', 'PTBP1', 'MDH1', 'VIM', 'CD44', 'MAP2K3', 'TIMP2', 'HSPA5', 'TPR', 'LIMA1', 'MYLK', 'YBX1', 'TNFRSF1A', 'PKM', 'NOTCH3', 'NTN4', 'MAP2K7', 'AKR1B1', 'PEBP1', 'YPEL3', 'SMARCB1', 'CBX7', 'RBX1', 'PSMB5', 'PLAT', 'NDRG1', 'CAV1', 'BLVRA', 'CXCL12', 'DUSP3', 'CRYAB', 'CCND1', 'CDKN1B', 'HBS1L', 'SPARC', 'CSNK1A1', 'PDCD10', 'FXR1', 'PSMD14', 'IGFBP5', 'ID2', 'AAK1', 'NFE2L2', 'ERRFI1', 'HDAC…
type II pneumocyte	type II pneumocyte	23	3	20	['TNFRSF1A', 'PKM', 'PEBP1', 'EGR1', 'ID1', 'ZFP36', 'LGALS3', 'RAC1', 'IGFBP4', 'RAB13', 'RHOB', 'LMNA', 'S100A11', 'PMVK', 'CITED2', 'CKB', 'B2M', 'CTNNB1', 'FOS', 'ID4', 'JUN', 'SELENOH', 'TXNIP']
vein endothelial cell	vein endothelial cell	63	15	48	['IL32', 'CD9', 'PRKCH', 'TNFRSF1B', 'TPR', 'LIMA1', 'YBX1', 'TNFRSF1A', 'EDN1', 'CXCL2', 'PLAT', 'CAV1', 'CXCL12', 'ABI3', 'CCND1', 'GAPDH', 'CSNK1A1', 'IGFBP2', 'ID2', 'AAK1', 'HDAC1', 'SGK1', 'CCN2', 'CTNNAL1', 'EGR1', 'SNAI1', 'ID1', 'IRF3', 'RRAS', 'GNG11', 'ZFP36', 'CDKN1C', 'GMFG', 'XAF1', 'BHLHE40', 'RAC1', 'TXN', 'PML', 'IGFBP4', 'MCL1', 'RHOB', 'PLK2', 'GSN', 'ETS2', 'PEA15', 'IGFBP7', …
