# Supplementary material for: SenSet defines cell-type specific senescence signatures in the aged human lung
Source: EMBO J. 2026 Apr 10;45(10):3589–638. doi: 10.1038/s44318-026-00762-8 (PMC13187336; doi:10.1038/s44318-026-00762-8)
Supplement: Supplementary file 20 — Figure EV19 Source Data [file 44318_2026_762_MOESM20_ESM.zip › Figure EV4/EV4.csv]

	Cell_Type	Gene	Regulation	Statistic	abs(Statistic)
0	CD1c-positive myeloid dendritic cell	PLAUR	Up	5.096138644348662	5.096138644348662
1	CD1c-positive myeloid dendritic cell	CD44	Up	4.070812320242611	4.070812320242611
2	CD1c-positive myeloid dendritic cell	CXCL2	Up	5.369486395119368	5.369486395119368
3	CD1c-positive myeloid dendritic cell	ID2	Up	3.374102266236402	3.374102266236402
4	CD1c-positive myeloid dendritic cell	NFE2L2	Up	3.175081144908329	3.175081144908329
5	CD1c-positive myeloid dendritic cell	TNFAIP3	Up	3.7691496630175703	3.7691496630175703
6	CD1c-positive myeloid dendritic cell	NINJ1	Up	4.006014745856727	4.006014745856727
7	CD1c-positive myeloid dendritic cell	CTSB	Up	4.090414947787921	4.090414947787921
8	CD1c-positive myeloid dendritic cell	CXCL8	Up	5.600361786208569	5.600361786208569
9	CD1c-positive myeloid dendritic cell	CCL4	Up	5.695652336776045	5.695652336776045
10	CD1c-positive myeloid dendritic cell	CCL3L1	Up	5.411958754800872	5.411958754800872
11	CD1c-positive myeloid dendritic cell	CCL3	Up	5.823613933252371	5.823613933252371
12	CD4-positive, alpha-beta T cell	IL32	Up	18.019494321426624	18.019494321426624
13	CD4-positive, alpha-beta T cell	CD9	Up	5.0357509383111445	5.0357509383111445
14	CD4-positive, alpha-beta T cell	MDH1	Up	2.829529711050661	2.829529711050661
15	CD4-positive, alpha-beta T cell	VIM	Up	10.846324011015149	10.846324011015149
16	CD4-positive, alpha-beta T cell	CD44	Up	10.736454713116546	10.736454713116546
17	CD4-positive, alpha-beta T cell	MAP2K3	Up	2.7842209117130516	2.7842209117130516
18	CD4-positive, alpha-beta T cell	YBX1	Up	4.016628800510333	4.016628800510333
19	CD4-positive, alpha-beta T cell	PKM	Up	6.492619537809481	6.492619537809481
20	CD4-positive, alpha-beta T cell	AKR1B1	Up	2.9807549066705294	2.9807549066705294
21	CD4-positive, alpha-beta T cell	YPEL3	Up	4.509609049657858	4.509609049657858
22	CD4-positive, alpha-beta T cell	RBX1	Up	7.203970892465313	7.203970892465313
23	CD4-positive, alpha-beta T cell	NDRG1	Up	3.1000470673410665	3.1000470673410665
24	CD4-positive, alpha-beta T cell	GAPDH	Up	10.026139659695268	10.026139659695268
25	CD4-positive, alpha-beta T cell	CSNK1A1	Up	3.4326249790080743	3.4326249790080743
26	CD4-positive, alpha-beta T cell	ID2	Up	21.554510135815892	21.554510135815892
27	CD4-positive, alpha-beta T cell	HDAC1	Up	3.5744700459275367	3.5744700459275367
28	CD4-positive, alpha-beta T cell	OPTN	Up	4.048049026601328	4.048049026601328
29	CD4-positive, alpha-beta T cell	DEK	Up	5.671847593	5.671847593
30	CD4-positive, alpha-beta T cell	IRF3	Up	2.8079383214111164	2.8079383214111164
31	CD4-positive, alpha-beta T cell	ZFP36	Up	9.985990999494671	9.985990999494671
32	CD4-positive, alpha-beta T cell	ARPC1B	Up	8.440630821379635	8.440630821379635
33	CD4-positive, alpha-beta T cell	GMFG	Up	11.302595692720082	11.302595692720082
34	CD4-positive, alpha-beta T cell	LGALS3	Up	12.93911832892232	12.93911832892232
35	CD4-positive, alpha-beta T cell	BHLHE40	Up	4.891523446903993	4.891523446903993
36	CD4-positive, alpha-beta T cell	RAC1	Up	3.464226824903063	3.464226824903063
37	CD4-positive, alpha-beta T cell	TXN	Up	12.759923683487346	12.759923683487346
38	CD4-positive, alpha-beta T cell	MAP1LC3B	Up	3.088487501	3.088487501
39	CD4-positive, alpha-beta T cell	SOD1	Up	2.7255683985408106	2.7255683985408106
40	CD4-positive, alpha-beta T cell	MCL1	Up	11.772264505849058	11.772264505849058
41	CD4-positive, alpha-beta T cell	GUK1	Up	6.794845575173695	6.794845575173695
42	CD4-positive, alpha-beta T cell	LMNA	Up	4.079747024157256	4.079747024157256
43	CD4-positive, alpha-beta T cell	MAGOH	Up	3.0703468876290754	3.0703468876290754
44	CD4-positive, alpha-beta T cell	DPY30	Up	4.662148317977213	4.662148317977213
45	CD4-positive, alpha-beta T cell	S100A11	Up	16.988855351349006	16.988855351349006
46	CD4-positive, alpha-beta T cell	IFI16	Up	6.925814821	6.925814821
47	CD4-positive, alpha-beta T cell	CITED2	Up	8.297001606973877	8.297001606973877
48	CD4-positive, alpha-beta T cell	CTSB	Up	4.776739730779665	4.776739730779665
49	CD4-positive, alpha-beta T cell	B2M	Up	21.013592941931787	21.013592941931787
50	CD4-positive, alpha-beta T cell	MAP2K1	Up	3.2800857106887187	3.2800857106887187
51	CD4-positive, alpha-beta T cell	CEBPB	Up	12.256484270333333	12.256484270333333
52	CD4-positive, alpha-beta T cell	CLTB	Up	5.229635420833883	5.229635420833883
53	CD4-positive, alpha-beta T cell	CALR	Up	3.3012390760951007	3.3012390760951007
54	CD4-positive, alpha-beta T cell	ISG15	Up	4.3393992427616555	4.3393992427616555
55	CD4-positive, alpha-beta T cell	HMGB1	Up	9.167548061589558	9.167548061589558
56	CD4-positive, alpha-beta T cell	TMSB4X	Up	21.81880968469897	21.81880968469897
57	CD4-positive, alpha-beta T cell	TXNIP	Up	19.418821493612448	19.418821493612448
58	CD4-positive, alpha-beta T cell	CCL4	Up	16.431603058623303	16.431603058623303
59	CD4-positive, alpha-beta T cell	AREG	Down	-3.82092812	3.8209281199476526
60	CD4-positive, alpha-beta T cell	EGR1	Down	-3.226614704	3.2266147036892527
61	CD4-positive, alpha-beta T cell	FOS	Down	-10.11943882	10.119438821358873
62	CD4-positive, alpha-beta T cell	JUN	Down	-13.93701232	13.937012316691574
63	CD4-positive, alpha-beta T cell	NME2	Down	-4.33444209	4.334442090464402
64	CD8-positive, alpha-beta T cell	HSPA5	Up	3.524973004459774	3.524973004459774
65	CD8-positive, alpha-beta T cell	EGR1	Up	3.8536346779306974	3.8536346779306974
66	CD8-positive, alpha-beta T cell	ZFP36	Up	3.6987093521017527	3.6987093521017527
67	CD8-positive, alpha-beta T cell	CITED2	Up	3.433730174403195	3.433730174403195
68	CD8-positive, alpha-beta T cell	JUN	Up	4.270914387716846	4.270914387716846
69	CD8-positive, alpha-beta T cell	CCL4	Up	5.401825519705784	5.401825519705784
70	CD8-positive, alpha-beta T cell	CCL3L1	Up	3.672805137678156	3.672805137678156
71	CD8-positive, alpha-beta T cell	CCL3	Up	5.297958681655076	5.297958681655076
72	acinar cell	PTBP1	Up	3.1337507288226427	3.1337507288226427
73	acinar cell	HSPA5	Up	4.407547786657865	4.407547786657865
74	acinar cell	TNFRSF1A	Up	3.0060210787924624	3.0060210787924624
75	acinar cell	CSNK1A1	Up	4.678754577817838	4.678754577817838
76	acinar cell	PSMD14	Up	2.9719015147433048	2.9719015147433048
77	acinar cell	IGFBP2	Up	2.626331571168502	2.626331571168502
78	acinar cell	AAK1	Up	3.3017239672184964	3.3017239672184964
79	acinar cell	TNFAIP3	Up	3.969242617718685	3.969242617718685
80	acinar cell	SGK1	Up	4.262320924294784	4.262320924294784
81	acinar cell	ID1	Up	2.7925550883310652	2.7925550883310652
82	acinar cell	IRF3	Up	3.4906938604138316	3.4906938604138316
83	acinar cell	ZFP36	Up	3.3060982703017214	3.3060982703017214
84	acinar cell	ARPC1B	Up	3.5799296433116288	3.5799296433116288
85	acinar cell	BHLHE40	Up	5.517745909	5.517745909
86	acinar cell	RAC1	Up	4.033107442733775	4.033107442733775
87	acinar cell	IL18	Up	2.582588540336248	2.582588540336248
88	acinar cell	ETS2	Up	4.116219201315057	4.116219201315057
89	acinar cell	PEA15	Up	3.8030191005561216	3.8030191005561216
90	acinar cell	PRKCD	Up	3.298224524751916	3.298224524751916
91	acinar cell	CTSB	Up	3.0935071404569694	3.0935071404569694
92	acinar cell	ALDH1A1	Up	3.2824770336523046	3.2824770336523046
93	acinar cell	CTNNB1	Up	2.615833243768761	2.615833243768761
94	acinar cell	MAP2K1	Up	3.5781799220783386	3.5781799220783386
95	acinar cell	CXCL8	Up	5.961300241819511	5.961300241819511
96	acinar cell	CEBPB	Up	6.466969678240361	6.466969678240361
97	acinar cell	CALR	Up	5.614855437628063	5.614855437628063
98	acinar cell	EWSR1	Up	3.2177373480205693	3.2177373480205693
99	acinar cell	ASPH	Up	2.7348142876324903	2.7348142876324903
100	acinar cell	CD9	Down	-3.398833496	3.398833495666099
101	acinar cell	PEBP1	Down	-6.587700443	6.587700443337381
102	acinar cell	RBX1	Down	-2.999897054	2.999897054475947
103	acinar cell	ID2	Down	-3.298224525	3.298224524751916
104	acinar cell	DPY30	Down	-2.843297004	2.8432970040964793
105	acinar cell	B2M	Down	-8.983068812	8.983068811711584
106	acinar cell	RSL1D1	Down	-4.62538808	4.625388080202488
107	acinar cell	NPM1	Down	-2.968402072	2.9684020722767244
108	acinar cell	HMGB1	Down	-4.414546672	4.414546671591026
109	acinar cell	TMSB4X	Down	-9.653212044	9.653212044061709
110	acinar cell	TXNIP	Down	-3.242233445	3.2422334452866313
111	alveolar macrophage	CD9	Up	25.49779034283485	25.49779034283485
112	alveolar macrophage	PTBP1	Up	7.070319166082312	7.070319166082312
113	alveolar macrophage	PLAUR	Up	31.590890007814366	31.590890007814366
114	alveolar macrophage	MDH1	Up	30.316863909019226	30.316863909019226
115	alveolar macrophage	VIM	Up	27.826774118817966	27.826774118817966
116	alveolar macrophage	CD44	Up	21.644227801689517	21.644227801689517
117	alveolar macrophage	MAP2K3	Up	14.89845799855752	14.89845799855752
118	alveolar macrophage	HSPA5	Up	22.297246795739614	22.297246795739614
119	alveolar macrophage	TPR	Up	8.258775274	8.258775274
120	alveolar macrophage	LIMA1	Up	14.101400765080179	14.101400765080179
121	alveolar macrophage	YBX1	Up	23.577090066627516	23.577090066627516
122	alveolar macrophage	TNFRSF1A	Up	20.064503640511525	20.064503640511525
123	alveolar macrophage	PKM	Up	34.77491086745873	34.77491086745873
124	alveolar macrophage	EDN1	Up	2.5829726729417204	2.5829726729417204
125	alveolar macrophage	CXCL2	Up	9.066533662027517	9.066533662027517
126	alveolar macrophage	AKR1B1	Up	17.507603585217936	17.507603585217936
127	alveolar macrophage	PEBP1	Up	10.304165369303789	10.304165369303789
128	alveolar macrophage	YPEL3	Up	4.738666642482428	4.738666642482428
129	alveolar macrophage	SMARCB1	Up	13.529311978578448	13.529311978578448
130	alveolar macrophage	RBX1	Up	13.13896839333761	13.13896839333761
131	alveolar macrophage	PSMB5	Up	23.643032552674526	23.643032552674526
132	alveolar macrophage	NDRG1	Up	5.062570622022153	5.062570622022153
133	alveolar macrophage	GAPDH	Up	23.342663264127772	23.342663264127772
134	alveolar macrophage	CSNK1A1	Up	8.385109076513972	8.385109076513972
135	alveolar macrophage	PSMD14	Up	19.252541538808508	19.252541538808508
136	alveolar macrophage	IGFBP2	Up	11.46144248126276	11.46144248126276
137	alveolar macrophage	ID2	Up	3.806881261345493	3.806881261345493
138	alveolar macrophage	AAK1	Up	3.575201699	3.575201699
139	alveolar macrophage	NFE2L2	Up	16.33605826704644	16.33605826704644
140	alveolar macrophage	HDAC1	Up	15.487736659414317	15.487736659414317
141	alveolar macrophage	TNFAIP3	Up	6.695185697977566	6.695185697977566
142	alveolar macrophage	SGK1	Up	6.612755410069444	6.612755410069444
143	alveolar macrophage	CCN2	Up	2.914368332882765	2.914368332882765
144	alveolar macrophage	EGR1	Up	5.670879372093944	5.670879372093944
145	alveolar macrophage	SPOP	Up	10.37472584	10.37472584
146	alveolar macrophage	OPTN	Up	16.393227027268388	16.393227027268388
147	alveolar macrophage	EIF2S2	Up	4.704247647483815	4.704247647483815
148	alveolar macrophage	IRF3	Up	12.941088606811942	12.941088606811942
149	alveolar macrophage	ZFP36	Up	6.557841131085846	6.557841131085846
150	alveolar macrophage	ARPC1B	Up	31.898881797724044	31.898881797724044
151	alveolar macrophage	GMFG	Up	27.19921288389645	27.19921288389645
152	alveolar macrophage	NINJ1	Up	13.534161075555321	13.534161075555321
153	alveolar macrophage	LGALS3	Up	29.84086747951603	29.84086747951603
154	alveolar macrophage	BHLHE40	Up	8.975129056153204	8.975129056153204
155	alveolar macrophage	IL6ST	Up	4.152013122255198	4.152013122255198
156	alveolar macrophage	RAC1	Up	29.148453933227557	29.148453933227557
157	alveolar macrophage	TXN	Up	13.080024828736537	13.080024828736537
158	alveolar macrophage	MAP1LC3B	Up	8.321242283057783	8.321242283057783
159	alveolar macrophage	SOD1	Up	17.016623794912103	17.016623794912103
160	alveolar macrophage	MCL1	Up	6.0461611039551775	6.0461611039551775
161	alveolar macrophage	RAB13	Up	3.0008453492032405	3.0008453492032405
162	alveolar macrophage	GUK1	Up	15.865403693475505	15.865403693475505
163	alveolar macrophage	RHOB	Up	10.117605956655783	10.117605956655783
164	alveolar macrophage	GSN	Up	25.656035738692538	25.656035738692538
165	alveolar macrophage	IL18	Up	8.365128354977971	8.365128354977971
166	alveolar macrophage	BAG3	Up	4.465329325302253	4.465329325302253
167	alveolar macrophage	MMP14	Up	12.900525387316552	12.900525387316552
168	alveolar macrophage	LMNA	Up	32.42234443279672	32.42234443279672
169	alveolar macrophage	MAGOH	Up	11.351077557352976	11.351077557352976
170	alveolar macrophage	PEA15	Up	11.78210210095465	11.78210210095465
171	alveolar macrophage	DPY30	Up	11.760176507789435	11.760176507789435
172	alveolar macrophage	S100A11	Up	25.499098552450914	25.499098552450914
173	alveolar macrophage	IGFBP7	Up	5.017472275857746	5.017472275857746
174	alveolar macrophage	IFI16	Up	5.059609707591131	5.059609707591131
175	alveolar macrophage	PRKCD	Up	15.388866537331005	15.388866537331005
176	alveolar macrophage	CITED2	Up	9.504038204	9.504038204
177	alveolar macrophage	CTSB	Up	19.122684291619386	19.122684291619386
178	alveolar macrophage	ALDH1A1	Up	28.631684970690404	28.631684970690404
179	alveolar macrophage	B2M	Up	36.04603710160493	36.04603710160493
180	alveolar macrophage	MAP2K1	Up	16.238108252393094	16.238108252393094
181	alveolar macrophage	CXCL8	Up	17.411171093719222	17.411171093719222
182	alveolar macrophage	CEBPB	Up	29.199090366766633	29.199090366766633
183	alveolar macrophage	CLTB	Up	18.331060488747426	18.331060488747426
184	alveolar macrophage	JUN	Up	10.346394375710299	10.346394375710299
185	alveolar macrophage	CALR	Up	21.195551149668436	21.195551149668436
186	alveolar macrophage	EWSR1	Up	15.950184397993818	15.950184397993818
187	alveolar macrophage	ISG15	Up	22.02405774231593	22.02405774231593
188	alveolar macrophage	HMGB1	Up	4.133767958809841	4.133767958809841
189	alveolar macrophage	ASPH	Up	11.06357669072956	11.06357669072956
190	alveolar macrophage	TMSB4X	Up	31.16914067039058	31.16914067039058
191	alveolar macrophage	SELENOH	Up	4.657644860260935	4.657644860260935
192	alveolar macrophage	RGL2	Up	5.529854375482367	5.529854375482367
193	alveolar macrophage	TXNIP	Up	4.265879687	4.265879687
194	alveolar macrophage	CCL4	Up	25.357349679851783	25.357349679851783
195	alveolar macrophage	CCL3L1	Up	5.228133270332349	5.228133270332349
196	alveolar macrophage	MARCKS	Up	10.607364751319958	10.607364751319958
197	alveolar macrophage	CCL3	Up	16.839553262679274	16.839553262679274
198	alveolar macrophage	AREG	Down	-10.57724977	10.577249765958191
199	alveolar macrophage	CDKN1A	Down	-4.058903483	4.058903483181283
200	alveolar macrophage	THBS1	Down	-8.593886249	8.593886249141445
201	alveolar macrophage	ETS2	Down	-3.066534915	3.066534914724477
202	alveolar macrophage	CTNNB1	Down	-8.75515797	8.755157969910954
203	alveolar macrophage	FOS	Down	-10.28709759	10.287097594512888
204	alveolar macrophage	NPM1	Down	-10.73977737	10.739777367959121
205	alveolar macrophage	MIF	Down	-6.254851063	6.254851062608246
206	alveolar macrophage	NME2	Down	-6.500340958	6.500340957761162
207	alveolar type 1 fibroblast cell	CD9	Up	3.681610181885384	3.681610181885384
208	alveolar type 1 fibroblast cell	LIMA1	Up	2.7320612829015136	2.7320612829015136
209	alveolar type 1 fibroblast cell	TNFRSF1A	Up	5.784650582661266	5.784650582661266
210	alveolar type 1 fibroblast cell	YPEL3	Up	3.178344353117161	3.178344353117161
211	alveolar type 1 fibroblast cell	CAV1	Up	8.809690028609321	8.809690028609321
212	alveolar type 1 fibroblast cell	CSNK1A1	Up	7.019031402628486	7.019031402628486
213	alveolar type 1 fibroblast cell	CCN2	Up	17.719591115362824	17.719591115362824
214	alveolar type 1 fibroblast cell	SPOP	Up	3.3246492231364897	3.3246492231364897
215	alveolar type 1 fibroblast cell	ZFP36	Up	3.2112158725982805	3.2112158725982805
216	alveolar type 1 fibroblast cell	MCL1	Up	3.9026639866152038	3.9026639866152038
217	alveolar type 1 fibroblast cell	GSN	Up	11.010444398253735	11.010444398253735
218	alveolar type 1 fibroblast cell	LMNA	Up	13.305392250246914	13.305392250246914
219	alveolar type 1 fibroblast cell	IGFBP7	Up	7.407840484	7.407840484
220	alveolar type 1 fibroblast cell	CITED2	Up	9.345581761520075	9.345581761520075
221	alveolar type 1 fibroblast cell	ALDH1A1	Up	3.6333877037424718	3.6333877037424718
222	alveolar type 1 fibroblast cell	BEX3	Up	3.2986958690256185	3.2986958690256185
223	alveolar type 1 fibroblast cell	CTNNB1	Up	2.7865878880682025	2.7865878880682025
224	alveolar type 1 fibroblast cell	TMSB4X	Up	11.209310950731044	11.209310950731044
225	alveolar type 1 fibroblast cell	MARCKS	Up	6.3174311879498966	6.3174311879498966
226	alveolar type 1 fibroblast cell	IL32	Down	-4.23637336	4.236373359977702
227	alveolar type 1 fibroblast cell	PLAUR	Down	-4.698662363	4.698662363091379
228	alveolar type 1 fibroblast cell	HSPA5	Down	-4.309157372	4.309157371979484
229	alveolar type 1 fibroblast cell	YBX1	Down	-5.292642124	5.292642123578358
230	alveolar type 1 fibroblast cell	PKM	Down	-2.605651255	2.6056512553078686
231	alveolar type 1 fibroblast cell	CXCL2	Down	-11.21041622	11.210416219754693
232	alveolar type 1 fibroblast cell	GAPDH	Down	-10.27220656	10.272206562235667
233	alveolar type 1 fibroblast cell	PSMD14	Down	-3.420357333	3.420357333406549
234	alveolar type 1 fibroblast cell	ID2	Down	-7.340664689	7.3406646885103735
235	alveolar type 1 fibroblast cell	TNFAIP3	Down	-5.52045035	5.520450350119367
236	alveolar type 1 fibroblast cell	EGR1	Down	-2.630458405	2.630458404505326
237	alveolar type 1 fibroblast cell	CDKN1A	Down	-10.48433634	10.484336342996764
238	alveolar type 1 fibroblast cell	EIF2S2	Down	-3.58442838	3.584428379583793
239	alveolar type 1 fibroblast cell	IL6ST	Down	-3.908435947	3.908435947072038
240	alveolar type 1 fibroblast cell	TXN	Down	-5.270004577	5.270004576538434
241	alveolar type 1 fibroblast cell	THBS1	Down	-13.40355651	13.40355651390286
242	alveolar type 1 fibroblast cell	MAP1LC3B	Down	-3.214736359	3.2147363591180516
243	alveolar type 1 fibroblast cell	IGFBP4	Down	-6.363893423	6.363893422832923
244	alveolar type 1 fibroblast cell	RAB13	Down	-4.215823543	4.215823543315782
245	alveolar type 1 fibroblast cell	GUK1	Down	-3.442462714	3.442462713879531
246	alveolar type 1 fibroblast cell	BAG3	Down	-5.138682242	5.138682242173015
247	alveolar type 1 fibroblast cell	MMP14	Down	-2.669224692	2.669224692112574
248	alveolar type 1 fibroblast cell	MAGOH	Down	-2.869442129	2.8694421289521204
249	alveolar type 1 fibroblast cell	PEA15	Down	-3.74088535	3.740885350264788
250	alveolar type 1 fibroblast cell	S100A11	Down	-5.02885125	5.028851249934107
251	alveolar type 1 fibroblast cell	IFI16	Down	-2.633242045	2.6332420450093315
252	alveolar type 1 fibroblast cell	CXCL8	Down	-4.106442846	4.106442845864286
253	alveolar type 1 fibroblast cell	RSL1D1	Down	-3.547504207	3.547504207
254	alveolar type 1 fibroblast cell	CLTB	Down	-2.822857086	2.822857086399799
255	alveolar type 1 fibroblast cell	CALR	Down	-3.400503427	3.400503427
256	alveolar type 1 fibroblast cell	NPM1	Down	-7.092224774	7.092224773527915
257	alveolar type 1 fibroblast cell	MIF	Down	-12.68619598	12.686195981664829
258	alveolar type 1 fibroblast cell	NME2	Down	-6.792492189	6.7924921886701854
259	alveolar type 1 fibroblast cell	CCL4	Down	-4.904119594	4.904119593820817
260	capillary endothelial cell	IL32	Up	9.448809510897279	9.448809510897279
261	capillary endothelial cell	CD9	Up	5.467947307249632	5.467947307249632
262	capillary endothelial cell	VIM	Up	5.699528509914222	5.699528509914222
263	capillary endothelial cell	CD44	Up	6.200544301561154	6.200544301561154
264	capillary endothelial cell	YBX1	Up	6.733085579102237	6.733085579102237
265	capillary endothelial cell	TNFRSF1A	Up	3.7320502991539297	3.7320502991539297
266	capillary endothelial cell	PKM	Up	3.4899796038952635	3.4899796038952635
267	capillary endothelial cell	EDN1	Up	26.17741239425107	26.17741239425107
268	capillary endothelial cell	AKR1B1	Up	3.684291753389326	3.684291753389326
269	capillary endothelial cell	PEBP1	Up	4.101576880647405	4.101576880647405
270	capillary endothelial cell	RBX1	Up	5.331469887302797	5.331469887302797
271	capillary endothelial cell	PSMB5	Up	3.1279923452037797	3.1279923452037797
272	capillary endothelial cell	CAV1	Up	24.368801539395893	24.368801539395893
273	capillary endothelial cell	CCND1	Up	13.083632475164272	13.083632475164272
274	capillary endothelial cell	CSNK1A1	Up	4.296302338952919	4.296302338952919
275	capillary endothelial cell	ID2	Up	6.099183878559703	6.099183878559703
276	capillary endothelial cell	CCN2	Up	2.9187725744415065	2.9187725744415065
277	capillary endothelial cell	EGR1	Up	11.08083773906686	11.08083773906686
278	capillary endothelial cell	SPOP	Up	3.240255569610757	3.240255569610757
279	capillary endothelial cell	DEK	Up	3.6482198705692093	3.6482198705692093
280	capillary endothelial cell	ZFP36	Up	16.767952732609558	16.767952732609558
281	capillary endothelial cell	GMFG	Up	6.779632702488449	6.779632702488449
282	capillary endothelial cell	LGALS3	Up	5.410839431129439	5.410839431129439
283	capillary endothelial cell	BHLHE40	Up	5.1357752910945695	5.1357752910945695
284	capillary endothelial cell	RAC1	Up	4.358811733677942	4.358811733677942
285	capillary endothelial cell	TXN	Up	2.7413205740490634	2.7413205740490634
286	capillary endothelial cell	IGFBP4	Up	5.905812362912393	5.905812362912393
287	capillary endothelial cell	SOD1	Up	4.63820849	4.63820849
288	capillary endothelial cell	MCL1	Up	9.451944957053117	9.451944957053117
289	capillary endothelial cell	RHOB	Up	19.54598653073789	19.54598653073789
290	capillary endothelial cell	PLK2	Up	9.721165765615742	9.721165765615742
291	capillary endothelial cell	ETS2	Up	6.955730760222689	6.955730760222689
292	capillary endothelial cell	LMNA	Up	13.461040428131286	13.461040428131286
293	capillary endothelial cell	DPY30	Up	3.910414429337162	3.910414429337162
294	capillary endothelial cell	IGFBP7	Up	4.6746366737387035	4.6746366737387035
295	capillary endothelial cell	IFI16	Up	4.76631997	4.76631997
296	capillary endothelial cell	BEX3	Up	8.788285022086084	8.788285022086084
297	capillary endothelial cell	B2M	Up	16.338467869399675	16.338467869399675
298	capillary endothelial cell	FOS	Up	21.86313824801401	21.86313824801401
299	capillary endothelial cell	CAVIN1	Up	8.798974043071896	8.798974043071896
300	capillary endothelial cell	JUN	Up	15.701459226757265	15.701459226757265
301	capillary endothelial cell	ISG15	Up	10.610606327859063	10.610606327859063
302	capillary endothelial cell	HMGB1	Up	6.1948292383407395	6.1948292383407395
303	capillary endothelial cell	TMSB4X	Up	23.587476861417056	23.587476861417056
304	capillary endothelial cell	SELENOH	Up	3.355183923250197	3.355183923250197
305	capillary endothelial cell	RGL2	Up	3.8508837084601852	3.8508837084601852
306	capillary endothelial cell	TXNIP	Up	8.677447000477216	8.677447000477216
307	capillary endothelial cell	MARCKS	Up	8.027868069155492	8.027868069155492
308	capillary endothelial cell	GAPDH	Down	-3.337140856	3.337140855826148
309	capillary endothelial cell	SGK1	Down	-6.432410545	6.432410544785365
310	capillary endothelial cell	CDKN1A	Down	-4.259161554	4.259161554034221
311	capillary endothelial cell	ID1	Down	-16.68205576	16.682055759967582
312	capillary endothelial cell	IL6ST	Down	-4.46679935	4.466799349690595
313	capillary endothelial cell	GSN	Down	-3.293444138	3.2934441380361528
314	capillary endothelial cell	NME2	Down	-5.566243544	5.566243544235149
315	classical monocyte	PLAUR	Up	6.2195723021558065	6.2195723021558065
316	classical monocyte	CXCL2	Up	7.064661754480158	7.064661754480158
317	classical monocyte	TNFAIP3	Up	3.110978096708826	3.110978096708826
318	classical monocyte	B2M	Up	3.4516758895476283	3.4516758895476283
319	classical monocyte	CXCL8	Up	6.9820201907361685	6.9820201907361685
320	classical monocyte	TMSB4X	Up	3.632056995027297	3.632056995027297
321	classical monocyte	CCL4	Up	7.293912630827667	7.293912630827667
322	classical monocyte	CCL3L1	Up	7.934583407448738	7.934583407448738
323	classical monocyte	MARCKS	Up	4.017254091420554	4.017254091420554
324	classical monocyte	CCL3	Up	7.907764630752972	7.907764630752972
325	classical monocyte	PKM	Down	-3.52875504	3.5287550403473102
326	classical monocyte	GAPDH	Down	-5.10490448	5.104904479637721
327	classical monocyte	ZFP36	Down	-3.354333663	3.354333663022256
328	classical monocyte	THBS1	Down	-3.635235517	3.635235516709758
329	classical monocyte	GUK1	Down	-3.547230198	3.547230197626616
330	classical monocyte	RHOB	Down	-3.367445065	3.3674450649624084
331	classical monocyte	FOS	Down	-5.056630682	5.056630681585342
332	classical monocyte	TXNIP	Down	-3.446212805	3.446212805405898
333	elicited macrophage	MDH1	Up	3.617237762211593	3.617237762211593
334	elicited macrophage	VIM	Up	8.524181049	8.524181049
335	elicited macrophage	HSPA5	Up	3.1678588365779308	3.1678588365779308
336	elicited macrophage	TPR	Up	4.737811069179569	4.737811069179569
337	elicited macrophage	PEBP1	Up	2.9576634672031346	2.9576634672031346
338	elicited macrophage	YPEL3	Up	4.270402401061663	4.270402401061663
339	elicited macrophage	SMARCB1	Up	4.293063637028098	4.293063637028098
340	elicited macrophage	AREG	Up	3.6328277000936113	3.6328277000936113
341	elicited macrophage	GAPDH	Up	2.7400039498503435	2.7400039498503435
342	elicited macrophage	IGFBP2	Up	5.905526363	5.905526363
343	elicited macrophage	TNFAIP3	Up	17.54194697428014	17.54194697428014
344	elicited macrophage	EGR1	Up	11.47260220528083	11.47260220528083
345	elicited macrophage	CDKN1A	Up	9.486001646073692	9.486001646073692
346	elicited macrophage	ZFP36	Up	33.69194407037018	33.69194407037018
347	elicited macrophage	ARPC1B	Up	6.630210359168572	6.630210359168572
348	elicited macrophage	NINJ1	Up	3.037639435011684	3.037639435011684
349	elicited macrophage	THBS1	Up	9.215100629985892	9.215100629985892
350	elicited macrophage	RHOB	Up	20.451310580883284	20.451310580883284
351	elicited macrophage	IL18	Up	4.154677092937451	4.154677092937451
352	elicited macrophage	S100A11	Up	10.179691852892933	10.179691852892933
353	elicited macrophage	IGFBP7	Up	3.1833040402886303	3.1833040402886303
354	elicited macrophage	PRKCD	Up	4.9023117930381055	4.9023117930381055
355	elicited macrophage	CITED2	Up	9.538684884433614	9.538684884433614
356	elicited macrophage	CTNNB1	Up	3.9741935813033185	3.9741935813033185
357	elicited macrophage	FOS	Up	39.758476861183865	39.758476861183865
358	elicited macrophage	RSL1D1	Up	4.893793153240504	4.893793153240504
359	elicited macrophage	JUN	Up	23.72827830632515	23.72827830632515
360	elicited macrophage	CALR	Up	4.811191294038034	4.811191294038034
361	elicited macrophage	EWSR1	Up	3.763336570002495	3.763336570002495
362	elicited macrophage	HMGB1	Up	3.7299650053584936	3.7299650053584936
363	elicited macrophage	SELENOH	Up	3.716173906462862	3.716173906462862
364	elicited macrophage	MIF	Up	12.180083510995702	12.180083510995702
365	elicited macrophage	NME2	Up	33.56019462184999	33.56019462184999
366	elicited macrophage	TXNIP	Up	21.647373096348936	21.647373096348936
367	elicited macrophage	MAP2K3	Down	-2.926814412	2.9268144124021123
368	elicited macrophage	YBX1	Down	-22.97652902	22.976529020497015
369	elicited macrophage	RBX1	Down	-4.570849864	4.570849864408619
370	elicited macrophage	PSMD14	Down	-3.460759447	3.460759446706138
371	elicited macrophage	ID2	Down	-4.919245691	4.9192456910823665
372	elicited macrophage	NFE2L2	Down	-5.533476838	5.5334768378477674
373	elicited macrophage	OPTN	Down	-3.71884115	3.71884115
374	elicited macrophage	LGALS3	Down	-5.923225285	5.923225285
375	elicited macrophage	RAC1	Down	-4.907977102	4.907977102029714
376	elicited macrophage	TXN	Down	-13.18817769	13.188177690539039
377	elicited macrophage	SOD1	Down	-3.52361543	3.523615429678731
378	elicited macrophage	GUK1	Down	-2.845142987	2.845142987158118
379	elicited macrophage	BAG3	Down	-3.126009985	3.1260099847567044
380	elicited macrophage	MMP14	Down	-3.089123447	3.0891234473806826
381	elicited macrophage	LMNA	Down	-9.624946451	9.624946450539424
382	elicited macrophage	DPY30	Down	-3.107484011	3.1074840108279402
383	elicited macrophage	CTSB	Down	-5.395441791	5.395441791030323
384	elicited macrophage	ALDH1A1	Down	-2.877398031	2.8773980310519485
385	elicited macrophage	B2M	Down	-7.158510761	7.158510760791178
386	elicited macrophage	CXCL8	Down	-2.951915453	2.9519154529707725
387	elicited macrophage	CEBPB	Down	-16.82625717	16.826257173420494
388	elicited macrophage	ISG15	Down	-7.333411669	7.333411668674455
389	elicited macrophage	ASPH	Down	-3.008030959	3.0080309588219625
390	elicited macrophage	TMSB4X	Down	-32.64619833	32.64619832997385
391	elicited macrophage	CCL4	Down	-3.639113298	3.6391132983908707
392	elicited macrophage	CCL3L1	Down	-4.793554401	4.793554401447369
393	elicited macrophage	MARCKS	Down	-3.841472346	3.8414723462042812
394	elicited macrophage	CCL3	Down	-11.48703427	11.487034269792302
395	endothelial cell of lymphatic vessel	PTBP1	Up	2.839599329170247	2.839599329170247
396	endothelial cell of lymphatic vessel	TNFRSF1A	Up	3.5147908789842974	3.5147908789842974
397	endothelial cell of lymphatic vessel	SMARCB1	Up	3.0686489333966676	3.0686489333966676
398	endothelial cell of lymphatic vessel	NDRG1	Up	4.259005192	4.259005192
399	endothelial cell of lymphatic vessel	CSNK1A1	Up	2.999697770886495	2.999697770886495
400	endothelial cell of lymphatic vessel	ID2	Up	2.872750303461223	2.872750303461223
401	endothelial cell of lymphatic vessel	DEK	Up	3.4637398105837227	3.4637398105837227
402	endothelial cell of lymphatic vessel	EIF2S2	Up	3.2590343343463557	3.2590343343463557
403	endothelial cell of lymphatic vessel	ZFP36	Up	5.564709656415503	5.564709656415503
404	endothelial cell of lymphatic vessel	GMFG	Up	2.847618571331347	2.847618571331347
405	endothelial cell of lymphatic vessel	IGFBP4	Up	6.832322721	6.832322721
406	endothelial cell of lymphatic vessel	MCL1	Up	4.971428937246975	4.971428937246975
407	endothelial cell of lymphatic vessel	MMP14	Up	3.1711090720800086	3.1711090720800086
408	endothelial cell of lymphatic vessel	ETS2	Up	2.8195512237674967	2.8195512237674967
409	endothelial cell of lymphatic vessel	LMNA	Up	7.304885205374218	7.304885205374218
410	endothelial cell of lymphatic vessel	DPY30	Up	3.9607896238190503	3.9607896238190503
411	endothelial cell of lymphatic vessel	IGFBP7	Up	6.309711573256987	6.309711573256987
412	endothelial cell of lymphatic vessel	IFI16	Up	5.1816476424700975	5.1816476424700975
413	endothelial cell of lymphatic vessel	CTSB	Up	3.0382187734103505	3.0382187734103505
414	endothelial cell of lymphatic vessel	ALDH1A1	Up	3.935801092442051	3.935801092442051
415	endothelial cell of lymphatic vessel	BEX3	Up	5.1555135050700835	5.1555135050700835
416	endothelial cell of lymphatic vessel	FOS	Up	4.116090840313926	4.116090840313926
417	endothelial cell of lymphatic vessel	RSL1D1	Up	4.896105341233785	4.896105341233785
418	endothelial cell of lymphatic vessel	CAVIN1	Up	6.240760410746814	6.240760410746814
419	endothelial cell of lymphatic vessel	JUN	Up	8.210773168072771	8.210773168072771
420	endothelial cell of lymphatic vessel	EWSR1	Up	3.1156903807166922	3.1156903807166922
421	endothelial cell of lymphatic vessel	TMSB4X	Up	6.021090455833822	6.021090455833822
422	endothelial cell of lymphatic vessel	RGL2	Up	4.140005366044349	4.140005366044349
423	endothelial cell of lymphatic vessel	TXNIP	Up	7.052493878428881	7.052493878428881
424	endothelial cell of lymphatic vessel	MARCKS	Up	6.5529380520182094	6.5529380520182094
425	endothelial cell of lymphatic vessel	IL32	Down	-8.050746327	8.050746326732963
426	endothelial cell of lymphatic vessel	VIM	Down	-7.65758866	7.657588659709744
427	endothelial cell of lymphatic vessel	GAPDH	Down	-7.312832847	7.312832847158879
428	endothelial cell of lymphatic vessel	IGFBP2	Down	-2.887428381	2.8874283806310936
429	endothelial cell of lymphatic vessel	ARPC1B	Down	-3.46552982	3.465529819994683
430	endothelial cell of lymphatic vessel	LGALS3	Down	-6.721628539	6.721628538907065
431	endothelial cell of lymphatic vessel	TXN	Down	-5.850967961	5.850967961
432	endothelial cell of lymphatic vessel	GUK1	Down	-4.973576949	4.973576948540126
433	endothelial cell of lymphatic vessel	S100A11	Down	-6.829816708	6.829816707705477
434	endothelial cell of lymphatic vessel	MIF	Down	-9.224061695	9.224061695428917
435	endothelial cell of lymphatic vessel	NME2	Down	-13.91209634	13.91209634273273
436	lung macrophage	CXCL2	Up	4.482751198449213	4.482751198449213
437	lung macrophage	SGK1	Up	3.5205146003113588	3.5205146003113588
438	lung macrophage	EGR1	Up	5.5671370020501625	5.5671370020501625
439	lung macrophage	CXCL8	Up	4.4765190961296675	4.4765190961296675
440	lung macrophage	FOS	Up	5.850074447357537	5.850074447357537
441	lung macrophage	JUN	Up	6.806078943175845	6.806078943175845
442	lung macrophage	CCL4	Up	7.193715707451587	7.193715707451587
443	lung macrophage	CCL3L1	Up	7.308386390131227	7.308386390131227
444	lung macrophage	CCL3	Up	6.693901101424023	6.693901101424023
445	lung macrophage	AREG	Down	-3.484368407	3.484368406857994
446	lung macrophage	GAPDH	Down	-3.500571873	3.5005718728888127
447	lung macrophage	THBS1	Down	-3.747363125	3.747363124742822
448	lung macrophage	S100A11	Down	-3.428279486	3.428279485982083
449	mast cell	EGR1	Up	5.773423972944599	5.773423972944599
450	mast cell	ZFP36	Up	5.531822456282112	5.531822456282112
451	mast cell	FOS	Up	6.105070226645405	6.105070226645405
452	mast cell	CCL4	Up	4.756807775147769	4.756807775147769
453	multi-ciliated epithelial cell	PEBP1	Up	4.660587395736663	4.660587395736663
454	multi-ciliated epithelial cell	IGFBP2	Up	7.196039515284169	7.196039515284169
455	multi-ciliated epithelial cell	TNFAIP3	Up	3.041189203964095	3.041189203964095
456	multi-ciliated epithelial cell	EGR1	Up	5.962539215150011	5.962539215150011
457	multi-ciliated epithelial cell	CDKN1A	Up	4.412377087290205	4.412377087290205
458	multi-ciliated epithelial cell	ZFP36	Up	3.475630794804795	3.475630794804795
459	multi-ciliated epithelial cell	SOD1	Up	4.988919325	4.988919325
460	multi-ciliated epithelial cell	GUK1	Up	5.471855580890091	5.471855580890091
461	multi-ciliated epithelial cell	RHOB	Up	5.594195509687783	5.594195509687783
462	multi-ciliated epithelial cell	IL18	Up	3.1888797312340937	3.1888797312340937
463	multi-ciliated epithelial cell	ETS2	Up	3.7320788219037633	3.7320788219037633
464	multi-ciliated epithelial cell	S100A11	Up	3.710896116797309	3.710896116797309
465	multi-ciliated epithelial cell	IGFBP7	Up	6.863784862966271	6.863784862966271
466	multi-ciliated epithelial cell	FOS	Up	9.160343142	9.160343142
467	multi-ciliated epithelial cell	JUN	Up	12.27067034138865	12.27067034138865
468	multi-ciliated epithelial cell	SELENOH	Up	5.975484201603955	5.975484201603955
469	multi-ciliated epithelial cell	MIF	Up	6.008140871976405	6.008140871976405
470	multi-ciliated epithelial cell	TXNIP	Up	5.422870575331417	5.422870575331417
471	multi-ciliated epithelial cell	ALDH1A1	Down	-4.578847652	4.578847651726342
472	multi-ciliated epithelial cell	TMSB4X	Down	-6.165245935	6.165245934849271
473	nasal mucosa goblet cell	LGALS3	Up	4.390786842726016	4.390786842726016
474	nasal mucosa goblet cell	S100A11	Up	3.092861044	3.092861044
475	nasal mucosa goblet cell	CLTB	Up	3.205454497005452	3.205454497005452
476	nasal mucosa goblet cell	MDH1	Down	-3.764127943	3.764127943106793
477	nasal mucosa goblet cell	TPR	Down	-3.486818856	3.4868188563891116
478	nasal mucosa goblet cell	LIMA1	Down	-4.804424655	4.8044246546558735
479	nasal mucosa goblet cell	RBX1	Down	-3.437917039	3.437917038946424
480	nasal mucosa goblet cell	PSMB5	Down	-3.038114863	3.0381148631710837
481	nasal mucosa goblet cell	CCND1	Down	-3.397662494	3.397662494100309
482	nasal mucosa goblet cell	CSNK1A1	Down	-3.203307588	3.2033075879469926
483	nasal mucosa goblet cell	NFE2L2	Down	-4.856069745	4.856069744784371
484	nasal mucosa goblet cell	HDAC1	Down	-3.0099665	3.0099664999601705
485	nasal mucosa goblet cell	EIF2S2	Down	-4.113179574	4.113179574
486	nasal mucosa goblet cell	ARPC1B	Down	-3.515205765	3.5152057650509647
487	nasal mucosa goblet cell	MAP1LC3B	Down	-2.997204318	2.9972043183348838
488	nasal mucosa goblet cell	SOD1	Down	-4.975521379	4.975521379342546
489	nasal mucosa goblet cell	MCL1	Down	-3.008535227	3.008535227254531
490	nasal mucosa goblet cell	GSN	Down	-3.020164318	3.020164317987853
491	nasal mucosa goblet cell	DPY30	Down	-4.049070484	4.0490704842545515
492	nasal mucosa goblet cell	IFI16	Down	-4.54118975	4.5411897495436495
493	nasal mucosa goblet cell	ALDH1A1	Down	-7.352447889	7.3524478888708495
494	nasal mucosa goblet cell	B2M	Down	-5.865355548	5.8653555477112596
495	nasal mucosa goblet cell	NPM1	Down	-5.445396281	5.445396281331494
496	nasal mucosa goblet cell	ASPH	Down	-3.846664669	3.846664669132012
497	nasal mucosa goblet cell	TMSB4X	Down	-6.649096627	6.649096626774434
498	nasal mucosa goblet cell	SELENOH	Down	-4.589733749	4.589733748809927
499	plasma cell	MDH1	Up	3.035033475937409	3.035033475937409
500	plasma cell	VIM	Up	4.739658725244519	4.739658725244519
501	plasma cell	MAP2K3	Up	3.367317861098653	3.367317861098653
502	plasma cell	HSPA5	Up	3.5337777251756055	3.5337777251756055
503	plasma cell	PKM	Up	3.6017594253902385	3.6017594253902385
504	plasma cell	PEBP1	Up	3.480408913792155	3.480408913792155
505	plasma cell	YPEL3	Up	4.095420930687155	4.095420930687155
506	plasma cell	SMARCB1	Up	4.650710706272102	4.650710706272102
507	plasma cell	TNFAIP3	Up	4.059841723098188	4.059841723098188
508	plasma cell	OPTN	Up	3.2567681803757917	3.2567681803757917
509	plasma cell	ZFP36	Up	4.685019227875749	4.685019227875749
510	plasma cell	GMFG	Up	3.8584379944249285	3.8584379944249285
511	plasma cell	RAC1	Up	3.083954886372238	3.083954886372238
512	plasma cell	TXN	Up	3.2014933400143613	3.2014933400143613
513	plasma cell	SOD1	Up	3.155113301550172	3.155113301550172
514	plasma cell	LMNA	Up	3.9137128347863595	3.9137128347863595
515	plasma cell	DPY30	Up	3.8959232309918757	3.8959232309918757
516	plasma cell	CITED2	Up	5.137383438649756	5.137383438649756
517	plasma cell	B2M	Up	4.472814668327268	4.472814668327268
518	plasma cell	CLTB	Up	3.7288280239222633	3.7288280239222633
519	plasma cell	CALR	Up	5.514777176289869	5.514777176289869
520	plasma cell	MIF	Up	4.369889103516328	4.369889103516328
521	plasma cell	TXNIP	Up	6.244150931863691	6.244150931863691
522	pulmonary artery endothelial cell	IL32	Up	6.666309862914753	6.666309862914753
523	pulmonary artery endothelial cell	EDN1	Up	10.094566899598693	10.094566899598693
524	pulmonary artery endothelial cell	CAV1	Up	9.238466680135861	9.238466680135861
525	pulmonary artery endothelial cell	ID2	Up	7.159107186549335	7.159107186549335
526	pulmonary artery endothelial cell	ID1	Up	4.984826860159998	4.984826860159998
527	pulmonary artery endothelial cell	ZFP36	Up	7.6272185019306855	7.6272185019306855
528	pulmonary artery endothelial cell	GMFG	Up	3.5426234567623243	3.5426234567623243
529	pulmonary artery endothelial cell	RAC1	Up	3.4642478524550055	3.4642478524550055
530	pulmonary artery endothelial cell	IGFBP4	Up	10.448707298371671	10.448707298371671
531	pulmonary artery endothelial cell	SOD1	Up	3.4921308470908303	3.4921308470908303
532	pulmonary artery endothelial cell	GUK1	Up	3.946036996174261	3.946036996174261
533	pulmonary artery endothelial cell	RHOB	Up	11.906401254344804	11.906401254344804
534	pulmonary artery endothelial cell	PLK2	Up	3.800228050229947	3.800228050229947
535	pulmonary artery endothelial cell	B2M	Up	13.314624317943974	13.314624317943974
536	pulmonary artery endothelial cell	FOS	Up	5.274994572658584	5.274994572658584
537	pulmonary artery endothelial cell	JUN	Up	6.850680397185208	6.850680397185208
538	pulmonary artery endothelial cell	ISG15	Up	3.1516023594107545	3.1516023594107545
539	pulmonary artery endothelial cell	TMSB4X	Up	6.8511418179002215	6.8511418179002215
540	pulmonary artery endothelial cell	MARCKS	Up	3.275724531749427	3.275724531749427
541	pulmonary artery endothelial cell	VIM	Down	-4.462663404	4.462663403877048
542	pulmonary artery endothelial cell	AKR1B1	Down	-3.063800589	3.063800589068156
543	pulmonary artery endothelial cell	CCN2	Down	-10.5339383	10.533938296159194
544	pulmonary artery endothelial cell	IL6ST	Down	-3.516981648	3.5169816484565657
545	pulmonary artery endothelial cell	GSN	Down	-10.81725062	10.817250615177578
546	pulmonary artery endothelial cell	IGFBP7	Down	-3.863310854	3.8633108536968135
547	pulmonary artery endothelial cell	ASPH	Down	-3.200578872	3.2005788724472035
548	pulmonary artery endothelial cell	NME2	Down	-2.932295685	2.932295685289265
549	respiratory basal cell	PTBP1	Up	3.034577325939765	3.034577325939765
550	respiratory basal cell	PLAUR	Up	2.8786522983939795	2.8786522983939795
551	respiratory basal cell	TNFRSF1A	Up	2.3121066049636876	2.3121066049636876
552	respiratory basal cell	EDN1	Up	5.091904180929694	5.091904180929694
553	respiratory basal cell	YPEL3	Up	3.269328413378172	3.269328413378172
554	respiratory basal cell	NDRG1	Up	14.095702564415589	14.095702564415589
555	respiratory basal cell	CSNK1A1	Up	2.616883432	2.616883432
556	respiratory basal cell	IGFBP2	Up	16.843548933951663	16.843548933951663
557	respiratory basal cell	ID2	Up	8.697122876	8.697122876
558	respiratory basal cell	AAK1	Up	10.172402824148175	10.172402824148175
559	respiratory basal cell	TNFAIP3	Up	8.192325216266013	8.192325216266013
560	respiratory basal cell	CCN2	Up	24.6652895	24.6652895
561	respiratory basal cell	EGR1	Up	9.157715946675431	9.157715946675431
562	respiratory basal cell	SPOP	Up	2.7032806608273074	2.7032806608273074
563	respiratory basal cell	OPTN	Up	2.772999112877966	2.772999112877966
564	respiratory basal cell	IRF3	Up	4.988298833354749	4.988298833354749
565	respiratory basal cell	ZFP36	Up	15.720811128620076	15.720811128620076
566	respiratory basal cell	BHLHE40	Up	9.116869093723832	9.116869093723832
567	respiratory basal cell	IL6ST	Up	5.955246189756611	5.955246189756611
568	respiratory basal cell	RAC1	Up	4.166527037540761	4.166527037540761
569	respiratory basal cell	THBS1	Up	7.512103208825509	7.512103208825509
570	respiratory basal cell	RHOB	Up	5.220055546585788	5.220055546585788
571	respiratory basal cell	PLK2	Up	5.538917147574163	5.538917147574163
572	respiratory basal cell	IL18	Up	7.157997711267561	7.157997711267561
573	respiratory basal cell	BAG3	Up	2.8731928925357515	2.8731928925357515
574	respiratory basal cell	MMP14	Up	10.568046011553504	10.568046011553504
575	respiratory basal cell	ETS2	Up	7.523334915824308	7.523334915824308
576	respiratory basal cell	PRKCD	Up	10.123077518384703	10.123077518384703
577	respiratory basal cell	CITED2	Up	11.58971751919984	11.58971751919984
578	respiratory basal cell	CTNNB1	Up	4.877808668079792	4.877808668079792
579	respiratory basal cell	MAP2K1	Up	2.412916081789954	2.412916081789954
580	respiratory basal cell	FOS	Up	6.661657195882684	6.661657195882684
581	respiratory basal cell	CEBPB	Up	11.908717063269679	11.908717063269679
582	respiratory basal cell	CAVIN1	Up	4.788520242276857	4.788520242276857
583	respiratory basal cell	JUN	Up	16.570145746491924	16.570145746491924
584	respiratory basal cell	ASPH	Up	8.637909406603297	8.637909406603297
585	respiratory basal cell	RGL2	Up	4.981600182740288	4.981600182740288
586	respiratory basal cell	TXNIP	Up	12.575576535623744	12.575576535623744
587	respiratory basal cell	MARCKS	Up	2.687426178366796	2.687426178366796
588	respiratory basal cell	IL32	Down	-3.373995811	3.3739958105315346
589	respiratory basal cell	CD9	Down	-39.24749937	39.247499370043236
590	respiratory basal cell	MDH1	Down	-14.68453784	14.684537841131068
591	respiratory basal cell	HSPA5	Down	-3.06915618	3.06915618
592	respiratory basal cell	YBX1	Down	-4.575274818	4.575274817685078
593	respiratory basal cell	PKM	Down	-23.07959453	23.079594527609057
594	respiratory basal cell	PEBP1	Down	-12.40125685	12.401256854239286
595	respiratory basal cell	RBX1	Down	-22.83706704	22.837067039139228
596	respiratory basal cell	PSMB5	Down	-16.33478233	16.33478232635044
597	respiratory basal cell	AREG	Down	-10.61567675	10.61567674824307
598	respiratory basal cell	CCND1	Down	-12.05617597	12.056175974376728
599	respiratory basal cell	GAPDH	Down	-31.56532131	31.565321313681544
600	respiratory basal cell	NFE2L2	Down	-6.059859755	6.059859755
601	respiratory basal cell	SGK1	Down	-2.525818569	2.525818568757813
602	respiratory basal cell	CDKN1A	Down	-2.632300534	2.6323005342510717
603	respiratory basal cell	DEK	Down	-8.488067333	8.488067333
604	respiratory basal cell	EIF2S2	Down	-5.283271609	5.283271608503742
605	respiratory basal cell	ARPC1B	Down	-14.32424733	14.324247334676627
606	respiratory basal cell	NINJ1	Down	-3.949893596	3.9498935962896335
607	respiratory basal cell	LGALS3	Down	-26.87584869	26.875848689849015
608	respiratory basal cell	TXN	Down	-30.61214471	30.612144714168174
609	respiratory basal cell	SOD1	Down	-20.39667225	20.396672246926453
610	respiratory basal cell	RAB13	Down	-12.11238834	12.11238834081715
611	respiratory basal cell	GUK1	Down	-18.28010837	18.28010837110012
612	respiratory basal cell	GSN	Down	-7.976436443	7.976436443357094
613	respiratory basal cell	LMNA	Down	-14.29412864	14.294128640402064
614	respiratory basal cell	MAGOH	Down	-9.736525116	9.736525116494327
615	respiratory basal cell	DPY30	Down	-12.6907848	12.690784802880124
616	respiratory basal cell	S100A11	Down	-41.72295638	41.722956377693905
617	respiratory basal cell	IFI16	Down	-10.32200041	10.322000413762137
618	respiratory basal cell	CTSB	Down	-9.856769988	9.856769988456808
619	respiratory basal cell	ALDH1A1	Down	-8.243181354	8.243181353787186
620	respiratory basal cell	BEX3	Down	-12.12956394	12.129563936691998
621	respiratory basal cell	B2M	Down	-36.61904218	36.61904217676919
622	respiratory basal cell	CXCL8	Down	-3.74004516	3.74004516
623	respiratory basal cell	RSL1D1	Down	-4.364516855	4.364516854513503
624	respiratory basal cell	CLTB	Down	-7.477895568	7.477895568
625	respiratory basal cell	CALR	Down	-7.947770077	7.947770076647527
626	respiratory basal cell	NPM1	Down	-9.950674461	9.950674460790653
627	respiratory basal cell	HMGB1	Down	-19.1128887	19.11288869770794
628	respiratory basal cell	TMSB4X	Down	-38.37818431	38.378184313640126
629	respiratory basal cell	SELENOH	Down	-17.85628779	17.856287785956916
630	respiratory basal cell	MIF	Down	-19.5496692	19.549669203577867
631	respiratory hillock cell	LGALS3	Up	4.336956688042145	4.336956688042145
632	respiratory hillock cell	S100A11	Up	2.8623651056050066	2.8623651056050066
633	respiratory hillock cell	ALDH1A1	Up	2.9860150688066938	2.9860150688066938
634	respiratory hillock cell	CD9	Down	-2.71503749	2.7150374898753373
635	respiratory hillock cell	PTBP1	Down	-4.995984683	4.995984683404327
636	respiratory hillock cell	PLAUR	Down	-3.904181817	3.9041818168362408
637	respiratory hillock cell	MDH1	Down	-4.381681143	4.381681142817223
638	respiratory hillock cell	VIM	Down	-2.958391141	2.9583911408573806
639	respiratory hillock cell	CD44	Down	-3.222791594	3.2227915940865195
640	respiratory hillock cell	MAP2K3	Down	-3.579271807	3.579271807146702
641	respiratory hillock cell	TPR	Down	-5.540570692	5.540570691547927
642	respiratory hillock cell	LIMA1	Down	-4.037039756	4.0370397560210325
643	respiratory hillock cell	YBX1	Down	-3.117557583	3.1175575828510413
644	respiratory hillock cell	EDN1	Down	-2.462475863	2.4624758629101895
645	respiratory hillock cell	CXCL2	Down	-4.02520093	4.025200929757041
646	respiratory hillock cell	AKR1B1	Down	-3.220160744	3.2201607438056326
647	respiratory hillock cell	PEBP1	Down	-5.082802743	5.082802742673596
648	respiratory hillock cell	SMARCB1	Down	-5.469537734	5.469537733963979
649	respiratory hillock cell	RBX1	Down	-4.836818241	4.836818241410667
650	respiratory hillock cell	PSMB5	Down	-3.363542084	3.3635420841139716
651	respiratory hillock cell	NDRG1	Down	-3.737122824	3.7371228239999192
652	respiratory hillock cell	CAV1	Down	-5.114372946	5.114372946
653	respiratory hillock cell	AREG	Down	-3.646358489	3.6463584893093195
654	respiratory hillock cell	CCND1	Down	-3.121503858	3.121503858272372
655	respiratory hillock cell	CSNK1A1	Down	-4.890750672	4.890750672168849
656	respiratory hillock cell	PSMD14	Down	-4.477707178	4.477707178069597
657	respiratory hillock cell	IGFBP2	Down	-3.525339376	3.5253393763885192
658	respiratory hillock cell	ID2	Down	-2.912351261	2.912351260941859
659	respiratory hillock cell	AAK1	Down	-4.325117862	4.325117861778153
660	respiratory hillock cell	NFE2L2	Down	-4.069925385	4.069925384532119
661	respiratory hillock cell	HDAC1	Down	-4.488230579	4.488230579193145
662	respiratory hillock cell	TNFAIP3	Down	-3.399058563	3.3990585629059455
663	respiratory hillock cell	SGK1	Down	-3.897604691	3.8976046911340236
664	respiratory hillock cell	EGR1	Down	-5.587925997	5.587925996603892
665	respiratory hillock cell	SPOP	Down	-3.450360143	3.450360143383241
666	respiratory hillock cell	OPTN	Down	-2.85841883	2.8584188301836764
667	respiratory hillock cell	CDKN1A	Down	-3.271462324	3.271462324282928
668	respiratory hillock cell	DEK	Down	-6.315356099	6.315356099269135
669	respiratory hillock cell	ID1	Down	-4.339587538	4.339587538323032
670	respiratory hillock cell	EIF2S2	Down	-5.042024563	5.042024563319849
671	respiratory hillock cell	IRF3	Down	-4.486915154	4.486915154052701
672	respiratory hillock cell	ZFP36	Down	-4.169897695	4.169897695205823
673	respiratory hillock cell	ARPC1B	Down	-4.648712446	4.648712446327249
674	respiratory hillock cell	NINJ1	Down	-2.412489708	2.4124897075733376
675	respiratory hillock cell	BHLHE40	Down	-3.366172934	3.3661729343948585
676	respiratory hillock cell	IL6ST	Down	-4.638189045	4.638189045203701
677	respiratory hillock cell	MAP1LC3B	Down	-3.980476475	3.9804764749819626
678	respiratory hillock cell	IGFBP4	Down	-4.219883851	4.219883850542676
679	respiratory hillock cell	SOD1	Down	-4.672390099	4.672390098855232
680	respiratory hillock cell	RAB13	Down	-3.546386179	3.5463861786356152
681	respiratory hillock cell	GUK1	Down	-2.778177897	2.7781778966166244
682	respiratory hillock cell	RHOB	Down	-4.881542696	4.881542696185744
683	respiratory hillock cell	PLK2	Down	-4.109388139	4.109388138745423
684	respiratory hillock cell	IL18	Down	-2.225699338	2.2256993376303638
685	respiratory hillock cell	BAG3	Down	-5.486638261	5.486638260789744
686	respiratory hillock cell	ETS2	Down	-3.908128092	3.9081280922575714
687	respiratory hillock cell	LMNA	Down	-5.110426671	5.110426671
688	respiratory hillock cell	MAGOH	Down	-5.353780322	5.353780321604953
689	respiratory hillock cell	PEA15	Down	-3.149127786	3.1491277862216847
690	respiratory hillock cell	DPY30	Down	-4.940736828	4.940736827505701
691	respiratory hillock cell	IGFBP7	Down	-5.232761209	5.232761208684153
692	respiratory hillock cell	IFI16	Down	-3.635835088	3.6358350881857713
693	respiratory hillock cell	PRKCD	Down	-3.551647879	3.551647879197389
694	respiratory hillock cell	CITED2	Down	-2.446690761	2.446690761224868
695	respiratory hillock cell	BEX3	Down	-3.303032528	3.303032527653572
696	respiratory hillock cell	CTNNB1	Down	-5.351149471	5.351149471324066
697	respiratory hillock cell	MAP2K1	Down	-3.584533508	3.5845335077084757
698	respiratory hillock cell	CXCL8	Down	-3.262254348	3.262254348299824
699	respiratory hillock cell	FOS	Down	-5.829964222	5.829964222445492
700	respiratory hillock cell	RSL1D1	Down	-5.418236153	5.418236153486683
701	respiratory hillock cell	CEBPB	Down	-5.235392059	5.235392059
702	respiratory hillock cell	CAVIN1	Down	-5.943090785	5.943090784523631
703	respiratory hillock cell	JUN	Down	-5.986499814	5.9864998141582655
704	respiratory hillock cell	CALR	Down	-4.948629378	4.948629378348362
705	respiratory hillock cell	NPM1	Down	-5.272223963	5.272223962897457
706	respiratory hillock cell	EWSR1	Down	-4.909166624	4.909166624135057
707	respiratory hillock cell	ISG15	Down	-3.078094829	3.078094828637737
708	respiratory hillock cell	HMGB1	Down	-2.323040798	2.323040798023181
709	respiratory hillock cell	RGL2	Down	-2.388812055	2.388812055045355
710	respiratory hillock cell	NME2	Down	-3.585848933	3.5858489328489194
711	respiratory hillock cell	TXNIP	Down	-2.217806787	2.217806786787703
712	respiratory hillock cell	MARCKS	Down	-5.214345257	5.2143452567179445
713	tracheobronchial serous cell	JUN	Up	3.961089796971709	3.961089796971709
714	tracheobronchial smooth muscle cell	CD9	Up	6.1682875806942965	6.1682875806942965
715	tracheobronchial smooth muscle cell	PTBP1	Up	4.616297194927353	4.616297194927353
716	tracheobronchial smooth muscle cell	MDH1	Up	7.065874780523497	7.065874780523497
717	tracheobronchial smooth muscle cell	VIM	Up	5.7853035278554135	5.7853035278554135
718	tracheobronchial smooth muscle cell	CD44	Up	6.571760194393937	6.571760194393937
719	tracheobronchial smooth muscle cell	MAP2K3	Up	2.4738308290178885	2.4738308290178885
720	tracheobronchial smooth muscle cell	HSPA5	Up	8.619385518863147	8.619385518863147
721	tracheobronchial smooth muscle cell	TPR	Up	4.0431966727586195	4.0431966727586195
722	tracheobronchial smooth muscle cell	LIMA1	Up	4.210869842205661	4.210869842205661
723	tracheobronchial smooth muscle cell	YBX1	Up	4.743210435877553	4.743210435877553
724	tracheobronchial smooth muscle cell	TNFRSF1A	Up	6.825659074035896	6.825659074035896
725	tracheobronchial smooth muscle cell	PKM	Up	5.9237280097132485	5.9237280097132485
726	tracheobronchial smooth muscle cell	AKR1B1	Up	4.339303435728569	4.339303435728569
727	tracheobronchial smooth muscle cell	PEBP1	Up	6.3712908480213715	6.3712908480213715
728	tracheobronchial smooth muscle cell	YPEL3	Up	4.724169829847945	4.724169829847945
729	tracheobronchial smooth muscle cell	SMARCB1	Up	4.885761589004162	4.885761589004162
730	tracheobronchial smooth muscle cell	RBX1	Up	6.115292433874247	6.115292433874247
731	tracheobronchial smooth muscle cell	PSMB5	Up	6.926436730283858	6.926436730283858
732	tracheobronchial smooth muscle cell	NDRG1	Up	3.699958980034774	3.699958980034774
733	tracheobronchial smooth muscle cell	CAV1	Up	15.55928822907669	15.55928822907669
734	tracheobronchial smooth muscle cell	CCND1	Up	2.6468614313401817	2.6468614313401817
735	tracheobronchial smooth muscle cell	CSNK1A1	Up	7.9594077068254805	7.9594077068254805
736	tracheobronchial smooth muscle cell	PSMD14	Up	3.1837630827301924	3.1837630827301924
737	tracheobronchial smooth muscle cell	ID2	Up	9.386367192922718	9.386367192922718
738	tracheobronchial smooth muscle cell	AAK1	Up	3.7368818282290706	3.7368818282290706
739	tracheobronchial smooth muscle cell	NFE2L2	Up	5.093905095981816	5.093905095981816
740	tracheobronchial smooth muscle cell	HDAC1	Up	4.2642269777334985	4.2642269777334985
741	tracheobronchial smooth muscle cell	CCN2	Up	10.325076309956547	10.325076309956547
742	tracheobronchial smooth muscle cell	EGR1	Up	9.983214174322292	9.983214174322292
743	tracheobronchial smooth muscle cell	SPOP	Up	8.035280539977682	8.035280539977682
744	tracheobronchial smooth muscle cell	OPTN	Up	5.042068313026685	5.042068313026685
745	tracheobronchial smooth muscle cell	DEK	Up	7.328606184635464	7.328606184635464
746	tracheobronchial smooth muscle cell	ID1	Up	3.463797547074389	3.463797547074389
747	tracheobronchial smooth muscle cell	EIF2S2	Up	4.914069105953123	4.914069105953123
748	tracheobronchial smooth muscle cell	IRF3	Up	3.92786707	3.92786707
749	tracheobronchial smooth muscle cell	ZFP36	Up	12.327018659503011	12.327018659503011
750	tracheobronchial smooth muscle cell	ARPC1B	Up	7.0836846249466285	7.0836846249466285
751	tracheobronchial smooth muscle cell	NINJ1	Up	3.5174442735684552	3.5174442735684552
752	tracheobronchial smooth muscle cell	LGALS3	Up	7.9630275939033535	7.9630275939033535
753	tracheobronchial smooth muscle cell	BHLHE40	Up	3.4460601003928146	3.4460601003928146
754	tracheobronchial smooth muscle cell	RAC1	Up	7.9236432224961035	7.9236432224961035
755	tracheobronchial smooth muscle cell	TXN	Up	5.468201419833806	5.468201419833806
756	tracheobronchial smooth muscle cell	MAP1LC3B	Up	4.602469226	4.602469226
757	tracheobronchial smooth muscle cell	IGFBP4	Up	4.4218368611040555	4.4218368611040555
758	tracheobronchial smooth muscle cell	SOD1	Up	6.202604110192525	6.202604110192525
759	tracheobronchial smooth muscle cell	MCL1	Up	7.357637679	7.357637679
760	tracheobronchial smooth muscle cell	RAB13	Up	4.240697711727329	4.240697711727329
761	tracheobronchial smooth muscle cell	GUK1	Up	4.149548955106506	4.149548955106506
762	tracheobronchial smooth muscle cell	PLK2	Up	4.949616397057828	4.949616397057828
763	tracheobronchial smooth muscle cell	GSN	Up	9.843341738	9.843341738
764	tracheobronchial smooth muscle cell	BAG3	Up	3.0832026197069013	3.0832026197069013
765	tracheobronchial smooth muscle cell	MMP14	Up	2.8733215669318692	2.8733215669318692
766	tracheobronchial smooth muscle cell	ETS2	Up	4.651844486032058	4.651844486032058
767	tracheobronchial smooth muscle cell	LMNA	Up	12.05784385639243	12.05784385639243
768	tracheobronchial smooth muscle cell	MAGOH	Up	5.400292338252922	5.400292338252922
769	tracheobronchial smooth muscle cell	PEA15	Up	2.935149238221927	2.935149238221927
770	tracheobronchial smooth muscle cell	DPY30	Up	6.568429898282294	6.568429898282294
771	tracheobronchial smooth muscle cell	S100A11	Up	2.5307354538820404	2.5307354538820404
772	tracheobronchial smooth muscle cell	IGFBP7	Up	9.414747107613236	9.414747107613236
773	tracheobronchial smooth muscle cell	IFI16	Up	3.141917188109989	3.141917188109989
774	tracheobronchial smooth muscle cell	PRKCD	Up	4.0859837380190696	4.0859837380190696
775	tracheobronchial smooth muscle cell	CITED2	Up	10.252678568399102	10.252678568399102
776	tracheobronchial smooth muscle cell	CTSB	Up	5.281198053390925	5.281198053390925
777	tracheobronchial smooth muscle cell	ALDH1A1	Up	3.298658298581857	3.298658298581857
778	tracheobronchial smooth muscle cell	BEX3	Up	9.451742354	9.451742354
779	tracheobronchial smooth muscle cell	CTNNB1	Up	5.231171213974731	5.231171213974731
780	tracheobronchial smooth muscle cell	MAP2K1	Up	5.590408807582772	5.590408807582772
781	tracheobronchial smooth muscle cell	FOS	Up	9.866219423965461	9.866219423965461
782	tracheobronchial smooth muscle cell	RSL1D1	Up	6.896102076571289	6.896102076571289
783	tracheobronchial smooth muscle cell	CEBPB	Up	10.41311196	10.41311196
784	tracheobronchial smooth muscle cell	CLTB	Up	4.290000573727949	4.290000573727949
785	tracheobronchial smooth muscle cell	CAVIN1	Up	9.637297765160822	9.637297765160822
786	tracheobronchial smooth muscle cell	JUN	Up	5.5258300221135315	5.5258300221135315
787	tracheobronchial smooth muscle cell	CALR	Up	7.849942321590625	7.849942321590625
788	tracheobronchial smooth muscle cell	NPM1	Up	5.647530625671596	5.647530625671596
789	tracheobronchial smooth muscle cell	EWSR1	Up	5.1217058287398745	5.1217058287398745
790	tracheobronchial smooth muscle cell	ISG15	Up	4.482433770787637	4.482433770787637
791	tracheobronchial smooth muscle cell	HMGB1	Up	7.008825360176231	7.008825360176231
792	tracheobronchial smooth muscle cell	ASPH	Up	4.136082975176821	4.136082975176821
793	tracheobronchial smooth muscle cell	TMSB4X	Up	12.166150877762368	12.166150877762368
794	tracheobronchial smooth muscle cell	SELENOH	Up	6.839704236	6.839704236
795	tracheobronchial smooth muscle cell	RGL2	Up	3.5749280803650665	3.5749280803650665
796	tracheobronchial smooth muscle cell	TXNIP	Up	7.1062727203125515	7.1062727203125515
797	tracheobronchial smooth muscle cell	MARCKS	Up	4.749002255202149	4.749002255202149
798	tracheobronchial smooth muscle cell	NME2	Down	-3.745424762	3.745424761732849
799	type II pneumocyte	TNFRSF1A	Up	4.396815638570731	4.396815638570731
800	type II pneumocyte	PKM	Up	4.302961533794628	4.302961533794628
801	type II pneumocyte	PEBP1	Up	5.368905672583896	5.368905672583896
802	type II pneumocyte	EGR1	Up	5.914677377	5.914677377
803	type II pneumocyte	ID1	Up	9.450224390042544	9.450224390042544
804	type II pneumocyte	ZFP36	Up	9.174476046806562	9.174476046806562
805	type II pneumocyte	LGALS3	Up	4.267632760473409	4.267632760473409
806	type II pneumocyte	RAC1	Up	3.9567929488587508	3.9567929488587508
807	type II pneumocyte	IGFBP4	Up	6.414723385933661	6.414723385933661
808	type II pneumocyte	RAB13	Up	3.4168352152179815	3.4168352152179815
809	type II pneumocyte	RHOB	Up	6.577321766252942	6.577321766252942
810	type II pneumocyte	LMNA	Up	5.760088038808565	5.760088038808565
811	type II pneumocyte	S100A11	Up	3.5631040491784622	3.5631040491784622
812	type II pneumocyte	CITED2	Up	8.386060038322356	8.386060038322356
813	type II pneumocyte	B2M	Up	3.375722133922255	3.375722133922255
814	type II pneumocyte	FOS	Up	8.018741650382257	8.018741650382257
815	type II pneumocyte	JUN	Up	8.065668702770306	8.065668702770306
816	type II pneumocyte	SELENOH	Up	3.6356748669201613	3.6356748669201613
817	type II pneumocyte	TXNIP	Up	8.013105657996839	8.013105657996839
818	type II pneumocyte	CTNNB1	Down	-3.509799426	3.5097994264595447
819	vein endothelial cell	IL32	Up	4.5522449323725676	4.5522449323725676
820	vein endothelial cell	TPR	Up	3.4909235554848745	3.4909235554848745
821	vein endothelial cell	LIMA1	Up	3.792578216776355	3.792578216776355
822	vein endothelial cell	TNFRSF1A	Up	6.683408078536414	6.683408078536414
823	vein endothelial cell	EDN1	Up	6.3663511694657915	6.3663511694657915
824	vein endothelial cell	CXCL2	Up	4.632082647589446	4.632082647589446
825	vein endothelial cell	CAV1	Up	5.346505260334431	5.346505260334431
826	vein endothelial cell	CCND1	Up	2.7775045466510306	2.7775045466510306
827	vein endothelial cell	CSNK1A1	Up	2.8204751794178375	2.8204751794178375
828	vein endothelial cell	IGFBP2	Up	3.258415155499752	3.258415155499752
829	vein endothelial cell	ID2	Up	5.584687095	5.584687095
830	vein endothelial cell	AAK1	Up	2.9092224395601503	2.9092224395601503
831	vein endothelial cell	HDAC1	Up	3.0772339269701185	3.0772339269701185
832	vein endothelial cell	SGK1	Up	4.352753052892732	4.352753052892732
833	vein endothelial cell	EGR1	Up	6.579033271777765	6.579033271777765
834	vein endothelial cell	ID1	Up	6.6517433510542965	6.6517433510542965
835	vein endothelial cell	IRF3	Up	3.6054163282048215	3.6054163282048215
836	vein endothelial cell	ZFP36	Up	12.552913866850064	12.552913866850064
837	vein endothelial cell	GMFG	Up	3.727262036	3.727262036
838	vein endothelial cell	BHLHE40	Up	6.902111804315232	6.902111804315232
839	vein endothelial cell	RAC1	Up	3.9395140220523657	3.9395140220523657
840	vein endothelial cell	IGFBP4	Up	9.121366796	9.121366796
841	vein endothelial cell	MCL1	Up	3.731296933059346	3.731296933059346
842	vein endothelial cell	RHOB	Up	9.39985664	9.39985664
843	vein endothelial cell	PLK2	Up	9.614382096742107	9.614382096742107
844	vein endothelial cell	ETS2	Up	6.8980564252457235	6.8980564252457235
845	vein endothelial cell	PEA15	Up	3.7433401799930364	3.7433401799930364
846	vein endothelial cell	ALDH1A1	Up	2.7573505415783246	2.7573505415783246
847	vein endothelial cell	B2M	Up	10.552075857147223	10.552075857147223
848	vein endothelial cell	FOS	Up	6.612500389957441	6.612500389957441
849	vein endothelial cell	CAVIN1	Up	5.161207207597872	5.161207207597872
850	vein endothelial cell	JUN	Up	6.485677626329193	6.485677626329193
851	vein endothelial cell	EWSR1	Up	3.212372265862106	3.212372265862106
852	vein endothelial cell	ISG15	Up	4.7713173289758855	4.7713173289758855
853	vein endothelial cell	TMSB4X	Up	8.996571721728785	8.996571721728785
854	vein endothelial cell	RGL2	Up	2.8364918785711466	2.8364918785711466
855	vein endothelial cell	TXNIP	Up	9.678940454454677	9.678940454454677
856	vein endothelial cell	MARCKS	Up	4.471075905844991	4.471075905844991
857	vein endothelial cell	CD9	Down	-3.789342106	3.7893421062057375
858	vein endothelial cell	YBX1	Down	-2.79679832	2.796798319799902
859	vein endothelial cell	GAPDH	Down	-7.250259953	7.250259952918748
860	vein endothelial cell	CCN2	Down	-5.766196031	5.766196031
861	vein endothelial cell	TXN	Down	-5.378067579	5.3780675792541865
862	vein endothelial cell	GSN	Down	-4.930009637	4.930009637210975
863	vein endothelial cell	IGFBP7	Down	-4.227712198	4.227712198
864	vein endothelial cell	NPM1	Down	-4.019515591	4.019515590969022
865	vein endothelial cell	MIF	Down	-4.485986593	4.485986592524799
866	vein endothelial cell	NME2	Down	-4.324283473	4.324283472556287
